# Supplementary material for: Evolution of complexity in the zebrafish synapse proteome
Source: Nat Commun. 2017 Mar 2;8:14613. doi: 10.1038/ncomms14613 (PMC5337974; doi:10.1038/ncomms14613)
Supplement: Supplementary Data 1 — Synaptosomal and postsynaptic density proteins identified in mouseSheet#1. List of all proteins identified in mouse synatosomes (SYN) and postsynaptic densities (PSD). For each protein data from each identified peptide is given. Sheet#2. Mass spectrometry quantitative data is provided for mouse proteins. Two label-free quantitative variables are provided: iBAQs (intensity-based absolute quantification) and LFQ (label-free quantification) intensity.Sheet#3. Final filtered list of mouse proteins in synaptosomes (SYN) and PSDs. For each protein the number and properties of its identified peptides is given. SYN components are defined as the sum of proteins in the following groups: SYN ONLY (marked with 'YES' in Column E) + EQUAL ABUNDACE (marked with 'YES' in Column G) + PSD Depleted (marked with 'YES' in Column H) + PSD Enriched (marked with 'YES' in Column I). PSD components are defined as the sum of proteins in the following groups: PSD ONLY (marked with 'YES' in Column F) + PSD Enriched (marked with 'YES' in Column I) + EQUAL ABUNDACE (marked with 'YES' in Column G). [file ncomms14613-s2.xlsx]

## Sheet: Legend
Supplementary Data 1. Synaptosomal and postsynaptic density proteins identified in mouse
Sheet#1. List of all proteins identified in mouse synatosomes (SYN) and postsynaptic densities (PSD). For each protein data from each identified peptide is given.
Sheet#2. Mass spectrometry quantitative data is provided for mouse proteins. Two label-free quantitative variables are provided: iBAQs (intensity-based absolute quantification) and LFQ (label-free quantification) intensity.
Sheet#3. Final filtered list of mouse proteins in synaptosomes (SYN) and PSDs. For each protein the number and properties of its identified peptides is given. SYN components are defined as the sum of proteins in the following groups: SYN ONLY (marked with ‘YES’ in Column E) + EQUAL ABUNDACE (marked with ‘YES’ in Column G) + PSD Depleted (marked with ‘YES’ in Column H) + PSD Enriched (marked with …

## Sheet: All mouse proteins identified
Protein IDs	Majority protein IDs	Peptide counts (all)	Peptide counts (razor+unique)	Peptide counts (unique)	Protein names	Gene names	Fasta headers	Number of proteins	Peptides	Razor + unique peptides	Unique peptides	Peptides mPSD_M4	Peptides mPSD_M5	Peptides mPSD_M6	Peptides mSyn_M4	Peptides mSyn_M5	Peptides mSyn_M6	Razor + unique peptides mPSD_M4	Razor + unique peptides mPSD_M5	Razor + unique peptides mPSD_M6	Razor + unique peptides mSyn_M4	Razor + unique peptides mSyn_M5	Razor + unique peptides mSyn_M6	Unique peptides mPSD_M4	Unique peptides mPSD_M5	Unique peptides mPSD_M6	Unique peptides mSyn_M4	Unique peptides mSyn_M5	Unique peptides mSyn_M6	Sequence coverage [%]	Unique + razor sequence coverage [%]	Unique sequence coverage [%]	Mol. weight [kDa]	Sequence length	Sequence lengths	Fraction average	Fraction 1	Fraction 2	Fraction 3	Fraction 4	Fraction 5	Fraction 6	Q-value	Score	Identification type mPSD_M4	Identification type mPSD_M5	Identification type mPSD_M6	Identification type mSyn_M4	Identification type mSyn_M5
E9Q5B2;G5E8X1;Q9DCS2;D3YZM4;E9Q7K5	E9Q5B2;G5E8X1;Q9DCS2;D3YZM4;E9Q7K5	2;2;2;1;1	2;2;2;1;1	2;2;2;1;1	Protein 0610011F06Rik	0610011F06Rik	>tr|E9Q5B2|E9Q5B2_MOUSE Protein 0610011F06Rik OS=Mus musculus GN=0610011F06Rik PE=1 SV=1;>tr|G5E8X1|G5E8X1_MOUSE Protein 0610011F06Rik OS=Mus musculus GN=0610011F06Rik PE=1 SV=1;>sp|Q9DCS2|CP013_MOUSE UPF0585 protein C16orf13 homolog OS=Mus musculus PE=1 S	5	2	2	2	1	0	1	1	2	1	1	0	1	1	2	1	1	0	1	1	2	1	46.7	46.7	46.7	12.037	107	107;201;204;81;177	1	9						0	6.2443	By MS/MS	By matching	By matching	By MS/MS	By MS/MS
A0A087WR07;Z4YL72;Q8CF31	A0A087WR07;Z4YL72;Q8CF31	1;1;1	1;1;1	1;1;1	Protein 1700029I15Rik	1700029I15Rik	>tr|A0A087WR07|A0A087WR07_MOUSE Protein 1700029I15Rik OS=Mus musculus GN=1700029I15Rik PE=4 SV=1;>tr|Z4YL72|Z4YL72_MOUSE Protein 1700029I15Rik OS=Mus musculus GN=1700029I15Rik PE=4 SV=1;>sp|Q8CF31|CK094_MOUSE Uncharacterized protein C11orf94 homolog OS=Mus	3	1	1	1	0	0	0	1	0	0	0	0	0	1	0	0	0	0	0	1	0	0	34.3	34.3	34.3	3.8747	35	35;76;99	2		1					1	-2	By matching	By matching	By matching	By MS/MS	By matching
D3Z7G3;D3YYX8;D3Z2E9;Q9D882;F8WHN9	D3Z7G3;D3YYX8;D3Z2E9;Q9D882	3;3;3;3;1	3;3;3;3;1	3;3;3;3;1	Protein 2010107G23Rik (Fragment)	2010107G23Rik	>tr|D3Z7G3|D3Z7G3_MOUSE Protein 2010107G23Rik (Fragment) OS=Mus musculus GN=2010107G23Rik PE=1 SV=1;>tr|D3YYX8|D3YYX8_MOUSE Protein 2010107G23Rik (Fragment) OS=Mus musculus GN=2010107G23Rik PE=1 SV=1;>tr|D3Z2E9|D3Z2E9_MOUSE Protein 2010107G23Rik (Fragment)	5	3	3	3	2	1	2	3	2	3	2	1	2	3	2	3	2	1	2	3	2	3	38.4	38.4	38.4	10.843	99	99;100;123;120;100	1	17						0	13.904	By MS/MS	By MS/MS	By MS/MS	By MS/MS	By MS/MS
E9Q3M9;F7B0R9	E9Q3M9;F7B0R9	10;9	9;9	9;9	Protein 2010300C02Rik	2010300C02Rik	>tr|E9Q3M9|E9Q3M9_MOUSE Protein 2010300C02Rik OS=Mus musculus GN=2010300C02Rik PE=1 SV=1;>tr|F7B0R9|F7B0R9_MOUSE Protein 2010300C02Rik (Fragment) OS=Mus musculus GN=2010300C02Rik PE=1 SV=1	2	10	9	9	7	7	5	1	3	3	7	7	4	1	2	2	7	7	4	1	2	2	13.3	12.7	12.7	125.91	1175	1175;652	5.32				7	12	19	0	30.66	By MS/MS	By MS/MS	By MS/MS	By matching	By matching
A0A087WSS1;E9QM90;Q148V7;G3X9J4;A0A087WRM8	A0A087WSS1;E9QM90;Q148V7;G3X9J4	5;5;5;4;2	5;5;5;4;2	5;5;5;4;2	Protein 2310035C23Rik	2310035C23Rik	>tr|A0A087WSS1|A0A087WSS1_MOUSE Protein 2310035C23Rik OS=Mus musculus GN=2310035C23Rik PE=1 SV=1;>tr|E9QM90|E9QM90_MOUSE Protein 2310035C23Rik OS=Mus musculus GN=2310035C23Rik PE=1 SV=2;>sp|Q148V7|K1468_MOUSE LisH domain and HEAT repeat-containing protein	5	5	5	5	1	3	1	5	4	2	1	3	1	5	4	2	1	3	1	5	4	2	5.5	5.5	5.5	131.87	1192	1192;1216;1216;1216;354	4.28			6	6	13		0	20.604	By MS/MS	By MS/MS	By MS/MS	By MS/MS	By MS/MS
B8JJ66;B8JJ69;F6X1P1;B8JJ67;F6W3U3	B8JJ66;B8JJ69;F6X1P1	5;5;3;2;1	5;5;3;2;1	5;5;3;2;1	MCG141136, isoform CRA_a	2310061I04Rik	>tr|B8JJ66|B8JJ66_MOUSE MCG141136, isoform CRA_a OS=Mus musculus GN=2310061I04Rik PE=1 SV=1;>tr|B8JJ69|B8JJ69_MOUSE Protein 2310061I04Rik OS=Mus musculus GN=2310061I04Rik PE=1 SV=1;>tr|F6X1P1|F6X1P1_MOUSE Protein 2310061I04Rik (Fragment) OS=Mus musculus GN	5	5	5	5	1	0	0	3	4	3	1	0	0	3	4	3	1	0	0	3	4	3	26.7	26.7	26.7	26.69	232	232;315;212;130;109	1	14						0	4.9992	By MS/MS	By matching	By matching	By MS/MS	By MS/MS
A0A087WSJ7;Q3TE80	A0A087WSJ7;Q3TE80	2;2	2;2	2;2	Protein 2410002F23Rik	2410002F23Rik	>tr|A0A087WSJ7|A0A087WSJ7_MOUSE Protein 2410002F23Rik OS=Mus musculus GN=2410002F23Rik PE=1 SV=1;>tr|Q3TE80|Q3TE80_MOUSE Protein 2410002F23Rik OS=Mus musculus GN=2410002F23Rik PE=1 SV=1	2	2	2	2	1	1	1	2	0	0	1	1	1	2	0	0	1	1	1	2	0	0	12	12	12	18.844	167	167;284	1.5	4	1	1				0.004007	1.9132	By matching	By MS/MS	By matching	By MS/MS	By matching
B1AV75;Q3UJP5	B1AV75;Q3UJP5	1;1	1;1	1;1	Protein 2610301B20Rik	2610301B20Rik	>tr|B1AV75|B1AV75_MOUSE Protein 2610301B20Rik OS=Mus musculus GN=2610301B20Rik PE=1 SV=1;>sp|Q3UJP5|CH037_MOUSE Protein C8orf37 homolog OS=Mus musculus PE=1 SV=1	2	1	1	1	0	0	0	1	0	0	0	0	0	1	0	0	0	0	0	1	0	0	7.1	7.1	7.1	23.935	210	210;209	5					1		0.0025297	2.0035	By matching	By matching	By matching	By MS/MS	By matching
H7BX33;Q8R092	H7BX33;Q8R092	1;1	1;1	1;1	Protein 4933434E20Rik	4933434E20Rik	>tr|H7BX33|H7BX33_MOUSE Protein 4933434E20Rik OS=Mus musculus GN=4933434E20Rik PE=1 SV=1;>sp|Q8R092|CA043_MOUSE Uncharacterized protein C1orf43 homolog OS=Mus musculus PE=2 SV=1	2	1	1	1	1	0	0	1	1	1	1	0	0	1	1	1	1	0	0	1	1	1	5.5	5.5	5.5	26.569	235	235;253	2		4					0	4.0687	By matching	By matching	By matching	By matching	By matching
B1APX2;Q3UE31	B1APX2;Q3UE31	2;2	2;2	2;2	Protein 5031439G07Rik	5031439G07Rik	>tr|B1APX2|B1APX2_MOUSE Protein 5031439G07Rik OS=Mus musculus GN=5031439G07Rik PE=1 SV=1;>sp|Q3UE31|K0930_MOUSE Uncharacterized protein KIAA0930 homolog OS=Mus musculus PE=1 SV=2	2	2	2	2	1	1	1	1	1	0	1	1	1	1	1	0	1	1	1	1	1	0	4.9	4.9	4.9	50.235	447	447;404	2.86		1	6				0.0025233	1.9802	By matching	By matching	By MS/MS	By MS/MS	By MS/MS
V9GWR8;A0A0A0MQC6;A2AFS3	V9GWR8;A0A0A0MQC6;A2AFS3	3;3;3	3;3;3	3;3;3	Protein 5330417C22Rik (Fragment)	5330417C22Rik	>tr|V9GWR8|V9GWR8_MOUSE Protein 5330417C22Rik (Fragment) OS=Mus musculus GN=5330417C22Rik PE=1 SV=1;>tr|A0A0A0MQC6|A0A0A0MQC6_MOUSE Protein 5330417C22Rik OS=Mus musculus GN=5330417C22Rik PE=1 SV=1;>sp|A2AFS3|K1324_MOUSE UPF0577 protein KIAA1324 OS=Mus musc	3	3	3	3	0	0	0	3	3	1	0	0	0	3	3	1	0	0	0	3	3	1	3.7	3.7	3.7	103.41	939	939;1013;1009	4.18			1	7	3		0.00027189	2.6934	By matching	By matching	By matching	By MS/MS	By matching
J3QP43;Q0VBF8	J3QP43;Q0VBF8	3;3	3;3	3;3	Protein 6330403A02Rik	6330403A02Rik	>tr|J3QP43|J3QP43_MOUSE Protein 6330403A02Rik OS=Mus musculus GN=6330403A02Rik PE=1 SV=1;>sp|Q0VBF8|STUM_MOUSE Protein stum homolog OS=Mus musculus PE=2 SV=1	2	3	3	3	3	3	2	3	3	3	3	3	2	3	3	3	3	3	2	3	3	3	25.5	25.5	25.5	15.021	141	141;141	3.37	20	5	11	13	13	11	0	17.589	By MS/MS	By matching	By MS/MS	By MS/MS	By MS/MS
Q3TA40;Q8R0A7;Q8BQB5;D3YUS2	Q3TA40;Q8R0A7;Q8BQB5	5;5;3;2	5;5;3;2	5;5;3;2	Protein 6430548M08Rik	6430548M08Rik	>tr|Q3TA40|Q3TA40_MOUSE Protein 6430548M08Rik OS=Mus musculus GN=6430548M08Rik PE=1 SV=1;>sp|Q8R0A7|K0513_MOUSE Uncharacterized protein KIAA0513 OS=Mus musculus GN=Kiaa0513 PE=2 SV=1;>tr|Q8BQB5|Q8BQB5_MOUSE Protein 6430548M08Rik OS=Mus musculus GN=6430548M	4	5	5	5	2	1	1	3	3	3	2	1	1	3	3	3	2	1	1	3	3	3	14.4	14.4	14.4	45.218	397	397;407;297;227	2	5	14	5				0	10.109	By MS/MS	By matching	By matching	By MS/MS	By MS/MS
D3YYA2;Q80WQ4	D3YYA2;Q80WQ4	1;1	1;1	1;1	Protein 6430573F11Rik	6430573F11Rik	>tr|D3YYA2|D3YYA2_MOUSE Protein 6430573F11Rik OS=Mus musculus GN=6430573F11Rik PE=4 SV=1;>sp|Q80WQ4|K1456_MOUSE Probable tRNA methyltransferase 9-like protein OS=Mus musculus GN=Kiaa1456 PE=2 SV=1	2	1	1	1	0	1	0	0	0	0	0	1	0	0	0	0	0	1	0	0	0	0	8.7	8.7	8.7	13.92	126	126;447	1	1						1	-2	By matching	By MS/MS	By matching	By matching	By matching
Q3TEG0;G3X9V7;E9QLA8;Q80TK0;D3YUW2;F7CG54	Q3TEG0;G3X9V7;E9QLA8;Q80TK0;D3YUW2	6;6;6;6;5;1	6;6;6;6;5;1	6;6;6;6;5;1	Protein A830010M20Rik	A830010M20Rik	>tr|Q3TEG0|Q3TEG0_MOUSE Protein A830010M20Rik OS=Mus musculus GN=A830010M20Rik PE=1 SV=1;>tr|G3X9V7|G3X9V7_MOUSE MCG19133, isoform CRA_b OS=Mus musculus GN=A830010M20Rik PE=1 SV=1;>tr|E9QLA8|E9QLA8_MOUSE Protein A830010M20Rik OS=Mus musculus GN=A830010M20R	6	6	6	6	4	3	3	5	6	3	4	3	3	5	6	3	4	3	3	5	6	3	19	19	19	47.387	443	443;1088;1239;1369;405;571	3.33	9	7	10	11	14	1	0	35.187	By MS/MS	By MS/MS	By MS/MS	By MS/MS	By MS/MS
Q3UHJ0;Q91Z96	Q3UHJ0	38;1	38;1	38;1	AP2-associated protein kinase 1	Aak1	>sp|Q3UHJ0|AAK1_MOUSE AP2-associated protein kinase 1 OS=Mus musculus GN=Aak1 PE=1 SV=2	2	38	38	38	24	25	24	34	29	29	24	25	24	34	29	29	24	25	24	34	29	29	58.8	58.8	58.8	103.35	959	959;1138	3.7	41	67	114	183	173	11	0	323.31	By MS/MS	By MS/MS	By MS/MS	By MS/MS	By MS/MS
Q8BGQ7	Q8BGQ7	15	15	15	Alanine--tRNA ligase, cytoplasmic	Aars	>sp|Q8BGQ7|SYAC_MOUSE Alanine--tRNA ligase, cytoplasmic OS=Mus musculus GN=Aars PE=1 SV=1	1	15	15	15	1	3	1	12	12	8	1	3	1	12	12	8	1	3	1	12	12	8	21.9	21.9	21.9	106.91	968	968	3.85	1	5	13	31	14	1	0	26.904	By MS/MS	By MS/MS	By matching	By MS/MS	By MS/MS
Q14CH7	Q14CH7	2	2	2	Alanine--tRNA ligase, mitochondrial	Aars2	>sp|Q14CH7|SYAM_MOUSE Alanine--tRNA ligase, mitochondrial OS=Mus musculus GN=Aars2 PE=2 SV=1	1	2	2	2	0	0	0	1	2	1	0	0	0	1	2	1	0	0	0	1	2	1	3.2	3.2	3.2	106.78	980	980	4.25				3	1		0.0013134	2.3328	By matching	By matching	By matching	By MS/MS	By MS/MS
B1AZF9;B1AZF3;Q80YE4	B1AZF9;B1AZF3;Q80YE4	2;2;2	2;2;2	2;2;2	Apoptosis-associated tyrosine kinase	Aatk	>tr|B1AZF9|B1AZF9_MOUSE Apoptosis-associated tyrosine kinase OS=Mus musculus GN=Aatk PE=1 SV=1;>tr|B1AZF3|B1AZF3_MOUSE Serine/threonine-protein kinase LMTK1 OS=Mus musculus GN=Aatk PE=1 SV=1;>sp|Q80YE4|LMTK1_MOUSE Serine/threonine-protein kinase LMTK1 OS=M	3	2	2	2	0	0	1	1	2	1	0	0	1	1	2	1	0	0	1	1	2	1	3.3	3.3	3.3	139.45	1317	1317;1374;1365	3.43	1	2	1		2	1	0	4.9555	By matching	By matching	By matching	By MS/MS	By MS/MS
P61922;Q3TUE8;F7C9G3;F6RN86	P61922	21;6;6;2	21;6;6;2	21;6;6;2	4-aminobutyrate aminotransferase, mitochondrial	Abat	>sp|P61922|GABT_MOUSE 4-aminobutyrate aminotransferase, mitochondrial OS=Mus musculus GN=Abat PE=1 SV=1	4	21	21	21	3	4	2	20	19	12	3	4	2	20	19	12	3	4	2	20	19	12	49.6	49.6	49.6	56.451	500	500;204;232;109	2.19	43	111	82	3			0	300.21	By MS/MS	By matching	By MS/MS	By MS/MS	By MS/MS
P41233	P41233	5	5	5	ATP-binding cassette sub-family A member 1	Abca1	>sp|P41233|ABCA1_MOUSE ATP-binding cassette sub-family A member 1 OS=Mus musculus GN=Abca1 PE=1 SV=4	1	5	5	5	0	0	1	4	2	2	0	0	1	4	2	2	0	0	1	4	2	2	3.1	3.1	3.1	253.91	2261	2261	5.36			1	2		8	0	3.0848	By matching	By matching	By matching	By MS/MS	By MS/MS
A2AJ26;P41234	A2AJ26;P41234	29;28	29;28	29;28	ATP-binding cassette sub-family A member 2	Abca2	>tr|A2AJ26|A2AJ26_MOUSE ATP-binding cassette sub-family A member 2 OS=Mus musculus GN=Abca2 PE=1 SV=1;>sp|P41234|ABCA2_MOUSE ATP-binding cassette sub-family A member 2 OS=Mus musculus GN=Abca2 PE=1 SV=4	2	29	29	29	0	0	2	19	23	11	0	0	2	19	23	11	0	0	2	19	23	11	17.5	17.5	17.5	270.52	2433	2433;2434	5.54		1	1	6	24	62	0	93.885	By matching	By matching	By matching	By MS/MS	By MS/MS
Q8R420;Q6AXE3;E9PX95	Q8R420;Q6AXE3	16;11;2	16;11;2	16;11;2	ATP-binding cassette sub-family A member 3	Abca3	>sp|Q8R420|ABCA3_MOUSE ATP-binding cassette sub-family A member 3 OS=Mus musculus GN=Abca3 PE=2 SV=3;>tr|Q6AXE3|Q6AXE3_MOUSE ATP-binding cassette sub-family A member 3 OS=Mus musculus GN=Abca3 PE=1 SV=1	3	16	16	16	1	1	2	11	11	10	1	1	2	11	11	10	1	1	2	11	11	10	12.2	12.2	12.2	191.97	1704	1704;1449;1733	5.42			1	2	31	31	0	28.784	By MS/MS	By matching	By MS/MS	By MS/MS	By MS/MS
Q8K448;A2AEP5;A2AEP6	Q8K448;A2AEP5	7;5;1	7;5;1	7;5;1	ATP-binding cassette sub-family A member 5	Abca5	>sp|Q8K448|ABCA5_MOUSE ATP-binding cassette sub-family A member 5 OS=Mus musculus GN=Abca5 PE=1 SV=2;>tr|A2AEP5|A2AEP5_MOUSE ATP-binding cassette sub-family A member 5 (Fragment) OS=Mus musculus GN=Abca5 PE=1 SV=5	3	7	7	7	1	2	2	4	7	5	1	2	2	4	7	5	1	2	2	4	7	5	6.9	6.9	6.9	185.89	1642	1642;1195;182	5.35					24	13	0	21.572	By MS/MS	By MS/MS	By MS/MS	By MS/MS	By MS/MS
E9Q6G4;Q91V24	E9Q6G4;Q91V24	4;4	4;4	4;4	ATP-binding cassette sub-family A member 7	Abca7	>tr|E9Q6G4|E9Q6G4_MOUSE ATP-binding cassette sub-family A member 7 OS=Mus musculus GN=Abca7 PE=1 SV=1;>sp|Q91V24|ABCA7_MOUSE ATP-binding cassette sub-family A member 7 OS=Mus musculus GN=Abca7 PE=1 SV=1	2	4	4	4	0	0	0	3	3	3	0	0	0	3	3	3	0	0	0	3	3	3	3.5	3.5	3.5	237.75	2167	2167;2159	5.56					7	9	0	6.4049	By matching	By matching	By matching	By MS/MS	By MS/MS
F8WGE3;Q8K442	F8WGE3;Q8K442	3;3	1;1	1;1	ATP-binding cassette sub-family A member 8-A	Abca8a	>tr|F8WGE3|F8WGE3_MOUSE ATP-binding cassette sub-family A member 8-A OS=Mus musculus GN=Abca8a PE=1 SV=1;>sp|Q8K442|ABC8A_MOUSE ATP-binding cassette sub-family A member 8-A OS=Mus musculus GN=Abca8a PE=2 SV=2	2	3	1	1	0	0	0	2	2	2	0	0	0	1	1	0	0	0	0	1	1	0	2.5	1.5	1.5	183.83	1619	1619;1620	3.75		1	1	1		1	1	-2	By matching	By matching	By matching	By MS/MS	By MS/MS
Q8K440	Q8K440	1	1	1	ATP-binding cassette sub-family A member 8-B	Abca8b	>sp|Q8K440|ABC8B_MOUSE ATP-binding cassette sub-family A member 8-B OS=Mus musculus GN=Abca8b PE=2 SV=2	1	1	1	1	0	0	0	0	0	1	0	0	0	0	0	1	0	0	0	0	0	1	1.1	1.1	1.1	183.04	1620	1620	6						1	0.006415	1.7619	By matching	By matching	By matching	By matching	By matching
Q8K449;Q8K441	Q8K449	9;1	9;1	7;1	ATP-binding cassette sub-family A member 9	Abca9	>sp|Q8K449|ABCA9_MOUSE ATP-binding cassette sub-family A member 9 OS=Mus musculus GN=Abca9 PE=2 SV=2	2	9	9	7	1	1	0	4	4	7	1	1	0	4	4	7	1	1	0	3	3	5	7.3	7.3	6.3	183.11	1623	1623;1624	5.52				3	8	18	0	21.924	By matching	By matching	By matching	By MS/MS	By MS/MS
Q9JI39	Q9JI39	6	6	6	ATP-binding cassette sub-family B member 10, mitochondrial	Abcb10	>sp|Q9JI39|ABCBA_MOUSE ATP-binding cassette sub-family B member 10, mitochondrial OS=Mus musculus GN=Abcb10 PE=1 SV=1	1	6	6	6	1	0	0	4	4	1	1	0	0	4	4	1	1	0	0	4	4	1	11.9	11.9	11.9	77.187	715	715	3.27	2		5	1	3		0	5.3526	By matching	By matching	By matching	By MS/MS	By MS/MS
P21447;P06795;A0A0G2JF49	P21447;P06795	8;6;1	8;6;1	7;5;0	Multidrug resistance protein 1A	Abcb1a	>sp|P21447|MDR1A_MOUSE Multidrug resistance protein 1A OS=Mus musculus GN=Abcb1a PE=1 SV=3;>sp|P06795|MDR1B_MOUSE Multidrug resistance protein 1B OS=Mus musculus GN=Abcb1b PE=1 SV=1	3	8	8	7	2	4	4	7	3	4	2	4	4	7	3	4	2	4	4	6	2	3	7.6	7.6	6.9	140.64	1276	1276;1276;205	4.77		1	1	6	24	3	0	22.024	By MS/MS	By MS/MS	By MS/MS	By MS/MS	By MS/MS
P21440;A0A0G2JDM4	P21440;A0A0G2JDM4	3;2	2;2	2;2	Multidrug resistance protein 3	Abcb4	>sp|P21440|MDR3_MOUSE Multidrug resistance protein 3 OS=Mus musculus GN=Abcb4 PE=2 SV=2;>tr|A0A0G2JDM4|A0A0G2JDM4_MOUSE Multidrug resistance protein 3 (Fragment) OS=Mus musculus GN=Abcb4 PE=4 SV=1	2	3	2	2	0	2	1	2	2	1	0	2	1	1	1	0	0	2	1	1	1	0	3.6	2.9	2.9	140.38	1276	1276;882	5.2					4	1	0.0027701	1.9573	By matching	By MS/MS	By matching	By MS/MS	By matching
Q9DC29	Q9DC29	5	5	5	ATP-binding cassette sub-family B member 6, mitochondrial	Abcb6	>sp|Q9DC29|ABCB6_MOUSE ATP-binding cassette sub-family B member 6, mitochondrial OS=Mus musculus GN=Abcb6 PE=1 SV=1	1	5	5	5	2	2	2	4	4	4	2	2	2	4	4	4	2	2	2	4	4	4	13.8	13.8	13.8	93.769	842	842	4.83			3	11	17	10	0	23.15	By MS/MS	By matching	By MS/MS	By MS/MS	By MS/MS
Q61102	Q61102	9	9	9	ATP-binding cassette sub-family B member 7, mitochondrial	Abcb7	>sp|Q61102|ABCB7_MOUSE ATP-binding cassette sub-family B member 7, mitochondrial OS=Mus musculus GN=Abcb7 PE=1 SV=3	1	9	9	9	3	4	1	6	8	2	3	4	1	6	8	2	3	4	1	6	8	2	15	15	15	82.58	752	752	4.33	2		14	12	19	10	0	25.834	By MS/MS	By MS/MS	By matching	By MS/MS	By MS/MS
Q9CXJ4;F6ZFC5;D3Z492	Q9CXJ4	16;6;3	16;6;3	16;6;3	ATP-binding cassette sub-family B member 8, mitochondrial	Abcb8	>sp|Q9CXJ4|ABCB8_MOUSE ATP-binding cassette sub-family B member 8, mitochondrial OS=Mus musculus GN=Abcb8 PE=2 SV=1	3	16	16	16	6	5	6	12	15	6	6	5	6	12	15	6	6	5	6	12	15	6	26.9	26.9	26.9	77.999	717	717;131;418	3.4	1	3	68	4	8	7	0	34.351	By MS/MS	By MS/MS	By MS/MS	By MS/MS	By MS/MS
Q9JJ59	Q9JJ59	9	9	8	ATP-binding cassette sub-family B member 9	Abcb9	>sp|Q9JJ59|ABCB9_MOUSE ATP-binding cassette sub-family B member 9 OS=Mus musculus GN=Abcb9 PE=2 SV=1	1	9	9	8	3	1	1	5	8	4	3	1	1	5	8	4	2	1	1	5	7	4	15.5	15.5	14.3	83.962	762	762	4.98			4	10	14	17	0	57.678	By matching	By matching	By matching	By MS/MS	By MS/MS
Q8R4P9;E9PZG1	Q8R4P9;E9PZG1	2;1	2;1	2;1	Multidrug resistance-associated protein 7	Abcc10	>sp|Q8R4P9|MRP7_MOUSE Multidrug resistance-associated protein 7 OS=Mus musculus GN=Abcc10 PE=2 SV=1;>tr|E9PZG1|E9PZG1_MOUSE Multidrug resistance-associated protein 7 OS=Mus musculus GN=Abcc10 PE=1 SV=1	2	2	2	2	0	0	0	2	1	1	0	0	0	2	1	1	0	0	0	2	1	1	1.9	1.9	1.9	163.73	1501	1501;487	4.8			2		6	2	0.001311	2.3112	By matching	By matching	By matching	By MS/MS	By matching
J3QML2;B2RX12	J3QML2;B2RX12	1;1	1;1	1;1	Canalicular multispecific organic anion transporter 2	Abcc3	>tr|J3QML2|J3QML2_MOUSE Canalicular multispecific organic anion transporter 2 OS=Mus musculus GN=Abcc3 PE=1 SV=1;>sp|B2RX12|MRP3_MOUSE Canalicular multispecific organic anion transporter 2 OS=Mus musculus GN=Abcc3 PE=1 SV=1	2	1	1	1	0	0	0	1	0	0	0	0	0	1	0	0	0	0	0	1	0	0	0.9	0.9	0.9	169.22	1523	1523;1523	5					1		0	3.6474	By matching	By matching	By matching	By MS/MS	By matching
Q9R1X5	Q9R1X5	2	2	2	Multidrug resistance-associated protein 5	Abcc5	>sp|Q9R1X5|MRP5_MOUSE Multidrug resistance-associated protein 5 OS=Mus musculus GN=Abcc5 PE=1 SV=2	1	2	2	2	0	1	1	2	2	2	0	1	1	2	2	2	0	1	1	2	2	2	1.9	1.9	1.9	161.12	1436	1436	5.5					5	5	0.0025278	1.9899	By matching	By matching	By matching	By MS/MS	By MS/MS
Q61285	Q61285	13	13	13	ATP-binding cassette sub-family D member 2	Abcd2	>sp|Q61285|ABCD2_MOUSE ATP-binding cassette sub-family D member 2 OS=Mus musculus GN=Abcd2 PE=2 SV=1	1	13	13	13	10	11	11	7	5	4	10	11	11	7	5	4	10	11	11	7	5	4	22	22	22	83.482	741	741	3.89		1	13	44	2	3	0	90.494	By MS/MS	By MS/MS	By MS/MS	By MS/MS	By MS/MS
P55096;A0A0G2JDI9	P55096;A0A0G2JDI9	20;18	20;18	20;18	ATP-binding cassette sub-family D member 3	Abcd3	>sp|P55096|ABCD3_MOUSE ATP-binding cassette sub-family D member 3 OS=Mus musculus GN=Abcd3 PE=1 SV=2;>tr|A0A0G2JDI9|A0A0G2JDI9_MOUSE ATP-binding cassette sub-family D member 3 OS=Mus musculus GN=Abcd3 PE=4 SV=1	2	20	20	20	18	18	17	17	15	11	18	18	17	17	15	11	18	18	17	17	15	11	39.3	39.3	39.3	75.474	659	659;549	3.24	4	12	154	17	11	10	0	290.35	By MS/MS	By MS/MS	By MS/MS	By MS/MS	By MS/MS
Q99LE6	Q99LE6	4	4	3	ATP-binding cassette sub-family F member 2	Abcf2	>sp|Q99LE6|ABCF2_MOUSE ATP-binding cassette sub-family F member 2 OS=Mus musculus GN=Abcf2 PE=2 SV=1	1	4	4	3	2	2	2	1	0	1	2	2	2	1	0	1	2	2	2	1	0	1	7	7	5.7	71.781	628	628	3.88			1	7			0	4.287	By MS/MS	By matching	By MS/MS	By MS/MS	By matching
S4R2E1;Q7TMS5;D3Z150;D3YZX5;D3YVG8;S4R2M4	S4R2E1;Q7TMS5;D3Z150	5;5;3;2;1;1	5;5;3;2;1;1	5;5;3;2;1;1	ATP-binding cassette sub-family G member 2	Abcg2	>tr|S4R2E1|S4R2E1_MOUSE ATP-binding cassette sub-family G member 2 OS=Mus musculus GN=Abcg2 PE=1 SV=1;>sp|Q7TMS5|ABCG2_MOUSE ATP-binding cassette sub-family G member 2 OS=Mus musculus GN=Abcg2 PE=2 SV=1;>tr|D3Z150|D3Z150_MOUSE ATP-binding cassette sub-fami	6	5	5	5	1	1	1	5	5	4	1	1	1	5	5	4	1	1	1	5	5	4	9.5	9.5	9.5	63.607	576	576;657;172;115;51;130	4.9	2		1	4	12	11	0	10.316	By MS/MS	By MS/MS	By MS/MS	By MS/MS	By MS/MS
Q91WA9	Q91WA9	1	1	1	ATP-binding cassette transporter ABCG4	Abcg4	>tr|Q91WA9|Q91WA9_MOUSE ATP-binding cassette transporter ABCG4 OS=Mus musculus GN=Abcg4 PE=2 SV=2	1	1	1	1	0	0	0	1	0	0	0	0	0	1	0	0	0	0	0	1	0	0	1.9	1.9	1.9	72.097	646	646	6						1	1	-2	By matching	By matching	By matching	By MS/MS	By matching
Q6PE15	Q6PE15	2	2	2	Mycophenolic acid acyl-glucuronide esterase, mitochondrial	Abhd10	>sp|Q6PE15|ABHDA_MOUSE Mycophenolic acid acyl-glucuronide esterase, mitochondrial OS=Mus musculus GN=Abhd10 PE=2 SV=1	1	2	2	2	0	0	0	2	1	0	0	0	0	2	1	0	0	0	0	2	1	0	12.5	12.5	12.5	33.04	297	297	1	3						0.0059406	1.7934	By matching	By matching	By matching	By MS/MS	By matching
Q99LR1;D6RFU2;F7BHM8;D6RI21	Q99LR1;D6RFU2	18;10;2;1	18;10;2;1	18;10;2;1	Monoacylglycerol lipase ABHD12	Abhd12	>sp|Q99LR1|ABD12_MOUSE Monoacylglycerol lipase ABHD12 OS=Mus musculus GN=Abhd12 PE=1 SV=2;>tr|D6RFU2|D6RFU2_MOUSE Monoacylglycerol lipase ABHD12 OS=Mus musculus GN=Abhd12 PE=1 SV=1	4	18	18	18	11	13	14	16	14	12	11	13	14	16	14	12	11	13	14	16	14	12	51.3	51.3	51.3	45.269	398	398;298;56;70	1.77	38	102	3	1			0	67.458	By MS/MS	By MS/MS	By MS/MS	By MS/MS	By MS/MS
A0A087WPF8;A0A087WQN8;A0A087WSR2;E9QN99;Q8VCR7	A0A087WPF8;A0A087WQN8;A0A087WSR2;E9QN99;Q8VCR7	1;1;1;1;1	1;1;1;1;1	1;1;1;1;1	Alpha/beta hydrolase domain-containing protein 14B (Fragment)	Abhd14b	>tr|A0A087WPF8|A0A087WPF8_MOUSE Alpha/beta hydrolase domain-containing protein 14B (Fragment) OS=Mus musculus GN=Abhd14b PE=1 SV=1;>tr|A0A087WQN8|A0A087WQN8_MOUSE Alpha/beta hydrolase domain-containing protein 14B (Fragment) OS=Mus musculus GN=Abhd14b PE=1	5	1	1	1	0	0	0	0	0	1	0	0	0	0	0	1	0	0	0	0	0	1	12.6	12.6	12.6	18.398	174	174;183;194;210;210	1	1						0.0020624	2.1657	By matching	By matching	By matching	By matching	By matching
Q9Z1Q2;G3UX11;Q80YU0	Q9Z1Q2	18;2;1	18;2;1	18;2;1	Abhydrolase domain-containing protein 16A	Abhd16a	>sp|Q9Z1Q2|ABHGA_MOUSE Abhydrolase domain-containing protein 16A OS=Mus musculus GN=Abhd16a PE=1 SV=3	3	18	18	18	10	8	8	17	13	12	10	8	8	17	13	12	10	8	8	17	13	12	40.1	40.1	40.1	63.085	558	558;65;474	2.95	7	22	73	6	3	6	0	30.806	By MS/MS	By MS/MS	By MS/MS	By MS/MS	By MS/MS
Q7M759	Q7M759	2	2	2	Alpha/beta hydrolase domain-containing protein 17B	Abhd17b	>sp|Q7M759|AB17B_MOUSE Alpha/beta hydrolase domain-containing protein 17B OS=Mus musculus GN=Abhd17b PE=2 SV=1	1	2	2	2	0	0	0	1	2	2	0	0	0	1	2	2	0	0	0	1	2	2	14.9	14.9	14.9	32.2	288	288	1.88	1	7					0	11.447	By matching	By matching	By matching	By MS/MS	By MS/MS
Q8VCV1;A0A087WPG3	Q8VCV1;A0A087WPG3	2;1	2;1	1;0	Alpha/beta hydrolase domain-containing protein 17C	Abhd17c	>sp|Q8VCV1|AB17C_MOUSE Alpha/beta hydrolase domain-containing protein 17C OS=Mus musculus GN=Abhd17c PE=2 SV=2;>tr|A0A087WPG3|A0A087WPG3_MOUSE Alpha/beta hydrolase domain-containing protein 17A OS=Mus musculus GN=Abhd17a PE=1 SV=1	2	2	2	1	0	0	0	2	2	0	0	0	0	2	2	0	0	0	0	1	1	0	15.3	15.3	10.9	35.098	320	320;236	2		7					0	9.4531	By matching	By matching	By matching	By MS/MS	By MS/MS
D3Z6Y2;Q91ZH7;D3YU06;F6RSE8	D3Z6Y2;Q91ZH7;D3YU06;F6RSE8	8;8;7;4	8;8;7;4	8;8;7;4	Phospholipase ABHD3	Abhd3	>tr|D3Z6Y2|D3Z6Y2_MOUSE Phospholipase ABHD3 OS=Mus musculus GN=Abhd3 PE=1 SV=1;>sp|Q91ZH7|ABHD3_MOUSE Phospholipase ABHD3 OS=Mus musculus GN=Abhd3 PE=2 SV=1;>tr|D3YU06|D3YU06_MOUSE Phospholipase ABHD3 OS=Mus musculus GN=Abhd3 PE=1 SV=1;>tr|F6RSE8|F6RSE8_MO	4	8	8	8	0	0	1	5	6	3	0	0	1	5	6	3	0	0	1	5	6	3	30.3	30.3	30.3	45.632	406	406;411;402;174	2.2		19				1	0	10.931	By matching	By matching	By matching	By MS/MS	By MS/MS
Q8R2Y0	Q8R2Y0	7	7	7	Monoacylglycerol lipase ABHD6	Abhd6	>sp|Q8R2Y0|ABHD6_MOUSE Monoacylglycerol lipase ABHD6 OS=Mus musculus GN=Abhd6 PE=1 SV=1	1	7	7	7	6	5	6	6	6	5	6	5	6	6	6	5	6	5	6	6	6	5	24.1	24.1	24.1	38.204	336	336	1.75	14	41					0	63.671	By MS/MS	By MS/MS	By MS/MS	By MS/MS	By MS/MS
B7ZCU2;B7ZCU5;B7ZCU4;B7ZCU3;B7ZCU0;J3QNK8;Q8CBW3	B7ZCU2;B7ZCU5;B7ZCU4;B7ZCU3;B7ZCU0;J3QNK8;Q8CBW3	16;16;16;16;16;16;16	16;16;16;16;16;16;16	10;10;10;10;10;10;10	Abl interactor 1	Abi1	>tr|B7ZCU2|B7ZCU2_MOUSE Abl interactor 1 OS=Mus musculus GN=Abi1 PE=1 SV=1;>tr|B7ZCU5|B7ZCU5_MOUSE Abl interactor 1 OS=Mus musculus GN=Abi1 PE=1 SV=1;>tr|B7ZCU4|B7ZCU4_MOUSE Abl interactor 1 OS=Mus musculus GN=Abi1 PE=1 SV=1;>tr|B7ZCU3|B7ZCU3_MOUSE Abl int	7	16	16	10	13	15	13	12	11	8	13	15	13	12	11	8	8	9	8	7	8	5	36.9	36.9	28.5	43.174	393	393;422;451;452;480;481;481	2.4	45	43	127	1	1		0	66.331	By MS/MS	By MS/MS	By MS/MS	By MS/MS	By MS/MS
A0A087WPP8;Q6AXH6;Q6AXD2;P62484;A0A087WRS3;A0A087WR90;A0A087WNT3;A0A087WNU9;A0A087WP64;A0A087WPE6	A0A087WPP8;Q6AXH6;Q6AXD2;P62484;A0A087WRS3;A0A087WR90;A0A087WNT3	15;15;15;15;14;11;8;2;1;1	9;9;9;9;8;7;4;2;1;1	9;9;9;9;8;7;4;2;1;1	Abl interactor 2	Abi2	>tr|A0A087WPP8|A0A087WPP8_MOUSE Abl interactor 2 OS=Mus musculus GN=Abi2 PE=1 SV=1;>tr|Q6AXH6|Q6AXH6_MOUSE Abi2 protein OS=Mus musculus GN=Abi2 PE=1 SV=1;>tr|Q6AXD2|Q6AXD2_MOUSE Abi2 protein OS=Mus musculus GN=Abi2 PE=1 SV=1;>sp|P62484|ABI2_MOUSE Abl inter	10	15	9	9	14	15	11	13	7	9	9	9	6	8	4	6	9	9	6	8	4	6	26.1	19.2	19.2	52.482	475	475;480;487;446;458;152;360;395;252;337	2.5	19	13	68	1			0	39.801	By MS/MS	By MS/MS	By MS/MS	By MS/MS	By MS/MS
Q8BYZ1	Q8BYZ1	1	1	1	ABI gene family member 3	Abi3	>sp|Q8BYZ1|ABI3_MOUSE ABI gene family member 3 OS=Mus musculus GN=Abi3 PE=2 SV=3	1	1	1	1	0	0	0	1	1	0	0	0	0	1	1	0	0	0	0	1	1	0	4.4	4.4	4.4	39.106	367	367	2.33	1	2	3				0	16.893	By matching	By matching	By matching	By MS/MS	By MS/MS
F8VQH0;Q4JIM5;B2RQ57;G3UWQ2;A0A087WQB7	F8VQH0;Q4JIM5;B2RQ57	9;9;7;1;1	9;9;7;1;1	9;9;7;1;1	Non-specific protein-tyrosine kinase	Abl2	>tr|F8VQH0|F8VQH0_MOUSE Non-specific protein-tyrosine kinase OS=Mus musculus GN=Abl2 PE=1 SV=1;>sp|Q4JIM5|ABL2_MOUSE Abelson tyrosine-protein kinase 2 OS=Mus musculus GN=Abl2 PE=1 SV=1;>tr|B2RQ57|B2RQ57_MOUSE Non-specific protein-tyrosine kinase OS=Mus mus	5	9	9	9	3	3	2	5	4	4	3	3	2	5	4	4	3	3	2	5	4	4	14.6	14.6	14.6	128.22	1182	1182;1182;1078;139;269	4.38	1	4		1	19	1	0	24.284	By MS/MS	By MS/MS	By MS/MS	By MS/MS	By MS/MS
E9QK41;Q8K4G5;E9Q9C4;E9Q9C0;E9Q9C1;E9Q9C2;E9Q030;E9Q9C7;E9Q9D1;E9Q9D2;E9Q9Q7;F6YHE5	E9QK41;Q8K4G5;E9Q9C4;E9Q9C0;E9Q9C1;E9Q9C2;E9Q030;E9Q9C7;E9Q9D1;E9Q9D2;E9Q9Q7	29;29;27;27;27;27;24;24;19;19;18;4	29;29;27;27;27;27;24;24;19;19;18;4	29;29;27;27;27;27;24;24;19;19;18;4	Actin-binding LIM protein 1	Ablim1	>tr|E9QK41|E9QK41_MOUSE Actin-binding LIM protein 1 OS=Mus musculus GN=Ablim1 PE=1 SV=1;>sp|Q8K4G5|ABLM1_MOUSE Actin-binding LIM protein 1 OS=Mus musculus GN=Ablim1 PE=1 SV=1;>tr|E9Q9C4|E9Q9C4_MOUSE Actin-binding LIM protein 1 OS=Mus musculus GN=Ablim1 PE=	12	29	29	29	25	21	22	16	16	10	25	21	22	16	16	10	25	21	22	16	16	10	44.7	44.7	44.7	96.834	861	861;861;682;714;744;777;545;668;426;454;400;292	3.1	29	59	103	144	2	1	0	239.02	By MS/MS	By MS/MS	By MS/MS	By MS/MS	By MS/MS
D3Z0Y4;F7A5C5;D3YYR9;F6W6N3	D3Z0Y4;F7A5C5	14;8;6;2	1;0;1;0	1;0;1;0	Actin-binding LIM protein 2	Ablim2	>tr|D3Z0Y4|D3Z0Y4_MOUSE Actin-binding LIM protein 2 OS=Mus musculus GN=Ablim2 PE=1 SV=1;>tr|F7A5C5|F7A5C5_MOUSE Actin-binding LIM protein 2 (Fragment) OS=Mus musculus GN=Ablim2 PE=1 SV=1	4	14	1	1	14	12	12	7	10	6	1	0	0	0	0	0	1	0	0	0	0	0	54.9	6.4	6.4	38.975	346	346;195;190;109	4				1			0.0020608	2.1616	By MS/MS	By matching	By matching	By matching	By matching
E9Q0W6;F6VVW4	E9Q0W6;F6VVW4	23;13	2;2	2;2	Actin-binding LIM protein 2	Ablim2	>tr|E9Q0W6|E9Q0W6_MOUSE Actin-binding LIM protein 2 OS=Mus musculus GN=Ablim2 PE=1 SV=1;>tr|F6VVW4|F6VVW4_MOUSE Actin-binding LIM protein 2 (Fragment) OS=Mus musculus GN=Ablim2 PE=1 SV=1	2	23	2	2	18	16	15	16	13	10	2	2	2	1	1	1	2	2	2	1	1	1	51.2	3.8	3.8	67.285	607	607;220	2	7	4	7				0	6.7724	By MS/MS	By MS/MS	By MS/MS	By MS/MS	By matching
E9Q4K0;Q8BL65;F6UI99	E9Q4K0;Q8BL65	24;23;9	24;23;9	2;2;2	Actin-binding LIM protein 2	Ablim2	>tr|E9Q4K0|E9Q4K0_MOUSE Actin-binding LIM protein 2 OS=Mus musculus GN=Ablim2 PE=1 SV=1;>sp|Q8BL65|ABLM2_MOUSE Actin-binding LIM protein 2 OS=Mus musculus GN=Ablim2 PE=1 SV=1	3	24	24	2	19	17	16	17	14	9	19	17	16	17	14	9	2	2	2	2	1	0	47.9	47.9	2.3	73.649	664	664;612;170	2.88	20	56	120	53	3	2	0	171.26	By MS/MS	By MS/MS	By MS/MS	By MS/MS	By MS/MS
Q69ZX8	Q69ZX8	16	16	16	Actin-binding LIM protein 3	Ablim3	>sp|Q69ZX8|ABLM3_MOUSE Actin-binding LIM protein 3 OS=Mus musculus GN=Ablim3 PE=1 SV=2	1	16	16	16	13	12	11	7	4	3	13	12	11	7	4	3	13	12	11	7	4	3	30.1	30.1	30.1	77.63	682	682	3.41	5	3	40	45	4		0	51.853	By MS/MS	By MS/MS	By MS/MS	By MS/MS	By MS/MS
E9PUE7;Q5SSL4;H3BJY3;Z4YN68;H3BKT3;H3BKV6	E9PUE7;Q5SSL4	7;7;3;1;1;1	6;6;2;1;1;1	6;6;2;1;1;1	Active breakpoint cluster region-related protein	Abr	>tr|E9PUE7|E9PUE7_MOUSE Active breakpoint cluster region-related protein OS=Mus musculus GN=Abr PE=1 SV=1;>sp|Q5SSL4|ABR_MOUSE Active breakpoint cluster region-related protein OS=Mus musculus GN=Abr PE=1 SV=1	6	7	6	6	3	4	4	5	6	4	2	3	3	4	5	4	2	3	3	4	5	4	12.4	11.2	11.2	92.486	813	813;859;146;110;128;161	4.12		1	6	22	11	1	0	15.018	By MS/MS	By MS/MS	By matching	By MS/MS	By MS/MS
Q921H8;H3BKL5;H3BJZ9;Q8VCH0;H3BKA1;H3BJC1;H3BJG8	Q921H8;H3BKL5;H3BJZ9;Q8VCH0	20;15;13;13;7;3;2	20;15;13;13;7;3;2	20;15;13;13;7;3;2	3-ketoacyl-CoA thiolase A, peroxisomal	Acaa1a	>sp|Q921H8|THIKA_MOUSE 3-ketoacyl-CoA thiolase A, peroxisomal OS=Mus musculus GN=Acaa1a PE=1 SV=1;>tr|H3BKL5|H3BKL5_MOUSE 3-ketoacyl-CoA thiolase A, peroxisomal OS=Mus musculus GN=Acaa1a PE=1 SV=1;>tr|H3BJZ9|H3BJZ9_MOUSE 3-ketoacyl-CoA thiolase A, peroxiso	7	20	20	20	8	6	7	20	18	12	8	6	7	20	18	12	8	6	7	20	18	12	70.5	70.5	70.5	43.953	424	424;373;331;424;199;98;114	1.8	40	133	2	1			0	188.7	By MS/MS	By MS/MS	By MS/MS	By MS/MS	By MS/MS
Q8BWT1	Q8BWT1	16	16	16	3-ketoacyl-CoA thiolase, mitochondrial	Acaa2	>sp|Q8BWT1|THIM_MOUSE 3-ketoacyl-CoA thiolase, mitochondrial OS=Mus musculus GN=Acaa2 PE=1 SV=3	1	16	16	16	3	6	3	10	13	10	3	6	3	10	13	10	3	6	3	10	13	10	55.2	55.2	55.2	41.829	397	397	1.81	13	56					0	149.18	By MS/MS	By MS/MS	By MS/MS	By MS/MS	By MS/MS
Q5SWU9;V9GWS0	Q5SWU9	6;1	6;1	5;1	Acetyl-CoA carboxylase 1	Acaca	>sp|Q5SWU9|ACACA_MOUSE Acetyl-CoA carboxylase 1 OS=Mus musculus GN=Acaca PE=1 SV=1	2	6	6	5	0	1	0	4	6	3	0	1	0	4	6	3	0	1	0	3	5	2	3.8	3.8	2.9	265.25	2345	2345;312	4.82		1	1	8	10	8	0	5.1957	By matching	By matching	By matching	By MS/MS	By MS/MS
Q80XL6;D3YTQ5;A0A087WSI8;F6U473	Q80XL6;D3YTQ5	13;9;1;1	13;9;1;1	13;9;1;1	Acyl-CoA dehydrogenase family member 11	Acad11	>sp|Q80XL6|ACD11_MOUSE Acyl-CoA dehydrogenase family member 11 OS=Mus musculus GN=Acad11 PE=1 SV=2;>tr|D3YTQ5|D3YTQ5_MOUSE Acyl-CoA dehydrogenase family member 11 OS=Mus musculus GN=Acad11 PE=1 SV=1	4	13	13	13	10	12	11	6	7	3	10	12	11	6	7	3	10	12	11	6	7	3	22.1	22.1	22.1	87.365	779	779;661;71;122	3.98			1	60			0	49.106	By MS/MS	By MS/MS	By MS/MS	By MS/MS	By MS/MS
D3Z7X0;Q8K370;D3Z2B3	D3Z7X0;Q8K370;D3Z2B3	2;2;1	2;2;1	2;2;1	MCG142036	Acad12	>tr|D3Z7X0|D3Z7X0_MOUSE MCG142036 OS=Mus musculus GN=Acad12 PE=1 SV=1;>sp|Q8K370|ACD10_MOUSE Acyl-CoA dehydrogenase family member 10 OS=Mus musculus GN=Acad10 PE=1 SV=1;>tr|D3Z2B3|D3Z2B3_MOUSE Protein Acad12 OS=Mus musculus GN=Acad12 PE=1 SV=1	3	2	2	2	2	1	1	1	1	1	2	1	1	1	1	1	2	1	1	1	1	1	6.1	6.1	6.1	61.389	555	555;1069;373	2		7					0.00027056	2.6628	By MS/MS	By matching	By matching	By matching	By matching
Q9D7B6;D3YTT4	Q9D7B6;D3YTT4	7;6	7;6	7;6	Isobutyryl-CoA dehydrogenase, mitochondrial	Acad8	>sp|Q9D7B6|ACAD8_MOUSE Isobutyryl-CoA dehydrogenase, mitochondrial OS=Mus musculus GN=Acad8 PE=1 SV=2;>tr|D3YTT4|D3YTT4_MOUSE Isobutyryl-CoA dehydrogenase, mitochondrial OS=Mus musculus GN=Acad8 PE=1 SV=1	2	7	7	7	2	3	4	4	6	2	2	3	4	4	6	2	2	3	4	4	6	2	21.5	21.5	21.5	45.019	413	413;413	2.04		26	1				0	11.506	By matching	By MS/MS	By matching	By MS/MS	By MS/MS
Q8JZN5;A0A0G2JDY4;A0A0G2JF25	Q8JZN5	21;5;4	21;5;4	21;5;4	Acyl-CoA dehydrogenase family member 9, mitochondrial	Acad9	>sp|Q8JZN5|ACAD9_MOUSE Acyl-CoA dehydrogenase family member 9, mitochondrial OS=Mus musculus GN=Acad9 PE=1 SV=2	3	21	21	21	8	10	9	21	20	11	8	10	9	21	20	11	8	10	9	21	20	11	45.4	45.4	45.4	68.721	625	625;157;160	2.83	6	12	103	1	1		0	119.56	By MS/MS	By MS/MS	By MS/MS	By MS/MS	By MS/MS
P51174	P51174	4	4	4	Long-chain specific acyl-CoA dehydrogenase, mitochondrial	Acadl	>sp|P51174|ACADL_MOUSE Long-chain specific acyl-CoA dehydrogenase, mitochondrial OS=Mus musculus GN=Acadl PE=1 SV=2	1	4	4	4	0	0	0	3	2	2	0	0	0	3	2	2	0	0	0	3	2	2	12.3	12.3	12.3	47.907	430	430	2		8					0	3.1615	By matching	By matching	By matching	By MS/MS	By MS/MS
P45952	P45952	6	6	6	Medium-chain specific acyl-CoA dehydrogenase, mitochondrial	Acadm	>sp|P45952|ACADM_MOUSE Medium-chain specific acyl-CoA dehydrogenase, mitochondrial OS=Mus musculus GN=Acadm PE=1 SV=1	1	6	6	6	1	3	1	5	3	4	1	3	1	5	3	4	1	3	1	5	3	4	23.3	23.3	23.3	46.481	421	421	1.93	3	24	1				0	34.04	By matching	By matching	By matching	By MS/MS	By MS/MS
Q9DBL1;E9Q5L3	Q9DBL1;E9Q5L3	4;3	4;3	4;3	Short/branched chain specific acyl-CoA dehydrogenase, mitochondrial	Acadsb	>sp|Q9DBL1|ACDSB_MOUSE Short/branched chain specific acyl-CoA dehydrogenase, mitochondrial OS=Mus musculus GN=Acadsb PE=1 SV=1;>tr|E9Q5L3|E9Q5L3_MOUSE Short/branched chain-specific acyl-CoA dehydrogenase, mitochondrial OS=Mus musculus GN=Acadsb PE=1 SV=1	2	4	4	4	2	2	2	2	3	2	2	2	2	2	3	2	2	2	2	2	3	2	15.5	15.5	15.5	47.874	432	432;465	1.89	2	16					0	151.67	By MS/MS	By MS/MS	By matching	By MS/MS	By MS/MS
P50544;B1AR28	P50544;B1AR28	20;19	20;19	20;19	Very long-chain specific acyl-CoA dehydrogenase, mitochondrial	Acadvl	>sp|P50544|ACADV_MOUSE Very long-chain specific acyl-CoA dehydrogenase, mitochondrial OS=Mus musculus GN=Acadvl PE=1 SV=3;>tr|B1AR28|B1AR28_MOUSE Very long-chain-specific acyl-CoA dehydrogenase, mitochondrial OS=Mus musculus GN=Acadvl PE=1 SV=1	2	20	20	20	7	6	6	17	19	12	7	6	6	17	19	12	7	6	6	17	19	12	47.3	47.3	47.3	70.875	656	656;634	2.91	5	4	105	2	1		0	138.94	By MS/MS	By MS/MS	By matching	By MS/MS	By MS/MS
Q61282	Q61282	5	5	5	Aggrecan core protein	Acan	>sp|Q61282|PGCA_MOUSE Aggrecan core protein OS=Mus musculus GN=Acan PE=1 SV=2	1	5	5	5	3	3	4	1	2	1	3	3	4	1	2	1	3	3	4	1	2	1	3.1	3.1	3.1	221.94	2132	2132	5.53			2	1	1	15	0	13.111	By MS/MS	By MS/MS	By MS/MS	By matching	By MS/MS
Q6ZQK5	Q6ZQK5	5	5	5	Arf-GAP with coiled-coil, ANK repeat and PH domain-containing protein 2	Acap2	>sp|Q6ZQK5|ACAP2_MOUSE Arf-GAP with coiled-coil, ANK repeat and PH domain-containing protein 2 OS=Mus musculus GN=Acap2 PE=1 SV=2	1	5	5	5	4	3	2	3	1	1	4	3	2	3	1	1	4	3	2	3	1	1	10.3	10.3	10.3	87.21	770	770	3.8		1	1	13			0	4.9721	By MS/MS	By MS/MS	By matching	By MS/MS	By MS/MS
A2ADA6;Q6NXL5	A2ADA6;Q6NXL5	3;3	3;3	3;3	Protein Acap3	Acap3	>tr|A2ADA6|A2ADA6_MOUSE Protein Acap3 OS=Mus musculus GN=Acap3 PE=1 SV=1;>tr|Q6NXL5|Q6NXL5_MOUSE ArfGAP with coiled-coil, ankyrin repeat and PH domains 3 OS=Mus musculus GN=Acap3 PE=1 SV=1	2	3	3	3	0	3	2	1	1	2	0	3	2	1	1	2	0	3	2	1	1	2	7.7	7.7	7.7	92.333	829	829;833	3.91			1	10			0	3.4981	By matching	By MS/MS	By matching	By MS/MS	By MS/MS
Q8QZT1	Q8QZT1	30	30	30	Acetyl-CoA acetyltransferase, mitochondrial	Acat1	>sp|Q8QZT1|THIL_MOUSE Acetyl-CoA acetyltransferase, mitochondrial OS=Mus musculus GN=Acat1 PE=1 SV=1	1	30	30	30	25	24	24	27	28	23	25	24	24	27	28	23	25	24	24	27	28	23	71.2	71.2	71.2	44.816	424	424	2.06	94	368	26	10	13	10	0	323.31	By MS/MS	By MS/MS	By MS/MS	By MS/MS	By MS/MS
G3XA25;Q80X81;Q8CAY6;F2Z459	G3XA25;Q80X81;Q8CAY6;F2Z459	5;5;5;3	5;5;5;3	5;5;5;3	Acetyl-CoA acetyltransferase, cytosolic	Acat2	>tr|G3XA25|G3XA25_MOUSE Acetyl-CoA acetyltransferase, cytosolic OS=Mus musculus GN=Acat2 PE=1 SV=1;>tr|Q80X81|Q80X81_MOUSE Acetyl-Coenzyme A acetyltransferase 3 OS=Mus musculus GN=Acat3 PE=1 SV=1;>sp|Q8CAY6|THIC_MOUSE Acetyl-CoA acetyltransferase, cytosoli	4	5	5	5	0	0	0	5	5	4	0	0	0	5	5	4	0	0	0	5	5	4	24.7	24.7	24.7	38.147	365	365;397;397;248	1.97	1	28					0	18.149	By matching	By matching	By matching	By MS/MS	By MS/MS
Q8BMP6	Q8BMP6	3	3	3	Golgi resident protein GCP60	Acbd3	>sp|Q8BMP6|GCP60_MOUSE Golgi resident protein GCP60 OS=Mus musculus GN=Acbd3 PE=1 SV=3	1	3	3	3	1	1	2	2	1	2	1	1	2	2	1	2	1	1	2	2	1	2	11	11	11	60.18	525	525	2.45	3		8				0	6.6001	By matching	By matching	By MS/MS	By MS/MS	By MS/MS
Q5XG73	Q5XG73	8	8	1	Acyl-CoA-binding domain-containing protein 5	Acbd5	>sp|Q5XG73|ACBD5_MOUSE Acyl-CoA-binding domain-containing protein 5 OS=Mus musculus GN=Acbd5 PE=1 SV=1	1	8	8	1	5	6	4	4	5	3	5	6	4	4	5	3	1	0	0	0	0	0	18.9	18.9	2.4	56.613	508	508	1.88	25	7	19				0	20.363	By MS/MS	By MS/MS	By MS/MS	By MS/MS	By MS/MS
P09470;F6QCP8	P09470;F6QCP8	2;1	2;1	2;1	Angiotensin-converting enzyme	Ace	>sp|P09470|ACE_MOUSE Angiotensin-converting enzyme OS=Mus musculus GN=Ace PE=1 SV=3;>tr|F6QCP8|F6QCP8_MOUSE Angiotensin-converting enzyme (Fragment) OS=Mus musculus GN=Ace PE=1 SV=1	2	2	2	2	0	0	0	2	1	1	0	0	0	2	1	1	0	0	0	2	1	1	1.5	1.5	1.5	150.92	1312	1312;1016	4.83				1	5		0.00027005	2.6291	By matching	By matching	By matching	By MS/MS	By matching
P21836;A0A0G2JDM6	P21836;A0A0G2JDM6	10;8	10;8	10;8	Acetylcholinesterase	Ache	>sp|P21836|ACES_MOUSE Acetylcholinesterase OS=Mus musculus GN=Ache PE=1 SV=1;>tr|A0A0G2JDM6|A0A0G2JDM6_MOUSE Acetylcholinesterase OS=Mus musculus GN=Ache PE=4 SV=1	2	10	10	10	0	0	2	8	9	6	0	0	2	8	9	6	0	0	2	8	9	6	26.4	26.4	26.4	68.168	614	614;526	2.66	7	15	17	4	3	1	0	39.313	By matching	By matching	By matching	By MS/MS	By MS/MS
Q3V117;Q91V92;Q3TS02	Q3V117;Q91V92	40;39;18	40;39;18	40;39;18	ATP-citrate synthase	Acly	>tr|Q3V117|Q3V117_MOUSE ATP-citrate synthase OS=Mus musculus GN=Acly PE=1 SV=1;>sp|Q91V92|ACLY_MOUSE ATP-citrate synthase OS=Mus musculus GN=Acly PE=1 SV=1	3	40	40	40	13	15	18	31	24	22	13	15	18	31	24	22	13	15	18	31	24	22	41.8	41.8	41.8	120.79	1101	1101;1091;491	4.48	2	1	22	83	129	9	0	101.03	By MS/MS	By MS/MS	By MS/MS	By MS/MS	By MS/MS
P28271	P28271	6	6	6	Cytoplasmic aconitate hydratase	Aco1	>sp|P28271|ACOC_MOUSE Cytoplasmic aconitate hydratase OS=Mus musculus GN=Aco1 PE=2 SV=3	1	6	6	6	0	0	0	5	6	4	0	0	0	5	6	4	0	0	0	5	6	4	10	10	10	98.124	889	889	3.67		1	8	21			0	26.22	By matching	By matching	By matching	By MS/MS	By MS/MS
Q99KI0	Q99KI0	57	57	57	Aconitate hydratase, mitochondrial	Aco2	>sp|Q99KI0|ACON_MOUSE Aconitate hydratase, mitochondrial OS=Mus musculus GN=Aco2 PE=1 SV=1	1	57	57	57	14	17	15	53	55	40	14	17	15	53	55	40	14	17	15	53	55	40	62.2	62.2	62.2	85.462	780	780	3.01	159	237	321	407	71	7	0	323.31	By MS/MS	By MS/MS	By MS/MS	By MS/MS	By MS/MS
Q8VHQ9;A2AVR6;E0CYS0;F6SS52;E0CYA0;E0CXP8	Q8VHQ9;A2AVR6	8;6;3;1;1;1	8;6;3;1;1;1	8;6;3;1;1;1	Acyl-coenzyme A thioesterase 11	Acot11	>sp|Q8VHQ9|ACO11_MOUSE Acyl-coenzyme A thioesterase 11 OS=Mus musculus GN=Acot11 PE=2 SV=1;>tr|A2AVR6|A2AVR6_MOUSE Acyl-coenzyme A thioesterase 11 OS=Mus musculus GN=Acot11 PE=1 SV=1	6	8	8	8	4	2	1	5	7	4	4	2	1	5	7	4	4	2	1	5	7	4	18.2	18.2	18.2	67.354	594	594;614;89;76;93;107	3.34	1	7	23	2	3	5	0	12.77	By matching	By matching	By matching	By MS/MS	By MS/MS
Q9CQR4	Q9CQR4	9	9	9	Acyl-coenzyme A thioesterase 13	Acot13	>sp|Q9CQR4|ACO13_MOUSE Acyl-coenzyme A thioesterase 13 OS=Mus musculus GN=Acot13 PE=1 SV=1	1	9	9	9	2	2	3	9	7	6	2	2	3	9	7	6	2	2	3	9	7	6	79.3	79.3	79.3	15.183	140	140	1	41						0	59.625	By MS/MS	By matching	By matching	By MS/MS	By MS/MS
Q9QYR9;O55137	Q9QYR9;O55137	3;2	3;2	2;1	Acyl-coenzyme A thioesterase 2, mitochondrial	Acot2	>sp|Q9QYR9|ACOT2_MOUSE Acyl-coenzyme A thioesterase 2, mitochondrial OS=Mus musculus GN=Acot2 PE=1 SV=2;>sp|O55137|ACOT1_MOUSE Acyl-coenzyme A thioesterase 1 OS=Mus musculus GN=Acot1 PE=1 SV=1	2	3	3	2	0	0	0	2	2	0	0	0	0	2	2	0	0	0	0	1	1	0	8.8	8.8	6.4	49.656	453	453;419	2		5					0.00026903	2.5772	By matching	By matching	By matching	By MS/MS	By MS/MS
E9PYH2;Q91V12	E9PYH2;Q91V12	8;8	8;8	8;8	Cytosolic acyl coenzyme A thioester hydrolase	Acot7	>tr|E9PYH2|E9PYH2_MOUSE Cytosolic acyl coenzyme A thioester hydrolase OS=Mus musculus GN=Acot7 PE=1 SV=1;>sp|Q91V12|BACH_MOUSE Cytosolic acyl coenzyme A thioester hydrolase OS=Mus musculus GN=Acot7 PE=1 SV=2	2	8	8	8	3	3	5	7	7	7	3	3	5	7	7	7	3	3	5	7	7	7	28.1	28.1	28.1	42.826	384	384;381	3.33	21	21	4	11	17	16	0	23.656	By matching	By matching	By matching	By MS/MS	By MS/MS
Q8BZR4;P58137;G3UXJ8	Q8BZR4;P58137;G3UXJ8	4;4;2	4;4;2	4;4;2	Acyl-coenzyme A thioesterase 8	Acot8	>tr|Q8BZR4|Q8BZR4_MOUSE Acyl-coenzyme A thioesterase 8 OS=Mus musculus GN=Acot8 PE=1 SV=1;>sp|P58137|ACOT8_MOUSE Acyl-coenzyme A thioesterase 8 OS=Mus musculus GN=Acot8 PE=1 SV=1;>tr|G3UXJ8|G3UXJ8_MOUSE Acyl-coenzyme A thioesterase 8 OS=Mus musculus GN=Aco	3	4	4	4	3	3	3	3	2	1	3	3	3	3	2	1	3	3	3	3	2	1	25.7	25.7	25.7	29.542	268	268;320;113	1.93	16	7			2	2	0	9.9368	By MS/MS	By matching	By MS/MS	By MS/MS	By MS/MS
Q9R0X4;Q32MW3	Q9R0X4;Q32MW3	12;8	12;8	12;8	Acyl-coenzyme A thioesterase 9, mitochondrial	Acot9	>sp|Q9R0X4|ACOT9_MOUSE Acyl-coenzyme A thioesterase 9, mitochondrial OS=Mus musculus GN=Acot9 PE=1 SV=1;>sp|Q32MW3|ACO10_MOUSE Acyl-coenzyme A thioesterase 10, mitochondrial OS=Mus musculus GN=Acot10 PE=2 SV=1	2	12	12	12	5	6	6	8	9	5	5	6	6	8	9	5	5	6	6	8	9	5	35.3	35.3	35.3	50.56	439	439;439	2.18	4	48	14	1			0	30.491	By MS/MS	By MS/MS	By MS/MS	By MS/MS	By MS/MS
Q9R0H0;A2A848	Q9R0H0;A2A848	20;17	20;17	20;17	Peroxisomal acyl-coenzyme A oxidase 1	Acox1	>sp|Q9R0H0|ACOX1_MOUSE Peroxisomal acyl-coenzyme A oxidase 1 OS=Mus musculus GN=Acox1 PE=1 SV=5;>tr|A2A848|A2A848_MOUSE Peroxisomal acyl-coenzyme A oxidase 1 (Fragment) OS=Mus musculus GN=Acox1 PE=1 SV=1	2	20	20	20	8	6	6	16	16	12	8	6	6	16	16	12	8	6	6	16	16	12	44.9	44.9	44.9	74.648	661	661;625	2.25	30	29	46	6			0	204.52	By MS/MS	By MS/MS	By MS/MS	By MS/MS	By MS/MS
Q8C178;E9Q296;Q9EPL9	Q8C178;E9Q296;Q9EPL9	2;2;2	2;2;2	2;2;2	Acyl-coenzyme A oxidase	Acox3	>tr|Q8C178|Q8C178_MOUSE Acyl-coenzyme A oxidase OS=Mus musculus GN=Acox3 PE=1 SV=1;>tr|E9Q296|E9Q296_MOUSE Acyl-coenzyme A oxidase OS=Mus musculus GN=Acox3 PE=1 SV=1;>sp|Q9EPL9|ACOX3_MOUSE Peroxisomal acyl-coenzyme A oxidase 3 OS=Mus musculus GN=Acox3 PE=1	3	2	2	2	0	1	0	2	2	1	0	1	0	2	2	1	0	1	0	2	2	1	3.7	3.7	3.7	77.867	697	697;728;700	4.8			3	1	1	5	0.0022877	2.0435	By matching	By matching	By matching	By MS/MS	By MS/MS
P24638;B7ZCF4;B7ZCF5	P24638	5;2;2	5;2;2	5;2;2	Lysosomal acid phosphatase	Acp2	>sp|P24638|PPAL_MOUSE Lysosomal acid phosphatase OS=Mus musculus GN=Acp2 PE=2 SV=2	3	5	5	5	0	1	1	5	5	2	0	1	1	5	5	2	0	1	1	5	5	2	11.3	11.3	11.3	48.508	423	423;166;305	2.83		4	20				0	6.5166	By matching	By matching	By MS/MS	By MS/MS	By MS/MS
Q8BP40	Q8BP40	6	6	6	Lysophosphatidic acid phosphatase type 6	Acp6	>sp|Q8BP40|PPA6_MOUSE Lysophosphatidic acid phosphatase type 6 OS=Mus musculus GN=Acp6 PE=2 SV=1	1	6	6	6	0	0	0	6	4	3	0	0	0	6	4	3	0	0	0	6	4	3	17.5	17.5	17.5	47.624	418	418	1.95	1	18					0	11.419	By matching	By matching	By matching	By MS/MS	By MS/MS
Q99PU5;D3Z1Z2;D3Z2G8	Q99PU5	29;2;2	29;2;2	29;2;2	Long-chain-fatty-acid--CoA ligase ACSBG1	Acsbg1	>sp|Q99PU5|ACBG1_MOUSE Long-chain-fatty-acid--CoA ligase ACSBG1 OS=Mus musculus GN=Acsbg1 PE=1 SV=1	3	29	29	29	8	6	6	26	28	24	8	6	6	26	28	24	8	6	6	26	28	24	48.5	48.5	48.5	80.425	721	721;110;127	3.22	33	46	114	127	26	3	0	323.31	By MS/MS	By MS/MS	By MS/MS	By MS/MS	By MS/MS
Q8VCW8	Q8VCW8	2	2	2	Acyl-CoA synthetase family member 2, mitochondrial	Acsf2	>sp|Q8VCW8|ACSF2_MOUSE Acyl-CoA synthetase family member 2, mitochondrial OS=Mus musculus GN=Acsf2 PE=1 SV=1	1	2	2	2	0	1	0	1	2	1	0	1	0	1	2	1	0	1	0	1	2	1	4.9	4.9	4.9	67.95	615	615	3			7				0.0013082	2.3014	By matching	By matching	By matching	By matching	By MS/MS
Q3URE1	Q3URE1	4	4	4	Acyl-CoA synthetase family member 3, mitochondrial	Acsf3	>sp|Q3URE1|ACSF3_MOUSE Acyl-CoA synthetase family member 3, mitochondrial OS=Mus musculus GN=Acsf3 PE=2 SV=2	1	4	4	4	0	1	1	3	4	2	0	1	1	3	4	2	0	1	1	3	4	2	10.5	10.5	10.5	65.076	583	583	3			17				0	7.3361	By matching	By matching	By matching	By MS/MS	By MS/MS
D3Z041;P41216;D3Z457;D3YVF6;F6WNZ2	D3Z041;P41216	24;24;6;4;2	24;24;6;4;2	22;22;6;4;1	Long-chain-fatty-acid--CoA ligase 1	Acsl1	>tr|D3Z041|D3Z041_MOUSE Long-chain-fatty-acid--CoA ligase 1 OS=Mus musculus GN=Acsl1 PE=1 SV=1;>sp|P41216|ACSL1_MOUSE Long-chain-fatty-acid--CoA ligase 1 OS=Mus musculus GN=Acsl1 PE=1 SV=2	5	24	24	22	6	5	5	22	19	12	6	5	5	22	19	12	5	5	5	20	17	11	43.9	43.9	42.6	78.034	699	699;699;137;86;95	3.26	6	13	78	35	6	5	0	76.897	By MS/MS	By MS/MS	By matching	By MS/MS	By MS/MS
Q9CZW4;E9PUC2;D3Z4I4	Q9CZW4;E9PUC2	27;23;3	27;23;3	26;22;3	Long-chain-fatty-acid--CoA ligase 3	Acsl3	>sp|Q9CZW4|ACSL3_MOUSE Long-chain-fatty-acid--CoA ligase 3 OS=Mus musculus GN=Acsl3 PE=1 SV=2;>tr|E9PUC2|E9PUC2_MOUSE Long-chain-fatty-acid--CoA ligase 3 OS=Mus musculus GN=Acsl3 PE=1 SV=1	3	27	27	26	19	18	16	14	17	11	19	18	16	14	17	11	18	17	15	14	17	11	46.8	46.8	44.4	80.491	720	720;568;141	3.82	6	3	61	92	26	12	0	127.22	By MS/MS	By MS/MS	By MS/MS	By MS/MS	By MS/MS
Q9QUJ7	Q9QUJ7	6	5	5	Long-chain-fatty-acid--CoA ligase 4	Acsl4	>sp|Q9QUJ7|ACSL4_MOUSE Long-chain-fatty-acid--CoA ligase 4 OS=Mus musculus GN=Acsl4 PE=2 SV=2	1	6	5	5	3	3	4	5	4	3	2	2	3	5	4	3	2	2	3	5	4	3	14.3	12	12	79.076	711	711	4.66			3	15	8	9	0	17.921	By MS/MS	By MS/MS	By MS/MS	By MS/MS	By MS/MS
Q8JZR0	Q8JZR0	5	3	3	Long-chain-fatty-acid--CoA ligase 5	Acsl5	>sp|Q8JZR0|ACSL5_MOUSE Long-chain-fatty-acid--CoA ligase 5 OS=Mus musculus GN=Acsl5 PE=1 SV=1	1	5	3	3	1	2	2	4	4	4	0	2	2	2	2	3	0	2	2	2	2	3	10.4	7.5	7.5	76.205	683	683	2.92		1	12				0	3.8637	By matching	By MS/MS	By matching	By matching	By MS/MS
Q5ICG5;Q8R1X1;Q5F2C5;Q8BYJ0;E9Q7Y2;Q8C028;B0QZJ6;B1ARG5;F6WYN6	Q5ICG5;Q8R1X1;Q5F2C5;Q8BYJ0;E9Q7Y2	46;46;42;30;28;21;13;11;8	46;46;42;30;28;21;13;11;8	2;2;0;2;2;1;0;0;0	Long chain acyl-CoA synthetase 6 isoform 3	Acsl6	>tr|Q5ICG5|Q5ICG5_MOUSE Long chain acyl-CoA synthetase 6 isoform 3 OS=Mus musculus GN=Acsl6 PE=1 SV=1;>tr|Q8R1X1|Q8R1X1_MOUSE Acyl-CoA synthetase long-chain family member 6 OS=Mus musculus GN=Acsl6 PE=1 SV=2;>tr|Q5F2C5|Q5F2C5_MOUSE Long-chain-fatty-acid--C	9	46	46	2	12	13	15	43	46	29	12	13	15	43	46	29	0	1	0	2	2	1	65	65	5.5	77.969	697	697;722;622;424;365;359;192;139;126	3.04	52	117	253	134	37	12	0	297.28	By MS/MS	By MS/MS	By MS/MS	By MS/MS	By MS/MS
P68134;P68033;P63268;P62737;D3YZY0;D3Z2K3;F6WX90	P68134;P68033;P63268;P62737;D3YZY0	27;27;24;24;16;13;3	5;5;3;3;3;3;0	5;5;3;3;3;3;0	Actin, alpha skeletal muscle	Acta1	>sp|P68134|ACTS_MOUSE Actin, alpha skeletal muscle OS=Mus musculus GN=Acta1 PE=1 SV=1;>sp|P68033|ACTC_MOUSE Actin, alpha cardiac muscle 1 OS=Mus musculus GN=Actc1 PE=1 SV=1;>sp|P63268|ACTH_MOUSE Actin, gamma-enteric smooth muscle OS=Mus musculus GN=Actg2 P	7	27	5	5	25	26	27	24	23	21	5	5	5	4	5	5	5	5	5	4	5	5	36.1	9	9	42.051	377	377;377;376;377;270;195;43	1.97	29	177	12	4	1		0	64.677	By MS/MS	By MS/MS	By MS/MS	By MS/MS	By MS/MS
P60710;E9Q1F2;E9Q5F4;G3UZ07;E9Q606;F8WGM8;E9Q2D1	P60710;E9Q1F2;E9Q5F4;G3UZ07	48;37;31;25;14;13;8	2;2;2;0;0;0;2	2;2;2;0;0;0;2	Actin, cytoplasmic 1	Actb	>sp|P60710|ACTB_MOUSE Actin, cytoplasmic 1 OS=Mus musculus GN=Actb PE=1 SV=1;>tr|E9Q1F2|E9Q1F2_MOUSE Actin, cytoplasmic 1 OS=Mus musculus GN=Actb PE=1 SV=1;>tr|E9Q5F4|E9Q5F4_MOUSE Actin, cytoplasmic 1 (Fragment) OS=Mus musculus GN=Actb PE=1 SV=1;>tr|G3UZ07	7	48	2	2	46	46	45	42	38	27	2	2	2	1	1	1	2	2	2	1	1	1	87.2	7.2	7.2	41.736	375	375;295;265;268;150;105;108	2.22	26	69	6	4	7	4	0	145.91	By MS/MS	By MS/MS	By MS/MS	By MS/MS	By MS/MS
Q8BFZ3	Q8BFZ3	14	2	2	Beta-actin-like protein 2	Actbl2	>sp|Q8BFZ3|ACTBL_MOUSE Beta-actin-like protein 2 OS=Mus musculus GN=Actbl2 PE=1 SV=1	1	14	2	2	12	13	14	11	10	8	2	2	2	1	1	1	2	2	2	1	1	1	30.9	8	8	42.004	376	376	2.11	18	57	5	4	1	3	0	9.5401	By MS/MS	By MS/MS	By MS/MS	By MS/MS	By MS/MS
P63260;B1ATY1;G3UYG0	P63260	49;21;15	49;21;15	3;3;3	Actin, cytoplasmic 2	Actg1	>sp|P63260|ACTG_MOUSE Actin, cytoplasmic 2 OS=Mus musculus GN=Actg1 PE=1 SV=1	3	49	49	3	46	46	45	43	39	27	46	46	45	43	39	27	2	2	2	2	2	1	87.5	87.5	7.5	41.792	375	375;153;132	2.24	498	1741	240	184	100	66	0	323.31	By MS/MS	By MS/MS	By MS/MS	By MS/MS	By MS/MS
A1BN54	A1BN54	64	64	2	Alpha actinin 1a	Actn1	>tr|A1BN54|A1BN54_MOUSE Alpha actinin 1a OS=Mus musculus GN=Actn1 PE=1 SV=1	1	64	64	2	49	51	51	41	36	21	49	51	51	41	36	21	1	0	1	1	0	1	71.6	71.6	3	102.72	887	887	3.84	39	60	162	354	250	3	0	323.31	By MS/MS	By MS/MS	By MS/MS	By MS/MS	By MS/MS
Q9JI91;D3YY95	Q9JI91	52;8	40;1	37;1	Alpha-actinin-2	Actn2	>sp|Q9JI91|ACTN2_MOUSE Alpha-actinin-2 OS=Mus musculus GN=Actn2 PE=1 SV=2	2	52	40	37	39	38	35	25	20	12	31	30	29	20	15	9	29	29	27	20	14	9	62.2	49.8	47.4	103.83	894	894;159	4.12	6	14	27	138	107		0	323.31	By MS/MS	By MS/MS	By MS/MS	By MS/MS	By MS/MS
P57780;D3Z0L8	P57780	44;12	19;5	10;0	Alpha-actinin-4	Actn4	>sp|P57780|ACTN4_MOUSE Alpha-actinin-4 OS=Mus musculus GN=Actn4 PE=1 SV=1	2	44	19	10	31	29	27	25	20	18	13	12	9	11	6	10	7	8	5	7	5	6	56.2	29.1	17	104.98	912	912;206	4.23	2	1	12	48	42	1	0	218.58	By MS/MS	By MS/MS	By MS/MS	By MS/MS	By MS/MS
Q9QZB7	Q9QZB7	7	7	7	Actin-related protein 10	Actr10	>sp|Q9QZB7|ARP10_MOUSE Actin-related protein 10 OS=Mus musculus GN=Actr10 PE=1 SV=2	1	7	7	7	2	2	2	5	3	3	2	2	2	5	3	3	2	2	2	5	3	3	26.1	26.1	26.1	46.207	417	417	1.96	1	22					0	16.285	By MS/MS	By MS/MS	By MS/MS	By MS/MS	By MS/MS
P61164	P61164	19	9	9	Alpha-centractin	Actr1a	>sp|P61164|ACTZ_MOUSE Alpha-centractin OS=Mus musculus GN=Actr1a PE=2 SV=1	1	19	9	9	16	12	15	16	13	10	7	7	8	8	6	5	7	7	8	8	6	5	61.4	35.4	35.4	42.613	376	376	1.87	11	66	1				0	67.618	By MS/MS	By MS/MS	By MS/MS	By MS/MS	By MS/MS
Q8R5C5;E0CZD4;E0CYB4	Q8R5C5	20;6;6	20;6;6	10;4;4	Beta-centractin	Actr1b	>sp|Q8R5C5|ACTY_MOUSE Beta-centractin OS=Mus musculus GN=Actr1b PE=1 SV=1	3	20	20	10	16	12	14	18	12	12	16	12	14	18	12	12	7	7	7	10	5	7	70.7	70.7	44.7	42.281	376	376;142;149	1.89	29	192		1	1		0	195.53	By MS/MS	By MS/MS	By MS/MS	By MS/MS	By MS/MS
P61161	P61161	14	14	14	Actin-related protein 2	Actr2	>sp|P61161|ARP2_MOUSE Actin-related protein 2 OS=Mus musculus GN=Actr2 PE=1 SV=1	1	14	14	14	10	9	8	10	10	10	10	9	8	10	10	10	10	9	8	10	10	10	47.7	47.7	47.7	44.76	394	394	1.96	8	102	1		1		0	108.78	By MS/MS	By MS/MS	By MS/MS	By MS/MS	By MS/MS
Q99JY9;A0A087WRA1;A0A087WQ14;A0A087WP86;A0A087WS98;A0A087WQ83;A0A087WPR6	Q99JY9;A0A087WRA1	21;12;10;7;6;3;2	21;12;10;7;6;3;2	17;10;9;6;5;3;2	Actin-related protein 3	Actr3	>sp|Q99JY9|ARP3_MOUSE Actin-related protein 3 OS=Mus musculus GN=Actr3 PE=1 SV=3;>tr|A0A087WRA1|A0A087WRA1_MOUSE Actin-related protein 3 (Fragment) OS=Mus musculus GN=Actr3 PE=1 SV=1	7	21	21	17	10	13	13	21	17	8	10	13	13	21	17	8	7	9	9	17	14	5	59.6	59.6	51.9	47.357	418	418;216;161;155;129;70;41	2.06	13	148	12	4	1		0	144.45	By MS/MS	By MS/MS	By MS/MS	By MS/MS	By MS/MS
Q641P0	Q641P0	14	10	10	Actin-related protein 3B	Actr3b	>sp|Q641P0|ARP3B_MOUSE Actin-related protein 3B OS=Mus musculus GN=Actr3b PE=2 SV=1	1	14	10	10	9	9	8	14	12	8	6	5	4	10	9	5	6	5	4	10	9	5	45.5	34.4	34.4	47.579	418	418	2.06		51	3				0	29.43	By MS/MS	By MS/MS	By MS/MS	By MS/MS	By MS/MS
Q99JW2	Q99JW2	1	1	1	Aminoacylase-1	Acy1	>sp|Q99JW2|ACY1_MOUSE Aminoacylase-1 OS=Mus musculus GN=Acy1 PE=1 SV=1	1	1	1	1	0	0	0	1	1	1	0	0	0	1	1	1	0	0	0	1	1	1	5.6	5.6	5.6	45.78	408	408	2		3					0	4.5526	By matching	By matching	By matching	By matching	By matching
E9QJT5;P56376	E9QJT5;P56376	3;3	3;3	3;3	Acylphosphatase	Acyp1	>tr|E9QJT5|E9QJT5_MOUSE Acylphosphatase OS=Mus musculus GN=Acyp1 PE=1 SV=1;>sp|P56376|ACYP1_MOUSE Acylphosphatase-1 OS=Mus musculus GN=Acyp1 PE=3 SV=2	2	3	3	3	0	0	1	1	2	1	0	0	1	1	2	1	0	0	1	1	2	1	21.7	21.7	21.7	17.344	157	157;99	1.14	6	1					0	4.9863	By matching	By matching	By matching	By MS/MS	By MS/MS
P56375	P56375	4	4	4	Acylphosphatase-2	Acyp2	>sp|P56375|ACYP2_MOUSE Acylphosphatase-2 OS=Mus musculus GN=Acyp2 PE=3 SV=2	1	4	4	4	0	0	0	2	3	4	0	0	0	2	3	4	0	0	0	2	3	4	30.2	30.2	30.2	11.877	106	106	1	13						0	18.848	By matching	By matching	By matching	By matching	By MS/MS
O35598;D3Z1E6;E9PYF2	O35598	8;2;2	8;2;2	8;2;2	Disintegrin and metalloproteinase domain-containing protein 10	Adam10	>sp|O35598|ADA10_MOUSE Disintegrin and metalloproteinase domain-containing protein 10 OS=Mus musculus GN=Adam10 PE=1 SV=2	3	8	8	8	1	1	1	7	8	2	1	1	1	7	8	2	1	1	1	7	8	2	12.6	12.6	12.6	83.967	749	749;145;513	2.34	8	5	19				0	60.932	By matching	By matching	By matching	By MS/MS	By MS/MS
Q7TQG7;Q9R1V4	Q7TQG7;Q9R1V4	12;12	12;12	12;12	A disintegrin and metallopeptidase domain 11, isoform CRA_a	Adam11	>tr|Q7TQG7|Q7TQG7_MOUSE A disintegrin and metallopeptidase domain 11, isoform CRA_a OS=Mus musculus GN=Adam11 PE=1 SV=1;>sp|Q9R1V4|ADA11_MOUSE Disintegrin and metalloproteinase domain-containing protein 11 OS=Mus musculus GN=Adam11 PE=1 SV=2	2	12	12	12	5	5	5	10	11	5	5	5	5	10	11	5	5	5	5	10	11	5	27.9	27.9	27.9	84.821	778	778;773	2.25	38	19	56	6			0	141.41	By MS/MS	By MS/MS	By MS/MS	By MS/MS	By MS/MS
D3YUP9;F7BXL9;F6SK63;F6TDF4;F7AYY9	D3YUP9	40;4;4;4;4	40;4;4;4;4	0;0;0;0;0	Disintegrin and metalloproteinase domain-containing protein 22	Adam22	>tr|D3YUP9|D3YUP9_MOUSE Disintegrin and metalloproteinase domain-containing protein 22 OS=Mus musculus GN=Adam22 PE=1 SV=1	5	40	40	0	22	17	16	33	33	12	22	17	16	33	33	12	0	0	0	0	0	0	49.3	49.3	0	99.558	897	897;165;186;192;194	3	110	64	149	170	33	16	0	323.31	By MS/MS	By MS/MS	By MS/MS	By MS/MS	By MS/MS
Q9R1V7;Q5SRA0	Q9R1V7;Q5SRA0	13;12	13;12	13;12	Disintegrin and metalloproteinase domain-containing protein 23	Adam23	>sp|Q9R1V7|ADA23_MOUSE Disintegrin and metalloproteinase domain-containing protein 23 OS=Mus musculus GN=Adam23 PE=1 SV=1;>tr|Q5SRA0|Q5SRA0_MOUSE Disintegrin and metalloproteinase domain-containing protein 23 OS=Mus musculus GN=Adam23 PE=1 SV=1	2	13	13	13	5	5	5	11	13	5	5	5	5	11	13	5	5	5	5	11	13	5	18.9	18.9	18.9	91.547	829	829;837	2.83	24	39	66	17	12	6	0	143.61	By MS/MS	By MS/MS	By MS/MS	By MS/MS	By MS/MS
Q61072;E9Q638	Q61072;E9Q638	3;2	3;2	3;2	Disintegrin and metalloproteinase domain-containing protein 9	Adam9	>sp|Q61072|ADAM9_MOUSE Disintegrin and metalloproteinase domain-containing protein 9 OS=Mus musculus GN=Adam9 PE=1 SV=2;>tr|E9Q638|E9Q638_MOUSE Disintegrin and metalloproteinase domain-containing protein 9 OS=Mus musculus GN=Adam9 PE=1 SV=1	2	3	3	3	1	0	0	1	2	2	1	0	0	1	2	2	1	0	0	1	2	2	7.3	7.3	7.3	92.079	845	845;841	2.93	1	3	6	4			0	10.323	By MS/MS	By matching	By matching	By MS/MS	By MS/MS
E9PY16	E9PY16	7	7	7	Protein Adap1	Adap1	>tr|E9PY16|E9PY16_MOUSE Protein Adap1 OS=Mus musculus GN=Adap1 PE=1 SV=1	1	7	7	7	1	3	3	5	4	5	1	3	3	5	4	5	1	3	3	5	4	5	29.1	29.1	29.1	43.37	374	374	1.93	2	26					0	10.763	By matching	By MS/MS	By matching	By MS/MS	By MS/MS
Q9D0L4	Q9D0L4	6	6	6	Uncharacterized aarF domain-containing protein kinase 1	Adck1	>sp|Q9D0L4|ADCK1_MOUSE Uncharacterized aarF domain-containing protein kinase 1 OS=Mus musculus GN=Adck1 PE=2 SV=1	1	6	6	6	1	2	1	4	6	4	1	2	1	4	6	4	1	2	1	4	6	4	18.5	18.5	18.5	59.735	525	525	2.35	6	9	15	1			0	38.206	By MS/MS	By MS/MS	By MS/MS	By MS/MS	By MS/MS
O88444	O88444	13	13	13	Adenylate cyclase type 1	Adcy1	>sp|O88444|ADCY1_MOUSE Adenylate cyclase type 1 OS=Mus musculus GN=Adcy1 PE=2 SV=2	1	13	13	13	10	9	8	13	10	8	10	9	8	13	10	8	10	9	8	13	10	8	16.3	16.3	16.3	123.37	1118	1118	4.63			5	72	54	24	0	35.116	By MS/MS	By MS/MS	By MS/MS	By MS/MS	By MS/MS
Q3V1Q3;Q80TL1	Q3V1Q3;Q80TL1	12;12	12;12	12;12	Adenylate cyclase type 2	Adcy2	>tr|Q3V1Q3|Q3V1Q3_MOUSE Adenylate cyclase type 2 OS=Mus musculus GN=Adcy2 PE=1 SV=1;>sp|Q80TL1|ADCY2_MOUSE Adenylate cyclase type 2 OS=Mus musculus GN=Adcy2 PE=2 SV=2	2	12	12	12	7	6	6	9	8	4	7	6	6	9	8	4	7	6	6	9	8	4	16	16	16	123.91	1095	1095;1090	4.65			4	38	44	12	0	40.452	By MS/MS	By MS/MS	By MS/MS	By MS/MS	By MS/MS
B8JK56;Q8VHH7	B8JK56;Q8VHH7	6;6	6;6	6;6	Adenylate cyclase type 3	Adcy3	>tr|B8JK56|B8JK56_MOUSE Adenylate cyclase type 3 OS=Mus musculus GN=Adcy3 PE=1 SV=1;>sp|Q8VHH7|ADCY3_MOUSE Adenylate cyclase type 3 OS=Mus musculus GN=Adcy3 PE=2 SV=2	2	6	6	6	0	1	0	5	1	3	0	1	0	5	1	3	0	1	0	5	1	3	7.4	7.4	7.4	129	1144	1144;1145	5.09					10	1	0	22.172	By matching	By matching	By matching	By MS/MS	By matching
P84309;P51829	P84309	22;1	22;1	16;1	Adenylate cyclase type 5	Adcy5	>sp|P84309|ADCY5_MOUSE Adenylate cyclase type 5 OS=Mus musculus GN=Adcy5 PE=1 SV=2	2	22	22	16	5	6	4	18	19	15	5	6	4	18	19	15	4	5	4	14	15	12	19	19	15.5	139.12	1262	1262;1099	4.75	14	5	13	19	79	67	0	117.56	By MS/MS	By MS/MS	By MS/MS	By MS/MS	By MS/MS
F8VQ52;Q01341	F8VQ52;Q01341	8;8	2;2	2;2	Adenylate cyclase type 6	Adcy6	>tr|F8VQ52|F8VQ52_MOUSE Adenylate cyclase type 6 OS=Mus musculus GN=Adcy6 PE=1 SV=1;>sp|Q01341|ADCY6_MOUSE Adenylate cyclase type 6 OS=Mus musculus GN=Adcy6 PE=1 SV=1	2	8	2	2	2	2	1	6	6	5	1	1	1	2	2	2	1	1	1	2	2	2	6.2	2.4	2.4	130.64	1168	1168;1165	5.17					15	3	0	5.4939	By MS/MS	By MS/MS	By MS/MS	By MS/MS	By MS/MS
P97490	P97490	14	14	14	Adenylate cyclase type 8	Adcy8	>sp|P97490|ADCY8_MOUSE Adenylate cyclase type 8 OS=Mus musculus GN=Adcy8 PE=2 SV=2	1	14	14	14	7	0	1	10	8	5	7	0	1	10	8	5	7	0	1	10	8	5	17.1	17.1	17.1	140.09	1249	1249	4.87	1	1		14	31	13	0	21.877	By MS/MS	By matching	By matching	By MS/MS	By MS/MS
P51830;E9Q706	P51830;E9Q706	35;31	35;31	35;31	Adenylate cyclase type 9	Adcy9	>sp|P51830|ADCY9_MOUSE Adenylate cyclase type 9 OS=Mus musculus GN=Adcy9 PE=1 SV=1;>tr|E9Q706|E9Q706_MOUSE Adenylate cyclase type 9 OS=Mus musculus GN=Adcy9 PE=1 SV=1	2	35	35	35	1	1	2	29	30	17	1	1	2	29	30	17	1	1	2	29	30	17	34.8	34.8	34.8	150.95	1353	1353;1116	5.33		3	2	9	65	72	0	207.18	By MS/MS	By matching	By matching	By MS/MS	By MS/MS
E9Q3E8;Q6NXJ9;E9Q968;E9Q4B3;E9PVE8;P70205;E9QAL0	E9Q3E8;Q6NXJ9;E9Q968;E9Q4B3;E9PVE8;P70205	3;3;3;3;3;3;1	3;3;3;3;3;3;1	3;3;3;3;3;3;1	Pituitary adenylate cyclase-activating polypeptide type I receptor	Adcyap1r1	>tr|E9Q3E8|E9Q3E8_MOUSE Pituitary adenylate cyclase-activating polypeptide type I receptor OS=Mus musculus GN=Adcyap1r1 PE=1 SV=1;>tr|Q6NXJ9|Q6NXJ9_MOUSE Adenylate cyclase activating polypeptide 1 receptor 1 OS=Mus musculus GN=Adcyap1r1 PE=1 SV=1;>tr|E9Q96	7	3	3	3	0	1	1	3	3	2	0	1	1	3	3	2	0	1	1	3	3	2	5.8	5.8	5.8	51.166	447	447;468;495;496;524;496;146	4.96			5	2	5	11	0	6.8034	By matching	By matching	By matching	By MS/MS	By MS/MS
Q9QYC0;F8WHZ9;F6V4G5;D3Z0T1	Q9QYC0;F8WHZ9	30;29;7;7	30;29;7;7	0;0;0;0	Alpha-adducin	Add1	>sp|Q9QYC0|ADDA_MOUSE Alpha-adducin OS=Mus musculus GN=Add1 PE=1 SV=2;>tr|F8WHZ9|F8WHZ9_MOUSE Alpha-adducin OS=Mus musculus GN=Add1 PE=1 SV=1	4	30	30	0	25	21	18	23	23	16	25	21	18	23	23	16	0	0	0	0	0	0	54.1	54.1	0	80.646	735	735;662;135;141	3.44	35	80	129	194	73	14	0	216.96	By MS/MS	By MS/MS	By MS/MS	By MS/MS	By MS/MS
Q9QYB8	Q9QYB8	28	26	26	Beta-adducin	Add2	>sp|Q9QYB8|ADDB_MOUSE Beta-adducin OS=Mus musculus GN=Add2 PE=1 SV=4	1	28	26	26	25	25	20	25	22	19	23	23	18	23	20	18	23	23	18	23	20	18	56.4	54.1	54.1	80.641	725	725	3.67	7	27	109	169	51	6	0	190.25	By MS/MS	By MS/MS	By MS/MS	By MS/MS	By MS/MS
Q9QYB5	Q9QYB5	21	20	20	Gamma-adducin	Add3	>sp|Q9QYB5|ADDG_MOUSE Gamma-adducin OS=Mus musculus GN=Add3 PE=1 SV=2	1	21	20	20	19	15	16	18	15	10	18	14	15	17	14	10	18	14	15	17	14	10	40.4	39.1	39.1	78.776	706	706	3.68	6	11	47	106	7	10	0	190.36	By MS/MS	By MS/MS	By MS/MS	By MS/MS	By MS/MS
Q8C4G9	Q8C4G9	4	4	4	Adhesion G protein-coupled receptor A1	Adgra1	>sp|Q8C4G9|AGRA1_MOUSE Adhesion G protein-coupled receptor A1 OS=Mus musculus GN=Adgra1 PE=2 SV=1	1	4	4	4	3	1	2	1	0	1	3	1	2	1	0	1	3	1	2	1	0	1	9.3	9.3	9.3	63.496	578	578	2.8	3	1	4		1	1	0	10.696	By MS/MS	By MS/MS	By MS/MS	By MS/MS	By matching
B1ASC0;H7BX92;H7BX74;H7BWZ2;Q8CGM1	B1ASC0;H7BX92;H7BX74;H7BWZ2;Q8CGM1	15;15;15;15;15	14;14;14;14;14	14;14;14;14;14	Adhesion G protein-coupled receptor B2	Adgrb2	>tr|B1ASC0|B1ASC0_MOUSE Adhesion G protein-coupled receptor B2 OS=Mus musculus GN=Adgrb2 PE=4 SV=2;>tr|H7BX92|H7BX92_MOUSE Adhesion G protein-coupled receptor B2 OS=Mus musculus GN=Adgrb2 PE=4 SV=1;>tr|H7BX74|H7BX74_MOUSE Adhesion G protein-coupled recepto	5	15	14	14	12	13	10	9	10	6	11	12	9	8	9	6	11	12	9	8	9	6	14.1	13.2	13.2	160.56	1473	1473;1489;1544;1577;1561	4.63		6	29	14	24	46	0	57.538	By MS/MS	By MS/MS	By MS/MS	By MS/MS	By MS/MS
A0A0G2JFV3;A0A0G2JDE3;A0A0G2JG66;A0A0G2JDF4;A0A0G2JFF5;A0A0G2JDK6;A0A0G2JGM8;Q8JZZ7;A0A0G2JEQ8;A0A0G2JH16;Q0P6A0;A0A0G2JGC2;Q3UQ39	A0A0G2JFV3;A0A0G2JDE3;A0A0G2JG66;A0A0G2JDF4;A0A0G2JFF5;A0A0G2JDK6;A0A0G2JGM8;Q8JZZ7;A0A0G2JEQ8;A0A0G2JH16	13;13;13;13;13;13;13;13;11;11;2;2;1	11;11;11;11;11;11;11;11;10;10;1;1;1	11;11;11;11;11;11;11;11;10;10;1;1;1	Adhesion G protein-coupled receptor L2	Adgrl2	>tr|A0A0G2JFV3|A0A0G2JFV3_MOUSE Adhesion G protein-coupled receptor L2 OS=Mus musculus GN=Adgrl2 PE=4 SV=1;>tr|A0A0G2JDE3|A0A0G2JDE3_MOUSE Adhesion G protein-coupled receptor L2 OS=Mus musculus GN=Adgrl2 PE=4 SV=1;>tr|A0A0G2JG66|A0A0G2JG66_MOUSE Adhesion G	13	13	11	11	7	7	6	5	7	6	6	5	4	4	5	5	6	5	4	4	5	5	14.4	12.9	12.9	151.05	1341	1341;1403;1435;1452;1467;1478;1487;1487;1123;1177;239;471;96	4.42				19	14		0	59.196	By MS/MS	By MS/MS	By MS/MS	By MS/MS	By MS/MS
P28474;A0A0G2JGS3	P28474	3;1	3;1	3;1	Alcohol dehydrogenase class-3	Adh5	>sp|P28474|ADHX_MOUSE Alcohol dehydrogenase class-3 OS=Mus musculus GN=Adh5 PE=1 SV=3	2	3	3	3	0	0	0	1	2	1	0	0	0	1	2	1	0	0	0	1	2	1	14.7	14.7	14.7	39.547	374	374;56	2		4					0	3.2514	By matching	By matching	By matching	By matching	By MS/MS
Q91VH1	Q91VH1	2	2	2	Adiponectin receptor protein 1	Adipor1	>sp|Q91VH1|ADR1_MOUSE Adiponectin receptor protein 1 OS=Mus musculus GN=Adipor1 PE=1 SV=1	1	2	2	2	0	0	0	2	2	1	0	0	0	2	2	1	0	0	0	2	2	1	11.2	11.2	11.2	42.366	375	375	5.62					3	5	0	8.1468	By matching	By matching	By matching	By MS/MS	By MS/MS
Q8VDL4	Q8VDL4	6	6	6	ADP-dependent glucokinase	Adpgk	>sp|Q8VDL4|ADPGK_MOUSE ADP-dependent glucokinase OS=Mus musculus GN=Adpgk PE=1 SV=2	1	6	6	6	0	0	0	4	3	2	0	0	0	4	3	2	0	0	0	4	3	2	19.2	19.2	19.2	53.902	496	496	2.89		1	8				0	9.621	By matching	By matching	By matching	By MS/MS	By MS/MS
Q3URE6;Q01338	Q3URE6;Q01338	1;1	1;1	1;1	Adrenergic receptor, alpha 2a	Adra2a	>tr|Q3URE6|Q3URE6_MOUSE Adrenergic receptor, alpha 2a OS=Mus musculus GN=Adra2a PE=1 SV=1;>sp|Q01338|ADA2A_MOUSE Alpha-2A adrenergic receptor OS=Mus musculus GN=Adra2a PE=1 SV=1	2	1	1	1	1	1	1	1	1	1	1	1	1	1	1	1	1	1	1	1	1	1	2.6	2.6	2.6	50.555	465	465;450	4.16			11	5	3	6	0.00026874	2.5667	By matching	By matching	By MS/MS	By MS/MS	By MS/MS
Q99MK8;Q7TS64;E9PW16;E9Q419;Q3UYH7;F6QY34;Q8BVT9;F7AEX1;A0A0G2JEW1;Q8BX71	Q99MK8;Q7TS64;E9PW16	19;17;11;6;5;4;4;1;1;1	19;17;11;6;5;4;4;1;1;1	17;15;9;4;5;4;4;1;1;1	Beta-adrenergic receptor kinase 1	Adrbk1	>sp|Q99MK8|ARBK1_MOUSE Beta-adrenergic receptor kinase 1 OS=Mus musculus GN=Adrbk1 PE=1 SV=2;>tr|Q7TS64|Q7TS64_MOUSE Adrenergic receptor kinase, beta 1 OS=Mus musculus GN=Adrbk1 PE=1 SV=1;>tr|E9PW16|E9PW16_MOUSE Beta-adrenergic receptor kinase 1 OS=Mus mus	10	19	19	17	14	13	13	13	12	7	14	13	13	13	12	7	12	11	11	11	10	6	38.6	38.6	35.8	79.638	689	689;647;408;225;688;208;556;87;92;217	3.54	10	10	32	87	9	2	0	29.963	By MS/MS	By MS/MS	By MS/MS	By MS/MS	By MS/MS
E9Q242;P54822;E9Q3T7	E9Q242;P54822;E9Q3T7	2;2;1	2;2;1	2;2;1	Adenylosuccinate lyase	Adsl	>tr|E9Q242|E9Q242_MOUSE Adenylosuccinate lyase OS=Mus musculus GN=Adsl PE=1 SV=1;>sp|P54822|PUR8_MOUSE Adenylosuccinate lyase OS=Mus musculus GN=Adsl PE=2 SV=2;>tr|E9Q3T7|E9Q3T7_MOUSE Adenylosuccinate lyase OS=Mus musculus GN=Adsl PE=1 SV=1	3	2	2	2	1	1	0	2	2	1	1	1	0	2	2	1	1	1	0	2	2	1	7	7	7	53.13	469	469;484;425	2.6		4	6				0	8.3184	By MS/MS	By matching	By matching	By MS/MS	By MS/MS
J3QN31;P28650	J3QN31;P28650	1;1	1;1	1;1	Adenylosuccinate synthetase isozyme 1	Adssl1	>tr|J3QN31|J3QN31_MOUSE Adenylosuccinate synthetase isozyme 1 OS=Mus musculus GN=Adssl1 PE=1 SV=1;>sp|P28650|PURA1_MOUSE Adenylosuccinate synthetase isozyme 1 OS=Mus musculus GN=Adssl1 PE=1 SV=2	2	1	1	1	0	0	0	1	0	0	0	0	0	1	0	0	0	0	0	1	0	0	2.9	2.9	2.9	52.779	480	480;457	3			1				0.0030166	1.9431	By matching	By matching	By matching	By MS/MS	By matching
A0A087WS88;Q8K3V7	A0A087WS88;Q8K3V7	1;1	1;1	1;1	Protein AF529169	AF529169	>tr|A0A087WS88|A0A087WS88_MOUSE Protein AF529169 OS=Mus musculus GN=AF529169 PE=1 SV=1;>sp|Q8K3V7|K1024_MOUSE UPF0258 protein KIAA1024 OS=Mus musculus GN=Kiaa1024 PE=2 SV=1	2	1	1	1	0	0	1	1	1	1	0	0	1	1	1	1	0	0	1	1	1	1	1.5	1.5	1.5	95.767	855	855;917	4.6			1	1	2	1	1	-2	By matching	By matching	By matching	By MS/MS	By matching
Q8JZQ2	Q8JZQ2	32	31	30	AFG3-like protein 2	Afg3l2	>sp|Q8JZQ2|AFG32_MOUSE AFG3-like protein 2 OS=Mus musculus GN=Afg3l2 PE=1 SV=1	1	32	31	30	14	19	19	23	25	16	13	18	18	22	24	15	13	17	17	22	23	15	44.5	43.5	43.5	89.518	802	802	3.52	3	30	43	110	10	3	0	71.803	By MS/MS	By MS/MS	By MS/MS	By MS/MS	By MS/MS
A0A087WRF2;Q8BXK8;E9Q3K3	A0A087WRF2;Q8BXK8;E9Q3K3	7;7;5	6;6;5	6;6;5	Arf-GAP with GTPase, ANK repeat and PH domain-containing protein 1	Agap1	>tr|A0A087WRF2|A0A087WRF2_MOUSE Arf-GAP with GTPase, ANK repeat and PH domain-containing protein 1 OS=Mus musculus GN=Agap1 PE=1 SV=1;>sp|Q8BXK8|AGAP1_MOUSE Arf-GAP with GTPase, ANK repeat and PH domain-containing protein 1 OS=Mus musculus GN=Agap1 PE=2 SV	3	7	6	6	5	5	5	6	5	4	4	4	4	5	4	3	4	4	4	5	4	3	13.2	11.2	11.2	89.02	804	804;857;670	3.48	2	11	7	21	4	3	0	38.417	By MS/MS	By MS/MS	By MS/MS	By MS/MS	By MS/MS
Q3UHD9	Q3UHD9	43	43	43	Arf-GAP with GTPase, ANK repeat and PH domain-containing protein 2	Agap2	>sp|Q3UHD9|AGAP2_MOUSE Arf-GAP with GTPase, ANK repeat and PH domain-containing protein 2 OS=Mus musculus GN=Agap2 PE=2 SV=1	1	43	43	43	35	38	35	21	22	24	35	38	35	21	22	24	35	38	35	21	22	24	45.5	45.5	45.5	124.51	1186	1186	4.19	9	39	47	100	217	8	0	299.42	By MS/MS	By MS/MS	By MS/MS	By MS/MS	By MS/MS
F8VQE9;Q8VHH5;A0A0G2JDW1;A0A0G2JER6	F8VQE9;Q8VHH5	13;13;6;4	13;13;6;4	12;12;5;4	Arf-GAP with GTPase, ANK repeat and PH domain-containing protein 3	Agap3	>tr|F8VQE9|F8VQE9_MOUSE Arf-GAP with GTPase, ANK repeat and PH domain-containing protein 3 OS=Mus musculus GN=Agap3 PE=1 SV=1;>sp|Q8VHH5|AGAP3_MOUSE Arf-GAP with GTPase, ANK repeat and PH domain-containing protein 3 OS=Mus musculus GN=Agap3 PE=1 SV=1	4	13	13	12	9	10	10	10	7	7	9	10	10	10	7	7	8	9	9	9	6	6	18.6	18.6	16.8	97.694	910	910;910;578;445	2.84	8	51	7	43	3		0	167.24	By MS/MS	By MS/MS	By MS/MS	By MS/MS	By MS/MS
A0A087WNV1;A0A087WSR7;A0A087WR52;Q8K2K6;A0A087WRL1;Q3TBU7;Q3U2K8;Q80WC7	A0A087WNV1;A0A087WSR7;A0A087WR52;Q8K2K6;A0A087WRL1	7;7;7;7;5;1;1;1	7;7;7;7;5;1;1;1	7;7;7;7;5;1;1;1	Arf-GAP domain and FG repeat-containing protein 1	Agfg1	>tr|A0A087WNV1|A0A087WNV1_MOUSE Arf-GAP domain and FG repeat-containing protein 1 OS=Mus musculus GN=Agfg1 PE=1 SV=1;>tr|A0A087WSR7|A0A087WSR7_MOUSE Arf-GAP domain and FG repeat-containing protein 1 OS=Mus musculus GN=Agfg1 PE=1 SV=1;>tr|A0A087WR52|A0A087W	8	7	7	7	4	2	4	7	4	4	4	2	4	7	4	4	4	2	4	7	4	4	25	25	25	53.974	521	521;537;580;561;201;406;490;479	2.83		7	35				0	33.608	By MS/MS	By MS/MS	By MS/MS	By MS/MS	By MS/MS
Q9ESW4	Q9ESW4	17	17	17	Acylglycerol kinase, mitochondrial	Agk	>sp|Q9ESW4|AGK_MOUSE Acylglycerol kinase, mitochondrial OS=Mus musculus GN=Agk PE=1 SV=1	1	17	17	17	11	11	10	16	13	8	11	11	10	16	13	8	11	11	10	16	13	8	52.3	52.3	52.3	46.975	421	421	2.03	1	113	4				0	136.18	By MS/MS	By MS/MS	By MS/MS	By MS/MS	By MS/MS
A0A0G2JGI9;F8VPN4;F6XXE6;E0CYU6;E0CX86;F7CSZ6	A0A0G2JGI9;F8VPN4	9;9;4;3;2;2	9;9;4;3;2;2	9;9;4;3;2;2	Protein Agl	Agl	>tr|A0A0G2JGI9|A0A0G2JGI9_MOUSE Protein Agl OS=Mus musculus GN=Agl PE=4 SV=1;>tr|F8VPN4|F8VPN4_MOUSE Protein Agl OS=Mus musculus GN=Agl PE=1 SV=1	6	9	9	9	0	1	0	6	5	2	0	1	0	6	5	2	0	1	0	6	5	2	10.3	10.3	10.3	145.13	1279	1279;1532;830;233;117;198	4.08	1	1	4	8	11		0	11.109	By matching	By matching	By matching	By MS/MS	By MS/MS
Q8CJG1;H3BJ70;Q8CJF9	Q8CJG1;H3BJ70;Q8CJF9	4;2;2	3;1;1	3;1;1	Protein argonaute-1	Ago1	>sp|Q8CJG1|AGO1_MOUSE Protein argonaute-1 OS=Mus musculus GN=Ago1 PE=1 SV=2;>tr|H3BJ70|H3BJ70_MOUSE Protein argonaute-1 (Fragment) OS=Mus musculus GN=Ago1 PE=1 SV=1;>sp|Q8CJF9|AGO3_MOUSE Protein argonaute-3 OS=Mus musculus GN=Ago3 PE=2 SV=2	3	4	3	3	2	2	3	1	2	2	1	1	2	0	2	1	1	1	2	0	2	1	6.8	5.8	5.8	97.213	857	857;553;860	2.88	3			5			0	3.4645	By MS/MS	By matching	By MS/MS	By matching	By MS/MS
Q8CJG0;Q8CJF8	Q8CJG0	5;1	5;1	4;0	Protein argonaute-2	Ago2	>sp|Q8CJG0|AGO2_MOUSE Protein argonaute-2 OS=Mus musculus GN=Ago2 PE=1 SV=3	2	5	5	4	3	4	4	4	3	3	3	4	4	4	3	3	2	3	3	3	3	2	6.7	6.7	5.8	97.303	860	860;861	4				25			0	5.1366	By MS/MS	By MS/MS	By MS/MS	By matching	By MS/MS
O35083;G3UWV6	O35083	3;1	3;1	3;1	1-acyl-sn-glycerol-3-phosphate acyltransferase alpha	Agpat1	>sp|O35083|PLCA_MOUSE 1-acyl-sn-glycerol-3-phosphate acyltransferase alpha OS=Mus musculus GN=Agpat1 PE=2 SV=1	2	3	3	3	2	2	2	3	2	2	2	2	2	3	2	2	2	2	2	3	2	2	20.4	20.4	20.4	31.709	285	285;198	2.95	24	5	5	5	12	7	0	116.55	By MS/MS	By MS/MS	By MS/MS	By MS/MS	By MS/MS
Q9D517	Q9D517	7	7	7	1-acyl-sn-glycerol-3-phosphate acyltransferase gamma	Agpat3	>sp|Q9D517|PLCC_MOUSE 1-acyl-sn-glycerol-3-phosphate acyltransferase gamma OS=Mus musculus GN=Agpat3 PE=1 SV=2	1	7	7	7	0	0	0	6	6	1	0	0	0	6	6	1	0	0	0	6	6	1	20.7	20.7	20.7	43.295	376	376	5			1	3	11	5	0	10.703	By matching	By matching	By matching	By MS/MS	By MS/MS
Q8K4X7;E9Q2W7;E9Q2T9;E9Q6S5	Q8K4X7	8;1;1;1	8;1;1;1	8;1;1;1	1-acyl-sn-glycerol-3-phosphate acyltransferase delta	Agpat4	>sp|Q8K4X7|PLCD_MOUSE 1-acyl-sn-glycerol-3-phosphate acyltransferase delta OS=Mus musculus GN=Agpat4 PE=2 SV=1	4	8	8	8	1	0	0	7	5	4	1	0	0	7	5	4	1	0	0	7	5	4	23.8	23.8	23.8	43.81	378	378;118;166;194	5.33				3	18	15	0	71.009	By matching	By matching	By matching	By MS/MS	By MS/MS
Q9D1E8;F8WGD9	Q9D1E8;F8WGD9	5;3	5;3	5;3	1-acyl-sn-glycerol-3-phosphate acyltransferase epsilon	Agpat5	>sp|Q9D1E8|PLCE_MOUSE 1-acyl-sn-glycerol-3-phosphate acyltransferase epsilon OS=Mus musculus GN=Agpat5 PE=2 SV=2;>tr|F8WGD9|F8WGD9_MOUSE 1-acyl-sn-glycerol-3-phosphate acyltransferase epsilon OS=Mus musculus GN=Agpat5 PE=1 SV=1	2	5	5	5	3	3	2	3	4	1	3	3	2	3	4	1	3	3	2	3	4	1	16.7	16.7	16.7	42.202	365	365;291	3.82		10	2	3	9	4	0	48.75	By MS/MS	By MS/MS	By MS/MS	By MS/MS	By MS/MS
A2AL50;Q8C0I1;H3BKN2;A2AL49;H3BJ14	A2AL50;Q8C0I1;H3BKN2;A2AL49	14;14;12;11;1	14;14;12;11;1	14;14;12;11;1	Alkyldihydroxyacetonephosphate synthase, peroxisomal	Agps	>tr|A2AL50|A2AL50_MOUSE Alkyldihydroxyacetonephosphate synthase, peroxisomal OS=Mus musculus GN=Agps PE=1 SV=1;>sp|Q8C0I1|ADAS_MOUSE Alkyldihydroxyacetonephosphate synthase, peroxisomal OS=Mus musculus GN=Agps PE=1 SV=1;>tr|H3BKN2|H3BKN2_MOUSE Alkyldihydro	5	14	14	14	4	1	0	13	10	8	4	1	0	13	10	8	4	1	0	13	10	8	26.5	26.5	26.5	74.342	671	671;645;568;508;24	2.83	4	1	49				0	55.492	By matching	By matching	By matching	By MS/MS	By MS/MS
Z4YJS5;Z4YK85;M0QWP1;A2ASQ1	Z4YJS5;Z4YK85;M0QWP1;A2ASQ1	3;3;3;3	3;3;3;3	3;3;3;3	Agrin	Agrn	>tr|Z4YJS5|Z4YJS5_MOUSE Agrin OS=Mus musculus GN=Agrn PE=1 SV=1;>tr|Z4YK85|Z4YK85_MOUSE Agrin OS=Mus musculus GN=Agrn PE=1 SV=1;>tr|M0QWP1|M0QWP1_MOUSE Agrin OS=Mus musculus GN=Agrn PE=1 SV=1;>sp|A2ASQ1|AGRIN_MOUSE Agrin OS=Mus musculus GN=Agrn PE=1 SV=1	4	3	3	3	0	0	1	2	2	1	0	0	1	2	2	1	0	0	1	2	2	1	3.3	3.3	3.3	121.88	1151	1151;1927;2034;1950	5.25				1	4	3	0	13.402	By matching	By matching	By MS/MS	By MS/MS	By MS/MS
P50247;A2ALT5	P50247	5;1	5;1	5;1	Adenosylhomocysteinase	Ahcy	>sp|P50247|SAHH_MOUSE Adenosylhomocysteinase OS=Mus musculus GN=Ahcy PE=1 SV=3	2	5	5	5	1	0	1	3	4	4	1	0	1	3	4	4	1	0	1	3	4	4	13.7	13.7	13.7	47.688	432	432;95	2.96	3	10	4	2	2	3	0	10.277	By matching	By matching	By matching	By MS/MS	By MS/MS
Q80SW1;F7ATQ6	Q80SW1	34;4	34;4	14;0	Putative adenosylhomocysteinase 2	Ahcyl1	>sp|Q80SW1|SAHH2_MOUSE Putative adenosylhomocysteinase 2 OS=Mus musculus GN=Ahcyl1 PE=1 SV=1	2	34	34	14	9	9	8	33	32	19	9	9	8	33	32	19	4	2	2	14	14	9	68.7	68.7	31.7	58.951	530	530;182	3.24	76	103	209	50	75	65	0	291.31	By MS/MS	By MS/MS	By matching	By MS/MS	By MS/MS
F8WGT1;Q68FL4;F8WI65;H3BKT5;E9PX77;D3YX97;H3BL31;D3YYM7	F8WGT1;Q68FL4;F8WI65;H3BKT5	23;23;20;19;3;1;1;1	8;8;5;4;3;1;1;1	8;8;5;4;3;1;1;1	Adenosylhomocysteinase	Ahcyl2	>tr|F8WGT1|F8WGT1_MOUSE Adenosylhomocysteinase OS=Mus musculus GN=Ahcyl2 PE=1 SV=1;>sp|Q68FL4|SAHH3_MOUSE Putative adenosylhomocysteinase 3 OS=Mus musculus GN=Ahcyl2 PE=1 SV=1;>tr|F8WI65|F8WI65_MOUSE Adenosylhomocysteinase OS=Mus musculus GN=Ahcyl2 PE=1 SV	8	23	8	8	4	6	5	21	21	12	0	0	0	7	7	4	0	0	0	7	7	4	36.8	20.1	20.1	66.771	612	612;613;508;404;160;181;223;238	2.92	11	14	32	7	4	5	0	74.789	By matching	By matching	By matching	By MS/MS	By MS/MS
E9QP54;Q8K3E5;E9Q552	E9QP54;Q8K3E5	10;10;3	10;10;3	10;10;3	Jouberin	Ahi1	>tr|E9QP54|E9QP54_MOUSE Jouberin OS=Mus musculus GN=Ahi1 PE=1 SV=1;>sp|Q8K3E5|AHI1_MOUSE Jouberin OS=Mus musculus GN=Ahi1 PE=1 SV=2	3	10	10	10	7	4	3	3	2	1	7	4	3	3	2	1	7	4	3	3	2	1	12.5	12.5	12.5	119.68	1047	1047;1047;142	4.54	2	1		2	17	2	0	13.259	By MS/MS	By MS/MS	By MS/MS	By matching	By MS/MS
E9Q616	E9Q616	8	8	8	Protein Ahnak	Ahnak	>tr|E9Q616|E9Q616_MOUSE Protein Ahnak OS=Mus musculus GN=Ahnak PE=1 SV=1	1	8	8	8	4	4	4	0	1	2	4	4	4	0	1	2	4	4	4	0	1	2	9.5	9.5	9.5	604.25	5656	5656	5.76				1	2	14	0	10.755	By MS/MS	By MS/MS	By MS/MS	By matching	By MS/MS
F7DBB3;F7CVJ5;E9PYB0;Q3URZ6	F7DBB3;F7CVJ5;E9PYB0	7;6;6;1	7;6;6;1	7;6;6;1	Protein Ahnak2 (Fragment)	Ahnak2	>tr|F7DBB3|F7DBB3_MOUSE Protein Ahnak2 (Fragment) OS=Mus musculus GN=Ahnak2 PE=1 SV=1;>tr|F7CVJ5|F7CVJ5_MOUSE Protein Ahnak2 (Fragment) OS=Mus musculus GN=Ahnak2 PE=1 SV=1;>tr|E9PYB0|E9PYB0_MOUSE Protein Ahnak2 (Fragment) OS=Mus musculus GN=Ahnak2 PE=1 SV=	4	7	7	7	6	5	5	0	2	1	6	5	5	0	2	1	6	5	5	0	2	1	15.1	15.1	15.1	166.49	1576	1576;1126;1739;770	5.85				1	2	23	0	27.117	By MS/MS	By MS/MS	By MS/MS	By matching	By MS/MS
Q8BK64	Q8BK64	4	4	4	Activator of 90 kDa heat shock protein ATPase homolog 1	Ahsa1	>sp|Q8BK64|AHSA1_MOUSE Activator of 90 kDa heat shock protein ATPase homolog 1 OS=Mus musculus GN=Ahsa1 PE=2 SV=2	1	4	4	4	2	2	2	3	3	3	2	2	2	3	3	3	2	2	2	3	3	3	12.1	12.1	12.1	38.117	338	338	1.55	10	12					0	12.079	By MS/MS	By matching	By MS/MS	By MS/MS	By MS/MS
Q8C4Q6	Q8C4Q6	4	4	4	Axin interactor, dorsalization-associated protein	Aida	>sp|Q8C4Q6|AIDA_MOUSE Axin interactor, dorsalization-associated protein OS=Mus musculus GN=Aida PE=1 SV=1	1	4	4	4	0	1	1	2	3	3	0	1	1	2	3	3	0	1	1	2	3	3	19	19	19	34.888	305	305	2	1	10	1				0	7.6443	By matching	By matching	By matching	By MS/MS	By MS/MS
B1AU25;Q9Z0X1	B1AU25;Q9Z0X1	24;24	24;24	24;24	Apoptosis-inducing factor 1, mitochondrial	Aifm1	>tr|B1AU25|B1AU25_MOUSE Apoptosis-inducing factor 1, mitochondrial OS=Mus musculus GN=Aifm1 PE=1 SV=1;>sp|Q9Z0X1|AIFM1_MOUSE Apoptosis-inducing factor 1, mitochondrial OS=Mus musculus GN=Aifm1 PE=1 SV=1	2	24	24	24	19	15	17	24	23	14	19	15	17	24	23	14	19	15	17	24	23	14	47.2	47.2	47.2	66.113	608	608;612	2.94	35	43	205	23	15	13	0	234.68	By MS/MS	By MS/MS	By MS/MS	By MS/MS	By MS/MS
Q3TY86	Q3TY86	24	24	24	Apoptosis-inducing factor 3	Aifm3	>sp|Q3TY86|AIFM3_MOUSE Apoptosis-inducing factor 3 OS=Mus musculus GN=Aifm3 PE=2 SV=1	1	24	24	24	21	19	19	19	11	10	21	19	19	19	11	10	21	19	19	19	11	10	49.1	49.1	49.1	66.791	605	605	3.59		7	107	24	24	13	0	133.71	By MS/MS	By MS/MS	By MS/MS	By MS/MS	By MS/MS
P31230;Q3UZG4;A0A0G2JEU9;A0A0G2JDV0;A0A0G2JDW6;A0A0G2JDH0	P31230;Q3UZG4;A0A0G2JEU9;A0A0G2JDV0;A0A0G2JDW6	8;6;4;4;4;3	8;6;4;4;4;3	8;6;4;4;4;3	Aminoacyl tRNA synthase complex-interacting multifunctional protein 1	Aimp1	>sp|P31230|AIMP1_MOUSE Aminoacyl tRNA synthase complex-interacting multifunctional protein 1 OS=Mus musculus GN=Aimp1 PE=1 SV=2;>tr|Q3UZG4|Q3UZG4_MOUSE Aminoacyl tRNA synthase complex-interacting multifunctional protein 1 OS=Mus musculus GN=Aimp1 PE=1 SV=1	6	8	8	8	3	4	4	6	5	4	3	4	4	6	5	4	3	4	4	6	5	4	37.1	37.1	37.1	33.997	310	310;319;80;86;116;55	1.98	2	37	1				0	22.121	By MS/MS	By MS/MS	By MS/MS	By MS/MS	By MS/MS
Q8R010	Q8R010	1	1	1	Aminoacyl tRNA synthase complex-interacting multifunctional protein 2	Aimp2	>sp|Q8R010|AIMP2_MOUSE Aminoacyl tRNA synthase complex-interacting multifunctional protein 2 OS=Mus musculus GN=Aimp2 PE=1 SV=2	1	1	1	1	1	1	1	1	1	1	1	1	1	1	1	1	1	1	1	1	1	1	7.8	7.8	7.8	35.377	320	320	2		7					0	9.47	By matching	By matching	By MS/MS	By MS/MS	By matching
A2ALI5	A2ALI5	3	3	3	Adherens junction-associated protein 1	Ajap1	>sp|A2ALI5|AJAP1_MOUSE Adherens junction-associated protein 1 OS=Mus musculus GN=Ajap1 PE=2 SV=1	1	3	3	3	3	3	3	1	1	0	3	3	3	1	1	0	3	3	3	1	1	0	10.2	10.2	10.2	44.771	412	412	3		3	11	1	1		0	6.077	By MS/MS	By MS/MS	By MS/MS	By MS/MS	By MS/MS
Q9R0Y5;Z4YN97;A0A0A6YXW8	Q9R0Y5	13;5;4	13;5;4	13;5;4	Adenylate kinase isoenzyme 1	Ak1	>sp|Q9R0Y5|KAD1_MOUSE Adenylate kinase isoenzyme 1 OS=Mus musculus GN=Ak1 PE=1 SV=1	3	13	13	13	7	7	8	12	12	10	7	7	8	12	12	10	7	7	8	12	12	10	74.2	74.2	74.2	21.539	194	194;89;96	1.01	121	1					0	89.709	By MS/MS	By MS/MS	By MS/MS	By MS/MS	By MS/MS
I3ITR1;Q9D924	I3ITR1;Q9D924	2;2	2;2	2;2	MCG50313	AK157302	>tr|I3ITR1|I3ITR1_MOUSE MCG50313 OS=Mus musculus GN=AK157302 PE=4 SV=1;>sp|Q9D924|ISCA1_MOUSE Iron-sulfur cluster assembly 1 homolog, mitochondrial OS=Mus musculus GN=Isca1 PE=2 SV=1	2	2	2	2	1	1	1	2	1	0	1	1	1	2	1	0	1	1	1	2	1	0	20.9	20.9	20.9	14.218	129	129;129	1	7						0.0037585	1.9171	By matching	By matching	By MS/MS	By MS/MS	By MS/MS
Q9WTP6;F7BP55	Q9WTP6	8;1	8;1	8;1	Adenylate kinase 2, mitochondrial	Ak2	>sp|Q9WTP6|KAD2_MOUSE Adenylate kinase 2, mitochondrial OS=Mus musculus GN=Ak2 PE=1 SV=5	2	8	8	8	0	0	1	6	5	4	0	0	1	6	5	4	0	0	1	6	5	4	44.8	44.8	44.8	26.468	239	239;72	1.37	19	11					0	36.26	By matching	By matching	By matching	By MS/MS	By MS/MS
Q9WTP7;F6RP11	Q9WTP7	8;2	8;2	8;2	GTP:AMP phosphotransferase AK3, mitochondrial	Ak3	>sp|Q9WTP7|KAD3_MOUSE GTP:AMP phosphotransferase AK3, mitochondrial OS=Mus musculus GN=Ak3 PE=1 SV=3	2	8	8	8	2	3	4	6	5	3	2	3	4	6	5	3	2	3	4	6	5	3	54.6	54.6	54.6	25.426	227	227;65	1	24						0	14.9	By matching	By matching	By matching	By MS/MS	By MS/MS
Q9WUR9;A2ARF6;F6TEU8;A2ARF5	Q9WUR9;A2ARF6;F6TEU8	10;6;5;2	10;6;5;2	10;6;5;2	Adenylate kinase 4, mitochondrial	Ak4	>sp|Q9WUR9|KAD4_MOUSE Adenylate kinase 4, mitochondrial OS=Mus musculus GN=Ak4 PE=1 SV=1;>tr|A2ARF6|A2ARF6_MOUSE Adenylate kinase 4, mitochondrial (Fragment) OS=Mus musculus GN=Ak4 PE=1 SV=1;>tr|F6TEU8|F6TEU8_MOUSE Adenylate kinase 4, mitochondrial (Fragme	4	10	10	10	4	5	5	10	7	3	4	5	5	10	7	3	4	5	5	10	7	3	61	61	61	25.061	223	223;115;141;123	1.21	51	11	1				0	43.991	By matching	By MS/MS	By MS/MS	By MS/MS	By MS/MS
Q920P5	Q920P5	4	4	4	Adenylate kinase isoenzyme 5	Ak5	>sp|Q920P5|KAD5_MOUSE Adenylate kinase isoenzyme 5 OS=Mus musculus GN=Ak5 PE=2 SV=2	1	4	4	4	2	1	1	3	2	2	2	1	1	3	2	2	2	1	1	3	2	2	10.7	10.7	10.7	63.322	562	562	2.64		5	9				0	6.8423	By MS/MS	By matching	By matching	By MS/MS	By MS/MS
O08715	O08715	1	1	1	A-kinase anchor protein 1, mitochondrial	Akap1	>sp|O08715|AKAP1_MOUSE A-kinase anchor protein 1, mitochondrial OS=Mus musculus GN=Akap1 PE=1 SV=4	1	1	1	1	0	0	0	0	1	0	0	0	0	0	1	0	0	0	0	0	1	0	3	3	3	92.194	857	857	3.5			1	1			0.0018069	2.182	By matching	By matching	By matching	By matching	By MS/MS
O88845	O88845	2	2	2	A-kinase anchor protein 10, mitochondrial	Akap10	>sp|O88845|AKA10_MOUSE A-kinase anchor protein 10, mitochondrial OS=Mus musculus GN=Akap10 PE=1 SV=3	1	2	2	2	1	0	0	1	1	1	1	0	0	1	1	1	1	0	0	1	1	1	4.5	4.5	4.5	73.631	662	662	3.2		1	2	2			0.00026998	2.6265	By MS/MS	By matching	By matching	By matching	By matching
Q9WTQ5	Q9WTQ5	13	13	13	A-kinase anchor protein 12	Akap12	>sp|Q9WTQ5|AKA12_MOUSE A-kinase anchor protein 12 OS=Mus musculus GN=Akap12 PE=1 SV=1	1	13	13	13	2	2	4	11	8	8	2	2	4	11	8	8	2	2	4	11	8	8	15.7	15.7	15.7	180.69	1684	1684	4.74	1	2	2	24	30	18	0	67.845	By MS/MS	By MS/MS	By MS/MS	By MS/MS	By MS/MS
H3BIV5;D3YVF0	H3BIV5;D3YVF0	34;34	34;34	34;34	A-kinase anchor protein 5	Akap5	>tr|H3BIV5|H3BIV5_MOUSE A-kinase anchor protein 5 OS=Mus musculus GN=Akap5 PE=1 SV=1;>sp|D3YVF0|AKAP5_MOUSE A-kinase anchor protein 5 OS=Mus musculus GN=Akap5 PE=1 SV=2	2	34	34	34	27	29	30	24	22	19	27	29	30	24	22	19	27	29	30	24	22	19	72.5	72.5	72.5	80.202	752	752;745	4.25	20	16	54	117	225	17	0	323.31	By MS/MS	By MS/MS	By MS/MS	By MS/MS	By MS/MS
O55074;Q7TN79	O55074;Q7TN79	7;7	7;7	7;7	A-kinase anchor protein 7 isoform alpha	Akap7	>sp|O55074|AKA7A_MOUSE A-kinase anchor protein 7 isoform alpha OS=Mus musculus GN=Akap7 PE=1 SV=4;>sp|Q7TN79|AKA7G_MOUSE A-kinase anchor protein 7 isoform gamma OS=Mus musculus GN=Akap7 PE=1 SV=2	2	7	7	7	2	2	2	5	5	4	2	2	2	5	5	4	2	2	2	5	5	4	53.1	53.1	53.1	9.169	81	81;314	1	30						0	70.755	By matching	By matching	By matching	By MS/MS	By MS/MS
Q9JII6;B1AXW3	Q9JII6;B1AXW3	6;4	6;4	6;4	Alcohol dehydrogenase [NADP(+)]	Akr1a1	>sp|Q9JII6|AK1A1_MOUSE Alcohol dehydrogenase [NADP(+)] OS=Mus musculus GN=Akr1a1 PE=1 SV=3;>tr|B1AXW3|B1AXW3_MOUSE Alcohol dehydrogenase [NADP(+)] (Fragment) OS=Mus musculus GN=Akr1a1 PE=1 SV=5	2	6	6	6	2	0	0	5	4	3	2	0	0	5	4	3	2	0	0	5	4	3	28.6	28.6	28.6	36.586	325	325;204	1.89	2	16					0	20.822	By matching	By matching	By matching	By MS/MS	By MS/MS
P45376;D3YVJ7	P45376;D3YVJ7	4;3	4;3	4;3	Aldose reductase	Akr1b1	>sp|P45376|ALDR_MOUSE Aldose reductase OS=Mus musculus GN=Akr1b1 PE=1 SV=3;>tr|D3YVJ7|D3YVJ7_MOUSE Aldose reductase (Fragment) OS=Mus musculus GN=Akr1b3 PE=1 SV=1	2	4	4	4	0	0	0	2	3	3	0	0	0	2	3	3	0	0	0	2	3	3	19	19	19	35.732	316	316;176	1.8	2	8					0.0025284	1.992	By matching	By matching	By matching	By MS/MS	By MS/MS
S4R2G9;D3Z494;G5E895	S4R2G9;D3Z494;G5E895	1;1;1	1;1;1	1;1;1	MCG142264, isoform CRA_c	Akr1b10	>tr|S4R2G9|S4R2G9_MOUSE MCG142264, isoform CRA_c OS=Mus musculus GN=Akr1b10 PE=1 SV=1;>tr|D3Z494|D3Z494_MOUSE MCG142264, isoform CRA_a OS=Mus musculus GN=Akr1b10 PE=1 SV=1;>tr|G5E895|G5E895_MOUSE MCG142264, isoform CRA_b OS=Mus musculus GN=Akr1b10 PE=1 SV=	3	1	1	1	1	1	1	1	1	1	1	1	1	1	1	1	1	1	1	1	1	1	7.6	7.6	7.6	16.812	145	145;288;316	1.45	6	5					0	20.832	By MS/MS	By MS/MS	By matching	By MS/MS	By MS/MS
Q8CEB6;Q9DCT1	Q8CEB6;Q9DCT1	1;1	1;1	1;1	1,5-anhydro-D-fructose reductase	Akr1e1	>tr|Q8CEB6|Q8CEB6_MOUSE 1,5-anhydro-D-fructose reductase OS=Mus musculus GN=Akr1e1 PE=1 SV=1;>sp|Q9DCT1|AKCL2_MOUSE 1,5-anhydro-D-fructose reductase OS=Mus musculus GN=Akr1e2 PE=1 SV=1	2	1	1	1	0	0	0	0	0	1	0	0	0	0	0	1	0	0	0	0	0	1	5.7	5.7	5.7	28.264	245	245;301	2		1					0.004005	1.9123	By matching	By matching	By matching	By matching	By matching
Q8CG76	Q8CG76	3	3	3	Aflatoxin B1 aldehyde reductase member 2	Akr7a2	>sp|Q8CG76|ARK72_MOUSE Aflatoxin B1 aldehyde reductase member 2 OS=Mus musculus GN=Akr7a2 PE=1 SV=3	1	3	3	3	0	0	0	3	3	1	0	0	0	3	3	1	0	0	0	3	3	1	11.7	11.7	11.7	40.612	367	367	2		8					0	9.4537	By matching	By matching	By matching	By matching	By MS/MS
P10518	P10518	4	4	4	Delta-aminolevulinic acid dehydratase	Alad	>sp|P10518|HEM2_MOUSE Delta-aminolevulinic acid dehydratase OS=Mus musculus GN=Alad PE=1 SV=1	1	4	4	4	0	1	0	3	1	2	0	1	0	3	1	2	0	1	0	3	1	2	21.5	21.5	21.5	36.023	330	330	1.88	1	7					0	43.927	By matching	By matching	By matching	By MS/MS	By MS/MS
P07724	P07724	32	32	30	Serum albumin	Alb	>sp|P07724|ALBU_MOUSE Serum albumin OS=Mus musculus GN=Alb PE=1 SV=3	1	32	32	30	3	1	1	29	28	10	3	1	1	29	28	10	3	1	1	27	27	10	60.4	60.4	56.7	68.692	608	608	3.2	27	68	164	44	40	24	0	288.71	By matching	By matching	By matching	By MS/MS	By MS/MS
E9Q3Q6;E9Q4G8;Q61490;F6QH25;Q5MPX5	E9Q3Q6;E9Q4G8;Q61490	30;28;28;12;8	30;28;28;12;8	30;28;28;12;8	CD166 antigen	Alcam	>tr|E9Q3Q6|E9Q3Q6_MOUSE CD166 antigen OS=Mus musculus GN=Alcam PE=1 SV=1;>tr|E9Q4G8|E9Q4G8_MOUSE CD166 antigen OS=Mus musculus GN=Alcam PE=1 SV=1;>sp|Q61490|CD166_MOUSE CD166 antigen OS=Mus musculus GN=Alcam PE=1 SV=3	5	30	30	30	1	2	4	29	26	18	1	2	4	29	26	18	1	2	4	29	26	18	50	50	50	63.668	570	570;555;583;345;133	3.25	29	41	112	153	16		0	245.1	By MS/MS	By MS/MS	By matching	By MS/MS	By MS/MS
Q9Z110;D3Z0B4	Q9Z110	10;1	10;1	10;1	Delta-1-pyrroline-5-carboxylate synthase	Aldh18a1	>sp|Q9Z110|P5CS_MOUSE Delta-1-pyrroline-5-carboxylate synthase OS=Mus musculus GN=Aldh18a1 PE=1 SV=2	2	10	10	10	2	1	0	9	6	4	2	1	0	9	6	4	2	1	0	9	6	4	16.2	16.2	16.2	87.265	795	795;173	3.76			7	22			0	23.18	By matching	By matching	By matching	By MS/MS	By MS/MS
P24549;O35945	P24549	8;3	8;3	8;3	Retinal dehydrogenase 1	Aldh1a1	>sp|P24549|AL1A1_MOUSE Retinal dehydrogenase 1 OS=Mus musculus GN=Aldh1a1 PE=1 SV=5	2	8	8	8	0	0	0	5	5	7	0	0	0	5	5	7	0	0	0	5	5	7	21.6	21.6	21.6	54.467	501	501;501	2.59	1	7	14				0	25.767	By matching	By matching	By matching	By MS/MS	By MS/MS
Q9CZS1	Q9CZS1	8	8	8	Aldehyde dehydrogenase X, mitochondrial	Aldh1b1	>sp|Q9CZS1|AL1B1_MOUSE Aldehyde dehydrogenase X, mitochondrial OS=Mus musculus GN=Aldh1b1 PE=1 SV=1	1	8	8	8	2	4	1	7	5	6	2	4	1	7	5	6	2	4	1	7	5	6	18.7	18.7	18.7	57.552	519	519	2.85		7	33	1			0	19.203	By matching	By matching	By matching	By MS/MS	By MS/MS
Q8R0Y6	Q8R0Y6	32	32	30	Cytosolic 10-formyltetrahydrofolate dehydrogenase	Aldh1l1	>sp|Q8R0Y6|AL1L1_MOUSE Cytosolic 10-formyltetrahydrofolate dehydrogenase OS=Mus musculus GN=Aldh1l1 PE=1 SV=1	1	32	32	30	3	8	8	27	18	18	3	8	8	27	18	18	3	7	7	25	16	16	58	58	55.7	98.708	902	902	3.69	3	17	31	111	15	2	0	177.49	By MS/MS	By MS/MS	By MS/MS	By MS/MS	By MS/MS
Q8K009;D3Z6B9	Q8K009;D3Z6B9	4;3	2;1	2;1	Mitochondrial 10-formyltetrahydrofolate dehydrogenase	Aldh1l2	>sp|Q8K009|AL1L2_MOUSE Mitochondrial 10-formyltetrahydrofolate dehydrogenase OS=Mus musculus GN=Aldh1l2 PE=1 SV=2;>tr|D3Z6B9|D3Z6B9_MOUSE Mitochondrial 10-formyltetrahydrofolate dehydrogenase OS=Mus musculus GN=Aldh1l2 PE=1 SV=1	2	4	2	2	0	1	1	3	4	2	0	0	0	1	2	0	0	0	0	1	2	0	6.1	3.8	3.8	101.59	923	923;810	4				3			0.0007926	2.3902	By matching	By matching	By matching	By MS/MS	By MS/MS
P47738;A0A0G2JEU1;A0A0G2JF60;A0A0G2JFQ0;D3YYF3	P47738;A0A0G2JEU1;A0A0G2JF60;A0A0G2JFQ0	14;12;7;7;1	14;12;7;7;1	14;12;7;7;1	Aldehyde dehydrogenase, mitochondrial	Aldh2	>sp|P47738|ALDH2_MOUSE Aldehyde dehydrogenase, mitochondrial OS=Mus musculus GN=Aldh2 PE=1 SV=1;>tr|A0A0G2JEU1|A0A0G2JEU1_MOUSE Aldehyde dehydrogenase, mitochondrial OS=Mus musculus GN=Aldh2 PE=4 SV=1;>tr|A0A0G2JF60|A0A0G2JF60_MOUSE Aldehyde dehydrogenase,	5	14	14	14	5	2	2	13	12	9	5	2	2	13	12	9	5	2	2	13	12	9	33.3	33.3	33.3	56.537	519	519;471;196;229;185	2.49	7	29	48				0	168.62	By MS/MS	By matching	By matching	By MS/MS	By MS/MS
B1AV77;B1ATI0;P47740	B1AV77;B1ATI0;P47740	13;13;13	13;13;13	13;13;13	Aldehyde dehydrogenase	Aldh3a2	>tr|B1AV77|B1AV77_MOUSE Aldehyde dehydrogenase OS=Mus musculus GN=Aldh3a2 PE=1 SV=1;>tr|B1ATI0|B1ATI0_MOUSE Aldehyde dehydrogenase OS=Mus musculus GN=Aldh3a2 PE=1 SV=1;>sp|P47740|AL3A2_MOUSE Fatty aldehyde dehydrogenase OS=Mus musculus GN=Aldh3a2 PE=2 SV=2	3	13	13	13	11	11	9	12	12	10	11	11	9	12	12	10	11	11	9	12	12	10	24.6	24.6	24.6	54.33	487	487;532;484	2.37	20	37	63	1			0	76.271	By MS/MS	By MS/MS	By MS/MS	By MS/MS	By MS/MS
Q80VQ0;J3QMK6;E9Q3E1;F6QPV9	Q80VQ0;J3QMK6;E9Q3E1	4;2;2;1	4;2;2;1	4;2;2;1	Aldehyde dehydrogenase family 3 member B1	Aldh3b1	>sp|Q80VQ0|AL3B1_MOUSE Aldehyde dehydrogenase family 3 member B1 OS=Mus musculus GN=Aldh3b1 PE=2 SV=1;>tr|J3QMK6|J3QMK6_MOUSE Aldehyde dehydrogenase OS=Mus musculus GN=Aldh3b3 PE=3 SV=1;>tr|E9Q3E1|E9Q3E1_MOUSE Aldehyde dehydrogenase OS=Mus musculus GN=Aldh	4	4	4	4	2	3	2	3	2	2	2	3	2	3	2	2	2	3	2	3	2	2	10.5	10.5	10.5	52.292	468	468;479;479;87	2.6	2	5	12	1			0	25.999	By MS/MS	By MS/MS	By MS/MS	By MS/MS	By MS/MS
Q8CHT0	Q8CHT0	3	3	3	Delta-1-pyrroline-5-carboxylate dehydrogenase, mitochondrial	Aldh4a1	>sp|Q8CHT0|AL4A1_MOUSE Delta-1-pyrroline-5-carboxylate dehydrogenase, mitochondrial OS=Mus musculus GN=Aldh4a1 PE=1 SV=3	1	3	3	3	0	0	0	2	2	1	0	0	0	2	2	1	0	0	0	2	2	1	7.5	7.5	7.5	61.84	562	562	2.33	2		4				0.00027533	2.846	By matching	By matching	By matching	By MS/MS	By MS/MS
Q8BWF0	Q8BWF0	18	18	18	Succinate-semialdehyde dehydrogenase, mitochondrial	Aldh5a1	>sp|Q8BWF0|SSDH_MOUSE Succinate-semialdehyde dehydrogenase, mitochondrial OS=Mus musculus GN=Aldh5a1 PE=1 SV=1	1	18	18	18	0	0	0	15	16	10	0	0	0	15	16	10	0	0	0	15	16	10	47.6	47.6	47.6	55.968	523	523	2.3	18	59	35	3	3	1	0	152.71	By matching	By matching	By matching	By MS/MS	By MS/MS
Q9EQ20	Q9EQ20	17	17	17	Methylmalonate-semialdehyde dehydrogenase [acylating], mitochondrial	Aldh6a1	>sp|Q9EQ20|MMSA_MOUSE Methylmalonate-semialdehyde dehydrogenase [acylating], mitochondrial OS=Mus musculus GN=Aldh6a1 PE=1 SV=1	1	17	17	17	4	5	3	13	10	8	4	5	3	13	10	8	4	5	3	13	10	8	46.4	46.4	46.4	57.915	535	535	2.72	2	16	53				0	82.781	By MS/MS	By MS/MS	By matching	By MS/MS	By MS/MS
Q9DBF1;G3UYR8;E9Q1H3;G3UY72	Q9DBF1;G3UYR8	5;4;1;1	5;4;1;1	5;4;1;1	Alpha-aminoadipic semialdehyde dehydrogenase	Aldh7a1	>sp|Q9DBF1|AL7A1_MOUSE Alpha-aminoadipic semialdehyde dehydrogenase OS=Mus musculus GN=Aldh7a1 PE=1 SV=4;>tr|G3UYR8|G3UYR8_MOUSE Alpha-aminoadipic semialdehyde dehydrogenase OS=Mus musculus GN=Aldh7a1 PE=1 SV=1	4	5	5	5	1	1	0	5	3	2	1	1	0	5	3	2	1	1	0	5	3	2	15	15	15	58.861	539	539;475;161;321	2.67	1	3	11				0	14.99	By matching	By matching	By matching	By MS/MS	By matching
Q3U367;Q9JLJ2	Q3U367;Q9JLJ2	6;6	6;6	6;6	4-trimethylaminobutyraldehyde dehydrogenase	Aldh9a1	>tr|Q3U367|Q3U367_MOUSE 4-trimethylaminobutyraldehyde dehydrogenase OS=Mus musculus GN=Aldh9a1 PE=1 SV=1;>sp|Q9JLJ2|AL9A1_MOUSE 4-trimethylaminobutyraldehyde dehydrogenase OS=Mus musculus GN=Aldh9a1 PE=1 SV=1	2	6	6	6	1	1	0	4	3	3	1	1	0	4	3	3	1	1	0	4	3	3	18	18	18	55.887	518	518;494	2.94	2	4	7	1	3		0	8.9095	By MS/MS	By MS/MS	By matching	By MS/MS	By MS/MS
P05064;A6ZI44;D3YWI1;D3YV98;Q9CPQ9;A6ZI46;D3Z510;A6ZI47;Q91Y97	P05064;A6ZI44;D3YWI1	37;35;25;17;17;17;16;15;1	32;30;20;17;15;15;16;14;0	32;30;20;17;15;15;16;14;0	Fructose-bisphosphate aldolase A	Aldoa	>sp|P05064|ALDOA_MOUSE Fructose-bisphosphate aldolase A OS=Mus musculus GN=Aldoa PE=1 SV=2;>tr|A6ZI44|A6ZI44_MOUSE Fructose-bisphosphate aldolase OS=Mus musculus GN=Aldoa PE=1 SV=1;>tr|D3YWI1|D3YWI1_MOUSE Fructose-bisphosphate aldolase (Fragment) OS=Mus mu	9	37	32	32	28	26	26	33	35	26	26	25	25	29	30	24	26	25	25	29	30	24	94.5	80.5	80.5	39.355	364	364;418;237;193;364;419;131;364;364	2.26	247	544	118	57	48	37	0	323.31	By MS/MS	By MS/MS	By MS/MS	By MS/MS	By MS/MS
P05063	P05063	41	41	36	Fructose-bisphosphate aldolase C	Aldoc	>sp|P05063|ALDOC_MOUSE Fructose-bisphosphate aldolase C OS=Mus musculus GN=Aldoc PE=1 SV=4	1	41	41	36	18	17	16	36	37	26	18	17	16	36	37	26	16	16	15	32	32	24	96.1	96.1	82.1	39.394	363	363	1.91	117	311	20	11	11		0	323.31	By MS/MS	By MS/MS	By MS/MS	By MS/MS	By MS/MS
Q9DBE8;F6RBY3	Q9DBE8;F6RBY3	18;11	18;11	18;11	Alpha-1,3/1,6-mannosyltransferase ALG2	Alg2	>sp|Q9DBE8|ALG2_MOUSE Alpha-1,3/1,6-mannosyltransferase ALG2 OS=Mus musculus GN=Alg2 PE=2 SV=2;>tr|F6RBY3|F6RBY3_MOUSE Alpha-1,3/1,6-mannosyltransferase ALG2 (Fragment) OS=Mus musculus GN=Alg2 PE=1 SV=1	2	18	18	18	11	13	10	15	12	12	11	13	10	15	12	12	11	13	10	15	12	12	49.2	49.2	49.2	47.404	415	415;177	2.02	9	152	2	2	2		0	64.671	By MS/MS	By MS/MS	By MS/MS	By MS/MS	By MS/MS
E0CZF3;E0CZ10;Q8VDI9	E0CZF3;E0CZ10;Q8VDI9	1;1;1	1;1;1	1;1;1	Alpha-1,2-mannosyltransferase ALG9	Alg9	>tr|E0CZF3|E0CZF3_MOUSE Alpha-1,2-mannosyltransferase ALG9 OS=Mus musculus GN=Alg9 PE=1 SV=1;>tr|E0CZ10|E0CZ10_MOUSE Alpha-1,2-mannosyltransferase ALG9 (Fragment) OS=Mus musculus GN=Alg9 PE=1 SV=1;>sp|Q8VDI9|ALG9_MOUSE Alpha-1,2-mannosyltransferase ALG9 OS	3	1	1	1	0	0	0	1	0	0	0	0	0	1	0	0	0	0	0	1	0	0	13.2	13.2	13.2	22.112	205	205;228;611	6						1	0	5.2639	By matching	By matching	By matching	By MS/MS	By matching
P09242;E9Q7P8;B1AXF5;B1AXF6	P09242	9;3;2;1	9;3;2;1	9;3;2;1	Alkaline phosphatase, tissue-nonspecific isozyme	Alpl	>sp|P09242|PPBT_MOUSE Alkaline phosphatase, tissue-nonspecific isozyme OS=Mus musculus GN=Alpl PE=1 SV=2	4	9	9	9	7	6	6	1	2	2	7	6	6	1	2	2	7	6	6	1	2	2	27.9	27.9	27.9	57.514	524	524;216;158;98	3.34	1	4	12	18			0	19.628	By MS/MS	By MS/MS	By MS/MS	By MS/MS	By MS/MS
Q920R0	Q920R0	3	3	3	Alsin	Als2	>sp|Q920R0|ALS2_MOUSE Alsin OS=Mus musculus GN=Als2 PE=1 SV=3	1	3	3	3	1	1	0	2	1	1	1	1	0	2	1	1	1	1	0	2	1	1	2.8	2.8	2.8	182.56	1651	1651	3.5		3	2	2	3		0.00026983	2.6229	By MS/MS	By matching	By matching	By MS/MS	By MS/MS
O08583;G3X9I4;Q9JJW6	O08583	3;1;1	3;1;1	3;1;1	THO complex subunit 4	Alyref	>sp|O08583|THOC4_MOUSE THO complex subunit 4 OS=Mus musculus GN=Alyref PE=1 SV=3	3	3	3	3	2	1	0	0	0	1	2	1	0	0	0	1	2	1	0	0	0	1	24.3	24.3	24.3	26.94	255	255;218;218	2		4					0.00027255	2.7238	By MS/MS	By matching	By matching	By matching	By matching
Q8CCJ4	Q8CCJ4	2	2	2	APC membrane recruitment protein 2	Amer2	>sp|Q8CCJ4|AMER2_MOUSE APC membrane recruitment protein 2 OS=Mus musculus GN=Amer2 PE=1 SV=2	1	2	2	2	2	1	2	2	2	1	2	1	2	2	2	1	2	1	2	2	2	1	6	6	6	69.932	672	672	2.86	3	5	7	6	1		0	7.3673	By MS/MS	By MS/MS	By MS/MS	By MS/MS	By MS/MS
Q9R049	Q9R049	6	6	6	E3 ubiquitin-protein ligase AMFR	Amfr	>sp|Q9R049|AMFR_MOUSE E3 ubiquitin-protein ligase AMFR OS=Mus musculus GN=Amfr PE=1 SV=2	1	6	6	6	0	0	1	6	5	1	0	0	1	6	5	1	0	0	1	6	5	1	15.9	15.9	15.9	73.104	643	643	5.76				1	3	17	0	24.585	By matching	By matching	By matching	By MS/MS	By MS/MS
A2AE38;Q80ZD8	A2AE38;Q80ZD8	2;2	2;2	2;2	Amphoterin-induced protein 1 (Fragment)	Amigo1	>tr|A2AE38|A2AE38_MOUSE Amphoterin-induced protein 1 (Fragment) OS=Mus musculus GN=Amigo1 PE=1 SV=1;>sp|Q80ZD8|AMGO1_MOUSE Amphoterin-induced protein 1 OS=Mus musculus GN=Amigo1 PE=1 SV=1	2	2	2	2	0	0	0	2	1	1	0	0	0	2	1	1	0	0	0	2	1	1	3	3	3	69.123	626	626;492	3.25			3	1			1	-2	By matching	By matching	By matching	By MS/MS	By matching
Q8VHG2;F6YMV1;F6QYS7;B1AXE9;A0A067XG49	Q8VHG2;F6YMV1;F6QYS7;B1AXE9;A0A067XG49	16;14;13;12;9	16;14;13;12;9	16;14;13;12;9	Angiomotin	Amot	>sp|Q8VHG2|AMOT_MOUSE Angiomotin OS=Mus musculus GN=Amot PE=1 SV=3;>tr|F6YMV1|F6YMV1_MOUSE Angiomotin (Fragment) OS=Mus musculus GN=Amot PE=1 SV=1;>tr|F6QYS7|F6QYS7_MOUSE Angiomotin (Fragment) OS=Mus musculus GN=Amot PE=1 SV=1;>tr|B1AXE9|B1AXE9_MOUSE Angio	5	16	16	16	10	10	6	2	2	1	10	10	6	2	2	1	10	10	6	2	2	1	20.8	20.8	20.8	120.91	1126	1126;672;929;522;737	5					32		0	40.212	By MS/MS	By MS/MS	By MS/MS	By matching	By matching
A2AE27;Q9DBT5	A2AE27;Q9DBT5	14;12	14;12	14;12	AMP deaminase 2	Ampd2	>tr|A2AE27|A2AE27_MOUSE AMP deaminase 2 OS=Mus musculus GN=Ampd2 PE=1 SV=1;>sp|Q9DBT5|AMPD2_MOUSE AMP deaminase 2 OS=Mus musculus GN=Ampd2 PE=1 SV=1	2	14	14	14	7	9	7	12	7	5	7	9	7	12	7	5	7	9	7	12	7	5	17.6	17.6	17.6	94.695	824	824;798	3.61	5	6	7	47	6		0	27.926	By MS/MS	By MS/MS	By MS/MS	By MS/MS	By MS/MS
O08739;A0A0G2JFD4;Q3V1D3	O08739	6;1;1	6;1;1	6;1;1	AMP deaminase 3	Ampd3	>sp|O08739|AMPD3_MOUSE AMP deaminase 3 OS=Mus musculus GN=Ampd3 PE=2 SV=2	3	6	6	6	5	4	3	4	1	2	5	4	3	4	1	2	5	4	3	4	1	2	10.2	10.2	10.2	88.651	766	766;676;745	3.95			1	21			0	19.174	By MS/MS	By MS/MS	By MS/MS	By MS/MS	By matching
A0A0G2JEG8;Q7TQF7	A0A0G2JEG8;Q7TQF7	27;27	27;27	25;25	Amphiphysin	Amph	>tr|A0A0G2JEG8|A0A0G2JEG8_MOUSE Amphiphysin OS=Mus musculus GN=Amph PE=4 SV=1;>sp|Q7TQF7|AMPH_MOUSE Amphiphysin OS=Mus musculus GN=Amph PE=1 SV=1	2	27	27	25	10	14	12	23	24	19	10	14	12	23	24	19	8	12	10	21	22	18	41.3	41.3	40	75.339	690	690;686	3.64	13	35	50	137	49	3	0	193.71	By MS/MS	By MS/MS	By MS/MS	By MS/MS	By MS/MS
E9QNT8;Q02357;D3YTV8;G5E8J2;B7ZW98;F7D1P5;G3UY11;D6RJ51	E9QNT8;Q02357;D3YTV8;G5E8J2;B7ZW98;F7D1P5;G3UY11	116;116;112;109;109;77;62;31	109;109;105;102;102;75;55;26	1;1;1;1;1;0;0;0	Ankyrin-1	Ank1	>tr|E9QNT8|E9QNT8_MOUSE Ankyrin-1 OS=Mus musculus GN=Ank1 PE=1 SV=1;>sp|Q02357|ANK1_MOUSE Ankyrin-1 OS=Mus musculus GN=Ank1 PE=1 SV=2;>tr|D3YTV8|D3YTV8_MOUSE Ankyrin-1 OS=Mus musculus GN=Ank1 PE=1 SV=1;>tr|G5E8J2|G5E8J2_MOUSE Ankyrin 1, erythroid OS=Mus mu	8	116	109	1	102	102	90	104	95	71	95	95	83	97	88	66	1	1	1	1	1	1	70.2	67.9	1	204.19	1862	1862;1862;1878;1848;1852;1098;1057;572	4.43	103	144	321	582	808	608	0	323.31	By MS/MS	By MS/MS	By MS/MS	By MS/MS	By MS/MS
S4R249;S4R1J9;S4R2B2;S4R1I1;S4R1M4;S4R1U2;S4R1B7;S4R241	S4R249	216;78;32;28;8;7;6;2	216;78;32;28;8;7;6;2	0;0;0;0;0;0;0;0	Ankyrin-2	Ank2	>tr|S4R249|S4R249_MOUSE Ankyrin-2 OS=Mus musculus GN=Ank2 PE=1 SV=1	8	216	216	0	171	183	182	164	150	152	171	183	182	164	150	152	0	0	0	0	0	0	63.6	63.6	0	429.1	3926	3926;1114;550;418;187;124;108;90	4.38	218	410	772	1135	1467	1414	0	323.31	By MS/MS	By MS/MS	By MS/MS	By MS/MS	By MS/MS
S4R2K9;S4R236;S4R1X7;S4R2C1;S4R187;S4R2F5;S4R2J6;S4R165;G3X971;S4R208;S4R278;S4R1U4;S4R162	S4R2K9	125;41;38;38;38;37;37;37;36;19;15;8;7	111;38;37;37;37;36;36;36;35;19;15;7;7	4;0;0;0;0;0;0;0;0;0;0;0;1	Ankyrin-3 (Fragment)	Ank3	>tr|S4R2K9|S4R2K9_MOUSE Ankyrin-3 (Fragment) OS=Mus musculus GN=Ank3 PE=1 SV=1	13	125	111	4	100	104	104	79	71	76	87	91	90	65	57	65	3	3	4	1	0	1	58.1	54.8	1	284.64	2622	2622;1181;881;961;978;1001;1157;1174;838;556;459;336;115	4.7	42	60	159	307	470	503	0	323.31	By MS/MS	By MS/MS	By MS/MS	By MS/MS	By MS/MS
Q9JHZ2	Q9JHZ2	4	4	4	Progressive ankylosis protein	Ankh	>sp|Q9JHZ2|ANKH_MOUSE Progressive ankylosis protein OS=Mus musculus GN=Ankh PE=2 SV=1	1	4	4	4	2	2	2	3	3	3	2	2	2	3	3	3	2	2	2	3	3	3	12.4	12.4	12.4	54.297	492	492	3.04	1	13	3	2	4	2	0	7.237	By MS/MS	By matching	By matching	By MS/MS	By MS/MS
A0A0G2JEA0;Q6ZPS6	A0A0G2JEA0;Q6ZPS6	1;1	1;1	1;1	Ankyrin repeat and IBR domain-containing protein 1 (Fragment)	Ankib1	>tr|A0A0G2JEA0|A0A0G2JEA0_MOUSE Ankyrin repeat and IBR domain-containing protein 1 (Fragment) OS=Mus musculus GN=Ankib1 PE=4 SV=1;>sp|Q6ZPS6|AKIB1_MOUSE Ankyrin repeat and IBR domain-containing protein 1 OS=Mus musculus GN=Ankib1 PE=1 SV=2	2	1	1	1	1	1	1	1	1	1	1	1	1	1	1	1	1	1	1	1	1	1	1.1	1.1	1.1	92.617	809	809;1085	2.89	3	2		1	3		0.0022924	2.06	By MS/MS	By MS/MS	By MS/MS	By matching	By MS/MS
Q6P1H6	Q6P1H6	1	1	1	Ankyrin repeat and LEM domain-containing protein 2	Ankle2	>sp|Q6P1H6|ANKL2_MOUSE Ankyrin repeat and LEM domain-containing protein 2 OS=Mus musculus GN=Ankle2 PE=2 SV=2	1	1	1	1	0	1	1	1	0	1	0	1	1	1	0	1	0	1	1	1	0	1	2.5	2.5	2.5	106.2	964	964	5					4		0	3.2744	By matching	By matching	By matching	By matching	By matching
Q8BTZ5	Q8BTZ5	2	2	2	Ankyrin repeat domain-containing protein 46	Ankrd46	>sp|Q8BTZ5|ANR46_MOUSE Ankyrin repeat domain-containing protein 46 OS=Mus musculus GN=Ankrd46 PE=2 SV=1	1	2	2	2	1	1	1	2	2	1	1	1	1	2	2	1	1	1	1	2	2	1	11.8	11.8	11.8	25.222	228	228	1.08	12	1					0	32.451	By matching	By matching	By matching	By MS/MS	By MS/MS
A2ARS0	A2ARS0	9	9	9	Ankyrin repeat domain-containing protein 63	Ankrd63	>sp|A2ARS0|ANR63_MOUSE Ankyrin repeat domain-containing protein 63 OS=Mus musculus GN=Ankrd63 PE=3 SV=1	1	9	9	9	8	7	8	5	2	3	8	7	8	5	2	3	8	7	8	5	2	3	31	31	31	41.067	390	390	1.85	7	39					0	78.102	By MS/MS	By MS/MS	By MS/MS	By MS/MS	By MS/MS
S4R1Q0;S4R2I2;S4R2H2;S4R2Q2;S4R1H2;E9QPP6;S4R2K2	S4R1Q0;S4R2I2;S4R2H2;S4R2Q2;S4R1H2;E9QPP6	32;32;32;31;29;27;4	32;32;32;31;29;27;4	4;4;4;4;4;4;4	Ankyrin repeat and sterile alpha motif domain-containing protein 1B	Anks1b	>tr|S4R1Q0|S4R1Q0_MOUSE Ankyrin repeat and sterile alpha motif domain-containing protein 1B OS=Mus musculus GN=Anks1b PE=1 SV=1;>tr|S4R2I2|S4R2I2_MOUSE Ankyrin repeat and sterile alpha motif domain-containing protein 1B OS=Mus musculus GN=Anks1b PE=1 SV=1;	7	32	32	4	30	28	30	23	17	14	30	28	30	23	17	14	4	4	4	4	3	2	53.1	53.1	4.5	55.078	486	486;510;511;509;450;460;76	2.27	109	135	147	9	8	8	0	284.23	By MS/MS	By MS/MS	By MS/MS	By MS/MS	By MS/MS
Q8BH79	Q8BH79	2	2	2	Anoctamin-10	Ano10	>sp|Q8BH79|ANO10_MOUSE Anoctamin-10 OS=Mus musculus GN=Ano10 PE=2 SV=1	1	2	2	2	0	0	0	1	1	1	0	0	0	1	1	1	0	0	0	1	1	1	4.6	4.6	4.6	76.187	659	659	5.57					3	4	0	5.0554	By matching	By matching	By matching	By MS/MS	By MS/MS
Q6P9J9	Q6P9J9	2	2	2	Anoctamin-6	Ano6	>sp|Q6P9J9|ANO6_MOUSE Anoctamin-6 OS=Mus musculus GN=Ano6 PE=1 SV=1	1	2	2	2	0	0	0	2	1	0	0	0	0	2	1	0	0	0	0	2	1	0	3.6	3.6	3.6	106.25	911	911	5				1	4	1	0.00078968	2.3563	By matching	By matching	By matching	By MS/MS	By matching
Q6PB70	Q6PB70	3	3	3	Anoctamin-8	Ano8	>sp|Q6PB70|ANO8_MOUSE Anoctamin-8 OS=Mus musculus GN=Ano8 PE=2 SV=3	1	3	3	3	0	1	1	3	2	3	0	1	1	3	2	3	0	1	1	3	2	3	4.7	4.7	4.7	119.1	1060	1060	3.88	4	2			8	3	0	13.73	By matching	By matching	By matching	By MS/MS	By MS/MS
F6UFG6;D3YYE1;D3Z7M9;O35381;Q64G17	F6UFG6;D3YYE1;D3Z7M9;O35381;Q64G17	3;3;3;3;2	3;3;3;3;2	3;3;3;3;2	Acidic leucine-rich nuclear phosphoprotein 32 family member A (Fragment)	Anp32a	>tr|F6UFG6|F6UFG6_MOUSE Acidic leucine-rich nuclear phosphoprotein 32 family member A (Fragment) OS=Mus musculus GN=Anp32a PE=1 SV=1;>tr|D3YYE1|D3YYE1_MOUSE Acidic leucine-rich nuclear phosphoprotein 32 family member A (Fragment) OS=Mus musculus GN=Anp32a	5	3	3	3	0	0	0	3	3	0	0	0	0	3	3	0	0	0	0	3	3	0	26.8	26.8	26.8	15.306	138	138;198;233;247;123	1.42	7	5					0	5.9621	By matching	By matching	By matching	By MS/MS	By MS/MS
P97449	P97449	11	11	11	Aminopeptidase N	Anpep	>sp|P97449|AMPN_MOUSE Aminopeptidase N OS=Mus musculus GN=Anpep PE=1 SV=4	1	11	11	11	5	5	4	8	3	6	5	5	4	8	3	6	5	5	4	8	3	6	14.7	14.7	14.7	109.65	966	966	4.81			2	5	41		0	29.4	By MS/MS	By MS/MS	By MS/MS	By MS/MS	By MS/MS
P97384;D3Z7U0	P97384;D3Z7U0	4;2	4;2	4;2	Annexin A11	Anxa11	>sp|P97384|ANX11_MOUSE Annexin A11 OS=Mus musculus GN=Anxa11 PE=2 SV=2;>tr|D3Z7U0|D3Z7U0_MOUSE Annexin OS=Mus musculus GN=Anxa11 PE=1 SV=1	2	4	4	4	1	1	3	1	0	3	1	1	3	1	0	3	1	1	3	1	0	3	11.1	11.1	11.1	54.079	503	503;447	3			10				0	10.569	By matching	By matching	By MS/MS	By matching	By matching
B0V2N7;P07356;B0V2N8;B0V2N5	B0V2N7;P07356;B0V2N8	7;7;6;2	7;7;6;2	7;7;6;2	Annexin (Fragment)	Anxa2	>tr|B0V2N7|B0V2N7_MOUSE Annexin (Fragment) OS=Mus musculus GN=Anxa2 PE=1 SV=1;>sp|P07356|ANXA2_MOUSE Annexin A2 OS=Mus musculus GN=Anxa2 PE=1 SV=2;>tr|B0V2N8|B0V2N8_MOUSE Annexin (Fragment) OS=Mus musculus GN=Anxa2 PE=1 SV=1	4	7	7	7	5	3	5	3	3	5	5	3	5	3	3	5	5	3	5	3	3	5	44.9	44.9	44.9	21.856	196	196;339;176;272	2.16	3	25	1		1	1	0	36.716	By MS/MS	By MS/MS	By MS/MS	By MS/MS	By MS/MS
D3Z0S1;P97429;S4R1F2;F7ANV6	D3Z0S1;P97429;S4R1F2;F7ANV6	2;2;1;1	2;2;1;1	2;2;1;1	Annexin (Fragment)	Anxa4	>tr|D3Z0S1|D3Z0S1_MOUSE Annexin (Fragment) OS=Mus musculus GN=Anxa4 PE=1 SV=1;>sp|P97429|ANXA4_MOUSE Annexin A4 OS=Mus musculus GN=Anxa4 PE=2 SV=4;>tr|S4R1F2|S4R1F2_MOUSE Annexin OS=Mus musculus GN=Anxa4 PE=1 SV=1;>tr|F7ANV6|F7ANV6_MOUSE Annexin (Fragment)	4	2	2	2	1	1	1	2	1	1	1	1	1	2	1	1	1	1	1	2	1	1	9.1	9.1	9.1	28.545	254	254;319;196;215	4		2	3	3	3	2	0.00079344	2.4049	By MS/MS	By MS/MS	By matching	By MS/MS	By MS/MS
P48036;A0A0G2JGQ0	P48036	20;8	20;8	20;8	Annexin A5	Anxa5	>sp|P48036|ANXA5_MOUSE Annexin A5 OS=Mus musculus GN=Anxa5 PE=1 SV=1	2	20	20	20	0	0	6	17	16	16	0	0	6	17	16	16	0	0	6	17	16	16	63	63	63	35.752	319	319;137	1.76	46	58	1		1	4	0	214.86	By matching	By matching	By MS/MS	By MS/MS	By MS/MS
F8WIT2	F8WIT2	43	43	1	Annexin	Anxa6	>tr|F8WIT2|F8WIT2_MOUSE Annexin OS=Mus musculus GN=Anxa6 PE=1 SV=1	1	43	43	1	19	2	38	37	31	26	19	2	38	37	31	26	1	0	1	1	1	1	64.6	64.6	3.6	75.288	667	667	3.01	24	58	190	106	2		0	323.31	By MS/MS	By matching	By MS/MS	By MS/MS	By MS/MS
Q07076	Q07076	6	6	6	Annexin A7	Anxa7	>sp|Q07076|ANXA7_MOUSE Annexin A7 OS=Mus musculus GN=Anxa7 PE=1 SV=2	1	6	6	6	1	1	3	5	4	4	1	1	3	5	4	4	1	1	3	5	4	4	14.9	14.9	14.9	49.925	463	463	2.65		8	15				0	48.521	By matching	By matching	By MS/MS	By MS/MS	By MS/MS
Q5SVG5;Q5SVG4;O35643	Q5SVG5;Q5SVG4;O35643	62;62;62	29;29;29	29;29;29	AP-1 complex subunit beta-1	Ap1b1	>tr|Q5SVG5|Q5SVG5_MOUSE AP-1 complex subunit beta-1 OS=Mus musculus GN=Ap1b1 PE=1 SV=1;>tr|Q5SVG4|Q5SVG4_MOUSE AP-1 complex subunit beta-1 OS=Mus musculus GN=Ap1b1 PE=1 SV=1;>sp|O35643|AP1B1_MOUSE AP-1 complex subunit beta-1 OS=Mus musculus GN=Ap1b1 PE=1 S	3	62	29	29	40	36	41	55	48	34	17	14	17	24	19	17	17	14	17	24	19	17	57.6	35.2	35.2	101.19	916	916;923;943	3.61	20	47	72	116	82	5	0	211.28	By MS/MS	By MS/MS	By MS/MS	By MS/MS	By MS/MS
Q8CBB7;P22892	Q8CBB7;P22892	19;19	19;19	19;19	AP-1 complex subunit gamma-1	Ap1g1	>tr|Q8CBB7|Q8CBB7_MOUSE AP-1 complex subunit gamma-1 OS=Mus musculus GN=Ap1g1 PE=1 SV=1;>sp|P22892|AP1G1_MOUSE AP-1 complex subunit gamma-1 OS=Mus musculus GN=Ap1g1 PE=1 SV=3	2	19	19	19	8	8	8	17	12	9	8	8	8	17	12	9	8	8	8	17	12	9	32	32	32	91.721	825	825;822	3.66	3	4	20	81			0	72.085	By MS/MS	By MS/MS	By MS/MS	By MS/MS	By MS/MS
P35585;D3YZ71;Q9WVP1	P35585	9;2;2	9;2;2	9;2;2	AP-1 complex subunit mu-1	Ap1m1	>sp|P35585|AP1M1_MOUSE AP-1 complex subunit mu-1 OS=Mus musculus GN=Ap1m1 PE=1 SV=3	3	9	9	9	4	5	4	7	7	7	4	5	4	7	7	7	4	5	4	7	7	7	29.1	29.1	29.1	48.542	423	423;181;423	2.06	1	49	4				0	16.744	By matching	By MS/MS	By MS/MS	By MS/MS	By MS/MS
P61967;D3Z0D6;D3YXN0;D3Z268	P61967;D3Z0D6;D3YXN0	3;2;2;1	3;2;2;1	3;2;2;1	AP-1 complex subunit sigma-1A	Ap1s1	>sp|P61967|AP1S1_MOUSE AP-1 complex subunit sigma-1A OS=Mus musculus GN=Ap1s1 PE=1 SV=1;>tr|D3Z0D6|D3Z0D6_MOUSE AP-1 complex subunit sigma-1A (Fragment) OS=Mus musculus GN=Ap1s1 PE=1 SV=1;>tr|D3YXN0|D3YXN0_MOUSE AP-1 complex subunit sigma-1A (Fragment) OS=	4	3	3	3	1	1	2	1	2	3	1	1	2	1	2	3	1	1	2	1	2	3	26.6	26.6	26.6	18.733	158	158;150;189;77	2.38	15				1	5	0	113.73	By MS/MS	By matching	By MS/MS	By MS/MS	By MS/MS
Q9DB50	Q9DB50	1	1	1	AP-1 complex subunit sigma-2	Ap1s2	>sp|Q9DB50|AP1S2_MOUSE AP-1 complex subunit sigma-2 OS=Mus musculus GN=Ap1s2 PE=2 SV=1	1	1	1	1	1	1	1	1	1	1	1	1	1	1	1	1	1	1	1	1	1	1	11.9	11.9	11.9	18.929	160	160	1.5	9					1	0.00080021	2.5047	By MS/MS	By MS/MS	By MS/MS	By MS/MS	By matching
P17426;F6TPX8;F6VSP9;E9PWD0	P17426	63;20;2;1	63;20;2;1	52;20;1;0	AP-2 complex subunit alpha-1	Ap2a1	>sp|P17426|AP2A1_MOUSE AP-2 complex subunit alpha-1 OS=Mus musculus GN=Ap2a1 PE=1 SV=1	4	63	63	52	46	44	46	59	57	42	46	44	46	59	57	42	37	36	36	48	46	34	65.3	65.3	53.5	107.66	977	977;317;57;38	3.25	198	254	329	419	276	20	0	323.31	By MS/MS	By MS/MS	By MS/MS	By MS/MS	By MS/MS
P17427	P17427	54	43	43	AP-2 complex subunit alpha-2	Ap2a2	>sp|P17427|AP2A2_MOUSE AP-2 complex subunit alpha-2 OS=Mus musculus GN=Ap2a2 PE=1 SV=2	1	54	43	43	41	37	40	51	51	38	32	29	30	40	40	30	32	29	30	40	40	30	61.2	48.9	48.9	104.02	938	938	3.21	110	163	253	346	119	2	0	323.31	By MS/MS	By MS/MS	By MS/MS	By MS/MS	By MS/MS
Q9DBG3;H3BIY9;H3BKM0;H3BJ06;Q5SWR0	Q9DBG3;H3BIY9;H3BKM0	74;70;66;19;4	74;70;66;19;4	41;37;41;7;2	AP-2 complex subunit beta	Ap2b1	>sp|Q9DBG3|AP2B1_MOUSE AP-2 complex subunit beta OS=Mus musculus GN=Ap2b1 PE=1 SV=1;>tr|H3BIY9|H3BIY9_MOUSE AP complex subunit beta OS=Mus musculus GN=Ap2b1 PE=1 SV=1;>tr|H3BKM0|H3BKM0_MOUSE AP-2 complex subunit beta OS=Mus musculus GN=Ap2b1 PE=1 SV=1	5	74	74	41	56	53	53	68	62	47	56	53	53	68	62	47	33	31	29	37	33	30	67.1	67.1	46.1	104.58	937	937;942;913;199;44	3.39	152	275	371	511	326	22	0	323.31	By MS/MS	By MS/MS	By MS/MS	By MS/MS	By MS/MS
P84091;Q3TWV4	P84091;Q3TWV4	46;44	46;44	46;44	AP-2 complex subunit mu	Ap2m1	>sp|P84091|AP2M1_MOUSE AP-2 complex subunit mu OS=Mus musculus GN=Ap2m1 PE=1 SV=1;>tr|Q3TWV4|Q3TWV4_MOUSE AP-2 complex subunit mu OS=Mus musculus GN=Ap2m1 PE=1 SV=1	2	46	46	46	34	38	36	44	34	29	34	38	36	44	34	29	34	38	36	44	34	29	76.3	76.3	76.3	49.654	435	435;433	3.11	106	203	360	108	108	66	0	323.31	By MS/MS	By MS/MS	By MS/MS	By MS/MS	By MS/MS
P62743	P62743	11	11	11	AP-2 complex subunit sigma	Ap2s1	>sp|P62743|AP2S1_MOUSE AP-2 complex subunit sigma OS=Mus musculus GN=Ap2s1 PE=1 SV=1	1	11	11	11	10	10	11	10	8	5	10	10	11	10	8	5	10	10	11	10	8	5	54.9	54.9	54.9	17.018	142	142	2.27	109	3	6	11	26	12	0	157.43	By MS/MS	By MS/MS	By MS/MS	By MS/MS	By MS/MS
Q9JME5;E9Q1S6;Q9Z1T1	Q9JME5	25;5;3	25;5;3	25;5;3	AP-3 complex subunit beta-2	Ap3b2	>sp|Q9JME5|AP3B2_MOUSE AP-3 complex subunit beta-2 OS=Mus musculus GN=Ap3b2 PE=1 SV=2	3	25	25	25	11	10	10	21	17	17	11	10	10	21	17	17	11	10	10	21	17	17	30.7	30.7	30.7	119.19	1082	1082;122;1105	3.51	8	30	46	55	38	2	0	123.1	By MS/MS	By MS/MS	By MS/MS	By MS/MS	By MS/MS
O54774	O54774	14	14	14	AP-3 complex subunit delta-1	Ap3d1	>sp|O54774|AP3D1_MOUSE AP-3 complex subunit delta-1 OS=Mus musculus GN=Ap3d1 PE=1 SV=1	1	14	14	14	5	4	4	13	9	8	5	4	4	13	9	8	5	4	4	13	9	8	16.3	16.3	16.3	135.08	1199	1199	3.75	12	8	32	29	35	9	0	37.217	By MS/MS	By MS/MS	By MS/MS	By MS/MS	By MS/MS
Q9JKC8;D3YXV9	Q9JKC8;D3YXV9	3;2	1;1	1;1	AP-3 complex subunit mu-1	Ap3m1	>sp|Q9JKC8|AP3M1_MOUSE AP-3 complex subunit mu-1 OS=Mus musculus GN=Ap3m1 PE=1 SV=1;>tr|D3YXV9|D3YXV9_MOUSE AP-3 complex subunit mu-1 (Fragment) OS=Mus musculus GN=Ap3m1 PE=1 SV=1	2	3	1	1	2	2	2	1	1	1	1	1	1	0	0	0	1	1	1	0	0	0	11.5	6.7	6.7	46.936	418	418;174	2		3					0	3.3005	By MS/MS	By MS/MS	By matching	By matching	By matching
Q8R2R9;D3YWU3;H7BWY2	Q8R2R9	7;1;1	7;1;1	5;0;0	AP-3 complex subunit mu-2	Ap3m2	>sp|Q8R2R9|AP3M2_MOUSE AP-3 complex subunit mu-2 OS=Mus musculus GN=Ap3m2 PE=2 SV=1	3	7	7	5	5	4	5	5	3	4	5	4	5	5	3	4	4	3	4	4	2	3	29.4	29.4	24.6	46.916	418	418;148;364	2.45	3	28	2		2	3	0	37.285	By MS/MS	By MS/MS	By MS/MS	By MS/MS	By MS/MS
Q9DCR2	Q9DCR2	5	5	5	AP-3 complex subunit sigma-1	Ap3s1	>sp|Q9DCR2|AP3S1_MOUSE AP-3 complex subunit sigma-1 OS=Mus musculus GN=Ap3s1 PE=1 SV=2	1	5	5	5	3	1	1	3	3	2	3	1	1	3	3	2	3	1	1	3	3	2	30.6	30.6	30.6	21.732	193	193	1.29	16					1	0	41.079	By MS/MS	By MS/MS	By MS/MS	By MS/MS	By MS/MS
Q8BSZ2	Q8BSZ2	1	1	1	AP-3 complex subunit sigma-2	Ap3s2	>sp|Q8BSZ2|AP3S2_MOUSE AP-3 complex subunit sigma-2 OS=Mus musculus GN=Ap3s2 PE=1 SV=1	1	1	1	1	1	1	1	1	0	1	1	1	1	1	0	1	1	1	1	1	0	1	9.3	9.3	9.3	22.017	193	193	1	5						0	3.7208	By matching	By MS/MS	By MS/MS	By matching	By matching
A0A087WRY7;Q9QXJ1	A0A087WRY7;Q9QXJ1	1;1	1;1	1;1	Amyloid beta A4 precursor protein-binding family B member 1 (Fragment)	Apbb1	>tr|A0A087WRY7|A0A087WRY7_MOUSE Amyloid beta A4 precursor protein-binding family B member 1 (Fragment) OS=Mus musculus GN=Apbb1 PE=1 SV=1;>sp|Q9QXJ1|APBB1_MOUSE Amyloid beta A4 precursor protein-binding family B member 1 OS=Mus musculus GN=Apbb1 PE=1 SV=3	2	1	1	1	0	0	0	1	0	0	0	0	0	1	0	0	0	0	0	1	0	0	11.7	11.7	11.7	15.262	145	145;710	4				1			1	-2	By matching	By matching	By matching	By MS/MS	By matching
B2RUG9;Q61315;E9QLQ9;E9Q4H1;Q8C493	B2RUG9;Q61315;E9QLQ9	38;38;37;18;4	38;38;37;18;4	37;37;36;17;4	Adenomatosis polyposis coli	Apc	>tr|B2RUG9|B2RUG9_MOUSE Adenomatosis polyposis coli OS=Mus musculus GN=Apc PE=1 SV=1;>sp|Q61315|APC_MOUSE Adenomatous polyposis coli protein OS=Mus musculus GN=Apc PE=1 SV=1;>tr|E9QLQ9|E9QLQ9_MOUSE Adenomatous polyposis coli protein OS=Mus musculus GN=Apc	5	38	38	37	28	27	17	10	8	9	28	27	17	10	8	9	27	27	17	10	8	8	19.4	19.4	19	310.88	2842	2842;2845;2808;1133;324	5.07	1	5	6	36	38	78	0	107.34	By MS/MS	By MS/MS	By MS/MS	By MS/MS	By MS/MS
G5E832;D3YTR0;Q9Z1K7	G5E832;D3YTR0;Q9Z1K7	4;4;4	3;3;3	3;3;3	Adenomatosis polyposis coli 2	Apc2	>tr|G5E832|G5E832_MOUSE Adenomatosis polyposis coli 2 OS=Mus musculus GN=Apc2 PE=1 SV=1;>tr|D3YTR0|D3YTR0_MOUSE Adenomatous polyposis coli protein 2 OS=Mus musculus GN=Apc2 PE=1 SV=1;>sp|Q9Z1K7|APC2_MOUSE Adenomatous polyposis coli protein 2 OS=Mus musculu	3	4	3	3	2	0	1	1	0	1	1	0	1	1	0	0	1	0	1	1	0	0	1.9	1.4	1.4	243.11	2274	2274;2303;2274	5.25				1	1	2	1	-2	By MS/MS	By matching	By MS/MS	By MS/MS	By matching
Q8R146	Q8R146	2	2	2	Acylamino-acid-releasing enzyme	Apeh	>sp|Q8R146|APEH_MOUSE Acylamino-acid-releasing enzyme OS=Mus musculus GN=Apeh PE=2 SV=3	1	2	2	2	0	0	0	1	2	2	0	0	0	1	2	2	0	0	0	1	2	2	4.1	4.1	4.1	81.58	732	732	3.67			2	4			0.00026767	2.5459	By matching	By matching	By matching	By MS/MS	By matching
P28352;F6QA74;D3Z124	P28352;F6QA74	3;2;1	3;2;1	3;2;1	DNA-(apurinic or apyrimidinic site) lyase	Apex1	>sp|P28352|APEX1_MOUSE DNA-(apurinic or apyrimidinic site) lyase OS=Mus musculus GN=Apex1 PE=1 SV=2;>tr|F6QA74|F6QA74_MOUSE DNA-(apurinic or apyrimidinic site) lyase (Fragment) OS=Mus musculus GN=Apex1 PE=1 SV=1	3	3	3	3	0	0	0	1	2	1	0	0	0	1	2	1	0	0	0	1	2	1	15.8	15.8	15.8	35.49	317	317;289;177	2		4					0	5.4243	By matching	By matching	By matching	By matching	By MS/MS
Q03157	Q03157	5	5	5	Amyloid-like protein 1	Aplp1	>sp|Q03157|APLP1_MOUSE Amyloid-like protein 1 OS=Mus musculus GN=Aplp1 PE=1 SV=1	1	5	5	5	3	2	2	4	3	3	3	2	2	4	3	3	3	2	2	4	3	3	12.7	12.7	12.7	72.75	653	653	3	4	5	9	13			0	14.034	By MS/MS	By matching	By matching	By MS/MS	By MS/MS
Q60709	Q60709	11	11	2	Amyloid-like protein 2	Aplp2	>tr|Q60709|Q60709_MOUSE Amyloid-like protein 2 OS=Mus musculus GN=Aplp2 PE=1 SV=1	1	11	11	2	6	4	4	6	7	6	6	4	4	6	7	6	0	0	0	2	2	1	18.9	18.9	2.7	85.247	751	751	3.7	4	5	20	32	18		0	32.3	By MS/MS	By MS/MS	By MS/MS	By MS/MS	By MS/MS
Q9D7N9	Q9D7N9	18	18	18	Adipocyte plasma membrane-associated protein	Apmap	>sp|Q9D7N9|APMAP_MOUSE Adipocyte plasma membrane-associated protein OS=Mus musculus GN=Apmap PE=1 SV=1	1	18	18	18	3	1	2	16	15	12	3	1	2	16	15	12	3	1	2	16	15	12	59.3	59.3	59.3	46.434	415	415	2.28	6	70	5	1	4	3	0	120.9	By MS/MS	By matching	By matching	By MS/MS	By MS/MS
Q00623	Q00623	5	5	5	Apolipoprotein A-I	Apoa1	>sp|Q00623|APOA1_MOUSE Apolipoprotein A-I OS=Mus musculus GN=Apoa1 PE=1 SV=2	1	5	5	5	0	0	0	4	1	3	0	0	0	4	1	3	0	0	0	4	1	3	18.9	18.9	18.9	30.615	264	264	1.09	10	1					0	8.2021	By matching	By matching	By matching	By MS/MS	By MS/MS
Q8K4Z3	Q8K4Z3	6	6	6	NAD(P)H-hydrate epimerase	Apoa1bp	>sp|Q8K4Z3|NNRE_MOUSE NAD(P)H-hydrate epimerase OS=Mus musculus GN=Apoa1bp PE=1 SV=1	1	6	6	6	0	0	0	5	4	2	0	0	0	5	4	2	0	0	0	5	4	2	30.5	30.5	30.5	30.972	282	282	1.1	19	2					0	25.538	By matching	By matching	By matching	By MS/MS	By MS/MS
E9QP56;P33622	E9QP56;P33622	2;1	2;1	2;1	Apolipoprotein C-III	Apoc3	>tr|E9QP56|E9QP56_MOUSE Apolipoprotein C-III OS=Mus musculus GN=Apoc3 PE=1 SV=1;>sp|P33622|APOC3_MOUSE Apolipoprotein C-III OS=Mus musculus GN=Apoc3 PE=1 SV=2	2	2	2	2	1	1	1	2	1	0	1	1	1	2	1	0	1	1	1	2	1	0	23.4	23.4	23.4	15.163	137	137;99	2.67	1		5				0.00027412	2.7738	By MS/MS	By MS/MS	By matching	By MS/MS	By matching
P51910	P51910	2	2	2	Apolipoprotein D	Apod	>sp|P51910|APOD_MOUSE Apolipoprotein D OS=Mus musculus GN=Apod PE=2 SV=1	1	2	2	2	0	0	0	2	1	1	0	0	0	2	1	1	0	0	0	2	1	1	8.5	8.5	8.5	21.53	189	189	1.33	4	2					0	5.0068	By matching	By matching	By matching	By MS/MS	By MS/MS
P08226;G3UWN5;G3UZM8;E9Q327	P08226;G3UWN5	15;9;5;5	15;9;5;5	15;9;5;5	Apolipoprotein E	Apoe	>sp|P08226|APOE_MOUSE Apolipoprotein E OS=Mus musculus GN=Apoe PE=1 SV=2;>tr|G3UWN5|G3UWN5_MOUSE Apolipoprotein E (Fragment) OS=Mus musculus GN=Apoe PE=1 SV=1	4	15	15	15	6	5	7	15	13	9	6	5	7	15	13	9	6	5	7	15	13	9	47.6	47.6	47.6	35.866	311	311;232;146;221	1.9	16	84	2	2			0	76.143	By MS/MS	By matching	By matching	By MS/MS	By MS/MS
Q9DCZ4	Q9DCZ4	11	11	11	MICOS complex subunit Mic26	Apoo	>sp|Q9DCZ4|MIC26_MOUSE MICOS complex subunit Mic26 OS=Mus musculus GN=Apoo PE=1 SV=2	1	11	11	11	4	4	3	10	9	9	4	4	3	10	9	9	4	4	3	10	9	9	73.2	73.2	73.2	22.604	198	198	1.59	47	2	1		1	5	0	55.246	By MS/MS	By MS/MS	By MS/MS	By MS/MS	By MS/MS
Q78IK4;B1AV14	Q78IK4;B1AV14	8;4	8;4	8;4	MICOS complex subunit Mic27	Apool	>sp|Q78IK4|MIC27_MOUSE MICOS complex subunit Mic27 OS=Mus musculus GN=Apool PE=2 SV=1;>tr|B1AV14|B1AV14_MOUSE MICOS complex subunit Mic27 OS=Mus musculus GN=Apool PE=1 SV=1	2	8	8	8	4	4	4	7	6	5	4	4	4	7	6	5	4	4	4	7	6	5	36.6	36.6	36.6	29.26	265	265;192	1.58	21	29					0	18.314	By matching	By MS/MS	By matching	By MS/MS	By MS/MS
P12023	P12023	16	16	16	Amyloid beta A4 protein	App	>sp|P12023|A4_MOUSE Amyloid beta A4 protein OS=Mus musculus GN=App PE=1 SV=3	1	16	16	16	4	7	5	13	12	9	4	7	5	13	12	9	4	7	5	13	12	9	27.5	27.5	27.5	86.721	770	770	3.54	8	14	35	88	14		0	95.324	By MS/MS	By MS/MS	By MS/MS	By MS/MS	By MS/MS
Q8K3H0	Q8K3H0	6	6	6	DCC-interacting protein 13-alpha	Appl1	>sp|Q8K3H0|DP13A_MOUSE DCC-interacting protein 13-alpha OS=Mus musculus GN=Appl1 PE=1 SV=1	1	6	6	6	3	0	1	3	3	3	3	0	1	3	3	3	3	0	1	3	3	3	13.2	13.2	13.2	79.327	707	707	3.35	1	1	6	9			0	14.103	By MS/MS	By matching	By matching	By MS/MS	By MS/MS
Q8K3G9;H3BL43;D6RFR7;D3Z340	Q8K3G9;H3BL43;D6RFR7;D3Z340	4;2;2;2	4;2;2;2	4;2;2;2	DCC-interacting protein 13-beta	Appl2	>sp|Q8K3G9|DP13B_MOUSE DCC-interacting protein 13-beta OS=Mus musculus GN=Appl2 PE=2 SV=1;>tr|H3BL43|H3BL43_MOUSE DCC-interacting protein 13-beta (Fragment) OS=Mus musculus GN=Appl2 PE=1 SV=1;>tr|D6RFR7|D6RFR7_MOUSE DCC-interacting protein 13-beta OS=Mus m	4	4	4	4	2	2	2	3	2	1	2	2	2	3	2	1	2	2	2	3	2	1	10.4	10.4	10.4	73.853	662	662;95;117;209	3.67			7	7		1	0	6.892	By MS/MS	By MS/MS	By MS/MS	By MS/MS	By MS/MS
P08030	P08030	2	2	2	Adenine phosphoribosyltransferase	Aprt	>sp|P08030|APT_MOUSE Adenine phosphoribosyltransferase OS=Mus musculus GN=Aprt PE=1 SV=2	1	2	2	2	0	0	1	0	0	2	0	0	1	0	0	2	0	0	1	0	0	2	14.4	14.4	14.4	19.724	180	180	1	3						0	3.7277	By matching	By matching	By matching	By matching	By matching
Q02013	Q02013	5	5	5	Aquaporin-1	Aqp1	>sp|Q02013|AQP1_MOUSE Aquaporin-1 OS=Mus musculus GN=Aqp1 PE=1 SV=3	1	5	5	5	5	5	5	4	4	2	5	5	5	4	4	2	5	5	5	4	4	2	17.5	17.5	17.5	28.793	269	269	2.09	37	31	3	6	6	3	0	89.425	By MS/MS	By MS/MS	By MS/MS	By MS/MS	By MS/MS
P55088	P55088	6	6	6	Aquaporin-4	Aqp4	>sp|P55088|AQP4_MOUSE Aquaporin-4 OS=Mus musculus GN=Aqp4 PE=2 SV=2	1	6	6	6	3	3	4	6	6	5	3	3	4	6	6	5	3	3	4	6	6	5	19.2	19.2	19.2	34.436	323	323	4.24	11	16	19	39	42	41	0	93.235	By MS/MS	By MS/MS	By MS/MS	By MS/MS	By MS/MS
Q8CAD1;B1AUN8	Q8CAD1;B1AUN8	6;5	6;5	1;0	Ras-binding protein DA-Raf	Araf	>tr|Q8CAD1|Q8CAD1_MOUSE Ras-binding protein DA-Raf OS=Mus musculus GN=Araf PE=1 SV=1;>tr|B1AUN8|B1AUN8_MOUSE Serine/threonine-protein kinase A-Raf (Fragment) OS=Mus musculus GN=Araf PE=1 SV=1	2	6	6	1	2	3	2	5	6	4	2	3	2	5	6	4	1	1	1	1	1	1	45.2	45.2	10.8	20.885	186	186;230	1.24	37	1	1	1	1		0	117.81	By MS/MS	By MS/MS	By MS/MS	By MS/MS	By MS/MS
Q9WV31	Q9WV31	7	7	7	Activity-regulated cytoskeleton-associated protein	Arc	>sp|Q9WV31|ARC_MOUSE Activity-regulated cytoskeleton-associated protein OS=Mus musculus GN=Arc PE=1 SV=1	1	7	7	7	7	6	6	2	1	0	7	6	6	2	1	0	7	6	6	2	1	0	27.8	27.8	27.8	45.32	396	396	2.32	10	20	26	1			0	21.172	By MS/MS	By MS/MS	By MS/MS	By matching	By matching
Q5XJY5	Q5XJY5	5	5	5	Coatomer subunit delta	Arcn1	>sp|Q5XJY5|COPD_MOUSE Coatomer subunit delta OS=Mus musculus GN=Arcn1 PE=1 SV=2	1	5	5	5	3	3	2	2	3	5	3	3	2	2	3	5	3	3	2	2	3	5	11.7	11.7	11.7	57.229	511	511	3			19				0	8.3099	By MS/MS	By MS/MS	By MS/MS	By MS/MS	By MS/MS
P84078;P61205;Q8BSL7;D3YV25;E9Q2C2;A2A6T9	P84078;P61205;Q8BSL7	17;17;11;1;1;1	17;17;11;1;1;1	11;11;6;0;0;1	ADP-ribosylation factor 1	Arf1	>sp|P84078|ARF1_MOUSE ADP-ribosylation factor 1 OS=Mus musculus GN=Arf1 PE=1 SV=2;>sp|P61205|ARF3_MOUSE ADP-ribosylation factor 3 OS=Mus musculus GN=Arf3 PE=2 SV=2;>sp|Q8BSL7|ARF2_MOUSE ADP-ribosylation factor 2 OS=Mus musculus GN=Arf2 PE=1 SV=2	6	17	17	11	9	12	13	16	11	14	9	12	13	16	11	14	5	6	7	10	6	8	68.5	68.5	38.7	20.697	181	181;181;181;49;64;101	1.05	145	3				1	0	131.95	By MS/MS	By MS/MS	By MS/MS	By MS/MS	By MS/MS
P61750;E9Q798;F6UFB9	P61750;E9Q798	7;4;2	2;2;2	2;2;2	ADP-ribosylation factor 4	Arf4	>sp|P61750|ARF4_MOUSE ADP-ribosylation factor 4 OS=Mus musculus GN=Arf4 PE=1 SV=2;>tr|E9Q798|E9Q798_MOUSE ADP-ribosylation factor 4 OS=Mus musculus GN=Arf4 PE=1 SV=1	3	7	2	2	3	5	5	7	6	7	0	0	0	2	2	2	0	0	0	2	2	2	45.6	15.6	15.6	20.396	180	180;153;60	1	9						0	3.4089	By matching	By matching	By matching	By MS/MS	By MS/MS
P84084	P84084	9	3	3	ADP-ribosylation factor 5	Arf5	>sp|P84084|ARF5_MOUSE ADP-ribosylation factor 5 OS=Mus musculus GN=Arf5 PE=1 SV=2	1	9	3	3	6	8	7	8	7	8	2	2	1	2	2	2	2	2	1	2	2	2	57.8	27.8	27.8	20.529	180	180	1.8	12			1	1	1	0	15.397	By MS/MS	By MS/MS	By MS/MS	By MS/MS	By MS/MS
P62331	P62331	5	5	5	ADP-ribosylation factor 6	Arf6	>sp|P62331|ARF6_MOUSE ADP-ribosylation factor 6 OS=Mus musculus GN=Arf6 PE=1 SV=2	1	5	5	5	3	4	4	5	5	4	3	4	4	5	5	4	3	4	4	5	5	4	40	40	40	20.082	175	175	1	45						0	21.974	By MS/MS	By MS/MS	By MS/MS	By MS/MS	By MS/MS
V9GWV1;V9GXM1;Q3TGS9;Q9EPJ9	V9GWV1;V9GXM1;Q3TGS9;Q9EPJ9	12;12;11;11	12;12;11;11	12;12;11;11	ADP-ribosylation factor GTPase-activating protein 1	Arfgap1	>tr|V9GWV1|V9GWV1_MOUSE ADP-ribosylation factor GTPase-activating protein 1 OS=Mus musculus GN=Arfgap1 PE=1 SV=1;>tr|V9GXM1|V9GXM1_MOUSE ADP-ribosylation factor GTPase-activating protein 1 OS=Mus musculus GN=Arfgap1 PE=1 SV=1;>tr|Q3TGS9|Q3TGS9_MOUSE ADP-ri	4	12	12	12	7	7	6	11	9	6	7	7	6	11	9	6	7	7	6	11	9	6	45.8	45.8	45.8	44.207	402	402;424;394;414	2.08	1	68	7				0	71.076	By MS/MS	By MS/MS	By MS/MS	By MS/MS	By MS/MS
Q99K28	Q99K28	5	5	4	ADP-ribosylation factor GTPase-activating protein 2	Arfgap2	>sp|Q99K28|ARFG2_MOUSE ADP-ribosylation factor GTPase-activating protein 2 OS=Mus musculus GN=Arfgap2 PE=1 SV=1	1	5	5	4	5	4	5	3	2	3	5	4	5	3	2	3	4	3	4	3	2	3	14.8	14.8	12.9	56.598	520	520	2.75	2	4	21	1			0	24.775	By MS/MS	By MS/MS	By MS/MS	By MS/MS	By matching
Q9D8S3	Q9D8S3	5	4	4	ADP-ribosylation factor GTPase-activating protein 3	Arfgap3	>sp|Q9D8S3|ARFG3_MOUSE ADP-ribosylation factor GTPase-activating protein 3 OS=Mus musculus GN=Arfgap3 PE=1 SV=2	1	5	4	4	4	4	4	0	1	1	3	3	3	0	1	1	3	3	3	0	1	1	14.7	12.8	12.8	57.455	523	523	2.53	1	5	9				0	9.2746	By MS/MS	By matching	By MS/MS	By matching	By matching
A2A5R2	A2A5R2	2	2	2	Brefeldin A-inhibited guanine nucleotide-exchange protein 2	Arfgef2	>sp|A2A5R2|BIG2_MOUSE Brefeldin A-inhibited guanine nucleotide-exchange protein 2 OS=Mus musculus GN=Arfgef2 PE=1 SV=1	1	2	2	2	1	1	0	1	0	0	1	1	0	1	0	0	1	1	0	1	0	0	2.2	2.2	2.2	202.24	1792	1792	5.33					2	1	0	2.8645	By MS/MS	By matching	By matching	By MS/MS	By matching
Q8K221;D3Z2F3	Q8K221	8;2	8;2	8;2	Arfaptin-2	Arfip2	>sp|Q8K221|ARFP2_MOUSE Arfaptin-2 OS=Mus musculus GN=Arfip2 PE=2 SV=2	2	8	8	8	0	0	0	6	5	6	0	0	0	6	5	6	0	0	0	6	5	6	34.3	34.3	34.3	37.772	341	341;209	2		20					0	14.653	By matching	By matching	By matching	By MS/MS	By MS/MS
E9PZK7;Q8BXL7;Q80SX7	E9PZK7;Q8BXL7	3;3;1	3;3;1	3;3;1	ADP-ribosylation factor-related protein 1	Arfrp1	>tr|E9PZK7|E9PZK7_MOUSE ADP-ribosylation factor-related protein 1 OS=Mus musculus GN=Arfrp1 PE=1 SV=1;>sp|Q8BXL7|ARFRP_MOUSE ADP-ribosylation factor-related protein 1 OS=Mus musculus GN=Arfrp1 PE=2 SV=2	3	3	3	3	0	0	0	3	1	0	0	0	0	3	1	0	0	0	0	3	1	0	39	39	39	17.127	154	154;201;121	1	4						0	9.0678	By matching	By matching	By matching	By MS/MS	By MS/MS
A2AH25;Q5FWK3	A2AH25;Q5FWK3	5;5	5;5	5;5	Rho GTPase-activating protein 1	Arhgap1	>tr|A2AH25|A2AH25_MOUSE Rho GTPase-activating protein 1 OS=Mus musculus GN=Arhgap1 PE=1 SV=1;>sp|Q5FWK3|RHG01_MOUSE Rho GTPase-activating protein 1 OS=Mus musculus GN=Arhgap1 PE=1 SV=1	2	5	5	5	0	1	2	3	3	3	0	1	2	3	3	3	0	1	2	3	3	3	16.9	16.9	16.9	54.437	479	479;439	2.29		12	5				0	7.6085	By matching	By matching	By MS/MS	By MS/MS	By MS/MS
A0A0A0MQE8;B7ZCJ1;B7ZCJ0;G3UWM5;A2BHQ2;G3UX38	A0A0A0MQE8;B7ZCJ1;B7ZCJ0;G3UWM5	30;30;29;25;3;3	30;30;29;25;3;3	1;1;0;1;0;0	Rho GTPase-activating protein 21	Arhgap21	>tr|A0A0A0MQE8|A0A0A0MQE8_MOUSE Rho GTPase-activating protein 21 OS=Mus musculus GN=Arhgap21 PE=1 SV=1;>tr|B7ZCJ1|B7ZCJ1_MOUSE Rho GTPase-activating protein 21 OS=Mus musculus GN=Arhgap21 PE=1 SV=1;>tr|B7ZCJ0|B7ZCJ0_MOUSE Rho GTPase-activating protein 21 O	6	30	30	1	18	21	21	12	8	15	18	21	21	12	8	15	1	1	1	0	0	0	22.2	22.2	1.2	216.45	1949	1949;1955;1945;1263;145;396	4.74		4	27	40	72	55	0	197.71	By MS/MS	By MS/MS	By MS/MS	By MS/MS	By MS/MS
F8VQ11;B1AQY2;Q69ZH9;D6RDB5	F8VQ11;B1AQY2;Q69ZH9;D6RDB5	15;15;15;12	15;15;15;12	15;15;15;12	Rho GTPase-activating protein 23	Arhgap23	>tr|F8VQ11|F8VQ11_MOUSE Rho GTPase-activating protein 23 OS=Mus musculus GN=Arhgap23 PE=1 SV=1;>tr|B1AQY2|B1AQY2_MOUSE Rho GTPase-activating protein 23 OS=Mus musculus GN=Arhgap23 PE=1 SV=1;>sp|Q69ZH9|RHG23_MOUSE Rho GTPase-activating protein 23 OS=Mus mus	4	15	15	15	9	12	6	4	2	2	9	12	6	4	2	2	9	12	6	4	2	2	19	19	19	139.31	1277	1277;1488;1483;634	3.99	6	12	8	14	35	7	0	37.029	By MS/MS	By MS/MS	By MS/MS	By MS/MS	By MS/MS
E9QAQ3;Q6ZQ82;F6XTB7;D3Z1X5;Q3U860;F7D661;F6Q7M1	E9QAQ3;Q6ZQ82;F6XTB7	16;16;8;2;2;1;1	16;16;8;2;2;1;1	16;16;8;2;2;1;1	Rho GTPase-activating protein 26	Arhgap26	>tr|E9QAQ3|E9QAQ3_MOUSE Rho GTPase-activating protein 26 OS=Mus musculus GN=Arhgap26 PE=1 SV=1;>sp|Q6ZQ82|RHG26_MOUSE Rho GTPase-activating protein 26 OS=Mus musculus GN=Arhgap26 PE=1 SV=3;>tr|F6XTB7|F6XTB7_MOUSE Rho GTPase-activating protein 26 (Fragment)	7	16	16	16	13	16	15	10	4	9	13	16	15	10	4	9	13	16	15	10	4	9	22	22	22	85.951	759	759;814;388;170;171;115;144	3.45	10	14	9	83	2		0	221.81	By MS/MS	By MS/MS	By MS/MS	By MS/MS	By MS/MS
A6X8Z5	A6X8Z5	1	1	1	Rho GTPase-activating protein 31	Arhgap31	>sp|A6X8Z5|RHG31_MOUSE Rho GTPase-activating protein 31 OS=Mus musculus GN=Arhgap31 PE=1 SV=1	1	1	1	1	1	1	1	0	1	0	1	1	1	0	1	0	1	1	1	0	1	0	0.8	0.8	0.8	155.27	1425	1425	4.44		1	2	1	2	3	0	5.4385	By MS/MS	By MS/MS	By MS/MS	By matching	By MS/MS
Q811P8;S4R2C0;S4R2G6	Q811P8	46;2;2	46;2;2	45;2;2	Rho GTPase-activating protein 32	Arhgap32	>sp|Q811P8|RHG32_MOUSE Rho GTPase-activating protein 32 OS=Mus musculus GN=Arhgap32 PE=1 SV=2	3	46	46	45	37	37	32	11	9	8	37	37	32	11	9	8	37	37	32	11	9	7	36.1	36.1	35.7	229.72	2089	2089;92;180	4.93	4	9	17	57	84	115	0	293.22	By MS/MS	By MS/MS	By MS/MS	By MS/MS	By MS/MS
Q80YF9	Q80YF9	8	7	7	Rho GTPase-activating protein 33	Arhgap33	>sp|Q80YF9|RHG33_MOUSE Rho GTPase-activating protein 33 OS=Mus musculus GN=Arhgap33 PE=1 SV=1	1	8	7	7	4	3	2	3	4	2	4	3	2	3	4	1	4	3	2	3	4	1	8.1	7.4	7.4	139.8	1305	1305	4.29			7	9	9	3	0	10.077	By MS/MS	By MS/MS	By MS/MS	By MS/MS	By MS/MS
Q91YM2	Q91YM2	1	1	1	Rho GTPase-activating protein 35	Arhgap35	>sp|Q91YM2|RHG35_MOUSE Rho GTPase-activating protein 35 OS=Mus musculus GN=Arhgap35 PE=1 SV=3	1	1	1	1	0	0	0	1	0	1	0	0	0	1	0	1	0	0	0	1	0	1	1.1	1.1	1.1	170.39	1499	1499	5					2		0.00026817	2.551	By matching	By matching	By matching	By MS/MS	By matching
H7BX46;G3X932;P59281;H3BJM3	H7BX46;G3X932;P59281	24;24;24;4	24;24;24;4	24;24;24;4	Rho GTPase-activating protein 39	Arhgap39	>tr|H7BX46|H7BX46_MOUSE Rho GTPase-activating protein 39 OS=Mus musculus GN=Arhgap39 PE=1 SV=1;>tr|G3X932|G3X932_MOUSE DNA segment, Chr 15, Wayne State University 169, expressed, isoform CRA_a OS=Mus musculus GN=Arhgap39 PE=1 SV=1;>sp|P59281|RHG39_MOUSE Rh	4	24	24	24	15	17	17	8	11	8	15	17	17	8	11	8	15	17	17	8	11	8	30.1	30.1	30.1	121.68	1078	1078;1109;1107;119	4.66			9	23	84	1	0	96.782	By MS/MS	By MS/MS	By MS/MS	By MS/MS	By MS/MS
Q5SSM3;F6T1Y2	Q5SSM3;F6T1Y2	7;6	7;6	7;6	Rho GTPase-activating protein 44	Arhgap44	>sp|Q5SSM3|RHG44_MOUSE Rho GTPase-activating protein 44 OS=Mus musculus GN=Arhgap44 PE=1 SV=1;>tr|F6T1Y2|F6T1Y2_MOUSE Rho GTPase-activating protein 44 (Fragment) OS=Mus musculus GN=Arhgap44 PE=1 SV=1	2	7	7	7	4	3	3	6	6	3	4	3	3	6	6	3	4	3	3	6	6	3	11.3	11.3	11.3	88.993	814	814;645	3.76		2	10	26	4		0	34.632	By MS/MS	By MS/MS	By MS/MS	By MS/MS	By MS/MS
E9PYT0;P97393	E9PYT0;P97393	5;5	5;5	5;5	Rho GTPase-activating protein 5	Arhgap5	>tr|E9PYT0|E9PYT0_MOUSE Rho GTPase-activating protein 5 OS=Mus musculus GN=Arhgap5 PE=1 SV=1;>sp|P97393|RHG05_MOUSE Rho GTPase-activating protein 5 OS=Mus musculus GN=Arhgap5 PE=1 SV=2	2	5	5	5	0	2	2	3	2	1	0	2	2	3	2	1	0	2	2	3	2	1	4.3	4.3	4.3	172.47	1503	1503;1501	4.21		1	3	2	8		0	7.4285	By matching	By MS/MS	By matching	By MS/MS	By MS/MS
Q99PT1	Q99PT1	9	9	9	Rho GDP-dissociation inhibitor 1	Arhgdia	>sp|Q99PT1|GDIR1_MOUSE Rho GDP-dissociation inhibitor 1 OS=Mus musculus GN=Arhgdia PE=1 SV=3	1	9	9	9	3	4	4	9	7	6	3	4	4	9	7	6	3	4	4	9	7	6	62.3	62.3	62.3	23.407	204	204	1.34	50	26					0	121.3	By MS/MS	By MS/MS	By MS/MS	By MS/MS	By MS/MS
E9Q0A3;Q68FM7;D6RGQ8	E9Q0A3;Q68FM7	8;8;2	8;8;2	8;8;2	Protein Arhgef11 (Fragment)	Arhgef11	>tr|E9Q0A3|E9Q0A3_MOUSE Protein Arhgef11 (Fragment) OS=Mus musculus GN=Arhgef11 PE=1 SV=5;>tr|Q68FM7|Q68FM7_MOUSE Protein Arhgef11 OS=Mus musculus GN=Arhgef11 PE=1 SV=1	3	8	8	8	4	3	2	6	4	3	4	3	2	6	4	3	4	3	2	6	4	3	9.5	9.5	9.5	163.61	1476	1476;1552;608	4.97			1	7	16	8	0	12.097	By MS/MS	By MS/MS	By MS/MS	By MS/MS	By MS/MS
F8VQN6;Q8R4H2	F8VQN6;Q8R4H2	19;18	19;18	19;18	Rho guanine nucleotide exchange factor 12	Arhgef12	>tr|F8VQN6|F8VQN6_MOUSE Rho guanine nucleotide exchange factor 12 OS=Mus musculus GN=Arhgef12 PE=1 SV=1;>sp|Q8R4H2|ARHGC_MOUSE Rho guanine nucleotide exchange factor 12 OS=Mus musculus GN=Arhgef12 PE=1 SV=2	2	19	19	19	2	2	2	15	9	5	2	2	2	15	9	5	2	2	2	15	9	5	18.1	18.1	18.1	172.47	1544	1544;1543	3.93	2	5	12	18	12	6	0	44.112	By matching	By MS/MS	By matching	By MS/MS	By MS/MS
Q5FWH6	Q5FWH6	1	1	1	Rho guanine nucleotide exchange factor 15	Arhgef15	>sp|Q5FWH6|ARHGF_MOUSE Rho guanine nucleotide exchange factor 15 OS=Mus musculus GN=Arhgef15 PE=1 SV=1	1	1	1	1	1	1	0	0	0	0	1	1	0	0	0	0	1	1	0	0	0	0	1.5	1.5	1.5	92.944	849	849	5.67					2	4	0.00027049	2.6572	By MS/MS	By MS/MS	By matching	By matching	By matching
H3BJU7;H3BJX8;H3BJ45;H3BJ40;H3BKH9;Q60875;H3BL15;H3BLF9;H3BJ59;H3BLJ1;H3BIX8;H3BJM4;H3BJ48	H3BJU7;H3BJX8;H3BJ45;H3BJ40;H3BKH9;Q60875	40;40;40;40;40;40;9;7;7;3;3;2;2	40;40;40;40;40;40;9;7;7;3;3;2;2	40;40;40;40;40;40;9;7;7;3;3;2;2	Rho guanine nucleotide exchange factor 2	Arhgef2	>tr|H3BJU7|H3BJU7_MOUSE Rho guanine nucleotide exchange factor 2 OS=Mus musculus GN=Arhgef2 PE=1 SV=1;>tr|H3BJX8|H3BJX8_MOUSE Rho guanine nucleotide exchange factor 2 OS=Mus musculus GN=Arhgef2 PE=1 SV=1;>tr|H3BJ45|H3BJ45_MOUSE Rho guanine nucleotide excha	13	40	40	40	27	29	29	28	22	18	27	29	29	28	22	18	27	29	29	28	22	18	49.8	49.8	49.8	108.59	956	956;968;968;970;983;985;257;203;208;127;130;84;89	4.06	10	24	49	141	144	2	0	269.14	By MS/MS	By MS/MS	By MS/MS	By MS/MS	By MS/MS
G5E825;Q9CWR0	G5E825;Q9CWR0	2;2	2;2	2;2	DNA segment, Chr 10, ERATO Doi 610, expressed, isoform CRA_b	Arhgef25	>tr|G5E825|G5E825_MOUSE DNA segment, Chr 10, ERATO Doi 610, expressed, isoform CRA_b OS=Mus musculus GN=Arhgef25 PE=1 SV=1;>sp|Q9CWR0|ARHGP_MOUSE Rho guanine nucleotide exchange factor 25 OS=Mus musculus GN=Arhgef25 PE=1 SV=1	2	2	2	2	1	2	2	1	1	0	1	2	2	1	1	0	1	2	2	1	1	0	5	5	5	68.304	618	618;618	3.09		1	8	2			0	2.8909	By MS/MS	By MS/MS	By MS/MS	By matching	By MS/MS
Q8BW86	Q8BW86	14	14	14	Rho guanine nucleotide exchange factor 33	Arhgef33	>sp|Q8BW86|ARG33_MOUSE Rho guanine nucleotide exchange factor 33 OS=Mus musculus GN=Arhgef33 PE=2 SV=3	1	14	14	14	10	12	8	7	5	2	10	12	8	7	5	2	10	12	8	7	5	2	31.5	31.5	31.5	94.757	850	850	4.29	4	2	3	23	40		0	67.818	By MS/MS	By MS/MS	By MS/MS	By MS/MS	By MS/MS
Q9ES28;D3Z0V2;H3BJ53	Q9ES28;D3Z0V2	14;11;1	14;11;1	13;10;0	Rho guanine nucleotide exchange factor 7	Arhgef7	>sp|Q9ES28|ARHG7_MOUSE Rho guanine nucleotide exchange factor 7 OS=Mus musculus GN=Arhgef7 PE=1 SV=2;>tr|D3Z0V2|D3Z0V2_MOUSE Rho guanine nucleotide exchange factor 7 OS=Mus musculus GN=Arhgef7 PE=1 SV=1	3	14	14	13	8	6	5	9	6	4	8	6	5	9	6	4	8	6	4	9	6	4	22.5	22.5	21.3	97.055	862	862;630;302	3.86		2	7	52	2		0	30.811	By MS/MS	By MS/MS	By MS/MS	By MS/MS	By MS/MS
B1AXI2;A0A0G2JEH1;B1AXI4;B1AXI6;Q3UTH8;A0A0G2JFA1;S4R1K5;A0A0G2JE35;A0A0G2JEU6;S4R1A7;A0A0G2JEU0;E0CYU0;E0CX56;E9Q3I3;E9PYK8;Q7TNR9;Q5DU57	B1AXI2;A0A0G2JEH1;B1AXI4;B1AXI6;Q3UTH8;A0A0G2JFA1;S4R1K5;A0A0G2JE35;A0A0G2JEU6	4;4;4;4;4;3;3;3;2;1;1;1;1;1;1;1;1	4;4;4;4;4;3;3;3;2;1;1;1;1;1;1;1;1	4;4;4;4;4;3;3;3;2;1;1;1;1;1;1;1;1	Rho guanine nucleotide exchange factor 9	Arhgef9	>tr|B1AXI2|B1AXI2_MOUSE Rho guanine nucleotide exchange factor 9 OS=Mus musculus GN=Arhgef9 PE=1 SV=1;>tr|A0A0G2JEH1|A0A0G2JEH1_MOUSE Rho guanine nucleotide exchange factor 9 OS=Mus musculus GN=Arhgef9 PE=4 SV=1;>tr|B1AXI4|B1AXI4_MOUSE Rho guanine nucleoti	17	4	4	4	4	3	1	1	1	0	4	3	1	1	1	0	4	3	1	1	1	0	14.7	14.7	14.7	49.41	414	414;463;515;560;516;258;411;442;236;54;220;574;628;1244;1855;484;656	3			13				0	13.126	By MS/MS	By MS/MS	By matching	By MS/MS	By MS/MS
E9Q006;F8WIB1;P61211	E9Q006;F8WIB1;P61211	1;1;1	1;1;1	1;1;1	ADP-ribosylation factor-like protein 1 (Fragment)	Arl1	>tr|E9Q006|E9Q006_MOUSE ADP-ribosylation factor-like protein 1 (Fragment) OS=Mus musculus GN=Arl1 PE=1 SV=1;>tr|F8WIB1|F8WIB1_MOUSE ADP-ribosylation factor-like protein 1 (Fragment) OS=Mus musculus GN=Arl1 PE=1 SV=1;>sp|P61211|ARL1_MOUSE ADP-ribosylation f	3	1	1	1	0	0	0	1	1	1	0	0	0	1	1	1	0	0	0	1	1	1	21.2	21.2	21.2	5.6265	52	52;138;181	1	3						0.0091434	1.5468	By matching	By matching	By matching	By matching	By MS/MS
Q8BGR6	Q8BGR6	4	4	4	ADP-ribosylation factor-like protein 15	Arl15	>sp|Q8BGR6|ARL15_MOUSE ADP-ribosylation factor-like protein 15 OS=Mus musculus GN=Arl15 PE=2 SV=1	1	4	4	4	1	1	0	2	4	2	1	1	0	2	4	2	1	1	0	2	4	2	36.8	36.8	36.8	22.905	204	204	1	16						0	14.548	By matching	By matching	By matching	By MS/MS	By MS/MS
Q9D0J4	Q9D0J4	1	1	1	ADP-ribosylation factor-like protein 2	Arl2	>sp|Q9D0J4|ARL2_MOUSE ADP-ribosylation factor-like protein 2 OS=Mus musculus GN=Arl2 PE=1 SV=1	1	1	1	1	1	1	0	0	1	1	1	1	0	0	1	1	1	1	0	0	1	1	5.4	5.4	5.4	20.864	184	184	1	4						0	3.0098	By matching	By matching	By matching	By matching	By matching
Q9WUL7	Q9WUL7	3	3	3	ADP-ribosylation factor-like protein 3	Arl3	>sp|Q9WUL7|ARL3_MOUSE ADP-ribosylation factor-like protein 3 OS=Mus musculus GN=Arl3 PE=1 SV=1	1	3	3	3	0	0	0	0	3	2	0	0	0	0	3	2	0	0	0	0	3	2	24.7	24.7	24.7	20.486	182	182	1	5						0	3.7692	By matching	By matching	By matching	By matching	By MS/MS
P61208	P61208	1	1	1	ADP-ribosylation factor-like protein 4C	Arl4c	>sp|P61208|ARL4C_MOUSE ADP-ribosylation factor-like protein 4C OS=Mus musculus GN=Arl4c PE=2 SV=1	1	1	1	1	0	0	0	1	0	0	0	0	0	1	0	0	0	0	0	1	0	0	10.4	10.4	10.4	21.487	192	192	1	1						0.0091655	1.5623	By matching	By matching	By matching	By MS/MS	By matching
Q9JKW0	Q9JKW0	3	3	3	ADP-ribosylation factor-like protein 6-interacting protein 1	Arl6ip1	>sp|Q9JKW0|AR6P1_MOUSE ADP-ribosylation factor-like protein 6-interacting protein 1 OS=Mus musculus GN=Arl6ip1 PE=2 SV=1	1	3	3	3	0	0	0	1	0	2	0	0	0	1	0	2	0	0	0	1	0	2	16.7	16.7	16.7	23.437	203	203	1	4						0	3.8066	By matching	By matching	By matching	By MS/MS	By matching
Q8R5J9	Q8R5J9	6	6	6	PRA1 family protein 3	Arl6ip5	>sp|Q8R5J9|PRAF3_MOUSE PRA1 family protein 3 OS=Mus musculus GN=Arl6ip5 PE=1 SV=2	1	6	6	6	0	1	1	6	5	5	0	1	1	6	5	5	0	1	1	6	5	5	28.2	28.2	28.2	21.557	188	188	4.18	3	6	8	18	19	11	0	16.713	By matching	By matching	By matching	By MS/MS	By MS/MS
Q8VEH3;F6QKK2	Q8VEH3;F6QKK2	11;9	7;5	7;5	ADP-ribosylation factor-like protein 8A	Arl8a	>sp|Q8VEH3|ARL8A_MOUSE ADP-ribosylation factor-like protein 8A OS=Mus musculus GN=Arl8a PE=2 SV=1;>tr|F6QKK2|F6QKK2_MOUSE ADP-ribosylation factor-like protein 8A (Fragment) OS=Mus musculus GN=Arl8a PE=1 SV=1	2	11	7	7	5	4	3	11	9	11	4	4	2	7	6	7	4	4	2	7	6	7	69.9	43	43	21.39	186	186;165	1	54						0	76.514	By MS/MS	By MS/MS	By MS/MS	By MS/MS	By MS/MS
Q9CQW2	Q9CQW2	12	12	8	ADP-ribosylation factor-like protein 8B	Arl8b	>sp|Q9CQW2|ARL8B_MOUSE ADP-ribosylation factor-like protein 8B OS=Mus musculus GN=Arl8b PE=2 SV=1	1	12	12	8	4	2	3	12	10	11	4	2	3	12	10	11	3	2	2	8	7	7	65.6	65.6	38.7	21.539	186	186	1.25	85	1			3	2	0	49.612	By matching	By matching	By MS/MS	By MS/MS	By MS/MS
Q9D7A8	Q9D7A8	9	9	9	Armadillo repeat-containing protein 1	Armc1	>sp|Q9D7A8|ARMC1_MOUSE Armadillo repeat-containing protein 1 OS=Mus musculus GN=Armc1 PE=1 SV=1	1	9	9	9	4	2	2	6	7	4	4	2	2	6	7	4	4	2	2	6	7	4	58.5	58.5	58.5	31.246	282	282	1.85	5	29					0	17.947	By MS/MS	By MS/MS	By MS/MS	By MS/MS	By MS/MS
Q9D0L7;D3Z5T2	Q9D0L7;D3Z5T2	9;6	9;6	9;6	Armadillo repeat-containing protein 10	Armc10	>sp|Q9D0L7|ARM10_MOUSE Armadillo repeat-containing protein 10 OS=Mus musculus GN=Armc10 PE=1 SV=1;>tr|D3Z5T2|D3Z5T2_MOUSE Armadillo repeat-containing protein 10 OS=Mus musculus GN=Armc10 PE=1 SV=1	2	9	9	9	6	5	5	7	8	6	6	5	5	7	8	6	6	5	5	7	8	6	44.4	44.4	44.4	33.31	306	306;238	1.53	37	38	1				0	223.84	By MS/MS	By MS/MS	By MS/MS	By MS/MS	By MS/MS
G3X920;Q9DBR3	G3X920;Q9DBR3	3;3	3;3	3;3	Armadillo repeat containing 8, isoform CRA_b	Armc8	>tr|G3X920|G3X920_MOUSE Armadillo repeat containing 8, isoform CRA_b OS=Mus musculus GN=Armc8 PE=1 SV=1;>sp|Q9DBR3|ARMC8_MOUSE Armadillo repeat-containing protein 8 OS=Mus musculus GN=Armc8 PE=2 SV=2	2	3	3	3	0	0	0	3	2	1	0	0	0	3	2	1	0	0	0	3	2	1	4.9	4.9	4.9	75.401	673	673;673	3			6				0	9.9205	By matching	By matching	By matching	By MS/MS	By MS/MS
Q6A058	Q6A058	3	3	3	Armadillo repeat-containing X-linked protein 2	Armcx2	>sp|Q6A058|ARMX2_MOUSE Armadillo repeat-containing X-linked protein 2 OS=Mus musculus GN=Armcx2 PE=2 SV=2	1	3	3	3	1	3	2	1	1	2	1	3	2	1	1	2	1	3	2	1	1	2	5.2	5.2	5.2	81.035	784	784	3.73			3	8			0	15.1	By MS/MS	By MS/MS	By MS/MS	By matching	By matching
Q8BHS6	Q8BHS6	4	4	4	Armadillo repeat-containing X-linked protein 3	Armcx3	>sp|Q8BHS6|ARMX3_MOUSE Armadillo repeat-containing X-linked protein 3 OS=Mus musculus GN=Armcx3 PE=1 SV=1	1	4	4	4	3	1	0	3	2	2	3	1	0	3	2	2	3	1	0	3	2	2	12.7	12.7	12.7	42.619	379	379	1.39	11	7					0	11.791	By MS/MS	By matching	By matching	By MS/MS	By MS/MS
E9PWM3	E9PWM3	4	4	4	Protein Armcx4	Armcx4	>tr|E9PWM3|E9PWM3_MOUSE Protein Armcx4 OS=Mus musculus GN=Armcx4 PE=1 SV=1	1	4	4	4	3	3	1	0	1	0	3	3	1	0	1	0	3	3	1	0	1	0	3.7	3.7	3.7	242.95	2356	2356	5.7					3	7	0	14.948	By MS/MS	By MS/MS	By MS/MS	By matching	By MS/MS
Q9R0Q6;A0A0G2JF52;D3YVI5	Q9R0Q6;A0A0G2JF52;D3YVI5	10;8;5	10;8;5	10;8;5	Actin-related protein 2/3 complex subunit 1A	Arpc1a	>sp|Q9R0Q6|ARC1A_MOUSE Actin-related protein 2/3 complex subunit 1A OS=Mus musculus GN=Arpc1a PE=1 SV=1;>tr|A0A0G2JF52|A0A0G2JF52_MOUSE Actin related protein 2/3 complex, subunit 1A, isoform CRA_b OS=Mus musculus GN=Arpc1a PE=4 SV=1;>tr|D3YVI5|D3YVI5_MOUSE	3	10	10	10	9	6	3	6	8	5	9	6	3	6	8	5	9	6	3	6	8	5	36.2	36.2	36.2	41.626	370	370;262;135	2.05	3	49	1	1	1		0	73.866	By MS/MS	By MS/MS	By MS/MS	By MS/MS	By MS/MS
F6THG2;Q91Z25;Q9WV32	F6THG2;Q91Z25;Q9WV32	1;1;1	1;1;1	1;1;1	Actin-related protein 2/3 complex subunit 1B (Fragment)	Arpc1b	>tr|F6THG2|F6THG2_MOUSE Actin-related protein 2/3 complex subunit 1B (Fragment) OS=Mus musculus GN=Arpc1b PE=1 SV=1;>tr|Q91Z25|Q91Z25_MOUSE Actin-related protein 2/3 complex subunit 1B OS=Mus musculus GN=Arpc1b PE=2 SV=1;>sp|Q9WV32|ARC1B_MOUSE Actin-relate	3	1	1	1	0	0	0	1	0	1	0	0	0	1	0	1	0	0	0	1	0	1	17.1	17.1	17.1	11.031	105	105;376;372	2		2					0	3.0673	By matching	By matching	By matching	By MS/MS	By matching
Q9CVB6;D3YXG6;A0A087WRT2	Q9CVB6;D3YXG6	12;10;1	12;10;1	12;10;1	Actin-related protein 2/3 complex subunit 2	Arpc2	>sp|Q9CVB6|ARPC2_MOUSE Actin-related protein 2/3 complex subunit 2 OS=Mus musculus GN=Arpc2 PE=1 SV=3;>tr|D3YXG6|D3YXG6_MOUSE Actin-related protein 2/3 complex subunit 2 OS=Mus musculus GN=Arpc2 PE=1 SV=1	3	12	12	12	4	3	4	10	7	8	4	3	4	10	7	8	4	3	4	10	7	8	52.3	52.3	52.3	34.357	300	300;284;26	2.07	8	46			4		0	65.02	By MS/MS	By MS/MS	By matching	By MS/MS	By MS/MS
Q9JM76;H7BWZ3;A0A0G2JFK7;D3Z2F7;D3Z2F8	Q9JM76;H7BWZ3;A0A0G2JFK7;D3Z2F7;D3Z2F8	11;9;8;7;7	11;9;8;7;7	11;9;8;7;7	Actin-related protein 2/3 complex subunit 3	Arpc3	>sp|Q9JM76|ARPC3_MOUSE Actin-related protein 2/3 complex subunit 3 OS=Mus musculus GN=Arpc3 PE=1 SV=3;>tr|H7BWZ3|H7BWZ3_MOUSE Actin-related protein 2/3 complex subunit 3 OS=Mus musculus GN=Arpc3 PE=1 SV=1;>tr|A0A0G2JFK7|A0A0G2JFK7_MOUSE Actin-related prote	5	11	11	11	9	7	5	5	5	7	9	7	5	5	5	7	9	7	5	5	5	7	55.6	55.6	55.6	20.524	178	178;170;142;161;163	1	63						0	65.927	By MS/MS	By MS/MS	By MS/MS	By MS/MS	By MS/MS
P59999;E9PWA7	P59999;E9PWA7	15;8	15;8	15;8	Actin-related protein 2/3 complex subunit 4	Arpc4	>sp|P59999|ARPC4_MOUSE Actin-related protein 2/3 complex subunit 4 OS=Mus musculus GN=Arpc4 PE=1 SV=3;>tr|E9PWA7|E9PWA7_MOUSE Actin-related protein 2/3 complex subunit 4 OS=Mus musculus GN=Arpc4 PE=1 SV=1	2	15	15	15	11	9	10	10	10	6	11	9	10	10	10	6	11	9	10	10	10	6	73.8	73.8	73.8	19.667	168	168;91	1.06	76					1	0	98.669	By MS/MS	By MS/MS	By MS/MS	By MS/MS	By MS/MS
Q9CPW4;Q3UA72;E9Q2K4	Q9CPW4;Q3UA72	5;3;1	5;3;1	5;3;1	Actin-related protein 2/3 complex subunit 5	Arpc5	>sp|Q9CPW4|ARPC5_MOUSE Actin-related protein 2/3 complex subunit 5 OS=Mus musculus GN=Arpc5 PE=2 SV=3;>tr|Q3UA72|Q3UA72_MOUSE Actin-related protein 2/3 complex subunit 5 OS=Mus musculus GN=Arpc5 PE=1 SV=1	3	5	5	5	1	1	1	3	4	3	1	1	1	3	4	3	1	1	1	3	4	3	66.9	66.9	66.9	16.288	151	151;92;150	1	17						0	11.918	By matching	By matching	By matching	By MS/MS	By MS/MS
A3KGQ6;Q9D898	A3KGQ6;Q9D898	7;7	7;7	7;7	Actin-related protein 2/3 complex subunit 5	Arpc5l	>tr|A3KGQ6|A3KGQ6_MOUSE Actin-related protein 2/3 complex subunit 5 OS=Mus musculus GN=Arpc5l PE=1 SV=1;>sp|Q9D898|ARP5L_MOUSE Actin-related protein 2/3 complex subunit 5-like protein OS=Mus musculus GN=Arpc5l PE=1 SV=1	2	7	7	7	5	5	2	4	3	3	5	5	2	4	3	3	5	5	2	4	3	3	61.4	61.4	61.4	17.109	153	153;153	1	29						0	28.489	By MS/MS	By MS/MS	By MS/MS	By MS/MS	By MS/MS
Q9D0A3	Q9D0A3	2	2	2	Arpin	Arpin	>sp|Q9D0A3|ARPIN_MOUSE Arpin OS=Mus musculus GN=Arpin PE=1 SV=1	1	2	2	2	1	0	0	1	0	1	1	0	0	1	0	1	1	0	0	1	0	1	8.8	8.8	8.8	25.193	226	226	3.33		2				1	0.0066552	1.7552	By matching	By matching	By matching	By MS/MS	By matching
J3QNU6;Q8BWG8;F7DF62;E0CY53	J3QNU6;Q8BWG8	3;3;1;1	3;3;1;1	3;3;1;1	Beta-arrestin-1	Arrb1	>tr|J3QNU6|J3QNU6_MOUSE Beta-arrestin-1 OS=Mus musculus GN=Arrb1 PE=1 SV=1;>sp|Q8BWG8|ARRB1_MOUSE Beta-arrestin-1 OS=Mus musculus GN=Arrb1 PE=1 SV=1	4	3	3	3	1	0	1	3	2	1	1	0	1	3	2	1	1	0	1	3	2	1	13.1	13.1	13.1	47.106	419	419;418;121;136	4		1	4			3	0.00079323	2.4044	By MS/MS	By matching	By MS/MS	By MS/MS	By MS/MS
Q5F2D9;Q91YI4	Q5F2D9;Q91YI4	2;2	2;2	2;2	Arrestin, beta 2	Arrb2	>tr|Q5F2D9|Q5F2D9_MOUSE Arrestin, beta 2 OS=Mus musculus GN=Arrb2 PE=1 SV=1;>sp|Q91YI4|ARRB2_MOUSE Beta-arrestin-2 OS=Mus musculus GN=Arrb2 PE=1 SV=1	2	2	2	2	1	1	0	1	0	1	1	1	0	1	0	1	1	1	0	1	0	1	6.4	6.4	6.4	45.726	406	406;410	3		1	2	1			0.0068932	1.7495	By matching	By MS/MS	By matching	By matching	By matching
P50428	P50428	1	1	1	Arylsulfatase A	Arsa	>sp|P50428|ARSA_MOUSE Arylsulfatase A OS=Mus musculus GN=Arsa PE=2 SV=2	1	1	1	1	0	0	0	1	1	1	0	0	0	1	1	1	0	0	0	1	1	1	5.9	5.9	5.9	53.748	506	506	2.33		4	2				0.0007947	2.4212	By matching	By matching	By matching	By MS/MS	By matching
P98203	P98203	17	17	17	Armadillo repeat protein deleted in velo-cardio-facial syndrome homolog	Arvcf	>sp|P98203|ARVC_MOUSE Armadillo repeat protein deleted in velo-cardio-facial syndrome homolog OS=Mus musculus GN=Arvcf PE=1 SV=2	1	17	17	17	12	14	8	9	9	5	12	14	8	9	9	5	12	14	8	9	9	5	32.6	32.6	32.6	105.06	962	962	4.32			17	32	46	1	0	131.8	By MS/MS	By MS/MS	By MS/MS	By MS/MS	By MS/MS
Q9WV54;D3Z015;D3Z505	Q9WV54	11;3;1	11;3;1	11;3;1	Acid ceramidase	Asah1	>sp|Q9WV54|ASAH1_MOUSE Acid ceramidase OS=Mus musculus GN=Asah1 PE=1 SV=1	3	11	11	11	2	5	4	10	11	9	2	5	4	10	11	9	2	5	4	10	11	9	32	32	32	44.669	394	394;216;120	1.63	23	39					0	30.136	By MS/MS	By MS/MS	By matching	By MS/MS	By MS/MS
Q9JHE3	Q9JHE3	1	1	1	Neutral ceramidase	Asah2	>sp|Q9JHE3|ASAH2_MOUSE Neutral ceramidase OS=Mus musculus GN=Asah2 PE=1 SV=1	1	1	1	1	0	0	0	1	1	1	0	0	0	1	1	1	0	0	0	1	1	1	1.7	1.7	1.7	83.508	756	756	4.25				3	1		0.001567	2.264	By matching	By matching	By matching	By matching	By MS/MS
E9QN63;E9QMI7;H3BJY2;Q9QWY8;H3BKD4;H3BKE6;H3BJM7	E9QN63;E9QMI7;H3BJY2;Q9QWY8;H3BKD4;H3BKE6	12;11;11;11;10;10;2	12;11;11;11;10;10;2	1;1;0;0;0;0;0	Arf-GAP with SH3 domain, ANK repeat and PH domain-containing protein 1	Asap1	>tr|E9QN63|E9QN63_MOUSE Arf-GAP with SH3 domain, ANK repeat and PH domain-containing protein 1 OS=Mus musculus GN=Asap1 PE=1 SV=2;>tr|E9QMI7|E9QMI7_MOUSE Arf-GAP with SH3 domain, ANK repeat and PH domain-containing protein 1 OS=Mus musculus GN=Asap1 PE=1 S	7	12	12	1	4	7	6	8	7	7	4	7	6	8	7	7	0	0	0	1	0	0	14.9	14.9	1.4	127.39	1147	1147;1090;1144;1147;1075;1087;98	4.5		1	3	24	32	2	0	81.901	By MS/MS	By MS/MS	By MS/MS	By MS/MS	By MS/MS
Q6NXK8	Q6NXK8	3	3	3	Acid-sensing ion channel 1	Asic1	>sp|Q6NXK8|ASIC1_MOUSE Acid-sensing ion channel 1 OS=Mus musculus GN=Asic1 PE=1 SV=1	1	3	3	3	2	1	1	2	1	0	2	1	1	2	1	0	2	1	1	2	1	0	6.3	6.3	6.3	59.667	526	526	3.33			8			1	0.0022971	2.0763	By MS/MS	By matching	By matching	By MS/MS	By MS/MS
O54984	O54984	7	7	7	ATPase Asna1	Asna1	>sp|O54984|ASNA_MOUSE ATPase Asna1 OS=Mus musculus GN=Asna1 PE=1 SV=2	1	7	7	7	1	1	1	6	5	4	1	1	1	6	5	4	1	1	1	6	5	4	30.7	30.7	30.7	38.822	348	348	1.69	8	18					0	12.133	By matching	By matching	By matching	By MS/MS	By MS/MS
B0QZP3;V9GXG0;Q8R3P0;D6RJ20	B0QZP3;V9GXG0;Q8R3P0;D6RJ20	2;2;2;1	2;2;2;1	2;2;2;1	Aspartoacylase (Fragment)	Aspa	>tr|B0QZP3|B0QZP3_MOUSE Aspartoacylase (Fragment) OS=Mus musculus GN=Aspa PE=1 SV=1;>tr|V9GXG0|V9GXG0_MOUSE Aspartoacylase (Fragment) OS=Mus musculus GN=Aspa PE=1 SV=1;>sp|Q8R3P0|ACY2_MOUSE Aspartoacylase OS=Mus musculus GN=Aspa PE=1 SV=2;>tr|D6RJ20|D6RJ20	4	2	2	2	0	0	0	1	1	0	0	0	0	1	1	0	0	0	0	1	1	0	13.5	13.5	13.5	18.668	163	163;196;312;106	1.6	2	3					0.0018107	2.1924	By matching	By matching	By matching	By MS/MS	By MS/MS
A2AL85;Q8BSY0;Q8CBM2	A2AL85;Q8BSY0;Q8CBM2	8;8;7	8;8;7	6;6;6	Aspartyl/asparaginyl beta-hydroxylase	Asph	>tr|A2AL85|A2AL85_MOUSE Aspartyl/asparaginyl beta-hydroxylase OS=Mus musculus GN=Asph PE=1 SV=1;>sp|Q8BSY0|ASPH_MOUSE Aspartyl/asparaginyl beta-hydroxylase OS=Mus musculus GN=Asph PE=1 SV=1;>tr|Q8CBM2|Q8CBM2_MOUSE Aspartyl/asparaginyl beta-hydroxylase OS=M	3	8	8	6	1	3	1	3	4	7	1	3	1	3	4	7	1	3	1	2	3	5	18.5	18.5	11.3	81.467	725	725;741;658	3.48	3		4	13		1	0	7.7148	By matching	By MS/MS	By matching	By MS/MS	By MS/MS
Q80VP9;A0A0G2JED5	Q80VP9	6;2	6;2	6;2	Aspartate beta-hydroxylase domain-containing protein 2	Asphd2	>sp|Q80VP9|ASPH2_MOUSE Aspartate beta-hydroxylase domain-containing protein 2 OS=Mus musculus GN=Asphd2 PE=2 SV=1	2	6	6	6	4	3	3	6	3	3	4	3	3	6	3	3	4	3	3	6	3	3	25.1	25.1	25.1	38.731	343	343;155	2	1	28	1				0	46.965	By MS/MS	By MS/MS	By MS/MS	By MS/MS	By matching
Q8C0M9	Q8C0M9	6	6	6	Isoaspartyl peptidase/L-asparaginase	Asrgl1	>sp|Q8C0M9|ASGL1_MOUSE Isoaspartyl peptidase/L-asparaginase OS=Mus musculus GN=Asrgl1 PE=1 SV=1	1	6	6	6	2	1	1	6	6	4	2	1	1	6	6	4	2	1	1	6	6	4	28.2	28.2	28.2	33.95	326	326	1.17	25	5					0	56.228	By MS/MS	By matching	By matching	By MS/MS	By MS/MS
Q61137;A0A0A6YWE6;Q3TPU9;A0A0A6YXJ4;A0A0A6YVT7;A0A0A6YWD1;A0A0A6YWJ9	Q61137;A0A0A6YWE6;Q3TPU9;A0A0A6YXJ4	26;24;16;16;5;2;1	26;24;16;16;5;2;1	26;24;16;16;5;2;1	Astrotactin-1	Astn1	>sp|Q61137|ASTN1_MOUSE Astrotactin-1 OS=Mus musculus GN=Astn1 PE=2 SV=4;>tr|A0A0A6YWE6|A0A0A6YWE6_MOUSE Astrotactin-1 OS=Mus musculus GN=Astn1 PE=1 SV=1;>tr|Q3TPU9|Q3TPU9_MOUSE Astrotactin-1 OS=Mus musculus GN=Astn1 PE=1 SV=1;>tr|A0A0A6YXJ4|A0A0A6YXJ4_MOUS	7	26	26	26	17	15	16	20	22	15	17	15	16	20	22	15	17	15	16	20	22	15	32.8	32.8	32.8	144.88	1302	1302;1172;840;893;236;151;76	2.99	33	94	35	52	51	1	0	291.17	By MS/MS	By MS/MS	By MS/MS	By MS/MS	By MS/MS
E9Q8T4;Q80Z10	E9Q8T4;Q80Z10	15;15	15;15	15;15	Astrotactin-2	Astn2	>tr|E9Q8T4|E9Q8T4_MOUSE Astrotactin-2 OS=Mus musculus GN=Astn2 PE=1 SV=1;>sp|Q80Z10|ASTN2_MOUSE Astrotactin-2 OS=Mus musculus GN=Astn2 PE=2 SV=2	2	15	15	15	9	8	8	9	9	4	9	8	8	9	9	4	9	8	8	9	9	4	18.4	18.4	18.4	143.64	1300	1300;1352	3.78	2	11	4	46	15		0	35.53	By MS/MS	By MS/MS	By MS/MS	By MS/MS	By MS/MS
Q9D5T0	Q9D5T0	14	14	14	ATPase family AAA domain-containing protein 1	Atad1	>sp|Q9D5T0|ATAD1_MOUSE ATPase family AAA domain-containing protein 1 OS=Mus musculus GN=Atad1 PE=1 SV=1	1	14	14	14	9	8	8	13	10	4	9	8	8	13	10	4	9	8	8	13	10	4	47.9	47.9	47.9	40.744	361	361	1.83	20	78	3				0	55.416	By MS/MS	By MS/MS	By MS/MS	By MS/MS	By MS/MS
Q925I1;H3BKI6;H3BK90;V9GWS5;V9GWS6	Q925I1	40;12;9;5;1	40;12;9;5;1	40;12;9;5;1	ATPase family AAA domain-containing protein 3	Atad3	>sp|Q925I1|ATAD3_MOUSE ATPase family AAA domain-containing protein 3 OS=Mus musculus GN=Atad3 PE=1 SV=1	5	40	40	40	31	30	28	31	26	18	31	30	28	31	26	18	31	30	28	31	26	18	59.9	59.9	59.9	66.741	591	591;211;218;127;83	2.92	6	36	301	8	4	1	0	323.31	By MS/MS	By MS/MS	By MS/MS	By MS/MS	By MS/MS
Q8K341;B8JJ72;F6RPX5;F7BUT2	Q8K341;B8JJ72	7;4;1;1	7;4;1;1	7;4;1;1	Alpha-tubulin N-acetyltransferase 1	Atat1	>sp|Q8K341|ATAT_MOUSE Alpha-tubulin N-acetyltransferase 1 OS=Mus musculus GN=Atat1 PE=1 SV=1;>tr|B8JJ72|B8JJ72_MOUSE Alpha-tubulin N-acetyltransferase 1 (Fragment) OS=Mus musculus GN=Atat1 PE=1 SV=1	4	7	7	7	5	6	7	5	3	3	5	6	7	5	3	3	5	6	7	5	3	3	22.3	22.3	22.3	47.163	421	421;180;128;131	1.83	9	43					0	32.33	By MS/MS	By MS/MS	By MS/MS	By MS/MS	By MS/MS
Q8BHE3	Q8BHE3	5	5	5	Caytaxin	Atcay	>sp|Q8BHE3|ATCAY_MOUSE Caytaxin OS=Mus musculus GN=Atcay PE=1 SV=1	1	5	5	5	3	3	2	5	3	3	3	3	2	5	3	3	3	3	2	5	3	3	24.7	24.7	24.7	42.178	372	372	2.07	9	8	11				0	28.433	By MS/MS	By MS/MS	By MS/MS	By MS/MS	By MS/MS
Q4FCQ7;J3QNU1;Q9Z2A5	Q4FCQ7;J3QNU1;Q9Z2A5	1;1;1	1;1;1	1;1;1	Arginyl-tRNA--protein transferase 1	Ate1	>tr|Q4FCQ7|Q4FCQ7_MOUSE Arginyl-tRNA--protein transferase 1 OS=Mus musculus GN=Ate1 PE=1 SV=1;>tr|J3QNU1|J3QNU1_MOUSE Arginyl-tRNA--protein transferase 1 OS=Mus musculus GN=Ate1 PE=1 SV=1;>sp|Q9Z2A5|ATE1_MOUSE Arginyl-tRNA--protein transferase 1 OS=Mus mus	3	1	1	1	0	0	0	1	0	0	0	0	0	1	0	0	0	0	0	1	0	0	2.4	2.4	2.4	58.319	509	509;509;516	1	1						0	5.3866	By matching	By matching	By matching	By MS/MS	By matching
Q9CPX6	Q9CPX6	2	2	2	Ubiquitin-like-conjugating enzyme ATG3	Atg3	>sp|Q9CPX6|ATG3_MOUSE Ubiquitin-like-conjugating enzyme ATG3 OS=Mus musculus GN=Atg3 PE=1 SV=1	1	2	2	2	1	0	0	1	1	2	1	0	0	1	1	2	1	0	0	1	1	2	8.3	8.3	8.3	35.796	314	314	2.57		3	4				0.001813	2.2017	By MS/MS	By matching	By matching	By MS/MS	By matching
Q3ZAQ4;A0A087WP33;A0A087WPL8;Q68FE2;A0A087WRG3;A0A087WQ26	Q3ZAQ4;A0A087WP33	10;9;2;2;1;1	10;9;2;2;1;1	10;9;2;2;1;1	Autophagy 9-like 1 protein	Atg9a	>tr|Q3ZAQ4|Q3ZAQ4_MOUSE Autophagy 9-like 1 protein OS=Mus musculus GN=Atg9a PE=1 SV=1;>tr|A0A087WP33|A0A087WP33_MOUSE Autophagy-related protein 9A (Fragment) OS=Mus musculus GN=Atg9a PE=1 SV=1	6	10	10	10	0	2	3	9	8	5	0	2	3	9	8	5	0	2	3	9	8	5	14.5	14.5	14.5	94.424	839	839;847;278;551;47;176	4.63	4	6	1	11	16	24	0	18.83	By matching	By MS/MS	By matching	By MS/MS	By MS/MS
Q9CWJ9	Q9CWJ9	9	9	9	Bifunctional purine biosynthesis protein PURH	Atic	>sp|Q9CWJ9|PUR9_MOUSE Bifunctional purine biosynthesis protein PURH OS=Mus musculus GN=Atic PE=1 SV=2	1	9	9	9	2	1	2	7	8	7	2	1	2	7	8	7	2	1	2	7	8	7	23.1	23.1	23.1	64.217	592	592	2.94		2	32				0	28.093	By matching	By matching	By matching	By MS/MS	By MS/MS
Q8BH66	Q8BH66	34	34	32	Atlastin-1	Atl1	>sp|Q8BH66|ATLA1_MOUSE Atlastin-1 OS=Mus musculus GN=Atl1 PE=1 SV=1	1	34	34	32	4	4	8	29	29	21	4	4	8	29	29	21	3	4	7	27	27	20	64.3	64.3	61.1	63.377	558	558	3.23	7	37	133	16	17	18	0	217.79	By MS/MS	By MS/MS	By MS/MS	By MS/MS	By MS/MS
E9QND8;Q6PA06	E9QND8;Q6PA06	10;10	9;9	9;9	Atlastin-2	Atl2	>tr|E9QND8|E9QND8_MOUSE Atlastin-2 OS=Mus musculus GN=Atl2 PE=1 SV=1;>sp|Q6PA06|ATLA2_MOUSE Atlastin-2 OS=Mus musculus GN=Atl2 PE=1 SV=1	2	10	9	9	3	2	1	8	8	2	2	2	1	7	7	2	2	2	1	7	7	2	31.6	28.9	28.9	46.875	412	412;583	3.12		9	41	2	4	2	0	91.623	By matching	By matching	By matching	By MS/MS	By MS/MS
E9PYT3;Q91YH5	E9PYT3;Q91YH5	5;5	4;4	4;4	Atlastin-3	Atl3	>tr|E9PYT3|E9PYT3_MOUSE Atlastin-3 OS=Mus musculus GN=Atl3 PE=1 SV=1;>sp|Q91YH5|ATLA3_MOUSE Atlastin-3 OS=Mus musculus GN=Atl3 PE=2 SV=1	2	5	4	4	0	0	1	4	3	3	0	0	0	3	2	2	0	0	0	3	2	2	13.1	11.8	11.8	60.231	536	536;541	2.56		7	9				0	84.954	By matching	By matching	By matching	By MS/MS	By MS/MS
E9Q3G7;P98197;D6RII8	E9Q3G7;P98197;D6RII8	2;2;1	2;2;1	2;2;1	Phospholipid-transporting ATPase	Atp11a	>tr|E9Q3G7|E9Q3G7_MOUSE Phospholipid-transporting ATPase OS=Mus musculus GN=Atp11a PE=1 SV=1;>sp|P98197|AT11A_MOUSE Probable phospholipid-transporting ATPase IH OS=Mus musculus GN=Atp11a PE=2 SV=1;>tr|D6RII8|D6RII8_MOUSE Probable phospholipid-transporting	3	2	2	2	0	0	0	1	0	1	0	0	0	1	0	1	0	0	0	1	0	1	3	3	3	130.68	1142	1142;1187;291	4.5			1	1	1	1	0.0091478	1.548	By matching	By matching	By matching	By MS/MS	By matching
E9QKK8;F6Q8D3;Q9QZW0	E9QKK8;F6Q8D3;Q9QZW0	3;3;3	3;3;3	3;3;3	Phospholipid-transporting ATPase	Atp11c	>tr|E9QKK8|E9QKK8_MOUSE Phospholipid-transporting ATPase OS=Mus musculus GN=Atp11c PE=1 SV=1;>tr|F6Q8D3|F6Q8D3_MOUSE Phospholipid-transporting ATPase OS=Mus musculus GN=Atp11c PE=1 SV=1;>sp|Q9QZW0|AT11C_MOUSE Phospholipid-transporting ATPase 11C OS=Mus mus	3	3	3	3	0	0	0	2	3	3	0	0	0	2	3	3	0	0	0	2	3	3	3.2	3.2	3.2	127.81	1116	1116;1129;1129	5.64				1	2	8	0.0002736	2.7539	By matching	By matching	By matching	By MS/MS	By matching
Q9EPE9	Q9EPE9	12	12	12	Manganese-transporting ATPase 13A1	Atp13a1	>sp|Q9EPE9|AT131_MOUSE Manganese-transporting ATPase 13A1 OS=Mus musculus GN=Atp13a1 PE=2 SV=2	1	12	12	12	3	3	2	8	8	7	3	3	2	8	8	7	3	3	2	8	8	7	14.2	14.2	14.2	132.39	1200	1200	4.93	1	1	2	8	30	15	0	17.93	By MS/MS	By MS/MS	By MS/MS	By MS/MS	By MS/MS
E9PYX5;E9Q2A4;Q9CTG6	E9PYX5;E9Q2A4;Q9CTG6	2;2;2	2;2;2	2;2;2	Probable cation-transporting ATPase 13A2 (Fragment)	Atp13a2	>tr|E9PYX5|E9PYX5_MOUSE Probable cation-transporting ATPase 13A2 (Fragment) OS=Mus musculus GN=Atp13a2 PE=1 SV=1;>tr|E9Q2A4|E9Q2A4_MOUSE Probable cation-transporting ATPase 13A2 OS=Mus musculus GN=Atp13a2 PE=1 SV=1;>sp|Q9CTG6|AT132_MOUSE Probable cation-tr	3	2	2	2	0	0	0	1	1	2	0	0	0	1	1	2	0	0	0	1	1	2	2.7	2.7	2.7	104.96	970	970;1115;1169	5.17				1	3	2	0	3.4803	By matching	By matching	By matching	By MS/MS	By MS/MS
E9QPP7;S4R234;Q5XF90	E9QPP7;S4R234;Q5XF90	1;1;1	1;1;1	1;1;1	Probable cation-transporting ATPase 13A4	Atp13a4	>tr|E9QPP7|E9QPP7_MOUSE Probable cation-transporting ATPase 13A4 OS=Mus musculus GN=Atp13a4 PE=3 SV=2;>tr|S4R234|S4R234_MOUSE Probable cation-transporting ATPase 13A4 OS=Mus musculus GN=Atp13a4 PE=3 SV=1;>sp|Q5XF90|AT134_MOUSE Probable cation-transporting	3	1	1	1	0	0	0	1	1	1	0	0	0	1	1	1	0	0	0	1	1	1	1.2	1.2	1.2	130.82	1174	1174;1193;1193	5					3		0.00079407	2.4109	By matching	By matching	By matching	By MS/MS	By matching
Q8VDN2	Q8VDN2	88	53	52	Sodium/potassium-transporting ATPase subunit alpha-1	Atp1a1	>sp|Q8VDN2|AT1A1_MOUSE Sodium/potassium-transporting ATPase subunit alpha-1 OS=Mus musculus GN=Atp1a1 PE=1 SV=1	1	88	53	52	32	39	41	82	73	55	16	20	23	50	43	35	16	20	23	49	43	35	58.8	43.4	42.3	112.98	1023	1023	4.1	109	141	247	422	354	332	0	323.31	By MS/MS	By MS/MS	By MS/MS	By MS/MS	By MS/MS
Q6PIE5;D3YYN7	Q6PIE5;D3YYN7	104;99	67;63	66;62	Sodium/potassium-transporting ATPase subunit alpha-2	Atp1a2	>sp|Q6PIE5|AT1A2_MOUSE Sodium/potassium-transporting ATPase subunit alpha-2 OS=Mus musculus GN=Atp1a2 PE=1 SV=1;>tr|D3YYN7|D3YYN7_MOUSE Sodium/potassium-transporting ATPase subunit alpha-2 OS=Mus musculus GN=Atp1a2 PE=1 SV=1	2	104	67	66	36	40	45	97	91	69	19	20	25	63	59	46	19	20	25	62	58	46	64.2	46.4	46.4	112.22	1020	1020;947	3.98	164	239	412	588	544	399	0	323.31	By MS/MS	By MS/MS	By MS/MS	By MS/MS	By MS/MS
A0A0G2JGX4;Q6PIC6;Q8VCE0;Q9Z1W8	A0A0G2JGX4;Q6PIC6;Q8VCE0	110;110;107;11	110;110;107;11	70;70;67;0	ATPase, Na+/K+ transporting, alpha 3 polypeptide, isoform CRA_b	Atp1a3	>tr|A0A0G2JGX4|A0A0G2JGX4_MOUSE ATPase, Na+/K+ transporting, alpha 3 polypeptide, isoform CRA_b OS=Mus musculus GN=Atp1a3 PE=4 SV=1;>sp|Q6PIC6|AT1A3_MOUSE Sodium/potassium-transporting ATPase subunit alpha-3 OS=Mus musculus GN=Atp1a3 PE=1 SV=1;>tr|Q8VCE0|Q	4	110	110	70	57	57	55	105	104	66	57	57	55	105	104	66	39	36	34	68	69	41	64.3	64.3	48.4	112.99	1026	1026;1013;1053;1035	4	609	773	1014	1583	1612	1395	0	323.31	By MS/MS	By MS/MS	By MS/MS	By MS/MS	By MS/MS
Q9WV27	Q9WV27	23	3	3	Sodium/potassium-transporting ATPase subunit alpha-4	Atp1a4	>sp|Q9WV27|AT1A4_MOUSE Sodium/potassium-transporting ATPase subunit alpha-4 OS=Mus musculus GN=Atp1a4 PE=1 SV=3	1	23	3	3	11	11	13	20	20	16	0	0	1	2	2	3	0	0	1	2	2	3	15	3.1	3.1	114.89	1032	1032	5.13				5	10	8	0	3.529	By matching	By matching	By matching	By MS/MS	By MS/MS
P14094	P14094	29	29	15	Sodium/potassium-transporting ATPase subunit beta-1	Atp1b1	>sp|P14094|AT1B1_MOUSE Sodium/potassium-transporting ATPase subunit beta-1 OS=Mus musculus GN=Atp1b1 PE=1 SV=1	1	29	29	15	16	16	13	28	29	21	16	16	13	28	29	21	9	9	9	14	15	14	61.5	61.5	29.6	35.194	304	304	2.94	120	411	176	113	119	80	0	294.21	By MS/MS	By MS/MS	By MS/MS	By MS/MS	By MS/MS
P14231;I7HIF3	P14231	14;4	14;4	14;4	Sodium/potassium-transporting ATPase subunit beta-2	Atp1b2	>sp|P14231|AT1B2_MOUSE Sodium/potassium-transporting ATPase subunit beta-2 OS=Mus musculus GN=Atp1b2 PE=1 SV=2	2	14	14	14	2	3	3	13	13	9	2	3	3	13	13	9	2	3	3	13	13	9	41.4	41.4	41.4	33.344	290	290;136	2.8	43	113	57	26	22	24	0	189.94	By MS/MS	By MS/MS	By MS/MS	By MS/MS	By MS/MS
P97370	P97370	11	11	11	Sodium/potassium-transporting ATPase subunit beta-3	Atp1b3	>sp|P97370|AT1B3_MOUSE Sodium/potassium-transporting ATPase subunit beta-3 OS=Mus musculus GN=Atp1b3 PE=1 SV=1	1	11	11	11	0	0	0	11	9	4	0	0	0	11	9	4	0	0	0	11	9	4	47.8	47.8	47.8	31.775	278	278	2.11	12	34	4		2	2	0	38.042	By matching	By matching	By matching	By MS/MS	By MS/MS
Q8R429	Q8R429	17	1	0	Sarcoplasmic/endoplasmic reticulum calcium ATPase 1	Atp2a1	>sp|Q8R429|AT2A1_MOUSE Sarcoplasmic/endoplasmic reticulum calcium ATPase 1 OS=Mus musculus GN=Atp2a1 PE=1 SV=1	1	17	1	0	9	8	9	16	16	12	0	1	0	1	1	1	0	0	0	0	0	0	16.1	1.6	0	109.42	994	994	4.57		1	1	1	1	3	0.0095992	1.5297	By matching	By matching	By matching	By MS/MS	By MS/MS
J3KMM5;O55143	J3KMM5;O55143	59;59	59;59	40;40	Calcium-transporting ATPase	Atp2a2	>tr|J3KMM5|J3KMM5_MOUSE Calcium-transporting ATPase OS=Mus musculus GN=Atp2a2 PE=1 SV=2;>sp|O55143|AT2A2_MOUSE Sarcoplasmic/endoplasmic reticulum calcium ATPase 2 OS=Mus musculus GN=Atp2a2 PE=1 SV=2	2	59	59	40	30	21	30	57	54	36	30	21	30	57	54	36	21	14	21	39	36	25	52.2	52.2	38.8	114.86	1044	1044;1044	4.08	109	106	199	339	366	242	0	323.31	By MS/MS	By MS/MS	By MS/MS	By MS/MS	By MS/MS
B1ATS4;B1ATS5;E9Q559;Q64518	B1ATS4;B1ATS5;E9Q559;Q64518	16;16;16;16	8;8;8;8	8;8;8;8	Calcium-transporting ATPase	Atp2a3	>tr|B1ATS4|B1ATS4_MOUSE Calcium-transporting ATPase OS=Mus musculus GN=Atp2a3 PE=1 SV=1;>tr|B1ATS5|B1ATS5_MOUSE Calcium-transporting ATPase OS=Mus musculus GN=Atp2a3 PE=1 SV=1;>tr|E9Q559|E9Q559_MOUSE Calcium-transporting ATPase OS=Mus musculus GN=Atp2a3 PE	4	16	8	8	4	2	2	15	14	6	2	0	1	7	7	4	2	0	1	7	7	4	20.4	12.4	12.4	107.6	981	981;1020;1026;1038	4.9		2	2	13	14	18	0	14.241	By matching	By matching	By matching	By MS/MS	By MS/MS
G5E829	G5E829	71	50	44	Plasma membrane calcium-transporting ATPase 1	Atp2b1	>sp|G5E829|AT2B1_MOUSE Plasma membrane calcium-transporting ATPase 1 OS=Mus musculus GN=Atp2b1 PE=1 SV=1	1	71	50	44	38	32	30	68	62	48	23	19	18	49	42	33	20	16	16	43	37	28	51.6	40.1	35.3	134.75	1220	1220	4.35	68	107	139	236	426	284	0	323.31	By MS/MS	By MS/MS	By MS/MS	By MS/MS	By MS/MS
F8WHB1;Q9R0K7	F8WHB1;Q9R0K7	91;91	91;91	6;6	Calcium-transporting ATPase	Atp2b2	>tr|F8WHB1|F8WHB1_MOUSE Calcium-transporting ATPase OS=Mus musculus GN=Atp2b2 PE=1 SV=1;>sp|Q9R0K7|AT2B2_MOUSE Plasma membrane calcium-transporting ATPase 2 OS=Mus musculus GN=Atp2b2 PE=1 SV=2	2	91	91	6	43	43	33	83	82	56	43	43	33	83	82	56	3	4	1	6	5	4	55.9	55.9	6.6	136.78	1243	1243;1198	4.39	131	187	301	520	869	605	0	323.31	By MS/MS	By MS/MS	By MS/MS	By MS/MS	By MS/MS
A2ALL9;Q8C048	A2ALL9;Q8C048	76;73	59;56	3;0	Calcium-transporting ATPase	Atp2b3	>tr|A2ALL9|A2ALL9_MOUSE Calcium-transporting ATPase OS=Mus musculus GN=Atp2b3 PE=1 SV=1;>tr|Q8C048|Q8C048_MOUSE Calcium-transporting ATPase OS=Mus musculus GN=Atp2b3 PE=1 SV=1	2	76	59	3	32	33	29	71	66	48	22	23	19	56	50	38	1	1	1	3	2	2	54.7	43.2	4.4	128.74	1173	1173;1144	4.53	36	73	117	229	451	276	0	323.31	By MS/MS	By MS/MS	By MS/MS	By MS/MS	By MS/MS
E9Q828;F7AAP4;Q32ME1	E9Q828;F7AAP4;Q32ME1	64;63;57	46;45;39	7;6;0	Calcium-transporting ATPase	Atp2b4	>tr|E9Q828|E9Q828_MOUSE Calcium-transporting ATPase OS=Mus musculus GN=Atp2b4 PE=1 SV=1;>tr|F7AAP4|F7AAP4_MOUSE Calcium-transporting ATPase OS=Mus musculus GN=Atp2b4 PE=1 SV=1;>tr|Q32ME1|Q32ME1_MOUSE Calcium-transporting ATPase OS=Mus musculus GN=Atp2b4 PE	3	64	46	7	26	32	27	59	57	40	16	20	18	42	41	26	2	4	3	7	7	5	48.8	38	5.8	129.26	1172	1172;1166;1107	4.49	27	37	71	170	275	154	0	323.31	By MS/MS	By MS/MS	By MS/MS	By MS/MS	By MS/MS
H3BL44;Q3UZR5;Q80XR2;Q8BMS7;H3BIX7;H3BLI6;H3BLC2;H3BJY0;H3BKB1;H3BJ99;H3BK57;H3BJJ5	H3BL44;Q3UZR5;Q80XR2;Q8BMS7;H3BIX7;H3BLI6	16;16;16;15;15;14;6;5;4;2;2;2	16;16;16;15;15;14;6;5;4;2;2;2	16;16;16;15;15;14;6;5;4;2;2;2	Calcium-transporting ATPase	Atp2c1	>tr|H3BL44|H3BL44_MOUSE Calcium-transporting ATPase OS=Mus musculus GN=Atp2c1 PE=1 SV=1;>tr|Q3UZR5|Q3UZR5_MOUSE Calcium-transporting ATPase OS=Mus musculus GN=Atp2c1 PE=1 SV=1;>sp|Q80XR2|AT2C1_MOUSE Calcium-transporting ATPase type 2C member 1 OS=Mus muscu	12	16	16	16	2	3	1	10	10	8	2	3	1	10	10	8	2	3	1	10	10	8	29.9	29.9	29.9	96.804	887	887;952;918;669;926;786;253;231;208;111;144;177	4.38		3	7	36	10	15	0	117.94	By MS/MS	By MS/MS	By matching	By MS/MS	By MS/MS
Q91WH7;E9QNX7;Q64436	Q91WH7;E9QNX7;Q64436	7;7;7	1;1;1	1;1;1	ATPase, H+/K+ exchanging, gastric, alpha polypeptide	Atp4a	>tr|Q91WH7|Q91WH7_MOUSE ATPase, H+/K+ exchanging, gastric, alpha polypeptide OS=Mus musculus GN=Atp4a PE=1 SV=1;>tr|E9QNX7|E9QNX7_MOUSE Potassium-transporting ATPase alpha chain 1 OS=Mus musculus GN=Atp4a PE=1 SV=1;>sp|Q64436|ATP4A_MOUSE Potassium-transpor	3	7	1	1	3	4	4	5	4	5	0	0	0	0	0	1	0	0	0	0	0	1	6.1	2.2	2.2	113.04	1025	1025;1034;1033	5				1		1	0	4.3152	By matching	By matching	By matching	By matching	By matching
Q03265;D3Z6F5;D6RJ16	Q03265;D3Z6F5	59;58;2	59;58;2	59;58;2	ATP synthase subunit alpha, mitochondrial	Atp5a1	>sp|Q03265|ATPA_MOUSE ATP synthase subunit alpha, mitochondrial OS=Mus musculus GN=Atp5a1 PE=1 SV=1;>tr|D3Z6F5|D3Z6F5_MOUSE ATP synthase subunit alpha OS=Mus musculus GN=Atp5a1 PE=1 SV=1	3	59	59	59	46	41	41	56	57	46	46	41	41	56	57	46	46	41	41	56	57	46	75.9	75.9	75.9	59.752	553	553;503;89	2.67	399	516	852	178	99	76	0	323.31	By MS/MS	By MS/MS	By MS/MS	By MS/MS	By MS/MS
P56480	P56480	44	44	44	ATP synthase subunit beta, mitochondrial	Atp5b	>sp|P56480|ATPB_MOUSE ATP synthase subunit beta, mitochondrial OS=Mus musculus GN=Atp5b PE=1 SV=2	1	44	44	44	33	34	32	42	40	37	33	34	32	42	40	37	33	34	32	42	40	37	80	80	80	56.3	529	529	2.49	437	857	661	162	97	70	0	323.31	By MS/MS	By MS/MS	By MS/MS	By MS/MS	By MS/MS
Q8C2Q8;Q91VR2;A2AKV2;A2AKV3;A2AKV1;A2AKV0	Q8C2Q8;Q91VR2;A2AKV2;A2AKV3;A2AKV1	20;20;16;16;15;6	20;20;16;16;15;6	2;2;0;0;0;0	ATP synthase subunit gamma	Atp5c1	>tr|Q8C2Q8|Q8C2Q8_MOUSE ATP synthase subunit gamma OS=Mus musculus GN=Atp5c1 PE=1 SV=1;>sp|Q91VR2|ATPG_MOUSE ATP synthase subunit gamma, mitochondrial OS=Mus musculus GN=Atp5c1 PE=1 SV=1;>tr|A2AKV2|A2AKV2_MOUSE ATP synthase subunit gamma, mitochondrial (Fr	6	20	20	2	11	12	10	18	18	12	11	12	10	18	18	12	2	2	2	2	2	2	54.4	54.4	6.9	30.255	274	274;298;171;188;154;101	1.92	86	173	16	8	5	4	0	180.8	By MS/MS	By MS/MS	By MS/MS	By MS/MS	By MS/MS
Q9D3D9	Q9D3D9	7	7	7	ATP synthase subunit delta, mitochondrial	Atp5d	>sp|Q9D3D9|ATPD_MOUSE ATP synthase subunit delta, mitochondrial OS=Mus musculus GN=Atp5d PE=1 SV=1	1	7	7	7	5	6	5	5	6	6	5	6	5	5	6	6	5	6	5	5	6	6	22	22	22	17.6	168	168	1.21	70	2			1	2	0	132.26	By MS/MS	By MS/MS	By MS/MS	By MS/MS	By MS/MS
P56382	P56382	2	2	2	ATP synthase subunit epsilon, mitochondrial	Atp5e	>sp|P56382|ATP5E_MOUSE ATP synthase subunit epsilon, mitochondrial OS=Mus musculus GN=Atp5e PE=1 SV=2	1	2	2	2	0	0	1	2	2	1	0	0	1	2	2	1	0	0	1	2	2	1	40.4	40.4	40.4	5.8378	52	52	1	7						0	12.943	By matching	By matching	By matching	By MS/MS	By MS/MS
Q9CQQ7;A0A0G2JGX3	Q9CQQ7;A0A0G2JGX3	21;11	21;11	21;11	ATP synthase F(0) complex subunit B1, mitochondrial	Atp5f1	>sp|Q9CQQ7|AT5F1_MOUSE ATP synthase F(0) complex subunit B1, mitochondrial OS=Mus musculus GN=Atp5f1 PE=1 SV=1;>tr|A0A0G2JGX3|A0A0G2JGX3_MOUSE ATP synthase F(0) complex subunit B1, mitochondrial (Fragment) OS=Mus musculus GN=Atp5f1 PE=4 SV=1	2	21	21	21	15	13	14	21	20	19	15	13	14	21	20	19	15	13	14	21	20	19	61.7	61.7	61.7	28.948	256	256;122	1.58	264	16	6	7	11	19	0	323.31	By MS/MS	By MS/MS	By MS/MS	By MS/MS	By MS/MS
Q9DCX2;G3X9L6;B1ASE2	Q9DCX2;G3X9L6;B1ASE2	21;20;15	21;20;15	21;20;15	ATP synthase subunit d, mitochondrial	Atp5h	>sp|Q9DCX2|ATP5H_MOUSE ATP synthase subunit d, mitochondrial OS=Mus musculus GN=Atp5h PE=1 SV=3;>tr|G3X9L6|G3X9L6_MOUSE MCG55033 OS=Mus musculus GN=Gm10250 PE=4 SV=1;>tr|B1ASE2|B1ASE2_MOUSE ATP synthase subunit d, mitochondrial (Fragment) OS=Mus musculus G	3	21	21	21	16	16	15	19	19	16	16	16	15	19	19	16	16	16	15	19	19	16	94.4	94.4	94.4	18.749	161	161;160;138	1.07	284	8	1			2	0	271.45	By MS/MS	By MS/MS	By MS/MS	By MS/MS	By MS/MS
Q06185;Q8BTB6	Q06185;Q8BTB6	10;6	10;6	10;6	ATP synthase subunit e, mitochondrial	Atp5i	>sp|Q06185|ATP5I_MOUSE ATP synthase subunit e, mitochondrial OS=Mus musculus GN=Atp5i PE=1 SV=2;>tr|Q8BTB6|Q8BTB6_MOUSE ATP synthase subunit e, mitochondrial OS=Mus musculus GN=Atp5k PE=1 SV=1	2	10	10	10	7	7	8	8	10	7	7	7	8	8	10	7	7	7	8	8	10	7	73.2	73.2	73.2	8.2355	71	71;38	1.55	102				6	8	0	52.421	By MS/MS	By MS/MS	By MS/MS	By MS/MS	By MS/MS
P97450;E9QAD6	P97450;E9QAD6	5;4	5;4	5;4	ATP synthase-coupling factor 6, mitochondrial	Atp5j	>sp|P97450|ATP5J_MOUSE ATP synthase-coupling factor 6, mitochondrial OS=Mus musculus GN=Atp5j PE=1 SV=1;>tr|E9QAD6|E9QAD6_MOUSE ATP synthase-coupling factor 6, mitochondrial (Fragment) OS=Mus musculus GN=Atp5j PE=1 SV=5	2	5	5	5	1	0	1	3	4	5	1	0	1	3	4	5	1	0	1	3	4	5	41.7	41.7	41.7	12.496	108	108;92	1.04	22	1					0	39.219	By MS/MS	By matching	By matching	By MS/MS	By MS/MS
P56135;F8WHP8	P56135;F8WHP8	8;5	8;5	8;5	ATP synthase subunit f, mitochondrial	Atp5j2	>sp|P56135|ATPK_MOUSE ATP synthase subunit f, mitochondrial OS=Mus musculus GN=Atp5j2 PE=1 SV=3;>tr|F8WHP8|F8WHP8_MOUSE ATP synthase subunit f, mitochondrial OS=Mus musculus GN=Atp5j2 PE=1 SV=1	2	8	8	8	5	5	6	8	8	8	5	5	6	8	8	8	5	5	6	8	8	8	53.4	53.4	53.4	10.344	88	88;76	2.46	73	6	7	5	16	16	0	24.552	By MS/MS	By MS/MS	By MS/MS	By MS/MS	By MS/MS
Q9CPQ8;J3QNM7	Q9CPQ8	7;1	7;1	7;1	ATP synthase subunit g, mitochondrial	Atp5l	>sp|Q9CPQ8|ATP5L_MOUSE ATP synthase subunit g, mitochondrial OS=Mus musculus GN=Atp5l PE=1 SV=1	2	7	7	7	4	5	5	6	7	6	4	5	5	6	7	6	4	5	5	6	7	6	55.3	55.3	55.3	11.424	103	103;103	1.49	84	3	2	2	4	4	0	26.535	By MS/MS	By MS/MS	By MS/MS	By MS/MS	By MS/MS
Q9DB20;F6XVM5;F7D3P8	Q9DB20	25;7;6	25;7;6	25;7;6	ATP synthase subunit O, mitochondrial	Atp5o	>sp|Q9DB20|ATPO_MOUSE ATP synthase subunit O, mitochondrial OS=Mus musculus GN=Atp5o PE=1 SV=1	3	25	25	25	17	17	17	22	20	18	17	17	17	22	20	18	17	17	17	22	20	18	75.1	75.1	75.1	23.363	213	213;71;177	1.31	332	40	13	3	3	7	0	323.31	By MS/MS	By MS/MS	By MS/MS	By MS/MS	By MS/MS
Q9R1Q9;Q3TKX1;B7FAU3;B7FAU7	Q9R1Q9;Q3TKX1	7;4;2;1	7;4;2;1	7;4;2;1	V-type proton ATPase subunit S1	Atp6ap1	>sp|Q9R1Q9|VAS1_MOUSE V-type proton ATPase subunit S1 OS=Mus musculus GN=Atp6ap1 PE=1 SV=1;>tr|Q3TKX1|Q3TKX1_MOUSE ATPase, H+ transporting, lysosomal accessory protein OS=Mus musculus GN=Atp6ap1 PE=1 SV=1	4	7	7	7	6	6	6	6	7	5	6	6	6	6	7	5	6	6	6	6	7	5	15.3	15.3	15.3	51.007	463	463;415;224;272	1.94	21	35	15	1			0	19.575	By MS/MS	By MS/MS	By MS/MS	By MS/MS	By MS/MS
Q9CYN9	Q9CYN9	6	6	6	Renin receptor	Atp6ap2	>sp|Q9CYN9|RENR_MOUSE Renin receptor OS=Mus musculus GN=Atp6ap2 PE=2 SV=2	1	6	6	6	3	4	5	5	3	3	3	4	5	5	3	3	3	4	5	5	3	3	21.1	21.1	21.1	39.091	350	350	1.26	29	10					0	65.021	By MS/MS	By MS/MS	By MS/MS	By MS/MS	By MS/MS
K3W4T3;Q9Z1G4;A2A599	K3W4T3;Q9Z1G4	48;46;6	48;46;6	47;45;6	V-type proton ATPase subunit a	Atp6v0a1	>tr|K3W4T3|K3W4T3_MOUSE V-type proton ATPase subunit a OS=Mus musculus GN=Atp6v0a1 PE=1 SV=1;>sp|Q9Z1G4|VPP1_MOUSE V-type proton ATPase 116 kDa subunit a isoform 1 OS=Mus musculus GN=Atp6v0a1 PE=1 SV=3	3	48	48	47	35	37	36	42	45	33	35	37	36	42	45	33	34	36	35	41	44	32	41.6	41.6	40.7	96.426	838	838;839;79	3.9	177	165	253	399	378	284	0	323.31	By MS/MS	By MS/MS	By MS/MS	By MS/MS	By MS/MS
P15920	P15920	2	1	1	V-type proton ATPase 116 kDa subunit a isoform 2	Atp6v0a2	>sp|P15920|VPP2_MOUSE V-type proton ATPase 116 kDa subunit a isoform 2 OS=Mus musculus GN=Atp6v0a2 PE=1 SV=2	1	2	1	1	1	1	1	2	2	1	0	0	0	1	1	0	0	0	0	1	1	0	2	1.1	1.1	98.144	856	856	5.5					1	1	0.0022947	2.0651	By matching	By matching	By matching	By MS/MS	By MS/MS
E9Q9C5;P63082;D3Z3B2	E9Q9C5;P63082	3;3;1	3;3;1	3;3;1	V-type proton ATPase 16 kDa proteolipid subunit (Fragment)	Atp6v0c	>tr|E9Q9C5|E9Q9C5_MOUSE V-type proton ATPase 16 kDa proteolipid subunit (Fragment) OS=Mus musculus GN=Atp6v0c PE=1 SV=1;>sp|P63082|VATL_MOUSE V-type proton ATPase 16 kDa proteolipid subunit OS=Mus musculus GN=Atp6v0c PE=2 SV=1	3	3	3	3	3	3	3	3	3	3	3	3	3	3	3	3	3	3	3	3	3	3	35.3	35.3	35.3	15.265	150	150;155;116	2.72	128	17	34	30	43	26	0	85.934	By MS/MS	By MS/MS	By MS/MS	By MS/MS	By MS/MS
P51863	P51863	22	22	22	V-type proton ATPase subunit d 1	Atp6v0d1	>sp|P51863|VA0D1_MOUSE V-type proton ATPase subunit d 1 OS=Mus musculus GN=Atp6v0d1 PE=1 SV=2	1	22	22	22	16	13	13	20	20	14	16	13	13	20	20	14	16	13	13	20	20	14	64.7	64.7	64.7	40.301	351	351	2.05	86	157	12	6	8	13	0	323.31	By MS/MS	By MS/MS	By MS/MS	By MS/MS	By MS/MS
P50516;D3Z1B9;D3YWH3;D3YZ23	P50516	51;16;10;2	51;16;10;2	51;16;10;2	V-type proton ATPase catalytic subunit A	Atp6v1a	>sp|P50516|VATA_MOUSE V-type proton ATPase catalytic subunit A OS=Mus musculus GN=Atp6v1a PE=1 SV=2	4	51	51	51	43	40	41	46	44	39	43	40	41	46	44	39	43	40	41	46	44	39	81.2	81.2	81.2	68.325	617	617;237;196;77	2.77	293	312	768	252	73	32	0	323.31	By MS/MS	By MS/MS	By MS/MS	By MS/MS	By MS/MS
P62814;Q91YH6	P62814	48;13	48;13	48;13	V-type proton ATPase subunit B, brain isoform	Atp6v1b2	>sp|P62814|VATB2_MOUSE V-type proton ATPase subunit B, brain isoform OS=Mus musculus GN=Atp6v1b2 PE=1 SV=1	2	48	48	48	38	37	33	47	41	25	38	37	33	47	41	25	38	37	33	47	41	25	90	90	90	56.55	511	511;513	2.73	195	298	606	81	62	44	0	323.31	By MS/MS	By MS/MS	By MS/MS	By MS/MS	By MS/MS
Q9Z1G3;D3Z5W3;Q99L60	Q9Z1G3	29;1;1	29;1;1	29;1;1	V-type proton ATPase subunit C 1	Atp6v1c1	>sp|Q9Z1G3|VATC1_MOUSE V-type proton ATPase subunit C 1 OS=Mus musculus GN=Atp6v1c1 PE=1 SV=4	3	29	29	29	23	24	25	26	24	18	23	24	25	26	24	18	23	24	25	26	24	18	81.7	81.7	81.7	43.887	382	382;357;427	1.93	36	279	6	1	2		0	323.31	By MS/MS	By MS/MS	By MS/MS	By MS/MS	By MS/MS
P57746	P57746	15	15	15	V-type proton ATPase subunit D	Atp6v1d	>sp|P57746|VATD_MOUSE V-type proton ATPase subunit D OS=Mus musculus GN=Atp6v1d PE=1 SV=1	1	15	15	15	10	13	13	13	14	14	10	13	13	13	14	14	10	13	13	13	14	14	53.4	53.4	53.4	28.369	247	247	1.84	37	148	2			1	0	185.49	By MS/MS	By MS/MS	By MS/MS	By MS/MS	By MS/MS
P50518	P50518	24	24	18	V-type proton ATPase subunit E 1	Atp6v1e1	>sp|P50518|VATE1_MOUSE V-type proton ATPase subunit E 1 OS=Mus musculus GN=Atp6v1e1 PE=1 SV=2	1	24	24	18	19	20	21	23	20	19	19	20	21	23	20	19	14	15	16	17	16	14	75.7	75.7	61.9	26.157	226	226	1.81	133	297	12	5	3	4	0	234.07	By MS/MS	By MS/MS	By MS/MS	By MS/MS	By MS/MS
Q9D593	Q9D593	7	1	1	V-type proton ATPase subunit E 2	Atp6v1e2	>sp|Q9D593|VATE2_MOUSE V-type proton ATPase subunit E 2 OS=Mus musculus GN=Atp6v1e2 PE=2 SV=1	1	7	1	1	5	5	6	6	4	5	0	0	1	0	0	0	0	0	1	0	0	0	23.9	5.8	5.8	26.306	226	226	6						1	1	-2	By matching	By matching	By MS/MS	By matching	By matching
Q9D1K2;F7B2B4	Q9D1K2;F7B2B4	14;8	14;8	14;8	V-type proton ATPase subunit F	Atp6v1f	>sp|Q9D1K2|VATF_MOUSE V-type proton ATPase subunit F OS=Mus musculus GN=Atp6v1f PE=1 SV=2;>tr|F7B2B4|F7B2B4_MOUSE V-type proton ATPase subunit F (Fragment) OS=Mus musculus GN=Atp6v1f PE=1 SV=1	2	14	14	14	10	7	9	13	11	7	10	7	9	13	11	7	10	7	9	13	11	7	89.9	89.9	89.9	13.37	119	119;100	1.07	102	3	1	1			0	200.66	By MS/MS	By MS/MS	By MS/MS	By MS/MS	By MS/MS
Q9CR51	Q9CR51	9	9	9	V-type proton ATPase subunit G 1	Atp6v1g1	>sp|Q9CR51|VATG1_MOUSE V-type proton ATPase subunit G 1 OS=Mus musculus GN=Atp6v1g1 PE=2 SV=3	1	9	9	9	8	6	5	7	7	6	8	6	5	7	7	6	8	6	5	7	7	6	48.3	48.3	48.3	13.724	118	118	1	69						0	323.31	By MS/MS	By MS/MS	By MS/MS	By MS/MS	By MS/MS
Q9WTT4;B0V2H4;G5E923	Q9WTT4;B0V2H4;G5E923	13;11;7	13;11;7	13;11;7	V-type proton ATPase subunit G 2	Atp6v1g2	>sp|Q9WTT4|VATG2_MOUSE V-type proton ATPase subunit G 2 OS=Mus musculus GN=Atp6v1g2 PE=3 SV=1;>tr|B0V2H4|B0V2H4_MOUSE V-type proton ATPase subunit G 2 OS=Mus musculus GN=Atp6v1g2 PE=1 SV=1;>tr|G5E923|G5E923_MOUSE V-type proton ATPase subunit G 2 OS=Mus mus	3	13	13	13	10	9	6	10	10	8	10	9	6	10	10	8	10	9	6	10	10	8	71.2	71.2	71.2	13.651	118	118;93;77	1.18	138	2	1	2	3	1	0	276.03	By MS/MS	By MS/MS	By MS/MS	By MS/MS	By MS/MS
A0A0A6YX18;Q8BVE3;A0A0A6YWP6;A0A0A6YVU0;A0A0A6YW86	A0A0A6YX18;Q8BVE3;A0A0A6YWP6	32;32;26;9;6	32;32;26;9;6	32;32;26;9;6	V-type proton ATPase subunit H	Atp6v1h	>tr|A0A0A6YX18|A0A0A6YX18_MOUSE V-type proton ATPase subunit H OS=Mus musculus GN=Atp6v1h PE=1 SV=1;>sp|Q8BVE3|VATH_MOUSE V-type proton ATPase subunit H OS=Mus musculus GN=Atp6v1h PE=1 SV=1;>tr|A0A0A6YWP6|A0A0A6YWP6_MOUSE V-type proton ATPase subunit H OS=	5	32	32	32	27	23	22	30	27	21	27	23	22	30	27	21	27	23	22	30	27	21	70.8	70.8	70.8	54.108	465	465;483;441;140;77	2.68	71	178	181	24	27	27	0	323.31	By MS/MS	By MS/MS	By MS/MS	By MS/MS	By MS/MS
P70704;F6WYQ5;Q3U9N5;E9Q4J5;F6Q8P7;Q148W0	P70704;F6WYQ5	37;36;6;5;4;1	37;36;6;5;4;1	36;35;6;5;4;1	Phospholipid-transporting ATPase IA	Atp8a1	>sp|P70704|AT8A1_MOUSE Phospholipid-transporting ATPase IA OS=Mus musculus GN=Atp8a1 PE=1 SV=2;>tr|F6WYQ5|F6WYQ5_MOUSE Phospholipid-transporting ATPase (Fragment) OS=Mus musculus GN=Atp8a1 PE=1 SV=1	6	37	37	36	17	14	16	32	33	27	17	14	16	32	33	27	16	13	15	31	32	26	30.8	30.8	29.8	131.41	1164	1164;1163;175;122;123;1251	4.72	6	24	23	93	150	120	0	323.31	By MS/MS	By MS/MS	By MS/MS	By MS/MS	By MS/MS
P98200	P98200	10	9	7	Phospholipid-transporting ATPase IB	Atp8a2	>sp|P98200|AT8A2_MOUSE Phospholipid-transporting ATPase IB OS=Mus musculus GN=Atp8a2 PE=1 SV=1	1	10	9	7	4	5	4	8	9	6	3	4	3	7	8	5	2	3	3	6	6	4	12.1	11.1	9	129.42	1148	1148	4.97	1		1	12	28	16	0	129.62	By MS/MS	By MS/MS	By matching	By MS/MS	By MS/MS
A2AQC3	A2AQC3	22	22	2	Phospholipid-transporting ATPase	Atp9a	>tr|A2AQC3|A2AQC3_MOUSE Phospholipid-transporting ATPase OS=Mus musculus GN=Atp9a PE=1 SV=1	1	22	22	2	8	8	11	15	16	11	8	8	11	15	16	11	1	2	2	1	2	1	23.2	23.2	3.1	124.46	1105	1105	4.63	5	7	11	43	63	42	0	113.72	By MS/MS	By MS/MS	By MS/MS	By MS/MS	By MS/MS
D3YV00;P98195	D3YV00;P98195	4;4	3;3	3;3	Phospholipid-transporting ATPase	Atp9b	>tr|D3YV00|D3YV00_MOUSE Phospholipid-transporting ATPase OS=Mus musculus GN=Atp9b PE=1 SV=1;>sp|P98195|ATP9B_MOUSE Probable phospholipid-transporting ATPase IIB OS=Mus musculus GN=Atp9b PE=2 SV=4	2	4	3	3	0	1	0	3	3	1	0	0	0	3	2	1	0	0	0	3	2	1	4.9	4.3	4.3	127.94	1135	1135;1146	6						8	0	22.374	By matching	By matching	By matching	By MS/MS	By MS/MS
Q9WU60	Q9WU60	7	7	7	Attractin	Atrn	>sp|Q9WU60|ATRN_MOUSE Attractin OS=Mus musculus GN=Atrn PE=2 SV=3	1	7	7	7	0	2	1	4	5	1	0	2	1	4	5	1	0	2	1	4	5	1	5.3	5.3	5.3	158.06	1428	1428	4.1		4	1	6	9	1	0	9.9674	By matching	By MS/MS	By matching	By MS/MS	By MS/MS
P28658	P28658	4	4	4	Ataxin-10	Atxn10	>sp|P28658|ATX10_MOUSE Ataxin-10 OS=Mus musculus GN=Atxn10 PE=1 SV=2	1	4	4	4	3	3	3	4	4	3	3	3	3	4	4	3	3	3	3	4	4	3	12.4	12.4	12.4	53.706	475	475	2.69		8	18				0	39.402	By MS/MS	By MS/MS	By MS/MS	By MS/MS	By MS/MS
F7B6X4;F6U2C2;E9QM77;O70305;F6V8M6	F7B6X4;F6U2C2;E9QM77;O70305	4;4;4;4;1	4;4;4;4;1	4;4;4;4;1	Ataxin-2 (Fragment)	Atxn2	>tr|F7B6X4|F7B6X4_MOUSE Ataxin-2 (Fragment) OS=Mus musculus GN=Atxn2 PE=1 SV=1;>tr|F6U2C2|F6U2C2_MOUSE Ataxin-2 (Fragment) OS=Mus musculus GN=Atxn2 PE=1 SV=1;>tr|E9QM77|E9QM77_MOUSE Ataxin-2 OS=Mus musculus GN=Atxn2 PE=1 SV=1;>sp|O70305|ATX2_MOUSE Ataxin-2	5	4	4	4	3	2	2	3	0	1	3	2	2	3	0	1	3	2	2	3	0	1	28.8	28.8	28.8	35.381	330	330;929;1286;1285;662	4.81			1	1	14		0	22.628	By MS/MS	By MS/MS	By MS/MS	By MS/MS	By matching
E9Q5Q0;Q3TGG2;Q7TQH0	E9Q5Q0;Q3TGG2;Q7TQH0	1;1;1	1;1;1	1;1;1	Ataxin-2-like protein (Fragment)	Atxn2l	>tr|E9Q5Q0|E9Q5Q0_MOUSE Ataxin-2-like protein (Fragment) OS=Mus musculus GN=Atxn2l PE=1 SV=2;>tr|Q3TGG2|Q3TGG2_MOUSE Ataxin-2-like protein OS=Mus musculus GN=Atxn2l PE=1 SV=1;>sp|Q7TQH0|ATX2L_MOUSE Ataxin-2-like protein OS=Mus musculus GN=Atxn2l PE=1 SV=1	3	1	1	1	0	1	1	0	0	1	0	1	1	0	0	1	0	1	1	0	0	1	2	2	2	92.071	863	863;994;1049	5					3		0.0059421	1.7972	By matching	By MS/MS	By MS/MS	By matching	By matching
A2AWT3	A2AWT3	1	1	1	Ataxin-7-like protein 3	Atxn7l3	>sp|A2AWT3|AT7L3_MOUSE Ataxin-7-like protein 3 OS=Mus musculus GN=Atxn7l3 PE=2 SV=1	1	1	1	1	0	0	1	0	0	1	0	0	1	0	0	1	0	0	1	0	0	1	3.7	3.7	3.7	38.594	347	347	1.33	2	1					1	-2	By matching	By matching	By MS/MS	By matching	By matching
Z4YK56;Q8K135	Z4YK56;Q8K135	7;7	7;7	7;7	Protein AU040320	AU040320	>tr|Z4YK56|Z4YK56_MOUSE Protein AU040320 OS=Mus musculus GN=AU040320 PE=1 SV=1;>sp|Q8K135|K319L_MOUSE Dyslexia-associated protein KIAA0319-like protein OS=Mus musculus GN=Kiaa0319l PE=2 SV=1	2	7	7	7	1	2	0	5	4	7	1	2	0	5	4	7	1	2	0	5	4	7	8.8	8.8	8.8	119.43	1085	1085;1048	4.33	1	2	3	6	21		0	34.033	By matching	By matching	By matching	By MS/MS	By MS/MS
Q9JLZ3;F6RT60;F6R307;E9Q6L3;E9QMT1	Q9JLZ3;F6RT60;F6R307	13;9;8;2;2	13;9;8;2;2	13;9;8;2;2	Methylglutaconyl-CoA hydratase, mitochondrial	Auh	>sp|Q9JLZ3|AUHM_MOUSE Methylglutaconyl-CoA hydratase, mitochondrial OS=Mus musculus GN=Auh PE=1 SV=1;>tr|F6RT60|F6RT60_MOUSE Methylglutaconyl-CoA hydratase, mitochondrial (Fragment) OS=Mus musculus GN=Auh PE=1 SV=1;>tr|F6R307|F6R307_MOUSE Methylglutaconyl-	5	13	13	13	10	9	10	12	11	8	10	9	10	12	11	8	10	9	10	12	11	8	37.6	37.6	37.6	33.395	314	314;239;219;115;158	1.8	29	90	3	1			0	127.04	By MS/MS	By MS/MS	By MS/MS	By MS/MS	By MS/MS
P58158	P58158	5	5	5	Galactosylgalactosylxylosylprotein 3-beta-glucuronosyltransferase 3	B3gat3	>sp|P58158|B3GA3_MOUSE Galactosylgalactosylxylosylprotein 3-beta-glucuronosyltransferase 3 OS=Mus musculus GN=B3gat3 PE=2 SV=1	1	5	5	5	4	3	3	4	4	2	4	3	3	4	4	2	4	3	3	4	4	2	21.5	21.5	21.5	37.066	335	335	1.71	7	17					0	11.775	By MS/MS	By MS/MS	By MS/MS	By MS/MS	By MS/MS
Q09200	Q09200	4	4	4	Beta-1,4 N-acetylgalactosaminyltransferase 1	B4galnt1	>sp|Q09200|B4GN1_MOUSE Beta-1,4 N-acetylgalactosaminyltransferase 1 OS=Mus musculus GN=B4galnt1 PE=2 SV=1	1	4	4	4	2	4	4	4	4	4	2	4	4	4	4	4	2	4	4	4	4	4	12.6	12.6	12.6	59.211	533	533	2.92		2	24				0	8.085	By matching	By MS/MS	By MS/MS	By MS/MS	By MS/MS
Q8BWP8	Q8BWP8	1	1	1	Beta-1,4-glucuronyltransferase 1	B4gat1	>sp|Q8BWP8|B4GA1_MOUSE Beta-1,4-glucuronyltransferase 1 OS=Mus musculus GN=B4gat1 PE=1 SV=1	1	1	1	1	0	0	0	1	1	1	0	0	0	1	1	1	0	0	0	1	1	1	3.9	3.9	3.9	47.384	415	415	1.8	2	2	1				0.00027218	2.7109	By matching	By matching	By matching	By MS/MS	By matching
Q7TNS5;Q9QZN1	Q7TNS5	5;1	5;1	5;1	Protein B630019K06Rik	B630019K06Rik	>tr|Q7TNS5|Q7TNS5_MOUSE Protein B630019K06Rik OS=Mus musculus GN=B630019K06Rik PE=1 SV=1	2	5	5	5	4	4	4	5	4	2	4	4	4	5	4	2	4	4	4	5	4	2	22.8	22.8	22.8	34.857	333	333;701	1.89	7	38	2				0	32.216	By MS/MS	By MS/MS	By MS/MS	By MS/MS	By MS/MS
F7ABX5;Q3U9H3;D3YZR8;Q61337	F7ABX5;Q3U9H3;D3YZR8;Q61337	1;1;1;1	1;1;1;1	1;1;1;1	Bcl2-associated agonist of cell death (Fragment)	Bad	>tr|F7ABX5|F7ABX5_MOUSE Bcl2-associated agonist of cell death (Fragment) OS=Mus musculus GN=Bad PE=1 SV=1;>tr|Q3U9H3|Q3U9H3_MOUSE Bcl-associated death promoter, isoform CRA_a OS=Mus musculus GN=Bad PE=1 SV=1;>tr|D3YZR8|D3YZR8_MOUSE Bcl2-associated agonist	4	1	1	1	0	0	0	1	0	1	0	0	0	1	0	1	0	0	0	1	0	1	18	18	18	17.245	161	161;162;178;204	1	2						0	10.105	By matching	By matching	By matching	By MS/MS	By matching
Q91YN9;A0A087WNX9	Q91YN9	4;1	4;1	4;1	BAG family molecular chaperone regulator 2	Bag2	>sp|Q91YN9|BAG2_MOUSE BAG family molecular chaperone regulator 2 OS=Mus musculus GN=Bag2 PE=1 SV=1	2	4	4	4	4	4	3	4	2	1	4	4	3	4	2	1	4	4	3	4	2	1	31	31	31	23.473	210	210;57	1.05	20	1					0	8.6473	By MS/MS	By MS/MS	By MS/MS	By MS/MS	By matching
Q9JLV1	Q9JLV1	2	2	2	BAG family molecular chaperone regulator 3	Bag3	>sp|Q9JLV1|BAG3_MOUSE BAG family molecular chaperone regulator 3 OS=Mus musculus GN=Bag3 PE=1 SV=2	1	2	2	2	0	1	1	0	0	1	0	1	1	0	0	1	0	1	1	0	0	1	4.5	4.5	4.5	61.859	577	577	4				3			0.0061789	1.7793	By matching	By MS/MS	By matching	By matching	By matching
Q8CI32;E0CYW3;E0CX76	Q8CI32	7;2;1	7;2;1	7;2;1	BAG family molecular chaperone regulator 5	Bag5	>sp|Q8CI32|BAG5_MOUSE BAG family molecular chaperone regulator 5 OS=Mus musculus GN=Bag5 PE=1 SV=1	3	7	7	7	3	4	3	6	3	3	3	4	3	6	3	3	3	4	3	6	3	3	29.3	29.3	29.3	50.942	447	447;60;37	2.46	3	13	19				0	24.736	By MS/MS	By MS/MS	By MS/MS	By MS/MS	By MS/MS
Q3UF95;Q9Z1R2;G3UYQ2;Q3TDL4;G3UZT6;G3UXT8;G3UYZ0;G3V013;S4R224;S4R183	Q3UF95;Q9Z1R2;G3UYQ2;Q3TDL4;G3UZT6	15;15;14;14;14;6;3;3;2;1	15;15;14;14;14;6;3;3;2;1	15;15;14;14;14;6;3;3;2;1	Large proline-rich protein BAG6	Bag6	>tr|Q3UF95|Q3UF95_MOUSE Large proline-rich protein BAG6 OS=Mus musculus GN=Bag6 PE=1 SV=1;>sp|Q9Z1R2|BAG6_MOUSE Large proline-rich protein BAG6 OS=Mus musculus GN=Bag6 PE=1 SV=1;>tr|G3UYQ2|G3UYQ2_MOUSE Large proline-rich protein BAG6 OS=Mus musculus GN=Bag	10	15	15	15	4	8	5	12	6	9	4	8	5	12	6	9	4	8	5	12	6	9	18.7	18.7	18.7	119.14	1136	1136;1154;1082;1108;1122;563;210;254;120;115	4.86			2	6	47	2	0	50.514	By MS/MS	By MS/MS	By MS/MS	By MS/MS	By MS/MS
Q3UHD1	Q3UHD1	26	26	26	Brain-specific angiogenesis inhibitor 1	Bai1	>sp|Q3UHD1|BAI1_MOUSE Brain-specific angiogenesis inhibitor 1 OS=Mus musculus GN=Bai1 PE=1 SV=1	1	26	26	26	19	19	16	12	17	11	19	19	16	12	17	11	19	19	16	12	17	11	21	21	21	173.29	1582	1582	5.01	2	3	22	21	78	84	0	100.12	By MS/MS	By MS/MS	By MS/MS	By MS/MS	By MS/MS
Q80ZF8	Q80ZF8	20	20	19	Brain-specific angiogenesis inhibitor 3	Bai3	>sp|Q80ZF8|BAI3_MOUSE Brain-specific angiogenesis inhibitor 3 OS=Mus musculus GN=Bai3 PE=1 SV=2	1	20	20	19	12	11	12	14	16	4	12	11	12	14	16	4	11	10	11	13	15	4	16.4	16.4	15.6	171.31	1522	1522	4.97		14	12	12	47	73	0	44.467	By MS/MS	By MS/MS	By MS/MS	By MS/MS	By MS/MS
B1AZ46;Q8BKX1	B1AZ46;Q8BKX1	43;43	43;43	43;43	Brain-specific angiogenesis inhibitor 1-associated protein 2	Baiap2	>tr|B1AZ46|B1AZ46_MOUSE Brain-specific angiogenesis inhibitor 1-associated protein 2 OS=Mus musculus GN=Baiap2 PE=1 SV=1;>sp|Q8BKX1|BAIP2_MOUSE Brain-specific angiogenesis inhibitor 1-associated protein 2 OS=Mus musculus GN=Baiap2 PE=1 SV=2	2	43	43	43	40	37	36	30	27	22	40	37	36	30	27	22	40	37	36	30	27	22	81.8	81.8	81.8	57.681	521	521;535	2.4	124	169	360	9	3		0	323.31	By MS/MS	By MS/MS	By MS/MS	By MS/MS	By MS/MS
S4R1K2;S4R1E7;Q80TT2	S4R1K2;S4R1E7;Q80TT2	1;1;1	1;1;1	1;1;1	BAI1-associated protein 3	Baiap3	>tr|S4R1K2|S4R1K2_MOUSE BAI1-associated protein 3 OS=Mus musculus GN=Baiap3 PE=1 SV=1;>tr|S4R1E7|S4R1E7_MOUSE BAI1-associated protein 3 OS=Mus musculus GN=Baiap3 PE=1 SV=1;>sp|Q80TT2|BAIP3_MOUSE BAI1-associated protein 3 OS=Mus musculus GN=Baiap3 PE=3 SV=3	3	1	1	1	1	1	1	0	0	1	1	1	1	0	0	1	1	1	1	0	0	1	1.9	1.9	1.9	125.08	1114	1114;1150;1134	5					4		0	2.8726	By MS/MS	By MS/MS	By matching	By matching	By matching
O54962	O54962	3	3	3	Barrier-to-autointegration factor	Banf1	>sp|O54962|BAF_MOUSE Barrier-to-autointegration factor OS=Mus musculus GN=Banf1 PE=1 SV=1	1	3	3	3	3	2	3	1	1	1	3	2	3	1	1	1	3	2	3	1	1	1	30.3	30.3	30.3	10.102	89	89	1	26						0	22.171	By MS/MS	By MS/MS	By MS/MS	By MS/MS	By matching
Q91XV3	Q91XV3	20	20	20	Brain acid soluble protein 1	Basp1	>sp|Q91XV3|BASP1_MOUSE Brain acid soluble protein 1 OS=Mus musculus GN=Basp1 PE=1 SV=3	1	20	20	20	15	17	16	19	18	17	15	17	16	19	18	17	15	17	16	19	18	17	83.6	83.6	83.6	22.086	226	226	2.93	29	224	319	102	41	16	0	323.31	By MS/MS	By MS/MS	By MS/MS	By MS/MS	By MS/MS
Q07813	Q07813	2	2	2	Apoptosis regulator BAX	Bax	>sp|Q07813|BAX_MOUSE Apoptosis regulator BAX OS=Mus musculus GN=Bax PE=1 SV=1	1	2	2	2	1	0	0	0	2	1	1	0	0	0	2	1	1	0	0	0	2	1	13.5	13.5	13.5	21.394	192	192	1	5						0	7.5095	By MS/MS	By matching	By matching	By matching	By MS/MS
Q3V3N7	Q3V3N7	1	1	1	Protein Bbs1	Bbs1	>tr|Q3V3N7|Q3V3N7_MOUSE Protein Bbs1 OS=Mus musculus GN=Bbs1 PE=1 SV=1	1	1	1	1	1	1	1	0	0	0	1	1	1	0	0	0	1	1	1	0	0	0	3.7	3.7	3.7	65.094	593	593	3			3				0	5.29	By MS/MS	By matching	By matching	By matching	By matching
A0A0A0MQB0;Q4PJX1	A0A0A0MQB0;Q4PJX1	4;4	4;4	4;4	Protein BC003331	BC003331	>tr|A0A0A0MQB0|A0A0A0MQB0_MOUSE Protein BC003331 OS=Mus musculus GN=BC003331 PE=1 SV=1;>sp|Q4PJX1|ODR4_MOUSE Protein odr-4 homolog OS=Mus musculus GN=Odr4 PE=2 SV=2	2	4	4	4	0	0	0	3	3	2	0	0	0	3	3	2	0	0	0	3	3	2	17.7	17.7	17.7	38.111	339	339;447	2.67		4	8				0	8.3531	By matching	By matching	By matching	By MS/MS	By MS/MS
D6RDS0;Q91W34	D6RDS0;Q91W34	1;1	1;1	1;1	Protein BC017158	BC017158	>tr|D6RDS0|D6RDS0_MOUSE Protein BC017158 OS=Mus musculus GN=BC017158 PE=4 SV=1;>sp|Q91W34|RUS1_MOUSE RUS1 family protein C16orf58 homolog OS=Mus musculus PE=2 SV=1	2	1	1	1	0	0	0	1	1	0	0	0	0	1	1	0	0	0	0	1	1	0	4	4	4	36.861	347	347;466	2		2					0	4.2118	By matching	By matching	By matching	By MS/MS	By MS/MS
A0A0A0MQK0;Q3TYS2	A0A0A0MQK0;Q3TYS2	1;1	1;1	1;1	Protein BC017643 (Fragment)	BC017643	>tr|A0A0A0MQK0|A0A0A0MQK0_MOUSE Protein BC017643 (Fragment) OS=Mus musculus GN=BC017643 PE=1 SV=1;>sp|Q3TYS2|CQ062_MOUSE Uncharacterized protein C17orf62 homolog OS=Mus musculus PE=2 SV=2	2	1	1	1	0	0	0	1	0	0	0	0	0	1	0	0	0	0	0	1	0	0	11.3	11.3	11.3	16.983	150	150;187	1	1						1	-2	By matching	By matching	By matching	By MS/MS	By matching
E9Q2V5;Q3UTZ3;A0A0G2JDC3	E9Q2V5;Q3UTZ3;A0A0G2JDC3	2;2;1	2;2;1	2;2;1	Protein BC037034	BC037034	>tr|E9Q2V5|E9Q2V5_MOUSE Protein BC037034 OS=Mus musculus GN=BC037034 PE=1 SV=1;>sp|Q3UTZ3|CG043_MOUSE Uncharacterized protein C7orf43 homolog OS=Mus musculus PE=2 SV=1;>tr|A0A0G2JDC3|A0A0G2JDC3_MOUSE Protein BC037034 OS=Mus musculus GN=BC037034 PE=4 SV=1	3	2	2	2	2	2	2	2	1	2	2	2	2	2	1	2	2	2	2	2	1	2	4.1	4.1	4.1	62.749	580	580;580;311	3			12				0	4.3112	By MS/MS	By MS/MS	By MS/MS	By matching	By matching
Q9R069;D3YTK7	Q9R069	5;1	5;1	5;1	Basal cell adhesion molecule	Bcam	>sp|Q9R069|BCAM_MOUSE Basal cell adhesion molecule OS=Mus musculus GN=Bcam PE=2 SV=1	2	5	5	5	0	0	0	2	3	3	0	0	0	2	3	3	0	0	0	2	3	3	14	14	14	67.669	622	622;193	3.2		1	6	3			0	4.5111	By matching	By matching	By matching	By MS/MS	By MS/MS
Q61361;A0A0A6YW95	Q61361	26;3	26;3	26;3	Brevican core protein	Bcan	>sp|Q61361|PGCB_MOUSE Brevican core protein OS=Mus musculus GN=Bcan PE=1 SV=2	2	26	26	26	12	12	10	18	19	6	12	12	10	18	19	6	12	12	10	18	19	6	34.7	34.7	34.7	95.814	883	883;105	4.16	3	18	51	59	73	30	0	95.467	By MS/MS	By MS/MS	By MS/MS	By MS/MS	By MS/MS
Q61334	Q61334	4	4	4	B-cell receptor-associated protein 29	Bcap29	>sp|Q61334|BAP29_MOUSE B-cell receptor-associated protein 29 OS=Mus musculus GN=Bcap29 PE=1 SV=1	1	4	4	4	3	2	2	3	1	1	3	2	2	3	1	1	3	2	2	3	1	1	19.6	19.6	19.6	27.964	240	240	1.05	19	1					0	57.255	By MS/MS	By MS/MS	By MS/MS	By MS/MS	By matching
Q61335	Q61335	5	5	5	B-cell receptor-associated protein 31	Bcap31	>sp|Q61335|BAP31_MOUSE B-cell receptor-associated protein 31 OS=Mus musculus GN=Bcap31 PE=1 SV=4	1	5	5	5	2	2	2	5	2	4	2	2	2	5	2	4	2	2	2	5	2	4	25.7	25.7	25.7	27.956	245	245	1.35	21	9	1				0	20.291	By MS/MS	By MS/MS	By MS/MS	By MS/MS	By MS/MS
Q80YN3;A2AVX1;E9Q8Q5	Q80YN3;A2AVX1;E9Q8Q5	18;17;17	18;17;17	5;5;5	Breast carcinoma-amplified sequence 1 homolog	Bcas1	>sp|Q80YN3|BCAS1_MOUSE Breast carcinoma-amplified sequence 1 homolog OS=Mus musculus GN=Bcas1 PE=2 SV=3;>tr|A2AVX1|A2AVX1_MOUSE Breast carcinoma-amplified sequence 1 homolog OS=Mus musculus GN=Bcas1 PE=1 SV=1;>tr|E9Q8Q5|E9Q8Q5_MOUSE Breast carcinoma-amplif	3	18	18	5	17	14	13	14	12	7	17	14	13	14	12	7	5	3	3	1	2	0	25.8	25.8	7.9	67.377	633	633;577;587	2.22	29	78	50	1	3	1	0	137.04	By MS/MS	By MS/MS	By MS/MS	By MS/MS	By MS/MS
Q0VF62;B1AR74;Q8CCN5;F7C0F2;B1AR76;F7CPM1;Q5SWI1;F6VJ09;B1B0B3	Q0VF62;B1AR74;Q8CCN5;F7C0F2	11;11;11;8;5;5;2;1;1	11;11;11;8;5;5;2;1;1	11;11;11;8;5;5;2;1;1	Bcas3 protein	Bcas3	>tr|Q0VF62|Q0VF62_MOUSE Bcas3 protein OS=Mus musculus GN=Bcas3 PE=1 SV=1;>tr|B1AR74|B1AR74_MOUSE Breast carcinoma-amplified sequence 3 homolog OS=Mus musculus GN=Bcas3 PE=1 SV=1;>sp|Q8CCN5|BCAS3_MOUSE Breast carcinoma-amplified sequence 3 homolog OS=Mus mu	9	11	11	11	3	3	2	8	7	7	3	3	2	8	7	7	3	3	2	8	7	7	16.2	16.2	16.2	99.464	913	913;943;928;693;458;477;165;86;120	3.72	7	2	5	30	12	1	0	127.62	By MS/MS	By MS/MS	By MS/MS	By MS/MS	By MS/MS
E9Q4K3;Q8CBC8;P24288;B2KFA6;B2KFA7;B2KFA9;B2KFA8	E9Q4K3;Q8CBC8;P24288	3;3;3;1;1;1;1	3;3;3;1;1;1;1	3;3;3;1;1;1;1	Branched-chain-amino-acid aminotransferase	Bcat1	>tr|E9Q4K3|E9Q4K3_MOUSE Branched-chain-amino-acid aminotransferase OS=Mus musculus GN=Bcat1 PE=1 SV=1;>tr|Q8CBC8|Q8CBC8_MOUSE Branched-chain-amino-acid aminotransferase OS=Mus musculus GN=Bcat1 PE=1 SV=1;>sp|P24288|BCAT1_MOUSE Branched-chain-amino-acid ami	7	3	3	3	0	0	0	3	3	2	0	0	0	3	3	2	0	0	0	3	3	2	9.9	9.9	9.9	43.518	393	393;453;386;84;112;136;224	2.07	1	12		1			0.00027071	2.6658	By matching	By matching	By matching	By MS/MS	By MS/MS
O88374;D3Z7C8;O35855	O88374;D3Z7C8;O35855	1;1;1	1;1;1	1;1;1	Branched-chain-amino-acid aminotransferase	Bcat2	>tr|O88374|O88374_MOUSE Branched-chain-amino-acid aminotransferase OS=Mus musculus GN=Bcat2 PE=1 SV=1;>tr|D3Z7C8|D3Z7C8_MOUSE Branched-chain-amino-acid aminotransferase OS=Mus musculus GN=Bcat2 PE=1 SV=1;>sp|O35855|BCAT2_MOUSE Branched-chain-amino-acid ami	3	1	1	1	0	0	0	0	1	1	0	0	0	0	1	1	0	0	0	0	1	1	3.7	3.7	3.7	39.774	353	353;388;393	2		2					0.0077859	1.6489	By matching	By matching	By matching	By matching	By MS/MS
O55028;D3Z7R0	O55028;D3Z7R0	7;6	7;6	7;6	[3-methyl-2-oxobutanoate dehydrogenase [lipoamide]] kinase, mitochondrial	Bckdk	>sp|O55028|BCKD_MOUSE [3-methyl-2-oxobutanoate dehydrogenase [lipoamide]] kinase, mitochondrial OS=Mus musculus GN=Bckdk PE=1 SV=1;>tr|D3Z7R0|D3Z7R0_MOUSE [3-methyl-2-oxobutanoate dehydrogenase [lipoamide]] kinase, mitochondrial (Fragment) OS=Mus musculus	2	7	7	7	5	6	5	2	2	1	5	6	5	2	2	1	5	6	5	2	2	1	20.4	20.4	20.4	46.587	412	412;214	2		28					0	11.687	By MS/MS	By MS/MS	By MS/MS	By matching	By MS/MS
A2AHX7;A2AHX8;A2AHX9;Q9QWX2;Q64373	A2AHX7;A2AHX8;A2AHX9;Q9QWX2;Q64373	1;1;1;1;1	1;1;1;1;1	1;1;1;1;1	Bcl-2-like protein 1 (Fragment)	Bcl2l1	>tr|A2AHX7|A2AHX7_MOUSE Bcl-2-like protein 1 (Fragment) OS=Mus musculus GN=Bcl2l1 PE=1 SV=1;>tr|A2AHX8|A2AHX8_MOUSE Bcl-2-like protein 1 (Fragment) OS=Mus musculus GN=Bcl2l1 PE=1 SV=1;>tr|A2AHX9|A2AHX9_MOUSE Bcl-2-like protein 1 (Fragment) OS=Mus musculus	5	1	1	1	0	1	1	1	1	1	0	1	1	1	1	1	0	1	1	1	1	1	12.8	12.8	12.8	8.6011	78	78;96;154;188;233	1	6						0.00027442	2.7941	By matching	By MS/MS	By matching	By MS/MS	By MS/MS
P59017	P59017	8	8	8	Bcl-2-like protein 13	Bcl2l13	>sp|P59017|B2L13_MOUSE Bcl-2-like protein 13 OS=Mus musculus GN=Bcl2l13 PE=1 SV=2	1	8	8	8	5	7	7	8	8	8	5	7	7	8	8	8	5	7	7	8	8	8	30	30	30	46.719	434	434	2.56	11	29	67	1	1		0	133.28	By MS/MS	By MS/MS	By MS/MS	By MS/MS	By MS/MS
Q6PAJ1	Q6PAJ1	15	15	14	Breakpoint cluster region protein	Bcr	>sp|Q6PAJ1|BCR_MOUSE Breakpoint cluster region protein OS=Mus musculus GN=Bcr PE=1 SV=3	1	15	15	14	9	7	8	7	5	5	9	7	8	7	5	5	8	6	7	6	4	5	19.3	19.3	18.5	143.07	1270	1270	4.78	3	1	2	12	33	16	0	24.523	By MS/MS	By MS/MS	By MS/MS	By MS/MS	By MS/MS
Q9CZP5	Q9CZP5	7	7	7	Mitochondrial chaperone BCS1	Bcs1l	>sp|Q9CZP5|BCS1_MOUSE Mitochondrial chaperone BCS1 OS=Mus musculus GN=Bcs1l PE=1 SV=1	1	7	7	7	3	2	0	6	7	6	3	2	0	6	7	6	3	2	0	6	7	6	23.7	23.7	23.7	47.406	418	418	1.95	3	35	1				0	40.602	By MS/MS	By MS/MS	By matching	By MS/MS	By MS/MS
Q80XN0;D3Z2Y8	Q80XN0	20;9	20;9	20;9	D-beta-hydroxybutyrate dehydrogenase, mitochondrial	Bdh1	>sp|Q80XN0|BDH_MOUSE D-beta-hydroxybutyrate dehydrogenase, mitochondrial OS=Mus musculus GN=Bdh1 PE=1 SV=2	2	20	20	20	10	10	7	20	17	13	10	10	7	20	17	13	10	10	7	20	17	13	58	58	58	38.299	343	343;265	1.86	53	128	6	2	4	1	0	323.31	By MS/MS	By MS/MS	By MS/MS	By MS/MS	By MS/MS
F8WIG2;A0A087WQY4;Q68EF6	F8WIG2;A0A087WQY4;Q68EF6	26;26;26	26;26;26	26;26;26	Brain-enriched guanylate kinase-associated protein	Begain	>tr|F8WIG2|F8WIG2_MOUSE Brain-enriched guanylate kinase-associated protein OS=Mus musculus GN=Begain PE=1 SV=2;>tr|A0A087WQY4|A0A087WQY4_MOUSE Brain-enriched guanylate kinase-associated protein (Fragment) OS=Mus musculus GN=Begain PE=1 SV=1;>sp|Q68EF6|BEGI	3	26	26	26	22	21	22	16	7	6	22	21	22	16	7	6	22	21	22	16	7	6	51.4	51.4	51.4	67.376	619	619;636;600	2.89	34	39	67	74	2	2	0	160.75	By MS/MS	By MS/MS	By MS/MS	By MS/MS	By MS/MS
O35623	O35623	2	2	2	BET1 homolog	Bet1	>sp|O35623|BET1_MOUSE BET1 homolog OS=Mus musculus GN=Bet1 PE=1 SV=1	1	2	2	2	1	0	0	1	1	2	1	0	0	1	1	2	1	0	0	1	1	2	28	28	28	13.274	118	118	1	7						0	5.9996	By MS/MS	By matching	By matching	By MS/MS	By matching
G3UXK5;B2KG46;Q8BR07	G3UXK5;B2KG46;Q8BR07	2;2;2	2;2;2	2;2;2	Protein bicaudal D homolog 1	Bicd1	>tr|G3UXK5|G3UXK5_MOUSE Protein bicaudal D homolog 1 OS=Mus musculus GN=Bicd1 PE=1 SV=1;>tr|B2KG46|B2KG46_MOUSE Protein bicaudal D homolog 1 OS=Mus musculus GN=Bicd1 PE=1 SV=1;>sp|Q8BR07|BICD1_MOUSE Protein bicaudal D homolog 1 OS=Mus musculus GN=Bicd1 PE=	3	2	2	2	0	0	0	2	2	2	0	0	0	2	2	2	0	0	0	2	2	2	3.5	3.5	3.5	95.042	827	827;975;835	4.3				7	3		0	13.74	By matching	By matching	By matching	By MS/MS	By MS/MS
D3Z390;Q921C5	D3Z390;Q921C5	1;1	1;1	1;1	Bicaudal D homolog 2 (Drosophila), isoform CRA_a	Bicd2	>tr|D3Z390|D3Z390_MOUSE Bicaudal D homolog 2 (Drosophila), isoform CRA_a OS=Mus musculus GN=Bicd2 PE=1 SV=2;>sp|Q921C5|BICD2_MOUSE Protein bicaudal D homolog 2 OS=Mus musculus GN=Bicd2 PE=1 SV=1	2	1	1	1	0	0	0	1	0	0	0	0	0	1	0	0	0	0	0	1	0	0	1.3	1.3	1.3	84.702	746	746;820	4				1			0.0095808	1.508	By matching	By matching	By matching	By MS/MS	By matching
O08539	O08539	23	21	4	Myc box-dependent-interacting protein 1	Bin1	>sp|O08539|BIN1_MOUSE Myc box-dependent-interacting protein 1 OS=Mus musculus GN=Bin1 PE=1 SV=1	1	23	21	4	11	10	9	22	19	17	9	8	7	20	17	16	1	2	1	4	2	3	45.2	43.7	6	64.469	588	588	2.86	26	48	120	62	1		0	170.87	By MS/MS	By MS/MS	By MS/MS	By MS/MS	By MS/MS
S4R2J8;S4R1B8;S4R270;D3Z6Q9	S4R2J8;S4R1B8;S4R270;D3Z6Q9	3;3;3;3	1;1;1;1	1;1;1;1	Bridging integrator 2	Bin2	>tr|S4R2J8|S4R2J8_MOUSE Bridging integrator 2 OS=Mus musculus GN=Bin2 PE=1 SV=1;>tr|S4R1B8|S4R1B8_MOUSE Bridging integrator 2 OS=Mus musculus GN=Bin2 PE=1 SV=1;>tr|S4R270|S4R270_MOUSE Bridging integrator 2 OS=Mus musculus GN=Bin2 PE=1 SV=1;>sp|D3Z6Q9|BIN2_	4	3	1	1	2	3	3	3	3	2	0	1	1	1	1	1	0	1	1	1	1	1	5.1	3.2	3.2	50.891	473	473;478;505;489	2	3	3	3				0.00079766	2.4522	By matching	By matching	By matching	By MS/MS	By MS/MS
Q8R016;E9Q6V3;E9PY26;E9PZH4	Q8R016;E9Q6V3;E9PY26;E9PZH4	4;2;2;2	4;2;2;2	4;2;2;2	Bleomycin hydrolase	Blmh	>sp|Q8R016|BLMH_MOUSE Bleomycin hydrolase OS=Mus musculus GN=Blmh PE=1 SV=1;>tr|E9Q6V3|E9Q6V3_MOUSE Bleomycin hydrolase OS=Mus musculus GN=Blmh PE=1 SV=1;>tr|E9PY26|E9PY26_MOUSE Bleomycin hydrolase (Fragment) OS=Mus musculus GN=Blmh PE=1 SV=1;>tr|E9PZH4|E9	4	4	4	4	0	0	0	3	2	2	0	0	0	3	2	2	0	0	0	3	2	2	16.7	16.7	16.7	52.511	455	455;71;179;209	2.36	1	6	3	1			0	9.7786	By matching	By matching	By matching	By MS/MS	By MS/MS
E9PZC3;Q923D2;E9PZC4	E9PZC3;Q923D2;E9PZC4	3;3;2	3;3;2	3;3;2	Flavin reductase (NADPH)	Blvrb	>tr|E9PZC3|E9PZC3_MOUSE Flavin reductase (NADPH) OS=Mus musculus GN=Blvrb PE=1 SV=1;>sp|Q923D2|BLVRB_MOUSE Flavin reductase (NADPH) OS=Mus musculus GN=Blvrb PE=2 SV=3;>tr|E9PZC4|E9PZC4_MOUSE Flavin reductase (NADPH) OS=Mus musculus GN=Blvrb PE=1 SV=1	3	3	3	3	0	0	0	1	2	2	0	0	0	1	2	2	0	0	0	1	2	2	22.7	22.7	22.7	26.647	247	247;206;120	1	6						0	9.6905	By matching	By matching	By matching	By MS/MS	By MS/MS
Q60607;P36895	Q60607;P36895	2;2	2;2	2;2	Receptor protein serine/threonine kinase	Bmpr1a	>tr|Q60607|Q60607_MOUSE Receptor protein serine/threonine kinase OS=Mus musculus GN=Bmpr1a PE=1 SV=1;>sp|P36895|BMR1A_MOUSE Bone morphogenetic protein receptor type-1A OS=Mus musculus GN=Bmpr1a PE=2 SV=1	2	2	2	2	0	1	1	1	2	2	0	1	1	1	2	2	0	1	1	1	2	2	10.4	10.4	10.4	56.438	500	500;532	3			7				0	4.5644	By matching	By matching	By matching	By MS/MS	By matching
O35607	O35607	9	9	9	Bone morphogenetic protein receptor type-2	Bmpr2	>sp|O35607|BMPR2_MOUSE Bone morphogenetic protein receptor type-2 OS=Mus musculus GN=Bmpr2 PE=1 SV=1	1	9	9	9	1	1	1	8	6	5	1	1	1	8	6	5	1	1	1	8	6	5	14	14	14	115.02	1038	1038	4.07		2	12	27	20		0	31.558	By MS/MS	By matching	By MS/MS	By MS/MS	By MS/MS
Q6QD59;F7C279;B8JJI4;F6QGF9	Q6QD59;F7C279;B8JJI4	6;5;4;2	6;5;4;2	6;5;4;2	Vesicle transport protein SEC20	Bnip1	>sp|Q6QD59|SEC20_MOUSE Vesicle transport protein SEC20 OS=Mus musculus GN=Bnip1 PE=2 SV=1;>tr|F7C279|F7C279_MOUSE Vesicle transport protein SEC20 (Fragment) OS=Mus musculus GN=Bnip1 PE=1 SV=1;>tr|B8JJI4|B8JJI4_MOUSE Vesicle transport protein SEC20 OS=Mus m	4	6	6	6	1	1	0	4	3	2	1	1	0	4	3	2	1	1	0	4	3	2	33.8	33.8	33.8	26.175	228	228;126;194;125	1	15						0	22.261	By matching	By matching	By matching	By MS/MS	By MS/MS
Q91Z78;Q9Z2F7	Q91Z78;Q9Z2F7	1;1	1;1	1;1	BCL2/adenovirus E1B 19 kDa protein-interacting protein 3-like	Bnip3l	>tr|Q91Z78|Q91Z78_MOUSE BCL2/adenovirus E1B 19 kDa protein-interacting protein 3-like OS=Mus musculus GN=Bnip3l PE=1 SV=1;>sp|Q9Z2F7|BNI3L_MOUSE BCL2/adenovirus E1B 19 kDa protein-interacting protein 3-like OS=Mus musculus GN=Bnip3l PE=1 SV=1	2	1	1	1	0	0	0	0	1	1	0	0	0	0	1	1	0	0	0	0	1	1	7.4	7.4	7.4	22.313	204	204;218	2		2					0	10.939	By matching	By matching	By matching	By matching	By MS/MS
Q9D8S9	Q9D8S9	2	2	2	BolA-like protein 1	Bola1	>sp|Q9D8S9|BOLA1_MOUSE BolA-like protein 1 OS=Mus musculus GN=Bola1 PE=1 SV=1	1	2	2	2	1	1	1	1	1	1	1	1	1	1	1	1	1	1	1	1	1	1	24.1	24.1	24.1	14.379	137	137	1	8						0	4.3892	By matching	By matching	By matching	By MS/MS	By matching
Q8R164	Q8R164	6	6	6	Valacyclovir hydrolase	Bphl	>sp|Q8R164|BPHL_MOUSE Valacyclovir hydrolase OS=Mus musculus GN=Bphl PE=1 SV=1	1	6	6	6	0	0	1	4	4	1	0	0	1	4	4	1	0	0	1	4	4	1	21	21	21	32.851	291	291	1.46	7	6					0	6.3157	By matching	By matching	By matching	By MS/MS	By MS/MS
Q9Z0S1;D3Z0E6;D3Z5X0	Q9Z0S1;D3Z0E6	5;3;2	5;3;2	5;3;2	3(2),5-bisphosphate nucleotidase 1	Bpnt1	>sp|Q9Z0S1|BPNT1_MOUSE 3(2),5-bisphosphate nucleotidase 1 OS=Mus musculus GN=Bpnt1 PE=1 SV=2;>tr|D3Z0E6|D3Z0E6_MOUSE 3(2),5-bisphosphate nucleotidase 1 OS=Mus musculus GN=Bpnt1 PE=1 SV=1	3	5	5	5	0	0	0	3	4	3	0	0	0	3	4	3	0	0	0	3	4	3	19.5	19.5	19.5	33.196	308	308;253;83	1.75	3	9					0	39.335	By matching	By matching	By matching	By MS/MS	By MS/MS
Q8BXV2;A0A0G2JGE0	Q8BXV2	6;2	6;2	6;2	BRI3-binding protein	Bri3bp	>sp|Q8BXV2|BRI3B_MOUSE BRI3-binding protein OS=Mus musculus GN=Bri3bp PE=2 SV=1	2	6	6	6	4	4	3	5	3	3	4	4	3	5	3	3	4	4	3	5	3	3	20.9	20.9	20.9	28.263	253	253;150	1.02	41	1					0	52.389	By MS/MS	By MS/MS	By MS/MS	By MS/MS	By MS/MS
Q920P3	Q920P3	21	21	21	BMP/retinoic acid-inducible neural-specific protein 1	Brinp1	>sp|Q920P3|BRNP1_MOUSE BMP/retinoic acid-inducible neural-specific protein 1 OS=Mus musculus GN=Brinp1 PE=2 SV=1	1	21	21	21	16	14	16	14	11	10	16	14	16	14	11	10	16	14	16	14	11	10	26.1	26.1	26.1	88.64	760	760	3.83			26	103	4		0	92.797	By MS/MS	By MS/MS	By MS/MS	By MS/MS	By MS/MS
Q6DFY8;A0A0A6YWU9	Q6DFY8	8;2	8;2	6;2	BMP/retinoic acid-inducible neural-specific protein 2	Brinp2	>sp|Q6DFY8|BRNP2_MOUSE BMP/retinoic acid-inducible neural-specific protein 2 OS=Mus musculus GN=Brinp2 PE=2 SV=1	2	8	8	6	3	3	3	7	5	4	3	3	3	7	5	4	3	2	3	5	4	4	14	14	9.6	89.227	783	783;187	3.78			7	25			0	71.82	By MS/MS	By matching	By MS/MS	By MS/MS	By MS/MS
Q499E0;B1AQT5	Q499E0;B1AQT5	4;2	2;1	2;1	BMP/retinoic acid-inducible neural-specific protein 3	Brinp3	>sp|Q499E0|BRNP3_MOUSE BMP/retinoic acid-inducible neural-specific protein 3 OS=Mus musculus GN=Brinp3 PE=2 SV=2;>tr|B1AQT5|B1AQT5_MOUSE BMP/retinoic acid-inducible neural-specific protein 3 (Fragment) OS=Mus musculus GN=Brinp3 PE=1 SV=2	2	4	2	2	1	2	0	3	3	0	1	1	0	1	2	0	1	1	0	1	2	0	8.7	4.2	4.2	88.482	766	766;250	3.71			2	5			0	6.1921	By MS/MS	By MS/MS	By matching	By MS/MS	By MS/MS
Q91VR8	Q91VR8	6	6	6	Protein BRICK1	Brk1	>sp|Q91VR8|BRK1_MOUSE Protein BRICK1 OS=Mus musculus GN=Brk1 PE=3 SV=1	1	6	6	6	4	5	4	5	6	5	4	5	4	5	6	5	4	5	4	5	6	5	56	56	56	8.7608	75	75	1.05	35	2					0	15.396	By MS/MS	By MS/MS	By MS/MS	By MS/MS	By MS/MS
D3Z5P0;Q5RJI5;G3UZ00;G3UXY1	D3Z5P0;Q5RJI5	16;16;1;1	16;16;1;1	14;14;0;0	Serine/threonine-protein kinase BRSK1	Brsk1	>tr|D3Z5P0|D3Z5P0_MOUSE Serine/threonine-protein kinase BRSK1 OS=Mus musculus GN=Brsk1 PE=1 SV=1;>sp|Q5RJI5|BRSK1_MOUSE Serine/threonine-protein kinase BRSK1 OS=Mus musculus GN=Brsk1 PE=1 SV=1	4	16	16	14	11	12	8	8	7	10	11	12	8	8	7	10	10	11	8	6	6	9	34.9	34.9	32.4	77.196	703	703;778;92;200	3.51		13	16	57			0	66.293	By MS/MS	By MS/MS	By MS/MS	By MS/MS	By MS/MS
G3UXM5;G3UWV4;Q69Z98;G3UZ19;G3UYN4;G3UZN4;G3UYP7	G3UXM5;G3UWV4;Q69Z98;G3UZ19;G3UYN4	10;10;10;8;8;2;1	8;8;8;7;7;1;1	8;8;8;7;7;1;1	Serine/threonine-protein kinase BRSK2 (Fragment)	Brsk2	>tr|G3UXM5|G3UXM5_MOUSE Serine/threonine-protein kinase BRSK2 (Fragment) OS=Mus musculus GN=Brsk2 PE=1 SV=1;>tr|G3UWV4|G3UWV4_MOUSE Serine/threonine-protein kinase BRSK2 OS=Mus musculus GN=Brsk2 PE=1 SV=1;>sp|Q69Z98|BRSK2_MOUSE Serine/threonine-protein kin	7	10	8	8	5	6	6	5	3	9	4	5	6	3	2	8	4	5	6	3	2	8	19.9	17.1	17.1	68.714	614	614;697;735;486;504;233;113	3.38		11	5	25	1		0	32.038	By MS/MS	By MS/MS	By MS/MS	By MS/MS	By MS/MS
E0CXJ2;Q9Z2E9	E0CXJ2;Q9Z2E9	1;1	1;1	1;1	Seipin	Bscl2	>tr|E0CXJ2|E0CXJ2_MOUSE Seipin OS=Mus musculus GN=Bscl2 PE=1 SV=1;>sp|Q9Z2E9|BSCL2_MOUSE Seipin OS=Mus musculus GN=Bscl2 PE=1 SV=2	2	1	1	1	0	0	0	1	1	0	0	0	0	1	1	0	0	0	0	1	1	0	4.2	4.2	4.2	23.653	213	213;383	5.5					2	2	0.0077897	1.6535	By matching	By matching	By matching	By MS/MS	By MS/MS
K3W4Q8;P18572;J3QP71	K3W4Q8;P18572;J3QP71	10;10;8	10;10;8	10;10;8	Basigin	Bsg	>tr|K3W4Q8|K3W4Q8_MOUSE Basigin OS=Mus musculus GN=Bsg PE=1 SV=1;>sp|P18572|BASI_MOUSE Basigin OS=Mus musculus GN=Bsg PE=1 SV=2;>tr|J3QP71|J3QP71_MOUSE Basigin (Fragment) OS=Mus musculus GN=Bsg PE=1 SV=1	3	10	10	10	6	5	6	9	9	8	6	5	6	9	9	8	6	5	6	9	9	8	41.7	41.7	41.7	24.116	218	218;389;197	2.03	12	82	11	2			0	154.72	By MS/MS	By MS/MS	By MS/MS	By MS/MS	By MS/MS
O88737;V9GX98;Q8BL48	O88737	226;64;1	221;62;1	221;62;1	Protein bassoon	Bsn	>sp|O88737|BSN_MOUSE Protein bassoon OS=Mus musculus GN=Bsn PE=1 SV=4	3	226	221	221	187	208	198	152	171	142	183	204	195	148	167	140	183	204	195	148	167	140	65.4	64.8	64.8	418.84	3942	3942;1171;810	4.56	130	329	576	953	1217	1523	0	323.31	By MS/MS	By MS/MS	By MS/MS	By MS/MS	By MS/MS
E9QAE3	E9QAE3	1	1	1	Protein Btaf1	Btaf1	>tr|E9QAE3|E9QAE3_MOUSE Protein Btaf1 OS=Mus musculus GN=Btaf1 PE=1 SV=1	1	1	1	1	0	0	0	0	1	0	0	0	0	0	1	0	0	0	0	0	1	0	1.2	1.2	1.2	207.05	1848	1848	2		1					1	-2	By matching	By matching	By matching	By matching	By MS/MS
Q6GQW0;H7BWX5;E9QJW1	Q6GQW0;H7BWX5	7;6;3	7;6;3	7;6;3	Ankyrin repeat and BTB/POZ domain-containing protein BTBD11	Btbd11	>sp|Q6GQW0|BTBDB_MOUSE Ankyrin repeat and BTB/POZ domain-containing protein BTBD11 OS=Mus musculus GN=Btbd11 PE=2 SV=2;>tr|H7BWX5|H7BWX5_MOUSE Ankyrin repeat and BTB/POZ domain-containing protein BTBD11 (Fragment) OS=Mus musculus GN=Btbd11 PE=1 SV=1	3	7	7	7	5	2	1	1	1	1	5	2	1	1	1	1	5	2	1	1	1	1	10.3	10.3	10.3	121.56	1109	1109;793;640	4.67			1	2	9		0	34.807	By MS/MS	By MS/MS	By matching	By MS/MS	By MS/MS
Q9DB72	Q9DB72	21	21	21	BTB/POZ domain-containing protein 17	Btbd17	>sp|Q9DB72|BTBDH_MOUSE BTB/POZ domain-containing protein 17 OS=Mus musculus GN=Btbd17 PE=2 SV=1	1	21	21	21	18	18	16	18	15	11	18	18	16	18	15	11	18	18	16	18	15	11	56.9	56.9	56.9	52.602	478	478	2.59	24	73	161	1	1	3	0	173.85	By MS/MS	By MS/MS	By MS/MS	By MS/MS	By MS/MS
Q64152	Q64152	2	2	2	Transcription factor BTF3	Btf3	>sp|Q64152|BTF3_MOUSE Transcription factor BTF3 OS=Mus musculus GN=Btf3 PE=1 SV=3	1	2	2	2	0	0	0	0	1	2	0	0	0	0	1	2	0	0	0	0	1	2	20.1	20.1	20.1	22.031	204	204	1	3						0.0015645	2.2491	By matching	By matching	By matching	By matching	By matching
A0A087WQS2;Q9CQC6;A0A087WS48	A0A087WQS2;Q9CQC6;A0A087WS48	2;2;1	2;2;1	2;2;1	Basic leucine zipper and W2 domain-containing protein 1	Bzw1	>tr|A0A087WQS2|A0A087WQS2_MOUSE Basic leucine zipper and W2 domain-containing protein 1 OS=Mus musculus GN=Bzw1 PE=1 SV=1;>sp|Q9CQC6|BZW1_MOUSE Basic leucine zipper and W2 domain-containing protein 1 OS=Mus musculus GN=Bzw1 PE=1 SV=1;>tr|A0A087WS48|A0A087W	3	2	2	2	0	0	0	2	1	0	0	0	0	2	1	0	0	0	0	2	1	0	8.9	8.9	8.9	51.209	451	451;419;105	2		4					0	9.6991	By matching	By matching	By matching	By MS/MS	By matching
P14106	P14106	2	2	2	Complement C1q subcomponent subunit B	C1qb	>sp|P14106|C1QB_MOUSE Complement C1q subcomponent subunit B OS=Mus musculus GN=C1qb PE=1 SV=2	1	2	2	2	2	1	2	2	2	1	2	1	2	2	2	1	2	1	2	2	2	1	7.5	7.5	7.5	26.717	253	253	1.77	10	9	1	2			0	35.191	By MS/MS	By matching	By MS/MS	By MS/MS	By MS/MS
Q8R5L1;O35658	Q8R5L1;O35658	7;4	7;4	7;4	Complement component 1 Q subcomponent-binding protein, mitochondrial	C1qbp	>tr|Q8R5L1|Q8R5L1_MOUSE Complement component 1 Q subcomponent-binding protein, mitochondrial OS=Mus musculus GN=C1qbp PE=1 SV=1;>sp|O35658|C1QBP_MOUSE Complement component 1 Q subcomponent-binding protein, mitochondrial OS=Mus musculus GN=C1qbp PE=1 SV=1	2	7	7	7	6	5	5	7	7	6	6	5	5	7	7	6	6	5	5	7	7	6	33.7	33.7	33.7	31.025	279	279;278	1.35	55	30					0	131.84	By MS/MS	By MS/MS	By MS/MS	By MS/MS	By MS/MS
Q02105	Q02105	1	1	1	Complement C1q subcomponent subunit C	C1qc	>sp|Q02105|C1QC_MOUSE Complement C1q subcomponent subunit C OS=Mus musculus GN=C1qc PE=2 SV=2	1	1	1	1	1	1	1	0	0	1	1	1	1	0	0	1	1	1	1	0	0	1	5.3	5.3	5.3	25.991	246	246	1.25	3	1					0.0013065	2.288	By matching	By matching	By MS/MS	By matching	By matching
Q8R066	Q8R066	5	5	5	Complement C1q tumor necrosis factor-related protein 4	C1qtnf4	>sp|Q8R066|C1QT4_MOUSE Complement C1q tumor necrosis factor-related protein 4 OS=Mus musculus GN=C1qtnf4 PE=1 SV=1	1	5	5	5	5	3	3	3	2	3	5	3	3	3	2	3	5	3	3	3	2	3	25.2	25.2	25.2	35.057	326	326	1.65	8	15					0	39.807	By MS/MS	By MS/MS	By MS/MS	By MS/MS	By MS/MS
Q80X80	Q80X80	22	22	22	C2 domain-containing protein 2-like	C2cd2l	>sp|Q80X80|C2C2L_MOUSE C2 domain-containing protein 2-like OS=Mus musculus GN=C2cd2l PE=1 SV=3	1	22	22	22	9	9	10	19	19	12	9	9	10	19	19	12	9	9	10	19	19	12	45.9	45.9	45.9	76.328	706	706	3.36	11	18	62	101	5		0	206.52	By MS/MS	By MS/MS	By MS/MS	By MS/MS	By MS/MS
Q5HZI2	Q5HZI2	8	8	8	C2 calcium-dependent domain-containing protein 4C	C2cd4cC2CD4	>sp|Q5HZI2|C2C4C_MOUSE C2 calcium-dependent domain-containing protein 4C OS=Mus musculus GN=C2cd4cC2CD4 family PE=2 SV=1	1	8	8	8	6	6	7	3	2	1	6	6	7	3	2	1	6	6	7	3	2	1	23.4	23.4	23.4	44.614	419	419	2.5	7	12	22	2	1		0	79.508	By MS/MS	By MS/MS	By MS/MS	By MS/MS	By MS/MS
E9Q026;Q7TPS5	E9Q026;Q7TPS5	7;7	7;7	7;7	C2 domain-containing protein 5	C2cd5	>tr|E9Q026|E9Q026_MOUSE C2 domain-containing protein 5 OS=Mus musculus GN=C2cd5 PE=1 SV=1;>sp|Q7TPS5|C2CD5_MOUSE C2 domain-containing protein 5 OS=Mus musculus GN=C2cd5 PE=1 SV=2	2	7	7	7	3	1	2	6	2	0	3	1	2	6	2	0	3	1	2	6	2	0	11.1	11.1	11.1	109.9	999	999;1016	4.28		1	3	9	12		0	43.091	By MS/MS	By MS/MS	By MS/MS	By MS/MS	By MS/MS
P01027	P01027	1	1	1	Complement C3	C3	>sp|P01027|CO3_MOUSE Complement C3 OS=Mus musculus GN=C3 PE=1 SV=3	1	1	1	1	0	1	1	0	0	0	0	1	1	0	0	0	0	1	1	0	0	0	0.8	0.8	0.8	186.48	1663	1663	5.67					1	2	0.00079702	2.4425	By matching	By MS/MS	By matching	By matching	By matching
E9Q3Y7;E9Q5L4;Q5PR69	E9Q3Y7;E9Q5L4;Q5PR69	3;3;3	3;3;3	3;3;3	Protein C530008M17Rik	C530008M17Rik	>tr|E9Q3Y7|E9Q3Y7_MOUSE Protein C530008M17Rik OS=Mus musculus GN=C530008M17Rik PE=1 SV=1;>tr|E9Q5L4|E9Q5L4_MOUSE Protein C530008M17Rik OS=Mus musculus GN=C530008M17Rik PE=1 SV=1;>sp|Q5PR69|K1211_MOUSE Uncharacterized protein KIAA1211 OS=Mus musculus GN=Kia	3	3	3	3	2	2	1	0	1	0	2	2	1	0	1	0	2	2	1	0	1	0	4.9	4.9	4.9	142.54	1288	1288;1291;1207	5.86					1	6	0	4.5382	By MS/MS	By MS/MS	By matching	By matching	By matching
Q3URQ4	Q3URQ4	2	2	2	Protein C78339	C78339	>tr|Q3URQ4|Q3URQ4_MOUSE Protein C78339 OS=Mus musculus GN=C78339 PE=1 SV=1	1	2	2	2	0	0	0	2	0	0	0	0	0	2	0	0	0	0	0	2	0	0	13.8	13.8	13.8	42.295	399	399	6						3	0.0084828	1.6058	By matching	By matching	By matching	By MS/MS	By matching
Q9WVT6	Q9WVT6	4	4	4	Carbonic anhydrase 14	Ca14	>sp|Q9WVT6|CAH14_MOUSE Carbonic anhydrase 14 OS=Mus musculus GN=Ca14 PE=1 SV=1	1	4	4	4	0	0	0	3	3	3	0	0	0	3	3	3	0	0	0	3	3	3	15.1	15.1	15.1	37.505	337	337	1.75	3	9					0	32.765	By matching	By matching	By matching	By MS/MS	By MS/MS
P00920;A0A0A6YX78	P00920;A0A0A6YX78	10;5	10;5	10;5	Carbonic anhydrase 2	Ca2	>sp|P00920|CAH2_MOUSE Carbonic anhydrase 2 OS=Mus musculus GN=Ca2 PE=1 SV=4;>tr|A0A0A6YX78|A0A0A6YX78_MOUSE Carbonic anhydrase 2 (Fragment) OS=Mus musculus GN=Car2 PE=1 SV=1	2	10	10	10	1	1	2	10	10	9	1	1	2	10	10	9	1	1	2	10	10	9	51.9	51.9	51.9	29.032	260	260;115	1.58	39	42	2	1			0	50.989	By MS/MS	By matching	By MS/MS	By MS/MS	By MS/MS
Q64444;F6ST32	Q64444;F6ST32	11;6	11;6	11;6	Carbonic anhydrase 4	Ca4	>sp|Q64444|CAH4_MOUSE Carbonic anhydrase 4 OS=Mus musculus GN=Ca4 PE=1 SV=1;>tr|F6ST32|F6ST32_MOUSE Carbonic anhydrase 4 (Fragment) OS=Mus musculus GN=Car4 PE=1 SV=1	2	11	11	11	8	10	7	9	7	6	8	10	7	9	7	6	8	10	7	9	7	6	40	40	40	34.351	305	305;164	1.84	13	69					0	56.88	By MS/MS	By MS/MS	By MS/MS	By MS/MS	By MS/MS
Q06138	Q06138	5	5	5	Calcium-binding protein 39	Cab39	>sp|Q06138|CAB39_MOUSE Calcium-binding protein 39 OS=Mus musculus GN=Cab39 PE=1 SV=2	1	5	5	5	1	1	1	3	1	3	1	1	1	3	1	3	1	1	1	3	1	3	14.1	14.1	14.1	39.842	341	341	1.92	1	11					0	5.4677	By MS/MS	By matching	By matching	By MS/MS	By MS/MS
Q3U148;Q9ESJ1	Q3U148;Q9ESJ1	1;1	1;1	1;1	CDK5 and ABL1 enzyme substrate 1	Cables1	>tr|Q3U148|Q3U148_MOUSE CDK5 and ABL1 enzyme substrate 1 OS=Mus musculus GN=Cables1 PE=1 SV=1;>sp|Q9ESJ1|CABL1_MOUSE CDK5 and ABL1 enzyme substrate 1 OS=Mus musculus GN=Cables1 PE=1 SV=2	2	1	1	1	0	0	0	0	1	0	0	0	0	0	1	0	0	0	0	0	1	0	3.2	3.2	3.2	64.311	594	594;568	3			1				0.0022983	2.0805	By matching	By matching	By matching	By matching	By MS/MS
A6PWX1;Q8BG21	A6PWX1;Q8BG21	1;1	1;1	1;1	Calcium channel flower homolog	Cacfd1	>tr|A6PWX1|A6PWX1_MOUSE Calcium channel flower homolog OS=Mus musculus GN=Cacfd1 PE=1 SV=1;>sp|Q8BG21|FLOWR_MOUSE Calcium channel flower homolog OS=Mus musculus GN=Cacfd1 PE=2 SV=1	2	1	1	1	0	0	0	1	1	1	0	0	0	1	1	1	0	0	0	1	1	1	14.7	14.7	14.7	12.045	109	109;171	1	4						0	3.7762	By matching	By matching	By matching	By matching	By MS/MS
P97445;E9Q1R5	P97445;E9Q1R5	36;34	36;34	33;31	Voltage-dependent P/Q-type calcium channel subunit alpha-1A	Cacna1a	>sp|P97445|CAC1A_MOUSE Voltage-dependent P/Q-type calcium channel subunit alpha-1A OS=Mus musculus GN=Cacna1a PE=1 SV=2;>tr|E9Q1R5|E9Q1R5_MOUSE Voltage-dependent P/Q-type calcium channel subunit alpha-1A OS=Mus musculus GN=Cacna1a PE=1 SV=1	2	36	36	33	23	24	25	17	21	12	23	24	25	17	21	12	21	22	24	14	18	11	18.7	18.7	17.1	267.64	2368	2368;2321	4.65	7	23	30	73	100	109	0	158.15	By MS/MS	By MS/MS	By MS/MS	By MS/MS	By MS/MS
A2AIR9;O55017;A2AIS0;A2AIR7;A2AIZ9;A2AJ01	A2AIR9;O55017;A2AIS0;A2AIR7	26;26;25;25;4;1	23;23;22;22;4;1	23;23;22;22;4;1	Voltage-dependent N-type calcium channel subunit alpha-1B	Cacna1b	>tr|A2AIR9|A2AIR9_MOUSE Voltage-dependent N-type calcium channel subunit alpha-1B OS=Mus musculus GN=Cacna1b PE=1 SV=1;>sp|O55017|CAC1B_MOUSE Voltage-dependent N-type calcium channel subunit alpha-1B OS=Mus musculus GN=Cacna1b PE=1 SV=1;>tr|A2AIS0|A2AIS0_M	6	26	23	23	14	15	17	17	19	11	13	14	16	15	16	11	13	14	16	15	16	11	15.5	14	14	261.29	2325	2325;2327;2288;2328;228;102	5.16	7	5	2	15	27	84	0	124.65	By MS/MS	By MS/MS	By MS/MS	By MS/MS	By MS/MS
A0A087WQT9;F8WJL1;A0A087WR02;A0A087WPZ8;A0A087WS40;A0A087WQJ4;A0A087WRZ6;A0A087WS67;A0A087WPP1;Q0PCR6;C7TQ59;C7TQ57;A0A087WRM3;A0A087WSE7;F7C376;Q01815;Q99246	A0A087WQT9;F8WJL1;A0A087WR02;A0A087WPZ8;A0A087WS40;A0A087WQJ4;A0A087WRZ6;A0A087WS67;A0A087WPP1;Q0PCR6;C7TQ59;C7TQ57;A0A087WRM3;A0A087WSE7;F7C376;Q01815	5;5;5;5;5;5;5;5;5;5;5;5;5;5;5;5;1	5;5;5;5;5;5;5;5;5;5;5;5;5;5;5;5;1	5;5;5;5;5;5;5;5;5;5;5;5;5;5;5;5;1	Voltage-dependent L-type calcium channel subunit alpha-1C	Cacna1c	>tr|A0A087WQT9|A0A087WQT9_MOUSE Voltage-dependent L-type calcium channel subunit alpha-1C OS=Mus musculus GN=Cacna1c PE=1 SV=1;>tr|F8WJL1|F8WJL1_MOUSE Voltage-dependent L-type calcium channel subunit alpha-1C OS=Mus musculus GN=Cacna1c PE=1 SV=2;>tr|A0A087	17	5	5	5	3	3	1	3	5	2	3	3	1	3	5	2	3	3	1	3	5	2	3.3	3.3	3.3	239.69	2135	2135;2139;2139;2139;2153;2156;2159;2164;2167;2169;2169;2169;2187;2194;2222;2139;2179	5.65					8	15	0	52.47	By MS/MS	By MS/MS	By matching	By MS/MS	By MS/MS
A0A087WS83;Q61290;E9QK20	A0A087WS83;Q61290;E9QK20	34;34;28	32;32;27	31;31;27	Voltage-dependent R-type calcium channel subunit alpha-1E	Cacna1e	>tr|A0A087WS83|A0A087WS83_MOUSE Voltage-dependent R-type calcium channel subunit alpha-1E OS=Mus musculus GN=Cacna1e PE=1 SV=1;>sp|Q61290|CAC1E_MOUSE Voltage-dependent R-type calcium channel subunit alpha-1E OS=Mus musculus GN=Cacna1e PE=1 SV=1;>tr|E9QK20|	3	34	32	31	13	16	15	24	26	18	12	14	14	22	24	17	12	14	14	22	23	17	19.5	18.4	18	257.2	2273	2273;2272;1965	5.41	6	5	3	10	42	139	0	124.24	By MS/MS	By MS/MS	By MS/MS	By MS/MS	By MS/MS
Q5SUG2;Q5SUF5;Q5SUG1;Q5SUF8;Q5SUF9;Q5SUG3;E9PWL1;Q5SUG0;Q5SUF6;Q5SUG4;Q5SUF7	Q5SUG2;Q5SUF5;Q5SUG1;Q5SUF8;Q5SUF9;Q5SUG3;E9PWL1;Q5SUG0;Q5SUF6;Q5SUG4;Q5SUF7	2;2;2;2;2;2;2;2;2;2;2	2;2;2;2;2;2;2;2;2;2;2	2;2;2;2;2;2;2;2;2;2;2	Protein Cacna1g	Cacna1g	>tr|Q5SUG2|Q5SUG2_MOUSE Protein Cacna1g OS=Mus musculus GN=Cacna1g PE=1 SV=1;>tr|Q5SUF5|Q5SUF5_MOUSE Protein Cacna1g OS=Mus musculus GN=Cacna1g PE=1 SV=1;>tr|Q5SUG1|Q5SUG1_MOUSE Protein Cacna1g OS=Mus musculus GN=Cacna1g PE=1 SV=1;>tr|Q5SUF8|Q5SUF8_MOUSE P	11	2	2	2	0	0	0	0	2	2	0	0	0	0	2	2	0	0	0	0	2	2	1.5	1.5	1.5	241.45	2176	2176;2247;2248;2254;2265;2270;2272;2277;2288;2295;2381	4.5		1			2	1	0.0020581	2.1519	By matching	By matching	By matching	By matching	By MS/MS
E9Q7P2;E0CXK2;F6V0N5	E9Q7P2;E0CXK2	6;4;1	6;4;1	6;4;1	Protein Cacna1i	Cacna1i	>tr|E9Q7P2|E9Q7P2_MOUSE Protein Cacna1i OS=Mus musculus GN=Cacna1i PE=1 SV=1;>tr|E0CXK2|E0CXK2_MOUSE Protein Cacna1i OS=Mus musculus GN=Cacna1i PE=1 SV=1	3	6	6	6	3	3	3	2	3	4	3	3	3	2	3	4	3	3	3	2	3	4	3.8	3.8	3.8	242.89	2199	2199;1835;260	5.42			2	1	7	16	0	7.4072	By MS/MS	By MS/MS	By MS/MS	By MS/MS	By MS/MS
E9Q1X8;O08532;Q8C6Y3	E9Q1X8;O08532	47;47;5	47;47;5	46;46;5	Voltage-dependent calcium channel subunit alpha-2/delta-1	Cacna2d1	>tr|E9Q1X8|E9Q1X8_MOUSE Voltage-dependent calcium channel subunit alpha-2/delta-1 OS=Mus musculus GN=Cacna2d1 PE=1 SV=2;>sp|O08532|CA2D1_MOUSE Voltage-dependent calcium channel subunit alpha-2/delta-1 OS=Mus musculus GN=Cacna2d1 PE=1 SV=1	3	47	47	46	40	36	31	42	41	27	40	36	31	42	41	27	39	35	30	42	40	26	45.6	45.6	45.6	123.2	1091	1091;1103;100	3.7	77	105	177	202	328	9	0	323.31	By MS/MS	By MS/MS	By MS/MS	By MS/MS	By MS/MS
Q6PHS9;E9Q683	Q6PHS9;E9Q683	35;33	34;32	34;32	Voltage-dependent calcium channel subunit alpha-2/delta-2	Cacna2d2	>sp|Q6PHS9|CA2D2_MOUSE Voltage-dependent calcium channel subunit alpha-2/delta-2 OS=Mus musculus GN=Cacna2d2 PE=1 SV=1;>tr|E9Q683|E9Q683_MOUSE Voltage-dependent calcium channel subunit alpha-2/delta-2 OS=Mus musculus GN=Cacna2d2 PE=1 SV=2	2	35	34	34	22	25	22	30	28	24	21	24	21	30	27	23	21	24	21	30	27	23	32	32	32	130.38	1154	1154;1157	4.12	27	18	24	28	174		0	215.72	By MS/MS	By MS/MS	By MS/MS	By MS/MS	By MS/MS
Q9Z1L5	Q9Z1L5	35	35	35	Voltage-dependent calcium channel subunit alpha-2/delta-3	Cacna2d3	>sp|Q9Z1L5|CA2D3_MOUSE Voltage-dependent calcium channel subunit alpha-2/delta-3 OS=Mus musculus GN=Cacna2d3 PE=1 SV=1	1	35	35	35	27	25	21	24	20	16	27	25	21	24	20	16	27	25	21	24	20	16	35.4	35.4	35.4	122.78	1091	1091	4.01	28	16	37	80	156		0	323.31	By MS/MS	By MS/MS	By MS/MS	By MS/MS	By MS/MS
A2A543;Q8R3Z5;A2A545;A2A542	A2A543;Q8R3Z5;A2A545;A2A542	19;17;14;13	14;12;9;8	14;12;9;8	Voltage-dependent L-type calcium channel subunit beta-1	Cacnb1	>tr|A2A543|A2A543_MOUSE Voltage-dependent L-type calcium channel subunit beta-1 OS=Mus musculus GN=Cacnb1 PE=1 SV=1;>sp|Q8R3Z5|CACB1_MOUSE Voltage-dependent L-type calcium channel subunit beta-1 OS=Mus musculus GN=Cacnb1 PE=1 SV=1;>tr|A2A545|A2A545_MOUSE C	4	19	14	14	14	14	13	16	12	13	10	10	9	13	8	9	10	10	9	13	8	9	46.2	38.9	38.9	65.481	597	597;597;524;477	3.27		8	59	33	1		0	86.396	By MS/MS	By MS/MS	By MS/MS	By MS/MS	By MS/MS
C7IVS7;Q8CC27;A0A0A6YWX5	C7IVS7;Q8CC27;A0A0A6YWX5	9;9;5	5;5;1	5;5;1	Calcium channel voltage-dependent beta 2 subunit	Cacnb2	>tr|C7IVS7|C7IVS7_MOUSE Calcium channel voltage-dependent beta 2 subunit OS=Mus musculus GN=Cacnb2 PE=1 SV=1;>sp|Q8CC27|CACB2_MOUSE Voltage-dependent L-type calcium channel subunit beta-2 OS=Mus musculus GN=Cacnb2 PE=2 SV=1;>tr|A0A0A6YWX5|A0A0A6YWX5_MOUSE	3	9	5	5	9	7	5	6	3	5	5	3	1	3	0	1	5	3	1	3	0	1	21.2	15.4	15.4	68.06	605	605;655;143	3.78			4	14			0	16.614	By MS/MS	By MS/MS	By matching	By MS/MS	By matching
D3Z3Z3;P54285	D3Z3Z3;P54285	17;17	15;15	15;15	Voltage-dependent L-type calcium channel subunit beta-3	Cacnb3	>tr|D3Z3Z3|D3Z3Z3_MOUSE Voltage-dependent L-type calcium channel subunit beta-3 OS=Mus musculus GN=Cacnb3 PE=1 SV=1;>sp|P54285|CACB3_MOUSE Voltage-dependent L-type calcium channel subunit beta-3 OS=Mus musculus GN=Cacnb3 PE=2 SV=2	2	17	15	15	15	16	15	14	11	10	13	14	13	12	9	8	13	14	13	12	9	8	41.8	38.3	38.3	54.395	483	483;484	2.76	5	16	84	1			0	227.95	By MS/MS	By MS/MS	By MS/MS	By MS/MS	By MS/MS
J3QK20;Q8R0S4	J3QK20;Q8R0S4	19;19	19;19	14;14	Voltage-dependent L-type calcium channel subunit beta-4	Cacnb4	>tr|J3QK20|J3QK20_MOUSE Voltage-dependent L-type calcium channel subunit beta-4 OS=Mus musculus GN=Cacnb4 PE=1 SV=1;>sp|Q8R0S4|CACB4_MOUSE Voltage-dependent L-type calcium channel subunit beta-4 OS=Mus musculus GN=Cacnb4 PE=1 SV=2	2	19	19	14	15	16	15	15	13	11	15	16	15	15	13	11	11	12	11	12	9	7	47	47	38.5	57.849	519	519;519	2.61	23	48	126	7	2	1	0	249.99	By MS/MS	By MS/MS	By MS/MS	By MS/MS	By MS/MS
O88602;S4R2R7	O88602	6;1	5;0	5;0	Voltage-dependent calcium channel gamma-2 subunit	Cacng2	>sp|O88602|CCG2_MOUSE Voltage-dependent calcium channel gamma-2 subunit OS=Mus musculus GN=Cacng2 PE=1 SV=1	2	6	5	5	6	5	5	4	4	3	5	5	4	4	3	3	5	5	4	4	3	3	22.3	18.3	18.3	35.894	323	323;186	2.76	18	24	6	1	8	9	0	31.725	By MS/MS	By MS/MS	By MS/MS	By MS/MS	By MS/MS
Q9JJV5;S4R247	Q9JJV5;S4R247	8;4	8;4	7;3	Voltage-dependent calcium channel gamma-3 subunit	Cacng3	>sp|Q9JJV5|CCG3_MOUSE Voltage-dependent calcium channel gamma-3 subunit OS=Mus musculus GN=Cacng3 PE=2 SV=2;>tr|S4R247|S4R247_MOUSE Voltage-dependent calcium channel gamma-3 subunit (Fragment) OS=Mus musculus GN=Cacng3 PE=4 SV=1	2	8	8	7	6	6	5	3	6	1	6	6	5	3	6	1	5	6	4	3	5	1	31.1	31.1	27	35.515	315	315;127	3.66	1	16	10	9	14	6	0	28.28	By MS/MS	By MS/MS	By MS/MS	By MS/MS	By MS/MS
F7CZ64;Q8VHW2	F7CZ64;Q8VHW2	14;14	14;14	14;14	Voltage-dependent calcium channel gamma subunit	Cacng8	>tr|F7CZ64|F7CZ64_MOUSE Voltage-dependent calcium channel gamma subunit OS=Mus musculus GN=Cacng8 PE=1 SV=2;>sp|Q8VHW2|CCG8_MOUSE Voltage-dependent calcium channel gamma-8 subunit OS=Mus musculus GN=Cacng8 PE=1 SV=1	2	14	14	14	13	11	9	6	5	6	13	11	9	6	5	6	13	11	9	6	5	6	43.5	43.5	43.5	43.418	423	423;423	3.46	4	21	57	12	14	15	0	122.04	By MS/MS	By MS/MS	By MS/MS	By MS/MS	By MS/MS
A0A0A6YY29;Q9CXW3	A0A0A6YY29;Q9CXW3	4;4	4;4	4;4	Calcyclin-binding protein (Fragment)	Cacybp	>tr|A0A0A6YY29|A0A0A6YY29_MOUSE Calcyclin-binding protein (Fragment) OS=Mus musculus GN=Cacybp PE=1 SV=1;>sp|Q9CXW3|CYBP_MOUSE Calcyclin-binding protein OS=Mus musculus GN=Cacybp PE=1 SV=1	2	4	4	4	0	2	1	2	2	3	0	2	1	2	2	3	0	2	1	2	2	3	45.2	45.2	45.2	15.556	135	135;229	1.71	7	6			1		0	25.853	By matching	By MS/MS	By matching	By MS/MS	By MS/MS
E9QAI5;G3UWN2;B2RQC6;E9QAT6	E9QAI5;G3UWN2;B2RQC6	5;5;5;2	5;5;5;2	5;5;5;2	CAD protein	Cad	>tr|E9QAI5|E9QAI5_MOUSE CAD protein OS=Mus musculus GN=Cad PE=1 SV=1;>tr|G3UWN2|G3UWN2_MOUSE CAD protein OS=Mus musculus GN=Cad PE=1 SV=1;>sp|B2RQC6|PYR1_MOUSE CAD protein OS=Mus musculus GN=Cad PE=2 SV=1	4	5	5	5	2	2	3	3	1	4	2	2	3	3	1	4	2	2	3	3	1	4	2.8	2.8	2.8	236.25	2162	2162;2164;2225;971	5.58				1	6	12	0	6.3009	By matching	By matching	By matching	By MS/MS	By matching
E9PYN1;Q8R5M8	E9PYN1;Q8R5M8	10;10	10;10	3;3	Cell adhesion molecule 1	Cadm1	>tr|E9PYN1|E9PYN1_MOUSE Cell adhesion molecule 1 OS=Mus musculus GN=Cadm1 PE=1 SV=1;>sp|Q8R5M8|CADM1_MOUSE Cell adhesion molecule 1 OS=Mus musculus GN=Cadm1 PE=1 SV=2	2	10	10	3	0	1	0	9	9	6	0	1	0	9	9	6	0	1	0	3	2	3	36.1	36.1	6.3	51.688	474	474;456	2.65	13	53	78	21			0	125.66	By matching	By MS/MS	By matching	By MS/MS	By MS/MS
G3UZM4;Q8BLQ9;D3Z0N3	G3UZM4;Q8BLQ9	18;18;2	18;18;2	18;18;2	Cell adhesion molecule 2 (Fragment)	Cadm2	>tr|G3UZM4|G3UZM4_MOUSE Cell adhesion molecule 2 (Fragment) OS=Mus musculus GN=Cadm2 PE=1 SV=1;>sp|Q8BLQ9|CADM2_MOUSE Cell adhesion molecule 2 OS=Mus musculus GN=Cadm2 PE=1 SV=2	3	18	18	18	5	6	5	16	17	12	5	6	5	16	17	12	5	6	5	16	17	12	54	54	54	47.345	435	435;435;53	2.58	42	75	135	15	8	4	0	253.31	By MS/MS	By MS/MS	By MS/MS	By MS/MS	By MS/MS
K4DI58;Q99N28	K4DI58;Q99N28	16;16	16;16	16;16	Cell adhesion molecule 3	Cadm3	>tr|K4DI58|K4DI58_MOUSE Cell adhesion molecule 3 OS=Mus musculus GN=Cadm3 PE=1 SV=1;>sp|Q99N28|CADM3_MOUSE Cell adhesion molecule 3 OS=Mus musculus GN=Cadm3 PE=1 SV=1	2	16	16	16	6	5	4	15	11	10	6	5	4	15	11	10	6	5	4	15	11	10	48.6	48.6	48.6	46.692	430	430;396	2.26	54	115	37	22	10	1	0	320.54	By MS/MS	By MS/MS	By MS/MS	By MS/MS	By MS/MS
Q8R464	Q8R464	10	10	10	Cell adhesion molecule 4	Cadm4	>sp|Q8R464|CADM4_MOUSE Cell adhesion molecule 4 OS=Mus musculus GN=Cadm4 PE=1 SV=1	1	10	10	10	5	5	4	10	10	6	5	5	4	10	10	6	5	5	4	10	10	6	35.3	35.3	35.3	42.723	388	388	2.62	11	41	70	7	3		0	323.31	By MS/MS	By MS/MS	By MS/MS	By MS/MS	By MS/MS
Q80TJ1;K4DI76;J3QJW3	Q80TJ1;K4DI76;J3QJW3	21;20;19	21;20;19	19;18;17	Calcium-dependent secretion activator 1	Cadps	>sp|Q80TJ1|CAPS1_MOUSE Calcium-dependent secretion activator 1 OS=Mus musculus GN=Cadps PE=1 SV=3;>tr|K4DI76|K4DI76_MOUSE Calcium-dependent secretion activator 1 OS=Mus musculus GN=Cadps PE=1 SV=1;>tr|J3QJW3|J3QJW3_MOUSE Calcium-dependent secretion activat	3	21	21	19	6	6	8	17	17	16	6	6	8	17	17	16	4	5	6	15	15	14	22.6	22.6	20.7	153.11	1355	1355;1354;1356	4.14	8	9	31	59	77	12	0	57.86	By MS/MS	By MS/MS	By MS/MS	By MS/MS	By MS/MS
S4R1C6;E9Q5C0;E9PVF7;E9Q835;Q8BYR5;F6SH36	S4R1C6;E9Q5C0;E9PVF7;E9Q835;Q8BYR5;F6SH36	5;5;5;5;5;4	3;3;3;3;3;2	3;3;3;3;3;2	Calcium-dependent secretion activator 2	Cadps2	>tr|S4R1C6|S4R1C6_MOUSE Calcium-dependent secretion activator 2 OS=Mus musculus GN=Cadps2 PE=1 SV=1;>tr|E9Q5C0|E9Q5C0_MOUSE Calcium-dependent secretion activator 2 OS=Mus musculus GN=Cadps2 PE=1 SV=2;>tr|E9PVF7|E9PVF7_MOUSE Calcium-dependent secretion acti	6	5	3	3	2	1	2	5	3	2	0	0	0	3	1	0	0	0	0	3	1	0	6.4	4.3	4.3	145.88	1275	1275;1275;1299;1304;1297;899	3.6		1	1	2	1		1	-2	By matching	By matching	By matching	By MS/MS	By MS/MS
P12658	P12658	6	5	5	Calbindin	Calb1	>sp|P12658|CALB1_MOUSE Calbindin OS=Mus musculus GN=Calb1 PE=1 SV=2	1	6	5	5	0	1	1	6	4	3	0	0	1	5	3	2	0	0	1	5	3	2	32.6	28.4	28.4	29.994	261	261	1.61	7	11					0	15.803	By matching	By matching	By matching	By MS/MS	By MS/MS
Q08331	Q08331	8	8	7	Calretinin	Calb2	>sp|Q08331|CALB2_MOUSE Calretinin OS=Mus musculus GN=Calb2 PE=1 SV=3	1	8	8	7	2	2	0	5	5	8	2	2	0	5	5	8	2	1	0	4	4	7	27.7	27.7	23.6	31.372	271	271	1.56	17	22					0	14.656	By MS/MS	By matching	By matching	By MS/MS	By MS/MS
E9Q7U2;Q8CGU1	E9Q7U2;Q8CGU1	9;9	9;9	9;9	Calcium-binding and coiled-coil domain-containing protein 1	Calcoco1	>tr|E9Q7U2|E9Q7U2_MOUSE Calcium-binding and coiled-coil domain-containing protein 1 OS=Mus musculus GN=Calcoco1 PE=1 SV=1;>sp|Q8CGU1|CACO1_MOUSE Calcium-binding and coiled-coil domain-containing protein 1 OS=Mus musculus GN=Calcoco1 PE=1 SV=2	2	9	9	9	8	6	5	4	2	1	8	6	5	4	2	1	8	6	5	4	2	1	18.3	18.3	18.3	70.932	633	633;691	3.97			1	30			0	146.23	By MS/MS	By MS/MS	By MS/MS	By MS/MS	By matching
Q8VCQ8;S4R1T7;E9Q0M9;E9QA16;D3Z6I7;E9QA15;F6RGN9;F6ZAW1;F6QLP8;F6T2Z7	Q8VCQ8;S4R1T7;E9Q0M9;E9QA16;D3Z6I7;E9QA15;F6RGN9;F6ZAW1;F6QLP8;F6T2Z7	2;2;2;2;2;2;1;1;1;1	2;2;2;2;2;2;1;1;1;1	2;2;2;2;2;2;1;1;1;1	Caldesmon 1	Cald1	>tr|Q8VCQ8|Q8VCQ8_MOUSE Caldesmon 1 OS=Mus musculus GN=Cald1 PE=1 SV=1;>tr|S4R1T7|S4R1T7_MOUSE Protein Cald1 OS=Mus musculus GN=Cald1 PE=1 SV=1;>tr|E9Q0M9|E9Q0M9_MOUSE Protein Cald1 OS=Mus musculus GN=Cald1 PE=1 SV=1;>tr|E9QA16|E9QA16_MOUSE Protein Cald1 O	10	2	2	2	1	2	2	0	0	0	1	2	2	0	0	0	1	2	2	0	0	0	7.4	7.4	7.4	60.452	530	530;534;534;536;554;768;138;211;274;355	4				7			0.007087	1.6874	By MS/MS	By MS/MS	By matching	By matching	By matching
P62204;Q3UKW2;Q9D6P8;G3UX57	P62204;Q3UKW2	11;8;4;1	11;8;4;1	11;8;4;1	Calmodulin	Calm1	>sp|P62204|CALM_MOUSE Calmodulin OS=Mus musculus GN=Calm1 PE=1 SV=2;>tr|Q3UKW2|Q3UKW2_MOUSE Calmodulin OS=Mus musculus GN=Calm1 PE=1 SV=1	4	11	11	11	11	10	10	10	10	10	11	10	10	10	10	10	11	10	10	10	10	10	81.2	81.2	81.2	16.837	149	149;197;149;39	1.12	313	11	2	4	2	1	0	323.31	By MS/MS	By MS/MS	By MS/MS	By MS/MS	By MS/MS
P14211	P14211	23	23	23	Calreticulin	Calr	>sp|P14211|CALR_MOUSE Calreticulin OS=Mus musculus GN=Calr PE=1 SV=1	1	23	23	23	2	4	2	21	21	13	2	4	2	21	21	13	2	4	2	21	21	13	64.9	64.9	64.9	47.994	416	416	2.03	83	92	78	5	1		0	231.82	By MS/MS	By MS/MS	By matching	By MS/MS	By MS/MS
G3UWV3;O35887;G3UY49;G3UWR0;G3UXA3;G3V004	G3UWV3;O35887;G3UY49;G3UWR0	4;4;3;3;1;1	4;4;3;3;1;1	2;2;2;2;0;0	Calumenin	Calu	>tr|G3UWV3|G3UWV3_MOUSE Calumenin OS=Mus musculus GN=Calu PE=1 SV=1;>sp|O35887|CALU_MOUSE Calumenin OS=Mus musculus GN=Calu PE=1 SV=1;>tr|G3UY49|G3UY49_MOUSE Calumenin OS=Mus musculus GN=Calu PE=1 SV=1;>tr|G3UWR0|G3UWR0_MOUSE Calumenin OS=Mus musculus GN=C	6	4	4	2	0	1	1	4	2	2	0	1	1	4	2	2	0	0	0	2	0	0	38.3	38.3	12.3	17.71	154	154;315;139;227;74;163	1.44	9	7					0	10.271	By matching	By matching	By matching	By MS/MS	By MS/MS
P11798;F8WHB5	P11798	43;18	43;18	5;5	Calcium/calmodulin-dependent protein kinase type II subunit alpha	Camk2a	>sp|P11798|KCC2A_MOUSE Calcium/calmodulin-dependent protein kinase type II subunit alpha OS=Mus musculus GN=Camk2a PE=1 SV=2	2	43	43	5	39	39	40	38	32	26	39	39	40	38	32	26	5	5	5	5	5	5	74.5	74.5	5	54.114	478	478;189	2.7	307	421	667	125	113	59	0	323.31	By MS/MS	By MS/MS	By MS/MS	By MS/MS	By MS/MS
Q5SVJ0	Q5SVJ0	41	33	2	Calcium/calmodulin-dependent protein kinase II, beta, isoform CRA_b	Camk2b	>tr|Q5SVJ0|Q5SVJ0_MOUSE Calcium/calmodulin-dependent protein kinase II, beta, isoform CRA_b OS=Mus musculus GN=Camk2b PE=1 SV=1	1	41	33	2	34	35	35	30	28	20	28	29	28	24	21	15	1	1	1	1	2	0	70.7	58.6	5.7	72.902	666	666	2.85	164	214	404	116	94	27	0	323.31	By MS/MS	By MS/MS	By MS/MS	By MS/MS	By MS/MS
E9Q1V9;E9Q1T1	E9Q1V9;E9Q1T1	35;35	22;22	0;0	Calcium/calmodulin-dependent protein kinase type II subunit delta	Camk2d	>tr|E9Q1V9|E9Q1V9_MOUSE Calcium/calmodulin-dependent protein kinase type II subunit delta OS=Mus musculus GN=Camk2d PE=1 SV=1;>tr|E9Q1T1|E9Q1T1_MOUSE Calcium/calmodulin-dependent protein kinase type II subunit delta OS=Mus musculus GN=Camk2d PE=1 SV=1	2	35	22	0	28	30	30	25	23	19	19	20	19	16	14	13	0	0	0	0	0	0	73.2	45.5	0	57.748	512	512;533	2.35	89	79	166	8	10		0	258.16	By MS/MS	By MS/MS	By MS/MS	By MS/MS	By MS/MS
Q923T9	Q923T9	30	17	17	Calcium/calmodulin-dependent protein kinase type II subunit gamma	Camk2g	>sp|Q923T9|KCC2G_MOUSE Calcium/calmodulin-dependent protein kinase type II subunit gamma OS=Mus musculus GN=Camk2g PE=1 SV=1	1	30	17	17	27	26	29	23	19	13	16	14	16	14	10	6	16	14	16	14	10	6	64.7	36.3	36.3	59.606	529	529	2.53	45	77	122	15	12		0	323.31	By MS/MS	By MS/MS	By MS/MS	By MS/MS	By MS/MS
Q8C078;A0A0G2JET2;A0A0G2JEC5	Q8C078;A0A0G2JET2;A0A0G2JEC5	4;3;2	4;3;2	4;3;2	Calcium/calmodulin-dependent protein kinase kinase 2	Camkk2	>sp|Q8C078|KKCC2_MOUSE Calcium/calmodulin-dependent protein kinase kinase 2 OS=Mus musculus GN=Camkk2 PE=1 SV=2;>tr|A0A0G2JET2|A0A0G2JET2_MOUSE Calcium/calmodulin-dependent protein kinase kinase 2 (Fragment) OS=Mus musculus GN=Camkk2 PE=4 SV=1;>tr|A0A0G2JE	3	4	4	4	2	2	2	2	2	0	2	2	2	2	2	0	2	2	2	2	2	0	10.5	10.5	10.5	64.617	588	588;420;145	3	1	1	7	1	1		0	2.9261	By MS/MS	By MS/MS	By MS/MS	By MS/MS	By MS/MS
Q3UHL1;A0A0A6YW88;A0A0A6YXI7;A0A0A6YW08	Q3UHL1;A0A0A6YW88	31;30;4;2	31;30;4;2	31;30;4;2	CaM kinase-like vesicle-associated protein	Camkv	>sp|Q3UHL1|CAMKV_MOUSE CaM kinase-like vesicle-associated protein OS=Mus musculus GN=Camkv PE=1 SV=2;>tr|A0A0A6YW88|A0A0A6YW88_MOUSE CaM kinase-like vesicle-associated protein OS=Mus musculus GN=Camkv PE=1 SV=1	4	31	31	31	15	18	16	24	29	18	15	18	16	24	29	18	15	18	16	24	29	18	53.9	53.9	53.9	54.819	512	512;484;48;66	2.69	19	78	185	18	1	1	0	179.45	By MS/MS	By MS/MS	By MS/MS	By MS/MS	By MS/MS
P49070	P49070	4	4	4	Calcium signal-modulating cyclophilin ligand	Camlg	>sp|P49070|CAMLG_MOUSE Calcium signal-modulating cyclophilin ligand OS=Mus musculus GN=Camlg PE=1 SV=2	1	4	4	4	0	1	1	2	2	3	0	1	1	2	2	3	0	1	1	2	2	3	26.2	26.2	26.2	32.542	294	294	1.77	3	10					0	50.184	By matching	By matching	By matching	By MS/MS	By MS/MS
A0A0A6YY67;H7BX08;Q8C1B1;A0A0A6YXV8	A0A0A6YY67;H7BX08;Q8C1B1;A0A0A6YXV8	3;3;3;2	3;3;3;2	3;3;3;2	Calmodulin-regulated spectrin-associated protein 2	Camsap2	>tr|A0A0A6YY67|A0A0A6YY67_MOUSE Calmodulin-regulated spectrin-associated protein 2 OS=Mus musculus GN=Camsap2 PE=1 SV=1;>tr|H7BX08|H7BX08_MOUSE Calmodulin-regulated spectrin-associated protein 2 OS=Mus musculus GN=Camsap2 PE=1 SV=1;>sp|Q8C1B1|CAMP2_MOUSE C	4	3	3	3	3	3	1	1	1	2	3	3	1	1	1	2	3	3	1	1	1	2	2.2	2.2	2.2	165.69	1472	1472;1478;1461;814	4.33			6		2	4	0.00026824	2.552	By MS/MS	By matching	By MS/MS	By matching	By matching
E9Q5B0;Q80VC9	E9Q5B0;Q80VC9	22;21	22;21	22;21	Calmodulin-regulated spectrin-associated protein 3	Camsap3	>tr|E9Q5B0|E9Q5B0_MOUSE Calmodulin-regulated spectrin-associated protein 3 OS=Mus musculus GN=Camsap3 PE=1 SV=1;>sp|Q80VC9|CAMP3_MOUSE Calmodulin-regulated spectrin-associated protein 3 OS=Mus musculus GN=Camsap3 PE=1 SV=1	2	22	22	22	13	18	16	10	10	10	13	18	16	10	10	10	13	18	16	10	10	10	28.8	28.8	28.8	135.27	1253	1253;1252	4.59	2	10	11	17	65	24	0	95.395	By MS/MS	By MS/MS	By MS/MS	By MS/MS	By MS/MS
B0QZL6;A2A891	B0QZL6;A2A891	1;1	1;1	1;1	Calmodulin-binding transcription activator 1 (Fragment)	Camta1	>tr|B0QZL6|B0QZL6_MOUSE Calmodulin-binding transcription activator 1 (Fragment) OS=Mus musculus GN=Camta1 PE=4 SV=1;>sp|A2A891|CMTA1_MOUSE Calmodulin-binding transcription activator 1 OS=Mus musculus GN=Camta1 PE=2 SV=1	2	1	1	1	1	0	0	0	0	0	1	0	0	0	0	0	1	0	0	0	0	0	17.3	17.3	17.3	7.6315	75	75;1682	5					1		1	-2	By MS/MS	By matching	By matching	By matching	By matching
Q6ZQ38;D3YWC5	Q6ZQ38	32;6	32;6	32;6	Cullin-associated NEDD8-dissociated protein 1	Cand1	>sp|Q6ZQ38|CAND1_MOUSE Cullin-associated NEDD8-dissociated protein 1 OS=Mus musculus GN=Cand1 PE=2 SV=2	2	32	32	32	12	8	11	27	21	18	12	8	11	27	21	18	12	8	11	27	21	18	36.4	36.4	36.4	136.33	1230	1230;247	3.75	11	25	49	83	72		0	229.33	By MS/MS	By MS/MS	By MS/MS	By MS/MS	By MS/MS
P35564	P35564	22	22	22	Calnexin	Canx	>sp|P35564|CALX_MOUSE Calnexin OS=Mus musculus GN=Canx PE=1 SV=1	1	22	22	22	5	4	8	20	18	16	5	4	8	20	18	16	5	4	8	20	18	16	40.6	40.6	40.6	67.277	591	591	2.48	45	101	79	45	2		0	125.26	By MS/MS	By MS/MS	By MS/MS	By MS/MS	By MS/MS
P40124;B1ARS0	P40124	21;8	21;8	20;8	Adenylyl cyclase-associated protein 1	Cap1	>sp|P40124|CAP1_MOUSE Adenylyl cyclase-associated protein 1 OS=Mus musculus GN=Cap1 PE=1 SV=4	2	21	21	20	7	10	8	19	19	12	7	10	8	19	19	12	7	10	8	18	18	11	61.2	61.2	61.2	51.564	474	474;164	2.61	21	40	106	7	3		0	263.61	By MS/MS	By MS/MS	By MS/MS	By MS/MS	By MS/MS
Q9CYT6;D3YTR7	Q9CYT6;D3YTR7	11;8	10;7	10;7	Adenylyl cyclase-associated protein 2	Cap2	>sp|Q9CYT6|CAP2_MOUSE Adenylyl cyclase-associated protein 2 OS=Mus musculus GN=Cap2 PE=1 SV=1;>tr|D3YTR7|D3YTR7_MOUSE Adenylyl cyclase-associated protein OS=Mus musculus GN=Cap2 PE=1 SV=1	2	11	10	10	2	2	2	11	8	7	2	2	2	10	7	6	2	2	2	10	7	6	33	31.3	31.3	52.861	476	476;364	2.98	3	8	40		2	3	0	60.807	By MS/MS	By matching	By matching	By MS/MS	By MS/MS
O08688;D3YU84;D3Z432	O08688	29;1;1	29;1;1	29;1;1	Calpain-5	Capn5	>sp|O08688|CAN5_MOUSE Calpain-5 OS=Mus musculus GN=Capn5 PE=2 SV=1	3	29	29	29	18	14	16	19	19	11	18	14	16	19	19	11	18	14	16	19	19	11	50.5	50.5	50.5	72.954	640	640;27;46	3.03	15	24	113	52	3	1	0	134.85	By MS/MS	By MS/MS	By MS/MS	By MS/MS	By MS/MS
D3YW48;O88456	D3YW48;O88456	3;3	3;3	3;3	Calpain small subunit 1 (Fragment)	Capns1	>tr|D3YW48|D3YW48_MOUSE Calpain small subunit 1 (Fragment) OS=Mus musculus GN=Capns1 PE=1 SV=1;>sp|O88456|CPNS1_MOUSE Calpain small subunit 1 OS=Mus musculus GN=Capns1 PE=2 SV=1	2	3	3	3	3	2	2	3	3	3	3	2	2	3	3	3	3	2	2	3	3	3	19.9	19.9	19.9	25.31	241	241;269	1.34	21	11					0	32.883	By MS/MS	By MS/MS	By MS/MS	By MS/MS	By MS/MS
Q60865	Q60865	6	6	6	Caprin-1	Caprin1	>sp|Q60865|CAPR1_MOUSE Caprin-1 OS=Mus musculus GN=Caprin1 PE=1 SV=2	1	6	6	6	6	5	4	2	1	2	6	5	4	2	1	2	6	5	4	2	1	2	15.7	15.7	15.7	78.168	707	707	3.85		2		24			0	27.176	By MS/MS	By MS/MS	By MS/MS	By matching	By MS/MS
P47753;Q5RKN9;A0A0G2JE27;Q9CR52	P47753;Q5RKN9	14;13;4;1	9;8;3;0	9;8;3;0	F-actin-capping protein subunit alpha-1	Capza1	>sp|P47753|CAZA1_MOUSE F-actin-capping protein subunit alpha-1 OS=Mus musculus GN=Capza1 PE=1 SV=4;>tr|Q5RKN9|Q5RKN9_MOUSE Capping protein (Actin filament) muscle Z-line, alpha 1 OS=Mus musculus GN=Capza1 PE=1 SV=1	4	14	9	9	12	13	11	9	7	7	7	8	6	7	5	6	7	8	6	7	5	6	77.6	61.2	61.2	32.939	286	286;286;113;288	1.67	27	54					0	140.39	By MS/MS	By MS/MS	By MS/MS	By MS/MS	By MS/MS
P47754;D6RCW7	P47754;D6RCW7	21;12	21;12	16;11	F-actin-capping protein subunit alpha-2	Capza2	>sp|P47754|CAZA2_MOUSE F-actin-capping protein subunit alpha-2 OS=Mus musculus GN=Capza2 PE=1 SV=3;>tr|D6RCW7|D6RCW7_MOUSE F-actin-capping protein subunit alpha-2 OS=Mus musculus GN=Capza2 PE=1 SV=1	2	21	21	16	17	18	18	15	15	10	17	18	18	15	15	10	12	13	13	13	13	9	85	85	68.5	32.967	286	286;174	1.65	85	138	5				0	258.05	By MS/MS	By MS/MS	By MS/MS	By MS/MS	By MS/MS
A2AMW0	A2AMW0	19	19	3	Capping protein (Actin filament) muscle Z-line, beta, isoform CRA_a	Capzb	>tr|A2AMW0|A2AMW0_MOUSE Capping protein (Actin filament) muscle Z-line, beta, isoform CRA_a OS=Mus musculus GN=Capzb PE=1 SV=1	1	19	19	3	12	12	10	14	11	7	12	12	10	14	11	7	1	1	1	2	1	1	69.2	69.2	9.2	29.295	260	260	1.73	58	99	4	3	1		0	184.46	By MS/MS	By MS/MS	By MS/MS	By MS/MS	By MS/MS
E9Q2V1;P61215;Q9CZQ3;Q3TRQ4	E9Q2V1;P61215;Q9CZQ3;Q3TRQ4	2;2;1;1	2;2;1;1	2;2;1;1	Carbonic anhydrase-related protein 10	Car10	>tr|E9Q2V1|E9Q2V1_MOUSE Carbonic anhydrase-related protein 10 OS=Mus musculus GN=Car10 PE=1 SV=1;>sp|P61215|CAH10_MOUSE Carbonic anhydrase-related protein 10 OS=Mus musculus GN=Ca10 PE=2 SV=1;>tr|Q9CZQ3|Q9CZQ3_MOUSE Carbonic anhydrase 10, isoform CRA_c OS=	4	2	2	2	2	2	2	1	1	1	2	2	2	1	1	1	2	2	2	1	1	1	15.8	15.8	15.8	34.952	304	304;328;103;169	2		9					0	6.0255	By MS/MS	By MS/MS	By matching	By matching	By MS/MS
J3QMM7;K3W4M4;Q9CZ42;J3QN06;J3QPU6	J3QMM7;K3W4M4;Q9CZ42;J3QN06	7;7;7;6;1	7;7;7;6;1	7;7;7;6;1	ATP-dependent (S)-NAD(P)H-hydrate dehydratase	Carkd	>tr|J3QMM7|J3QMM7_MOUSE ATP-dependent (S)-NAD(P)H-hydrate dehydratase OS=Mus musculus GN=Carkd PE=1 SV=1;>tr|K3W4M4|K3W4M4_MOUSE ATP-dependent (S)-NAD(P)H-hydrate dehydratase OS=Mus musculus GN=Carkd PE=1 SV=1;>sp|Q9CZ42|NNRD_MOUSE ATP-dependent (S)-NAD(P)	5	7	7	7	1	2	2	6	7	6	1	2	2	6	7	6	1	2	2	6	7	6	33.9	33.9	33.9	35.169	327	327;365;343;272;79	2.02	1	43	2				0	26.155	By matching	By matching	By matching	By MS/MS	By MS/MS
Q6P2L7;E9PZJ6;A2AR60	Q6P2L7;E9PZJ6	5;4;2	5;4;2	5;4;2	Protein CASC4	Casc4	>sp|Q6P2L7|CASC4_MOUSE Protein CASC4 OS=Mus musculus GN=Casc4 PE=2 SV=1;>tr|E9PZJ6|E9PZJ6_MOUSE Protein CASC4 OS=Mus musculus GN=Casc4 PE=1 SV=2	3	5	5	5	2	3	1	3	4	1	2	3	1	3	4	1	2	3	1	3	4	1	15.4	15.4	15.4	49.408	435	435;379;267	2.73	1	8	11	1		1	0	8.8142	By MS/MS	By MS/MS	By matching	By MS/MS	By MS/MS
O70589;F6ZQR2	O70589	29;9	29;9	2;2	Peripheral plasma membrane protein CASK	Cask	>sp|O70589|CSKP_MOUSE Peripheral plasma membrane protein CASK OS=Mus musculus GN=Cask PE=1 SV=2	2	29	29	2	19	17	20	18	20	9	19	17	20	18	20	9	2	2	1	0	0	0	41.1	41.1	4.3	105.11	926	926;249	3.35	13	55	71	72	49	1	0	219.2	By MS/MS	By MS/MS	By MS/MS	By MS/MS	By MS/MS
Q6P9K8	Q6P9K8	55	55	54	Caskin-1	Caskin1	>sp|Q6P9K8|CSKI1_MOUSE Caskin-1 OS=Mus musculus GN=Caskin1 PE=1 SV=2	1	55	55	54	40	44	45	36	31	33	40	44	45	36	31	33	39	43	44	36	30	33	50.7	50.7	49.5	150.49	1431	1431	4.71	12	27	62	104	241	178	0	323.31	By MS/MS	By MS/MS	By MS/MS	By MS/MS	By MS/MS
Q8VHK1	Q8VHK1	3	2	2	Caskin-2	Caskin2	>sp|Q8VHK1|CSKI2_MOUSE Caskin-2 OS=Mus musculus GN=Caskin2 PE=1 SV=3	1	3	2	2	2	2	2	1	2	0	1	1	1	1	1	0	1	1	1	1	1	0	4.7	3.3	3.3	126.78	1201	1201	3.4			4		1		1	-2	By MS/MS	By matching	By matching	By MS/MS	By matching
P24270;A2AL20	P24270	19;9	19;9	19;9	Catalase	Cat	>sp|P24270|CATA_MOUSE Catalase OS=Mus musculus GN=Cat PE=1 SV=4	2	19	19	19	0	0	0	16	15	11	0	0	0	16	15	11	0	0	0	16	15	11	51.8	51.8	51.8	59.795	527	527;176	2.24	25	40	43	3	1		0	89.815	By matching	By matching	By matching	By MS/MS	By MS/MS
Q91ZR5	Q91ZR5	1	1	1	Cation channel sperm-associated protein 1	Catsper1	>sp|Q91ZR5|CTSR1_MOUSE Cation channel sperm-associated protein 1 OS=Mus musculus GN=Catsper1 PE=1 SV=1	1	1	1	1	0	0	0	1	1	1	0	0	0	1	1	1	0	0	0	1	1	1	2	2	2	78.705	686	686	1.17	5	1					1	-2	By matching	By matching	By matching	By MS/MS	By matching
Q9R171;Q8BGU2	Q9R171	5;1	5;1	5;1	Cerebellin-1	Cbln1	>sp|Q9R171|CBLN1_MOUSE Cerebellin-1 OS=Mus musculus GN=Cbln1 PE=1 SV=1	2	5	5	5	5	3	2	3	3	1	5	3	2	3	3	1	5	3	2	3	3	1	36.3	36.3	36.3	21.113	193	193;224	1.32	21	1	2	1			0	7.7347	By MS/MS	By MS/MS	By MS/MS	By MS/MS	By MS/MS
Q9JHG0	Q9JHG0	2	2	2	Cerebellin-3	Cbln3	>sp|Q9JHG0|CBLN3_MOUSE Cerebellin-3 OS=Mus musculus GN=Cbln3 PE=1 SV=1	1	2	2	2	2	2	2	0	2	1	2	2	2	0	2	1	2	2	2	0	2	1	10.2	10.2	10.2	21.077	197	197	1.1	9	1					0.0093773	1.5398	By MS/MS	By matching	By MS/MS	By matching	By MS/MS
P48758	P48758	10	10	9	Carbonyl reductase [NADPH] 1	Cbr1	>sp|P48758|CBR1_MOUSE Carbonyl reductase [NADPH] 1 OS=Mus musculus GN=Cbr1 PE=1 SV=3	1	10	10	9	2	3	2	8	8	8	2	3	2	8	8	8	2	2	2	7	7	7	48	48	45.1	30.641	277	277	1.71	13	32					0	30.673	By matching	By matching	By matching	By MS/MS	By MS/MS
Q91VT4;D3Z6C4	Q91VT4	5;2	5;2	5;2	Carbonyl reductase family member 4	Cbr4	>sp|Q91VT4|CBR4_MOUSE Carbonyl reductase family member 4 OS=Mus musculus GN=Cbr4 PE=1 SV=2	2	5	5	5	0	0	1	5	5	3	0	0	1	5	5	3	0	0	1	5	5	3	30.1	30.1	30.1	25.414	236	236;138	1.19	13	3					0	8.5583	By matching	By matching	By matching	By MS/MS	By MS/MS
Q9D1C2	Q9D1C2	1	1	1	Protein chibby homolog 1	Cby1	>sp|Q9D1C2|CBY1_MOUSE Protein chibby homolog 1 OS=Mus musculus GN=Cby1 PE=2 SV=1	1	1	1	1	1	1	1	0	0	0	1	1	1	0	0	0	1	1	1	0	0	0	9.4	9.4	9.4	14.534	127	127	1	3						0	4.5047	By MS/MS	By MS/MS	By matching	By matching	By matching
Q8K1A6;E9PX94	Q8K1A6;E9PX94	13;11	13;11	13;11	Coiled-coil and C2 domain-containing protein 1A	Cc2d1a	>sp|Q8K1A6|C2D1A_MOUSE Coiled-coil and C2 domain-containing protein 1A OS=Mus musculus GN=Cc2d1a PE=1 SV=2;>tr|E9PX94|E9PX94_MOUSE Coiled-coil and C2 domain-containing protein 1A OS=Mus musculus GN=Cc2d1a PE=1 SV=2	2	13	13	13	9	8	9	4	1	5	9	8	9	4	1	5	9	8	9	4	1	5	18.2	18.2	18.2	103.7	943	943;897	4.87			2	4	38	2	0	42.352	By MS/MS	By MS/MS	By MS/MS	By matching	By matching
Q8VE99	Q8VE99	2	2	2	Coiled-coil domain-containing protein 115	Ccdc115	>sp|Q8VE99|CC115_MOUSE Coiled-coil domain-containing protein 115 OS=Mus musculus GN=Ccdc115 PE=2 SV=1	1	2	2	2	1	0	0	0	1	1	1	0	0	0	1	1	1	0	0	0	1	1	11.1	11.1	11.1	19.742	180	180	1	3						0	9.6169	By MS/MS	By matching	By matching	By matching	By matching
A2AEV7;A2AEV8	A2AEV7;A2AEV8	2;1	2;1	2;1	Coiled-coil domain containing 120	Ccdc120	>tr|A2AEV7|A2AEV7_MOUSE Coiled-coil domain containing 120 OS=Mus musculus GN=Ccdc120 PE=1 SV=1;>tr|A2AEV8|A2AEV8_MOUSE Protein Ccdc120 (Fragment) OS=Mus musculus GN=Ccdc120 PE=4 SV=1	2	2	2	2	2	1	1	0	0	1	2	1	1	0	0	1	2	1	1	0	0	1	7.3	7.3	7.3	67.407	629	629;38	4				6			0.0018172	2.2182	By MS/MS	By matching	By matching	By matching	By matching
E0CYX9;Q3TC33;E0CYP1;E0CXT2	E0CYX9;Q3TC33;E0CYP1	5;5;4;1	5;5;4;1	5;5;4;1	Coiled-coil domain-containing protein 127 (Fragment)	Ccdc127	>tr|E0CYX9|E0CYX9_MOUSE Coiled-coil domain-containing protein 127 (Fragment) OS=Mus musculus GN=Ccdc127 PE=1 SV=1;>sp|Q3TC33|CC127_MOUSE Coiled-coil domain-containing protein 127 OS=Mus musculus GN=Ccdc127 PE=2 SV=2;>tr|E0CYP1|E0CYP1_MOUSE Coiled-coil doma	4	5	5	5	3	4	4	4	3	3	3	4	4	4	3	3	3	4	4	4	3	3	23.1	23.1	23.1	27.735	238	238;260;171;61	1.7	18	22	1	2			0	65.811	By MS/MS	By MS/MS	By MS/MS	By MS/MS	By MS/MS
Q8CI71;V9GXD1	Q8CI71;V9GXD1	5;3	5;3	5;3	Syndetin	Ccdc132	>sp|Q8CI71|SYNDE_MOUSE Syndetin OS=Mus musculus GN=Ccdc132 PE=2 SV=2;>tr|V9GXD1|V9GXD1_MOUSE Coiled-coil domain-containing protein 132 OS=Mus musculus GN=Ccdc132 PE=1 SV=1	2	5	5	5	0	0	0	4	1	3	0	0	0	4	1	3	0	0	0	4	1	3	8.1	8.1	8.1	111.17	964	964;684	4.25			1	7	4		0	5.889	By matching	By matching	By matching	By MS/MS	By MS/MS
E6Y2W7;D3Z165;E6Y2W6;E9QP94;Q3TVA9	E6Y2W7;D3Z165;E6Y2W6;E9QP94;Q3TVA9	11;11;11;11;11	11;11;11;11;11	11;11;11;11;11	Coiled-coil domain-containing protein 136	Ccdc136	>tr|E6Y2W7|E6Y2W7_MOUSE Coiled-coil domain-containing protein 136 OS=Mus musculus GN=Ccdc136 PE=1 SV=1;>tr|D3Z165|D3Z165_MOUSE Coiled-coil domain-containing protein 136 OS=Mus musculus GN=Ccdc136 PE=1 SV=1;>tr|E6Y2W6|E6Y2W6_MOUSE Coiled-coil domain-contain	5	11	11	11	3	5	3	9	7	7	3	5	3	9	7	7	3	5	3	9	7	7	18.7	18.7	18.7	106	908	908;1000;1002;1187;1136	2.76		11	35				0	70.806	By MS/MS	By MS/MS	By MS/MS	By MS/MS	By MS/MS
Q3UHB8	Q3UHB8	21	21	21	Coiled-coil domain-containing protein 177	Ccdc177	>sp|Q3UHB8|CC177_MOUSE Coiled-coil domain-containing protein 177 OS=Mus musculus GN=Ccdc177 PE=1 SV=1	1	21	21	21	13	17	16	16	12	10	13	17	16	16	12	10	13	17	16	16	12	10	35.8	35.8	35.8	79.856	706	706	3.55	7	9	31	110			0	290.53	By MS/MS	By MS/MS	By MS/MS	By MS/MS	By MS/MS
Q9JIG7	Q9JIG7	8	8	8	Coiled-coil domain-containing protein 22	Ccdc22	>sp|Q9JIG7|CCD22_MOUSE Coiled-coil domain-containing protein 22 OS=Mus musculus GN=Ccdc22 PE=1 SV=1	1	8	8	8	0	0	1	4	5	2	0	0	1	4	5	2	0	0	1	4	5	2	15.9	15.9	15.9	70.843	627	627	3.12			14	2			0	11.102	By matching	By matching	By matching	By MS/MS	By MS/MS
Q3UFK1;G3UX80;G3UZ16	Q3UFK1;G3UX80;G3UZ16	6;4;4	6;4;4	2;2;2	Coiled-coil domain containing 28A	Ccdc28a	>tr|Q3UFK1|Q3UFK1_MOUSE Coiled-coil domain containing 28A OS=Mus musculus GN=Ccdc28a PE=1 SV=1;>tr|G3UX80|G3UX80_MOUSE Protein Ccdc28a OS=Mus musculus GN=Ccdc28a PE=1 SV=1;>tr|G3UZ16|G3UZ16_MOUSE Protein Ccdc28a OS=Mus musculus GN=Ccdc28a PE=1 SV=1	3	6	6	2	3	4	4	4	3	4	3	4	4	4	3	4	1	2	2	2	1	1	56.5	56.5	20.7	20.301	184	184;130;137	1	28						0	9.997	By MS/MS	By MS/MS	By MS/MS	By MS/MS	By MS/MS
E9PYA2	E9PYA2	1	1	1	Coiled-coil domain-containing protein 37	Ccdc37	>tr|E9PYA2|E9PYA2_MOUSE Coiled-coil domain-containing protein 37 OS=Mus musculus GN=Ccdc37 PE=4 SV=1	1	1	1	1	0	1	1	0	0	0	0	1	1	0	0	0	0	1	1	0	0	0	2.1	2.1	2.1	72.032	613	613	5					2		1	-2	By matching	By MS/MS	By matching	By matching	By matching
Q9D024;F7C265;B1AR93	Q9D024	14;6;2	14;6;2	14;6;2	Coiled-coil domain-containing protein 47	Ccdc47	>sp|Q9D024|CCD47_MOUSE Coiled-coil domain-containing protein 47 OS=Mus musculus GN=Ccdc47 PE=2 SV=2	3	14	14	14	9	6	6	9	8	6	9	6	6	9	8	6	9	6	6	9	8	6	36.4	36.4	36.4	55.843	483	483;224;138	2.93		12	57		2	1	0	74.106	By MS/MS	By MS/MS	By MS/MS	By MS/MS	By MS/MS
Q3URS9	Q3URS9	4	4	4	Coiled-coil domain-containing protein 51	Ccdc51	>sp|Q3URS9|CCD51_MOUSE Coiled-coil domain-containing protein 51 OS=Mus musculus GN=Ccdc51 PE=2 SV=1	1	4	4	4	2	1	2	4	2	1	2	1	2	4	2	1	2	1	2	4	2	1	14	14	14	45.132	406	406	2.19		15			1		0	21.687	By MS/MS	By MS/MS	By MS/MS	By MS/MS	By MS/MS
Q8R3Q6;F8WJI3;E9Q4B5	Q8R3Q6;F8WJI3;E9Q4B5	4;3;2	4;3;2	4;3;2	Coiled-coil domain-containing protein 58	Ccdc58	>sp|Q8R3Q6|CCD58_MOUSE Coiled-coil domain-containing protein 58 OS=Mus musculus GN=Ccdc58 PE=2 SV=1;>tr|F8WJI3|F8WJI3_MOUSE Coiled-coil domain-containing protein 58 OS=Mus musculus GN=Ccdc58 PE=1 SV=1;>tr|E9Q4B5|E9Q4B5_MOUSE Coiled-coil domain-containing p	3	4	4	4	0	0	0	3	3	1	0	0	0	3	3	1	0	0	0	3	3	1	40.3	40.3	40.3	16.665	144	144;134;102	1	7						0	13.279	By matching	By matching	By matching	By MS/MS	By MS/MS
D6RJL4;D3YTR9	D6RJL4;D3YTR9	1;1	1;1	1;1	Bicaudal D-related protein 1	Ccdc64	>tr|D6RJL4|D6RJL4_MOUSE Bicaudal D-related protein 1 OS=Mus musculus GN=Ccdc64 PE=4 SV=1;>tr|D3YTR9|D3YTR9_MOUSE Bicaudal D-related protein 1 OS=Mus musculus GN=Ccdc64 PE=4 SV=1	2	1	1	1	1	1	1	1	0	1	1	1	1	1	0	1	1	1	1	1	0	1	36.4	36.4	36.4	5.174	44	44;82	3.25	2	2	1		1	2	1	-2	By MS/MS	By matching	By matching	By MS/MS	By matching
E0CX32;Q5SP85;F6TRJ8;F7B6W4	E0CX32;Q5SP85;F6TRJ8;F7B6W4	2;2;1;1	2;2;1;1	2;2;1;1	Coiled-coil domain-containing protein 85A	Ccdc85a	>tr|E0CX32|E0CX32_MOUSE Coiled-coil domain-containing protein 85A OS=Mus musculus GN=Ccdc85a PE=1 SV=1;>sp|Q5SP85|CC85A_MOUSE Coiled-coil domain-containing protein 85A OS=Mus musculus GN=Ccdc85a PE=2 SV=1;>tr|F6TRJ8|F6TRJ8_MOUSE Coiled-coil domain-containi	4	2	2	2	2	1	1	1	0	0	2	1	1	1	0	0	2	1	1	1	0	0	4.4	4.4	4.4	59.6	545	545;500;144;152	1.83	3	2		1			0.0002751	2.8369	By MS/MS	By matching	By matching	By matching	By matching
Q5SNZ0;F6R1B7;Z4YLP6;Z4YLN8	Q5SNZ0	25;7;6;1	25;7;6;1	25;7;6;1	Girdin	Ccdc88a	>sp|Q5SNZ0|GRDN_MOUSE Girdin OS=Mus musculus GN=Ccdc88a PE=1 SV=2	4	25	25	25	14	12	13	6	6	8	14	12	13	6	6	8	14	12	13	6	6	8	18.5	18.5	18.5	215.92	1873	1873;737;405;355	5.33	3			7	19	43	0	110.03	By MS/MS	By MS/MS	By MS/MS	By MS/MS	By MS/MS
Q8C3X2	Q8C3X2	4	4	4	Coiled-coil domain-containing protein 90B, mitochondrial	Ccdc90b	>sp|Q8C3X2|CC90B_MOUSE Coiled-coil domain-containing protein 90B, mitochondrial OS=Mus musculus GN=Ccdc90b PE=2 SV=1	1	4	4	4	0	0	0	4	2	2	0	0	0	4	2	2	0	0	0	4	2	2	16	16	16	29.596	256	256	1	14						0	54.424	By matching	By matching	By matching	By MS/MS	By MS/MS
Q8VDN4;D6RJ58;D3YUR9	Q8VDN4;D6RJ58;D3YUR9	4;2;2	4;2;2	4;2;2	Coiled-coil domain-containing protein 92	Ccdc92	>sp|Q8VDN4|CCD92_MOUSE Coiled-coil domain-containing protein 92 OS=Mus musculus GN=Ccdc92 PE=2 SV=1;>tr|D6RJ58|D6RJ58_MOUSE Coiled-coil domain-containing protein 92 OS=Mus musculus GN=Ccdc92 PE=1 SV=1;>tr|D3YUR9|D3YUR9_MOUSE Coiled-coil domain-containing p	3	4	4	4	3	4	3	2	0	1	3	4	3	2	0	1	3	4	3	2	0	1	16.6	16.6	16.6	35.207	314	314;64;131	1.87	2	13					0	35.825	By MS/MS	By MS/MS	By matching	By MS/MS	By matching
E9QAD4;Q7TQK5	E9QAD4;Q7TQK5	2;2	2;2	2;2	Coiled-coil domain-containing protein 93	Ccdc93	>tr|E9QAD4|E9QAD4_MOUSE Coiled-coil domain-containing protein 93 OS=Mus musculus GN=Ccdc93 PE=1 SV=1;>sp|Q7TQK5|CCD93_MOUSE Coiled-coil domain-containing protein 93 OS=Mus musculus GN=Ccdc93 PE=2 SV=1	2	2	2	2	0	0	0	2	1	0	0	0	0	2	1	0	0	0	0	2	1	0	3.8	3.8	3.8	72.474	628	628;629	3			3				0	5.4313	By matching	By matching	By matching	By MS/MS	By matching
E0CZ84;E0CXR5;Q8K2Y9	E0CZ84;E0CXR5;Q8K2Y9	1;1;1	1;1;1	1;1;1	Cerebral cavernous malformations protein 2 homolog (Fragment)	Ccm2	>tr|E0CZ84|E0CZ84_MOUSE Cerebral cavernous malformations protein 2 homolog (Fragment) OS=Mus musculus GN=Ccm2 PE=1 SV=1;>tr|E0CXR5|E0CXR5_MOUSE Cerebral cavernous malformations protein 2 homolog (Fragment) OS=Mus musculus GN=Ccm2 PE=1 SV=1;>sp|Q8K2Y9|CCM2_	3	1	1	1	1	1	1	0	0	0	1	1	1	0	0	0	1	1	1	0	0	0	15	15	15	12.47	113	113;243;453	3			3				0	2.9364	By matching	By MS/MS	By matching	By matching	By matching
Q8BGU5;A0A087WPI4	Q8BGU5	11;1	11;1	9;0	Cyclin-Y	Ccny	>sp|Q8BGU5|CCNY_MOUSE Cyclin-Y OS=Mus musculus GN=Ccny PE=1 SV=1	2	11	11	9	5	6	6	9	11	6	5	6	6	9	11	6	4	5	5	8	9	6	37	37	31.4	39.394	341	341;85	1.65	40	65	1	1			0	58.853	By MS/MS	By MS/MS	By MS/MS	By MS/MS	By MS/MS
E9Q226;D3YUJ3	E9Q226;D3YUJ3	3;3	1;1	1;1	Protein Ccnyl1	Ccnyl1	>tr|E9Q226|E9Q226_MOUSE Protein Ccnyl1 OS=Mus musculus GN=Ccnyl1 PE=1 SV=1;>tr|D3YUJ3|D3YUJ3_MOUSE Protein Ccnyl1 OS=Mus musculus GN=Ccnyl1 PE=1 SV=1	2	3	1	1	1	2	1	2	3	1	0	1	0	1	1	1	0	1	0	1	1	1	12.4	5.8	5.8	33.709	291	291;367	2		5					0.0089415	1.5823	By matching	By matching	By matching	By matching	By matching
Q8QZT2	Q8QZT2	4	4	4	Centriole, cilia and spindle-associated protein	Ccsap	>sp|Q8QZT2|CCSAP_MOUSE Centriole, cilia and spindle-associated protein OS=Mus musculus GN=Ccsap PE=2 SV=1	1	4	4	4	4	2	2	2	0	0	4	2	2	2	0	0	4	2	2	2	0	0	25.4	25.4	25.4	28.378	252	252	2.12		15		1			0	10.65	By MS/MS	By MS/MS	By MS/MS	By MS/MS	By matching
Q6RUT7	Q6RUT7	1	1	1	Protein CCSMST1	Ccsmst1	>sp|Q6RUT7|CSMT1_MOUSE Protein CCSMST1 OS=Mus musculus GN=Ccsmst1 PE=3 SV=1	1	1	1	1	0	0	0	1	1	1	0	0	0	1	1	1	0	0	0	1	1	1	18.4	18.4	18.4	15.348	136	136	1	4						0	16.874	By matching	By matching	By matching	By MS/MS	By MS/MS
P80314	P80314	29	29	29	T-complex protein 1 subunit beta	Cct2	>sp|P80314|TCPB_MOUSE T-complex protein 1 subunit beta OS=Mus musculus GN=Cct2 PE=1 SV=4	1	29	29	29	23	23	26	25	26	19	23	23	26	25	26	19	23	23	26	25	26	19	69.7	69.7	69.7	57.477	535	535	2.56	64	110	275	18	4	1	0	323.31	By MS/MS	By MS/MS	By MS/MS	By MS/MS	By MS/MS
P80318;E9Q133;Q3U0I3;F6Q609;F6ZVG8	P80318;E9Q133;Q3U0I3;F6Q609	30;29;28;17;1	30;29;28;17;1	30;29;28;17;1	T-complex protein 1 subunit gamma	Cct3	>sp|P80318|TCPG_MOUSE T-complex protein 1 subunit gamma OS=Mus musculus GN=Cct3 PE=1 SV=1;>tr|E9Q133|E9Q133_MOUSE T-complex protein 1 subunit gamma OS=Mus musculus GN=Cct3 PE=1 SV=1;>tr|Q3U0I3|Q3U0I3_MOUSE T-complex protein 1 subunit gamma OS=Mus musculus	5	30	30	30	20	20	19	25	26	17	20	20	19	25	26	17	20	20	19	25	26	17	57.4	57.4	57.4	60.629	545	545;507;521;307;85	2.54	45	69	203	8	1		0	146.74	By MS/MS	By MS/MS	By MS/MS	By MS/MS	By MS/MS
P80315;G5E839;G3UYW5;G3UXF3;G3UXG2	P80315;G5E839	25;22;4;1;1	25;22;4;1;1	25;22;4;1;1	T-complex protein 1 subunit delta	Cct4	>sp|P80315|TCPD_MOUSE T-complex protein 1 subunit delta OS=Mus musculus GN=Cct4 PE=1 SV=3;>tr|G5E839|G5E839_MOUSE T-complex protein 1 subunit delta OS=Mus musculus GN=Cct4 PE=1 SV=1	5	25	25	25	19	17	16	24	23	15	19	17	16	24	23	15	19	17	16	24	23	15	60.1	60.1	60.1	58.066	539	539;509;120;47;59	2.67	44	51	230	6	6	3	0	272.34	By MS/MS	By MS/MS	By MS/MS	By MS/MS	By MS/MS
P80316;E0CZA1	P80316	30;8	30;8	30;8	T-complex protein 1 subunit epsilon	Cct5	>sp|P80316|TCPE_MOUSE T-complex protein 1 subunit epsilon OS=Mus musculus GN=Cct5 PE=1 SV=1	2	30	30	30	18	21	22	25	21	19	18	21	22	25	21	19	18	21	22	25	21	19	60.8	60.8	60.8	59.623	541	541;199	2.7	20	53	202	4	1	1	0	137.62	By MS/MS	By MS/MS	By MS/MS	By MS/MS	By MS/MS
P80317;E9QPA6;Q61390;B1AT05	P80317;E9QPA6	25;21;4;1	25;21;4;1	25;21;4;1	T-complex protein 1 subunit zeta	Cct6a	>sp|P80317|TCPZ_MOUSE T-complex protein 1 subunit zeta OS=Mus musculus GN=Cct6a PE=1 SV=3;>tr|E9QPA6|E9QPA6_MOUSE T-complex protein 1 subunit zeta OS=Mus musculus GN=Cct6a PE=1 SV=1	4	25	25	25	20	18	19	19	21	13	20	18	19	19	21	13	20	18	19	19	21	13	54	54	54	58.004	531	531;532;531;492	2.58	47	71	184	8	6	4	0	199.5	By MS/MS	By MS/MS	By MS/MS	By MS/MS	By MS/MS
P80313	P80313	32	32	32	T-complex protein 1 subunit eta	Cct7	>sp|P80313|TCPH_MOUSE T-complex protein 1 subunit eta OS=Mus musculus GN=Cct7 PE=1 SV=1	1	32	32	32	22	21	22	30	24	18	22	21	22	30	24	18	22	21	22	30	24	18	69.7	69.7	69.7	59.652	544	544	2.85	18	36	312	4	4	1	0	252.17	By MS/MS	By MS/MS	By MS/MS	By MS/MS	By MS/MS
P42932;H3BL49;H3BJB6;H3BLL1;H3BKG2;H3BKR8	P42932;H3BL49	29;25;11;6;6;4	29;25;11;6;6;4	29;25;11;6;6;4	T-complex protein 1 subunit theta	Cct8	>sp|P42932|TCPQ_MOUSE T-complex protein 1 subunit theta OS=Mus musculus GN=Cct8 PE=1 SV=3;>tr|H3BL49|H3BL49_MOUSE T-complex protein 1 subunit theta OS=Mus musculus GN=Cct8 PE=1 SV=1	6	29	29	29	19	18	18	26	25	14	19	18	18	26	25	14	19	18	18	26	25	14	55.5	55.5	55.5	59.555	548	548;489;239;132;158;71	2.63	32	45	170	4	4	1	0	211.5	By MS/MS	By MS/MS	By MS/MS	By MS/MS	By MS/MS
Q8C1Y8	Q8C1Y8	11	11	11	Vacuolar fusion protein CCZ1 homolog	Ccz1	>sp|Q8C1Y8|CCZ1_MOUSE Vacuolar fusion protein CCZ1 homolog OS=Mus musculus GN=Ccz1 PE=1 SV=1	1	11	11	11	7	7	5	7	2	5	7	7	5	7	2	5	7	7	5	7	2	5	31.7	31.7	31.7	55.504	480	480	2.91		4	40				0	20.808	By MS/MS	By MS/MS	By MS/MS	By MS/MS	By MS/MS
E9QMY1;Q80VX2;O54901;E9PZI9;Q05D16	E9QMY1;Q80VX2;O54901;E9PZI9;Q05D16	9;9;9;7;7	9;9;9;7;7	9;9;9;7;7	OX-2 membrane glycoprotein	Cd200	>tr|E9QMY1|E9QMY1_MOUSE OX-2 membrane glycoprotein OS=Mus musculus GN=Cd200 PE=1 SV=1;>tr|Q80VX2|Q80VX2_MOUSE CD200 antigen OS=Mus musculus GN=Cd200 PE=1 SV=1;>sp|O54901|OX2G_MOUSE OX-2 membrane glycoprotein OS=Mus musculus GN=Cd200 PE=1 SV=1;>tr|E9PZI9|E9	5	9	9	9	1	2	1	8	6	4	1	2	1	8	6	4	1	2	1	8	6	4	27.1	27.1	27.1	30.292	269	269;278;278;129;150	1.94	5	40	2				0	16.253	By matching	By MS/MS	By matching	By MS/MS	By MS/MS
Q64314	Q64314	2	2	2	Hematopoietic progenitor cell antigen CD34	Cd34	>sp|Q64314|CD34_MOUSE Hematopoietic progenitor cell antigen CD34 OS=Mus musculus GN=Cd34 PE=1 SV=1	1	2	2	2	0	0	0	2	2	1	0	0	0	2	2	1	0	0	0	2	2	1	7.3	7.3	7.3	40.982	382	382	3.11			8	1			0	6.0286	By matching	By matching	By matching	By MS/MS	By MS/MS
Q08857	Q08857	4	4	4	Platelet glycoprotein 4	Cd36	>sp|Q08857|CD36_MOUSE Platelet glycoprotein 4 OS=Mus musculus GN=Cd36 PE=1 SV=2	1	4	4	4	1	1	1	3	4	2	1	1	1	3	4	2	1	1	1	3	4	2	13.8	13.8	13.8	52.697	472	472	3.25		1	10	5			0	3.0362	By matching	By MS/MS	By matching	By MS/MS	By MS/MS
P56528	P56528	6	6	6	ADP-ribosyl cyclase/cyclic ADP-ribose hydrolase 1	Cd38	>sp|P56528|CD38_MOUSE ADP-ribosyl cyclase/cyclic ADP-ribose hydrolase 1 OS=Mus musculus GN=Cd38 PE=1 SV=2	1	6	6	6	0	0	0	4	6	2	0	0	0	4	6	2	0	0	0	4	6	2	29.6	29.6	29.6	34.407	304	304	1.83	3	15					0	69.159	By matching	By matching	By matching	By MS/MS	By MS/MS
Q61735;D3Z187	Q61735	7;2	7;2	7;2	Leukocyte surface antigen CD47	Cd47	>sp|Q61735|CD47_MOUSE Leukocyte surface antigen CD47 OS=Mus musculus GN=Cd47 PE=1 SV=2	2	7	7	7	5	3	3	5	7	6	5	3	3	5	7	6	5	3	3	5	7	6	17.2	17.2	17.2	33.097	303	303;204	3.65	9	46	52	51	44	24	0	109.69	By MS/MS	By MS/MS	By MS/MS	By MS/MS	By MS/MS
P35762	P35762	5	5	5	CD81 antigen	Cd81	>sp|P35762|CD81_MOUSE CD81 antigen OS=Mus musculus GN=Cd81 PE=1 SV=2	1	5	5	5	2	1	2	5	5	3	2	1	2	5	5	3	2	1	2	5	5	3	30.5	30.5	30.5	25.814	236	236	2.3	89	21	16	15	18	10	0	283.21	By MS/MS	By MS/MS	By MS/MS	By MS/MS	By MS/MS
P40237	P40237	2	2	2	CD82 antigen	Cd82	>sp|P40237|CD82_MOUSE CD82 antigen OS=Mus musculus GN=Cd82 PE=1 SV=1	1	2	2	2	1	0	0	2	2	2	1	0	0	2	2	2	1	0	0	2	2	2	4.5	4.5	4.5	29.628	266	266	3.58	1	12	8	7	6	6	0	6.2819	By matching	By matching	By matching	By MS/MS	By MS/MS
P40240	P40240	2	2	2	CD9 antigen	Cd9	>sp|P40240|CD9_MOUSE CD9 antigen OS=Mus musculus GN=Cd9 PE=1 SV=2	1	2	2	2	0	1	1	2	1	1	0	1	1	2	1	1	0	1	1	2	1	1	16.4	16.4	16.4	25.258	226	226	2.6	4	1	2	1	2		0	18.923	By matching	By MS/MS	By matching	By MS/MS	By MS/MS
I7HJQ8;A2AP74;Q8BIF0	I7HJQ8;A2AP74;Q8BIF0	2;2;2	2;2;2	2;2;2	CD99 antigen-like protein 2	Cd99l2	>tr|I7HJQ8|I7HJQ8_MOUSE CD99 antigen-like protein 2 OS=Mus musculus GN=Cd99l2 PE=1 SV=1;>tr|A2AP74|A2AP74_MOUSE CD99 antigen-like protein 2 OS=Mus musculus GN=Cd99l2 PE=1 SV=1;>sp|Q8BIF0|C99L2_MOUSE CD99 antigen-like protein 2 OS=Mus musculus GN=Cd99l2 PE=	3	2	2	2	1	1	0	2	2	1	1	1	0	2	2	1	1	1	0	2	2	1	17.9	17.9	17.9	20.092	190	190;216;237	1.47	8	7					0	46.591	By matching	By matching	By matching	By MS/MS	By MS/MS
Q61081	Q61081	4	4	4	Hsp90 co-chaperone Cdc37	Cdc37	>sp|Q61081|CDC37_MOUSE Hsp90 co-chaperone Cdc37 OS=Mus musculus GN=Cdc37 PE=2 SV=1	1	4	4	4	1	1	1	3	2	2	1	1	1	3	2	2	1	1	1	3	2	2	15	15	15	44.593	379	379	1.93	1	14					0	19.222	By matching	By MS/MS	By matching	By MS/MS	By MS/MS
P60766	P60766	13	12	12	Cell division control protein 42 homolog	Cdc42	>sp|P60766|CDC42_MOUSE Cell division control protein 42 homolog OS=Mus musculus GN=Cdc42 PE=1 SV=2	1	13	12	12	8	7	6	13	9	7	7	6	5	12	8	7	7	6	5	12	8	7	62.8	57.1	57.1	21.258	191	191	1.18	104	7		1		2	0	71.431	By MS/MS	By MS/MS	By MS/MS	By MS/MS	By MS/MS
D3YYN8;E9PVY0;Q3UU96;H7BX44;F6Q5A5;F6S5Z6;F6YZJ7;F6W0C2	D3YYN8;E9PVY0;Q3UU96;H7BX44;F6Q5A5;F6S5Z6	20;20;20;19;13;11;8;1	19;19;19;18;12;10;7;1	19;19;19;18;12;10;7;1	Non-specific serine/threonine protein kinase	Cdc42bpa	>tr|D3YYN8|D3YYN8_MOUSE Non-specific serine/threonine protein kinase OS=Mus musculus GN=Cdc42bpa PE=1 SV=1;>tr|E9PVY0|E9PVY0_MOUSE Non-specific serine/threonine protein kinase OS=Mus musculus GN=Cdc42bpa PE=1 SV=1;>sp|Q3UU96|MRCKA_MOUSE Serine/threonine-pr	8	20	19	19	13	14	14	8	5	11	12	14	13	7	5	10	12	14	13	7	5	10	17.3	16.8	16.8	192.68	1691	1691;1732;1719;1638;1048;984;732;185	5.19			6	13	24	41	0	70.189	By MS/MS	By MS/MS	By MS/MS	By MS/MS	By MS/MS
Q7TT50;Q8BYW1;Q80UW5	Q7TT50	36;1;1	36;1;1	35;1;1	Serine/threonine-protein kinase MRCK beta	Cdc42bpb	>sp|Q7TT50|MRCKB_MOUSE Serine/threonine-protein kinase MRCK beta OS=Mus musculus GN=Cdc42bpb PE=1 SV=2	3	36	36	35	21	18	26	19	14	20	21	18	26	19	14	20	20	18	25	18	14	19	24.9	24.9	24.3	194.75	1713	1713;648;1551	5.12			8	44	100	90	0	209.58	By MS/MS	By MS/MS	By MS/MS	By MS/MS	By MS/MS
Q91W92	Q91W92	4	4	4	Cdc42 effector protein 1	Cdc42ep1	>sp|Q91W92|BORG5_MOUSE Cdc42 effector protein 1 OS=Mus musculus GN=Cdc42ep1 PE=1 SV=1	1	4	4	4	3	3	2	2	2	2	3	3	2	2	2	2	3	3	2	2	2	2	20.3	20.3	20.3	43.095	409	409	2.21	6	3	10				0	9.5091	By MS/MS	By MS/MS	By MS/MS	By MS/MS	By MS/MS
Q9JM96;A2A6Q3;A2A6Q2	Q9JM96;A2A6Q3;A2A6Q2	5;3;3	5;3;3	5;3;3	Cdc42 effector protein 4	Cdc42ep4	>sp|Q9JM96|BORG4_MOUSE Cdc42 effector protein 4 OS=Mus musculus GN=Cdc42ep4 PE=1 SV=1;>tr|A2A6Q3|A2A6Q3_MOUSE Cdc42 effector protein 4 (Fragment) OS=Mus musculus GN=Cdc42ep4 PE=1 SV=1;>tr|A2A6Q2|A2A6Q2_MOUSE Cdc42 effector protein 4 (Fragment) OS=Mus muscu	3	5	5	5	4	5	4	4	5	4	4	5	4	4	5	4	4	5	4	4	5	4	19.8	19.8	19.8	37.869	349	349;86;194	1.57	21	28					0	71.626	By MS/MS	By MS/MS	By MS/MS	By MS/MS	By MS/MS
Q8BGH7	Q8BGH7	2	2	2	CDC42 small effector protein 2	Cdc42se2	>sp|Q8BGH7|C42S2_MOUSE CDC42 small effector protein 2 OS=Mus musculus GN=Cdc42se2 PE=1 SV=1	1	2	2	2	1	1	1	1	1	2	1	1	1	1	1	2	1	1	1	1	1	2	25	25	25	9.2234	84	84	1	17						0	16.756	By MS/MS	By matching	By matching	By MS/MS	By MS/MS
Q6A068	Q6A068	1	1	1	Cell division cycle 5-like protein	Cdc5l	>sp|Q6A068|CDC5L_MOUSE Cell division cycle 5-like protein OS=Mus musculus GN=Cdc5l PE=1 SV=2	1	1	1	1	1	1	1	0	1	0	1	1	1	0	1	0	1	1	1	0	1	0	1.6	1.6	1.6	92.188	802	802	4				5			1	-2	By MS/MS	By MS/MS	By MS/MS	By matching	By matching
P70408;H3BKV8	P70408;H3BKV8	14;11	14;11	12;9	Cadherin-10	Cdh10	>sp|P70408|CAD10_MOUSE Cadherin-10 OS=Mus musculus GN=Cdh10 PE=1 SV=3;>tr|H3BKV8|H3BKV8_MOUSE Cadherin-10 OS=Mus musculus GN=Cdh10 PE=1 SV=1	2	14	14	12	12	10	10	9	8	9	12	10	10	9	8	9	10	9	9	8	7	8	23.4	23.4	21.7	88.311	788	788;419	3.43	10	28	34	50	32		0	189.39	By MS/MS	By MS/MS	By MS/MS	By MS/MS	By MS/MS
P55288;D3Z1Y8;J3QPW4	P55288	11;2;2	11;2;2	11;2;2	Cadherin-11	Cdh11	>sp|P55288|CAD11_MOUSE Cadherin-11 OS=Mus musculus GN=Cdh11 PE=1 SV=1	3	11	11	11	7	6	6	7	5	5	7	6	6	7	5	5	7	6	6	7	5	5	24	24	24	88.111	796	796;160;249	3.33	2	9	27	28	4		0	25.835	By MS/MS	By MS/MS	By MS/MS	By MS/MS	By MS/MS
Q9WTR5	Q9WTR5	9	9	9	Cadherin-13	Cdh13	>sp|Q9WTR5|CAD13_MOUSE Cadherin-13 OS=Mus musculus GN=Cdh13 PE=1 SV=2	1	9	9	9	9	7	7	6	6	6	9	7	7	6	6	6	9	7	7	6	6	6	18.9	18.9	18.9	78.185	714	714	2.58	65	58	44	67	7	2	0	174.16	By MS/MS	By MS/MS	By MS/MS	By MS/MS	By MS/MS
P33146	P33146	2	2	2	Cadherin-15	Cdh15	>sp|P33146|CAD15_MOUSE Cadherin-15 OS=Mus musculus GN=Cdh15 PE=1 SV=3	1	2	2	2	2	0	0	0	0	0	2	0	0	0	0	0	2	0	0	0	0	0	5	5	5	85.643	784	784	5					2		0	13.986	By MS/MS	By matching	By matching	By matching	By matching
E9Q941;E9Q9Q6;F6RSC2;Q8BLB5	E9Q941;E9Q9Q6;F6RSC2	5;5;4;2	5;5;4;2	5;5;4;2	Protein Cdh18	Cdh18	>tr|E9Q941|E9Q941_MOUSE Protein Cdh18 OS=Mus musculus GN=Cdh18 PE=4 SV=1;>tr|E9Q9Q6|E9Q9Q6_MOUSE Protein Cdh18 OS=Mus musculus GN=Cdh18 PE=4 SV=1;>tr|F6RSC2|F6RSC2_MOUSE Protein Cdh18 (Fragment) OS=Mus musculus GN=Cdh18 PE=4 SV=1	4	5	5	5	2	3	3	3	2	2	2	3	3	3	2	2	2	3	3	3	2	2	12.7	12.7	12.7	63.449	574	574;790;441;337	4			2	18	2		0	13.118	By MS/MS	By MS/MS	By MS/MS	By MS/MS	By matching
D3YYT0;P15116	D3YYT0;P15116	23;23	23;23	21;21	Cadherin-2	Cdh2	>tr|D3YYT0|D3YYT0_MOUSE Cadherin-2 OS=Mus musculus GN=Cdh2 PE=1 SV=1;>sp|P15116|CADH2_MOUSE Cadherin-2 OS=Mus musculus GN=Cdh2 PE=1 SV=2	2	23	23	21	19	19	18	16	17	14	19	19	18	16	17	14	18	17	16	14	15	12	35.7	35.7	34.4	93.856	849	849;906	3.31	49	78	97	119	91	3	0	160.99	By MS/MS	By MS/MS	By MS/MS	By MS/MS	By MS/MS
Q9Z0M3	Q9Z0M3	2	1	1	Cadherin-20	Cdh20	>sp|Q9Z0M3|CAD20_MOUSE Cadherin-20 OS=Mus musculus GN=Cdh20 PE=2 SV=1	1	2	1	1	2	1	2	1	2	1	1	1	1	0	1	0	1	1	1	0	1	0	3.4	2.1	2.1	88.997	801	801	4				4			0	2.9628	By matching	By MS/MS	By MS/MS	By matching	By matching
P39038;Q80ZV4	P39038	8;3	6;3	6;3	Cadherin-4	Cdh4	>sp|P39038|CADH4_MOUSE Cadherin-4 OS=Mus musculus GN=Cdh4 PE=2 SV=1	2	8	6	6	7	6	7	2	3	2	6	4	5	0	1	0	6	4	5	0	1	0	11.5	9.7	9.7	100.03	913	913;334	4.65		1		3	13		0	6.0807	By MS/MS	By MS/MS	By MS/MS	By matching	By MS/MS
P97326	P97326	9	8	8	Cadherin-6	Cdh6	>sp|P97326|CADH6_MOUSE Cadherin-6 OS=Mus musculus GN=Cdh6 PE=1 SV=2	1	9	8	8	5	3	2	5	5	2	4	3	2	5	5	2	4	3	2	5	5	2	14.8	13.5	13.5	88.354	790	790	4.04			4	19	5		0	13.345	By MS/MS	By MS/MS	By MS/MS	By MS/MS	By MS/MS
Q8BM92	Q8BM92	3	3	2	Cadherin-7	Cdh7	>sp|Q8BM92|CADH7_MOUSE Cadherin-7 OS=Mus musculus GN=Cdh7 PE=2 SV=1	1	3	3	2	2	1	2	1	1	1	2	1	2	1	1	1	1	1	1	0	0	0	5.1	5.1	3.8	87.2	785	785	2.38	7	1	1	1	3		0	6.1974	By MS/MS	By MS/MS	By MS/MS	By MS/MS	By matching
D6RG94;E9PYB2;Q8C449;E9Q451;P97291;E9PZC1	D6RG94;E9PYB2;Q8C449;E9Q451;P97291;E9PZC1	2;2;2;2;2;1	2;2;2;2;2;1	2;2;2;2;2;1	Cadherin-8	Cdh8	>tr|D6RG94|D6RG94_MOUSE Cadherin-8 OS=Mus musculus GN=Cdh8 PE=1 SV=1;>tr|E9PYB2|E9PYB2_MOUSE Cadherin-8 OS=Mus musculus GN=Cdh8 PE=1 SV=1;>tr|Q8C449|Q8C449_MOUSE Cadherin 8 OS=Mus musculus GN=Cdh8 PE=1 SV=1;>tr|E9Q451|E9Q451_MOUSE Cadherin-8 OS=Mus musculu	6	2	2	2	2	0	0	0	1	1	2	0	0	0	1	1	2	0	0	0	1	1	9.2	9.2	9.2	56.502	509	509;711;716;754;799;247	4.12		1	1	2	4		0	4.7892	By MS/MS	By matching	By matching	By matching	By MS/MS
F8WHU6;P70407	F8WHU6;P70407	4;4	2;2	2;2	Cadherin-9	Cdh9	>tr|F8WHU6|F8WHU6_MOUSE Cadherin-9 OS=Mus musculus GN=Cdh9 PE=1 SV=1;>sp|P70407|CADH9_MOUSE Cadherin-9 OS=Mus musculus GN=Cdh9 PE=2 SV=2	2	4	2	2	4	2	2	1	2	2	2	1	1	0	1	1	2	1	1	0	1	1	6.2	4.6	4.6	88.527	788	788;786	4.1		1		6	3		0	5.0461	By MS/MS	By MS/MS	By matching	By matching	By matching
Q9DB75	Q9DB75	1	1	1	Cell death-inducing p53-target protein 1	Cdip1	>sp|Q9DB75|CDIP1_MOUSE Cell death-inducing p53-target protein 1 OS=Mus musculus GN=Cdip1 PE=2 SV=1	1	1	1	1	0	0	0	1	1	1	0	0	0	1	1	1	0	0	0	1	1	1	9.6	9.6	9.6	21.835	208	208	4.25	3	2	2	3	7	7	0	6.6456	By matching	By matching	By matching	By MS/MS	By MS/MS
Q8VDP6	Q8VDP6	6	6	6	CDP-diacylglycerol--inositol 3-phosphatidyltransferase	Cdipt	>sp|Q8VDP6|CDIPT_MOUSE CDP-diacylglycerol--inositol 3-phosphatidyltransferase OS=Mus musculus GN=Cdipt PE=1 SV=1	1	6	6	6	2	2	2	4	6	4	2	2	2	4	6	4	2	2	2	4	6	4	35.2	35.2	35.2	23.599	213	213	2.69	23		1	1	9	5	0	29.774	By MS/MS	By MS/MS	By MS/MS	By MS/MS	By MS/MS
E9PVC7;O35495;D3Z2T9;E9Q9E4;E9PZX7;E3W997;P11440;Q80YP0;P30285;Q64261;P97377;Q99J95;Q3V3A1;Q69ZA1	E9PVC7;O35495;D3Z2T9;E9Q9E4;E9PZX7;E3W997;P11440;Q80YP0;P30285;Q64261;P97377;Q99J95;Q3V3A1;Q69ZA1	2;2;1;1;1;1;1;1;1;1;1;1;1;1	1;1;0;0;0;0;0;0;0;0;0;0;0;0	1;1;0;0;0;0;0;0;0;0;0;0;0;0	Cyclin-dependent kinase 14	Cdk14	>tr|E9PVC7|E9PVC7_MOUSE Cyclin-dependent kinase 14 OS=Mus musculus GN=Cdk14 PE=1 SV=1;>sp|O35495|CDK14_MOUSE Cyclin-dependent kinase 14 OS=Mus musculus GN=Cdk14 PE=2 SV=2;>tr|D3Z2T9|D3Z2T9_MOUSE Cyclin-dependent kinase 1 (Fragment) OS=Mus musculus GN=Cdk1	14	2	1	1	2	1	2	2	1	2	1	0	1	1	0	1	1	0	1	1	0	1	4.7	2.9	2.9	50.471	451	451;469;200;253;271;435;297;303;303;326;346;372;433;1511	2.5		5			1		0	3.0263	By matching	By matching	By matching	By matching	By matching
Q8K0D0;Q04735	Q8K0D0	12;5	8;2	8;2	Cyclin-dependent kinase 17	Cdk17	>sp|Q8K0D0|CDK17_MOUSE Cyclin-dependent kinase 17 OS=Mus musculus GN=Cdk17 PE=1 SV=2	2	12	8	8	10	9	10	8	8	5	6	5	6	5	5	4	6	5	6	5	5	4	25	16.6	16.6	59.505	523	523;496	2.91		3	31				0	14.865	By MS/MS	By MS/MS	By MS/MS	By MS/MS	By MS/MS
Q04899	Q04899	13	13	9	Cyclin-dependent kinase 18	Cdk18	>sp|Q04899|CDK18_MOUSE Cyclin-dependent kinase 18 OS=Mus musculus GN=Cdk18 PE=1 SV=1	1	13	13	9	9	8	9	7	6	5	9	8	9	7	6	5	5	4	5	4	3	4	36.6	36.6	26.8	51.847	451	451	2.61	10	27	58	1	2	1	0	122.59	By MS/MS	By MS/MS	By MS/MS	By MS/MS	By MS/MS
P49615;A0A0G2JDL3	P49615;A0A0G2JDL3	9;7	8;6	8;6	Cyclin-dependent-like kinase 5	Cdk5	>sp|P49615|CDK5_MOUSE Cyclin-dependent-like kinase 5 OS=Mus musculus GN=Cdk5 PE=1 SV=1;>tr|A0A0G2JDL3|A0A0G2JDL3_MOUSE Cyclin-dependent-like kinase 5 OS=Mus musculus GN=Cdk5 PE=4 SV=1	2	9	8	8	7	6	7	8	5	5	6	5	6	7	4	4	6	5	6	7	4	4	40.1	37.3	37.3	33.288	292	292;260	1.67	19	38					0	22.136	By MS/MS	By MS/MS	By MS/MS	By MS/MS	By MS/MS
O35926	O35926	3	3	3	Cyclin-dependent kinase 5 activator 2	Cdk5r2	>sp|O35926|CD5R2_MOUSE Cyclin-dependent kinase 5 activator 2 OS=Mus musculus GN=Cdk5r2 PE=3 SV=2	1	3	3	3	2	2	2	1	2	1	2	2	2	1	2	1	2	2	2	1	2	1	12.2	12.2	12.2	38.923	369	369	2		11					0	6.9265	By MS/MS	By matching	By MS/MS	By MS/MS	By matching
Q99LM2;A2A6D9;B0QZI8;D6RII4;D6RJ46;A2A6E1;F2Z486	Q99LM2	9;2;2;1;1;1;1	9;2;2;1;1;1;1	9;2;2;1;1;1;1	CDK5 regulatory subunit-associated protein 3	Cdk5rap3	>sp|Q99LM2|CK5P3_MOUSE CDK5 regulatory subunit-associated protein 3 OS=Mus musculus GN=Cdk5rap3 PE=1 SV=1	7	9	9	9	3	2	3	7	6	6	3	2	3	7	6	6	3	2	3	7	6	6	24.5	24.5	24.5	56.99	503	503;140;145;45;112;124;142	2.82	2	3	35				0	20.045	By MS/MS	By MS/MS	By MS/MS	By MS/MS	By MS/MS
A0A0G2JGW6;A0A0G2JF79;Q3UTQ8;A0A0G2JFE2;B1AU65	A0A0G2JGW6;A0A0G2JF79;Q3UTQ8;A0A0G2JFE2	26;24;24;17;7	26;24;24;17;7	26;24;24;17;7	Cyclin-dependent kinase-like 5	Cdkl5	>tr|A0A0G2JGW6|A0A0G2JGW6_MOUSE Cyclin-dependent kinase-like 5 OS=Mus musculus GN=Cdkl5 PE=4 SV=1;>tr|A0A0G2JF79|A0A0G2JF79_MOUSE Cyclin-dependent kinase-like 5 OS=Mus musculus GN=Cdkl5 PE=4 SV=1;>sp|Q3UTQ8|CDKL5_MOUSE Cyclin-dependent kinase-like 5 OS=Mus	5	26	26	26	21	19	17	7	5	5	21	19	17	7	5	5	21	19	17	7	5	5	37.3	37.3	37.3	107.57	960	960;923;938;862;149	4.35	2	8	6	32	64	2	0	146.03	By MS/MS	By MS/MS	By MS/MS	By MS/MS	By MS/MS
P98191	P98191	3	3	3	Phosphatidate cytidylyltransferase 1	Cds1	>sp|P98191|CDS1_MOUSE Phosphatidate cytidylyltransferase 1 OS=Mus musculus GN=Cds1 PE=1 SV=2	1	3	3	3	1	0	0	3	3	2	1	0	0	3	3	2	1	0	0	3	3	2	9.1	9.1	9.1	52.875	461	461	4.93			2	4	15	6	0	7.1083	By matching	By matching	By matching	By MS/MS	By MS/MS
Q99L43;A2AMQ5;F6S4G2;Q6PBC0	Q99L43;A2AMQ5;F6S4G2	7;5;4;3	7;5;4;3	7;5;4;3	Phosphatidate cytidylyltransferase 2	Cds2	>sp|Q99L43|CDS2_MOUSE Phosphatidate cytidylyltransferase 2 OS=Mus musculus GN=Cds2 PE=1 SV=1;>tr|A2AMQ5|A2AMQ5_MOUSE Phosphatidate cytidylyltransferase OS=Mus musculus GN=Cds2 PE=1 SV=1;>tr|F6S4G2|F6S4G2_MOUSE Phosphatidate cytidylyltransferase (Fragment)	4	7	7	7	1	1	0	6	6	7	1	1	0	6	6	7	1	1	0	6	6	7	23.2	23.2	23.2	51.313	444	444;427;194;129	4.66		5	14	25	41	29	0	114.32	By MS/MS	By matching	By matching	By MS/MS	By MS/MS
A0A087WNP6;Q4VAA2;A0A087WRM0	A0A087WNP6;Q4VAA2;A0A087WRM0	3;3;2	3;3;2	2;2;1	Protein CDV3	Cdv3	>tr|A0A087WNP6|A0A087WNP6_MOUSE Protein CDV3 OS=Mus musculus GN=Cdv3 PE=1 SV=1;>sp|Q4VAA2|CDV3_MOUSE Protein CDV3 OS=Mus musculus GN=Cdv3 PE=1 SV=2;>tr|A0A087WRM0|A0A087WRM0_MOUSE Protein CDV3 (Fragment) OS=Mus musculus GN=Cdv3 PE=1 SV=1	3	3	3	2	0	0	0	2	3	3	0	0	0	2	3	3	0	0	0	2	2	2	26	26	16.2	24.196	235	235;281;154	1.79	3	11					0	23.366	By matching	By matching	By matching	By MS/MS	By MS/MS
Q99MX7	Q99MX7	5	5	5	Cat eye syndrome critical region protein 6 homolog	Cecr6	>sp|Q99MX7|CECR6_MOUSE Cat eye syndrome critical region protein 6 homolog OS=Mus musculus GN=Cecr6 PE=2 SV=1	1	5	5	5	5	5	5	3	3	3	5	5	5	3	3	3	5	5	5	3	3	3	17.7	17.7	17.7	58.158	572	572	3.84	7	18	25	17	24	20	0	55.102	By MS/MS	By MS/MS	By MS/MS	By MS/MS	By MS/MS
P28659	P28659	3	1	1	CUGBP Elav-like family member 1	Celf1	>sp|P28659|CELF1_MOUSE CUGBP Elav-like family member 1 OS=Mus musculus GN=Celf1 PE=1 SV=2	1	3	1	1	0	1	2	2	1	1	0	0	1	1	0	0	0	0	1	1	0	0	7	2.7	2.7	52.107	486	486	3			2				1	-2	By matching	By matching	By MS/MS	By matching	By matching
Q9Z0H4;V9GX43;S4R2U7;S4R1S7;E9QA47;S4R2J2;S4R2L5;A3KGT0;S4R2S7;S4R2U1	Q9Z0H4;V9GX43;S4R2U7;S4R1S7;E9QA47;S4R2J2;S4R2L5;A3KGT0	9;7;7;7;7;5;5;5;2;1	9;7;7;7;7;5;5;5;2;1	7;6;6;6;6;5;5;5;1;1	CUGBP Elav-like family member 2	Celf2	>sp|Q9Z0H4|CELF2_MOUSE CUGBP Elav-like family member 2 OS=Mus musculus GN=Celf2 PE=1 SV=1;>tr|V9GX43|V9GX43_MOUSE CUGBP Elav-like family member 2 (Fragment) OS=Mus musculus GN=Celf2 PE=1 SV=1;>tr|S4R2U7|S4R2U7_MOUSE CUGBP Elav-like family member 2 OS=Mus m	10	9	9	7	5	6	7	5	3	4	5	6	7	5	3	4	5	5	6	4	2	3	22.8	22.8	18.7	54.27	508	508;443;460;472;478;92;134;159;277;46	2.91		4	30	1			0	31.388	By MS/MS	By MS/MS	By MS/MS	By MS/MS	By MS/MS
A2AEE7;Q9R0M0	A2AEE7;Q9R0M0	6;4	6;4	6;4	Cadherin EGF LAG seven-pass G-type receptor 2	Celsr2	>tr|A2AEE7|A2AEE7_MOUSE Cadherin EGF LAG seven-pass G-type receptor 2 OS=Mus musculus GN=Celsr2 PE=1 SV=1;>sp|Q9R0M0|CELR2_MOUSE Cadherin EGF LAG seven-pass G-type receptor 2 OS=Mus musculus GN=Celsr2 PE=1 SV=2	2	6	6	6	2	2	2	4	3	3	2	2	2	4	3	3	2	2	2	4	3	3	3.3	3.3	3.3	316.98	2919	2919;2920	4.97	1			7	15	10	0	16.363	By MS/MS	By MS/MS	By MS/MS	By MS/MS	By MS/MS
Q9JKC6	Q9JKC6	9	9	9	Cell cycle exit and neuronal differentiation protein 1	Cend1	>sp|Q9JKC6|CEND_MOUSE Cell cycle exit and neuronal differentiation protein 1 OS=Mus musculus GN=Cend1 PE=1 SV=1	1	9	9	9	6	5	5	8	8	8	6	5	5	8	8	8	6	5	5	8	8	8	72.5	72.5	72.5	14.987	149	149	1.7	87	18	13	7	7		0	196.38	By MS/MS	By MS/MS	By MS/MS	By MS/MS	By MS/MS
E9PY14;E9Q3P4	E9PY14;E9Q3P4	1;1	1;1	1;1	Protein Cenpf (Fragment)	Cenpf	>tr|E9PY14|E9PY14_MOUSE Protein Cenpf (Fragment) OS=Mus musculus GN=Cenpf PE=1 SV=1;>tr|E9Q3P4|E9Q3P4_MOUSE Protein Cenpf OS=Mus musculus GN=Cenpf PE=1 SV=1	2	1	1	1	0	0	1	1	1	1	0	0	1	1	1	1	0	0	1	1	1	1	1.1	1.1	1.1	110.02	952	952;2997	3	1	1	3			1	0.0077708	1.6321	By matching	By matching	By MS/MS	By matching	By matching
H7BX26;Q6A065;A0A0A6YXK7;A0A0A6YX99;A0A0A6YVZ3;A0A0A6YWV9;A0A0A6YXR9;A0A0A6YXT4	H7BX26;Q6A065	20;20;9;5;4;3;3;2	20;20;9;5;4;3;3;2	19;19;9;5;4;2;2;2	Centrosomal protein of 170 kDa	Cep170	>tr|H7BX26|H7BX26_MOUSE Centrosomal protein of 170 kDa OS=Mus musculus GN=Cep170 PE=1 SV=1;>sp|Q6A065|CE170_MOUSE Centrosomal protein of 170 kDa OS=Mus musculus GN=Cep170 PE=1 SV=2	8	20	20	19	13	14	11	7	7	9	13	14	11	7	7	9	12	14	11	7	7	8	19.6	19.6	18.8	173.94	1578	1578;1588;787;346;296;91;96;158	4.62	3	5	16	17	43	32	0	88.728	By MS/MS	By MS/MS	By MS/MS	By MS/MS	By MS/MS
Q80U49	Q80U49	13	12	12	Centrosomal protein of 170 kDa protein B	Cep170b	>sp|Q80U49|C170B_MOUSE Centrosomal protein of 170 kDa protein B OS=Mus musculus GN=Cep170b PE=1 SV=2	1	13	12	12	10	6	4	3	2	5	9	6	4	3	2	4	9	6	4	3	2	4	11.9	11.1	11.1	170.82	1574	1574	4.37	3	2	7	12	17	11	0	81.156	By MS/MS	By MS/MS	By MS/MS	By MS/MS	By MS/MS
Q9CZ62	Q9CZ62	1	1	1	Centrosomal protein of 97 kDa	Cep97	>sp|Q9CZ62|CEP97_MOUSE Centrosomal protein of 97 kDa OS=Mus musculus GN=Cep97 PE=2 SV=1	1	1	1	1	1	1	1	1	1	1	1	1	1	1	1	1	1	1	1	1	1	1	1.5	1.5	1.5	94.64	856	856	4.29				5	2		0	4.3154	By MS/MS	By matching	By MS/MS	By matching	By matching
P27545	P27545	3	3	3	Ceramide synthase 1	Cers1	>sp|P27545|CERS1_MOUSE Ceramide synthase 1 OS=Mus musculus GN=Cers1 PE=1 SV=1	1	3	3	3	0	1	0	2	2	1	0	1	0	2	2	1	0	1	0	2	2	1	14.6	14.6	14.6	40.1	350	350	5.38				3	9	12	0	3.8566	By matching	By matching	By matching	By MS/MS	By MS/MS
D3Z4M2;D3YTM0;D3Z0Z2;Q924Z4	D3Z4M2;D3YTM0;D3Z0Z2;Q924Z4	2;2;2;2	2;2;2;2	2;2;2;2	Ceramide synthase 2 (Fragment)	Cers2	>tr|D3Z4M2|D3Z4M2_MOUSE Ceramide synthase 2 (Fragment) OS=Mus musculus GN=Cers2 PE=1 SV=1;>tr|D3YTM0|D3YTM0_MOUSE Ceramide synthase 2 (Fragment) OS=Mus musculus GN=Cers2 PE=1 SV=1;>tr|D3Z0Z2|D3Z0Z2_MOUSE Ceramide synthase 2 (Fragment) OS=Mus musculus GN=Ce	4	2	2	2	0	0	0	2	1	1	0	0	0	2	1	1	0	0	0	2	1	1	23.1	23.1	23.1	15.505	130	130;220;246;380	5.33				1	4	4	0	4.0319	By matching	By matching	By matching	By MS/MS	By matching
H3BL08;Q8C172	H3BL08;Q8C172	1;1	1;1	1;1	Ceramide synthase 6	Cers6	>tr|H3BL08|H3BL08_MOUSE Ceramide synthase 6 OS=Mus musculus GN=Cers6 PE=1 SV=1;>sp|Q8C172|CERS6_MOUSE Ceramide synthase 6 OS=Mus musculus GN=Cers6 PE=1 SV=1	2	1	1	1	0	0	0	0	0	1	0	0	0	0	0	1	0	0	0	0	0	1	3.1	3.1	3.1	45.716	392	392;384	2		1					0.002055	2.1319	By matching	By matching	By matching	By matching	By matching
Z4YJH1;Q9R1K9;B1AUQ7	Z4YJH1;Q9R1K9;B1AUQ7	3;3;2	3;3;2	3;3;2	Centrin-2	Cetn2	>tr|Z4YJH1|Z4YJH1_MOUSE Centrin-2 OS=Mus musculus GN=Cetn2 PE=1 SV=1;>sp|Q9R1K9|CETN2_MOUSE Centrin-2 OS=Mus musculus GN=Cetn2 PE=2 SV=1;>tr|B1AUQ7|B1AUQ7_MOUSE Centrin-2 (Fragment) OS=Mus musculus GN=Cetn2 PE=1 SV=1	3	3	3	3	3	3	3	3	2	2	3	3	3	3	2	2	3	3	3	3	2	2	30.1	30.1	30.1	18.787	163	163;172;111	1	17						0	29.493	By MS/MS	By MS/MS	By matching	By MS/MS	By MS/MS
P18760;F8WGL3	P18760;F8WGL3	17;15	17;15	14;12	Cofilin-1	Cfl1	>sp|P18760|COF1_MOUSE Cofilin-1 OS=Mus musculus GN=Cfl1 PE=1 SV=3;>tr|F8WGL3|F8WGL3_MOUSE Cofilin-1 OS=Mus musculus GN=Cfl1 PE=1 SV=1	2	17	17	14	11	10	9	17	16	11	11	10	9	17	16	11	9	7	8	14	13	8	84.9	84.9	71.7	18.559	166	166;227	1.37	183	9	2	4	7	5	0	315.58	By MS/MS	By MS/MS	By MS/MS	By MS/MS	By MS/MS
P45591	P45591	12	9	9	Cofilin-2	Cfl2	>sp|P45591|COF2_MOUSE Cofilin-2 OS=Mus musculus GN=Cfl2 PE=1 SV=1	1	12	9	9	6	6	4	9	10	7	4	3	3	6	7	4	4	3	3	6	7	4	69.3	56	56	18.709	166	166	1	44						0	90.755	By MS/MS	By MS/MS	By MS/MS	By MS/MS	By MS/MS
E9QPK1;Q8R1U2	E9QPK1;Q8R1U2	1;1	1;1	1;1	Cell growth regulator with EF hand domain protein 1	Cgref1	>tr|E9QPK1|E9QPK1_MOUSE Cell growth regulator with EF hand domain protein 1 OS=Mus musculus GN=Cgref1 PE=1 SV=1;>sp|Q8R1U2|CGRE1_MOUSE Cell growth regulator with EF hand domain protein 1 OS=Mus musculus GN=Cgref1 PE=2 SV=1	2	1	1	1	0	0	0	0	1	0	0	0	0	0	1	0	0	0	0	0	1	0	4	4	4	35.429	325	325;281	2		1					0.0057072	1.8274	By matching	By matching	By matching	By matching	By MS/MS
Q7TNL9	Q7TNL9	2	2	2	Coiled-coil-helix-coiled-coil-helix domain containing 10	Chchd10	>tr|Q7TNL9|Q7TNL9_MOUSE Coiled-coil-helix-coiled-coil-helix domain containing 10 OS=Mus musculus GN=Chchd10 PE=1 SV=1	1	2	2	2	0	0	0	1	1	0	0	0	0	1	1	0	0	0	0	1	1	0	28.3	28.3	28.3	13.812	138	138	1	2						0	3.4697	By matching	By matching	By matching	By MS/MS	By MS/MS
Q9CRB9;Q9D9P1;D3Z0L4;S4R238;F6QFL0	Q9CRB9;Q9D9P1;D3Z0L4;S4R238	22;19;19;14;6	22;19;19;14;6	22;19;19;14;6	MICOS complex subunit Mic19	Chchd3	>sp|Q9CRB9|MIC19_MOUSE MICOS complex subunit Mic19 OS=Mus musculus GN=Chchd3 PE=1 SV=1;>tr|Q9D9P1|Q9D9P1_MOUSE MICOS complex subunit Mic19 OS=Mus musculus GN=Chchd3 PE=1 SV=1;>tr|D3Z0L4|D3Z0L4_MOUSE MICOS complex subunit Mic19 (Fragment) OS=Mus musculus GN	5	22	22	22	19	18	16	18	15	11	19	18	16	18	15	11	19	18	16	18	15	11	63.4	63.4	63.4	26.334	227	227;175;192;84;89	1.47	153	69	6	1		5	0	323.31	By MS/MS	By MS/MS	By MS/MS	By MS/MS	By MS/MS
Q8VEA4	Q8VEA4	2	2	2	Mitochondrial intermembrane space import and assembly protein 40	Chchd4	>sp|Q8VEA4|MIA40_MOUSE Mitochondrial intermembrane space import and assembly protein 40 OS=Mus musculus GN=Chchd4 PE=1 SV=1	1	2	2	2	0	0	0	0	1	1	0	0	0	0	1	1	0	0	0	0	1	1	36.7	36.7	36.7	15.525	139	139	1	3						0	9.1017	By matching	By matching	By matching	By matching	By MS/MS
Q91VN4	Q91VN4	14	14	2	MICOS complex subunit Mic25	Chchd6	>sp|Q91VN4|MIC25_MOUSE MICOS complex subunit Mic25 OS=Mus musculus GN=Chchd6 PE=2 SV=2	1	14	14	2	11	11	9	11	10	6	11	11	9	11	10	6	2	2	2	1	1	1	47.3	47.3	5.1	29.852	273	273	1.97	16	102	6	1		1	0	167.42	By MS/MS	By MS/MS	By MS/MS	By MS/MS	By MS/MS
B1AXC8;Q8K2Q5	B1AXC8;Q8K2Q5	1;1	1;1	1;1	Coiled-coil-helix-coiled-coil-helix domain-containing protein 7 (Fragment)	Chchd7	>tr|B1AXC8|B1AXC8_MOUSE Coiled-coil-helix-coiled-coil-helix domain-containing protein 7 (Fragment) OS=Mus musculus GN=Chchd7 PE=1 SV=1;>sp|Q8K2Q5|CHCH7_MOUSE Coiled-coil-helix-coiled-coil-helix domain-containing protein 7 OS=Mus musculus GN=Chchd7 PE=3 SV=	2	1	1	1	0	0	0	1	0	1	0	0	0	1	0	1	0	0	0	1	0	1	17.7	17.7	17.7	9.3225	79	79;85	1	2						1	-2	By matching	By matching	By matching	By MS/MS	By matching
P16014	P16014	3	3	3	Secretogranin-1	Chgb	>sp|P16014|SCG1_MOUSE Secretogranin-1 OS=Mus musculus GN=Chgb PE=1 SV=2	1	3	3	3	1	1	1	0	2	1	1	1	1	0	2	1	1	1	1	0	2	1	6.4	6.4	6.4	77.968	677	677	1.75	3	4	1				0	6.9448	By matching	By MS/MS	By matching	By matching	By MS/MS
Q922Q9;D3YWG2;G8JL55	Q922Q9;D3YWG2;G8JL55	6;5;5	6;5;5	6;5;5	Chitinase domain-containing protein 1	Chid1	>sp|Q922Q9|CHID1_MOUSE Chitinase domain-containing protein 1 OS=Mus musculus GN=Chid1 PE=2 SV=1;>tr|D3YWG2|D3YWG2_MOUSE Chitinase domain-containing protein 1 (Fragment) OS=Mus musculus GN=Chid1 PE=1 SV=1;>tr|G8JL55|G8JL55_MOUSE Chitinase domain-containing	3	6	6	6	0	1	1	4	5	6	0	1	1	4	5	6	0	1	1	4	5	6	17.8	17.8	17.8	44.905	393	393;263;297	1.92	2	23					0	10.871	By matching	By matching	By matching	By MS/MS	By MS/MS
P70232	P70232	26	26	26	Neural cell adhesion molecule L1-like protein	Chl1	>sp|P70232|NCHL1_MOUSE Neural cell adhesion molecule L1-like protein OS=Mus musculus GN=Chl1 PE=1 SV=2	1	26	26	26	3	3	4	24	18	16	3	3	4	24	18	16	3	3	4	24	18	16	38.1	38.1	38.1	135.07	1209	1209	4.27	1	7	26	81	77	10	0	139.22	By MS/MS	By matching	By MS/MS	By MS/MS	By MS/MS
A2AD03;Q9QXG2;Q3UR39	A2AD03;Q9QXG2;Q3UR39	2;2;1	2;2;1	2;2;1	Rab proteins geranylgeranyltransferase component A 1	Chm	>tr|A2AD03|A2AD03_MOUSE Rab proteins geranylgeranyltransferase component A 1 OS=Mus musculus GN=Chm PE=1 SV=1;>sp|Q9QXG2|RAE1_MOUSE Rab proteins geranylgeranyltransferase component A 1 OS=Mus musculus GN=Chm PE=2 SV=1;>tr|Q3UR39|Q3UR39_MOUSE Rab proteins g	3	2	2	2	0	0	0	1	2	0	0	0	0	1	2	0	0	0	0	1	2	0	3.5	3.5	3.5	73.663	662	662;665;623	3.75			1	3			0	4.6573	By matching	By matching	By matching	By MS/MS	By MS/MS
Q921W0	Q921W0	4	4	4	Charged multivesicular body protein 1a	Chmp1a	>sp|Q921W0|CHM1A_MOUSE Charged multivesicular body protein 1a OS=Mus musculus GN=Chmp1a PE=1 SV=1	1	4	4	4	4	4	2	2	2	1	4	4	2	2	2	1	4	4	2	2	2	1	23	23	23	21.607	196	196	1.09	21	2					0	5.2685	By MS/MS	By MS/MS	By MS/MS	By matching	By MS/MS
Q9DB34	Q9DB34	3	3	3	Charged multivesicular body protein 2a	Chmp2a	>sp|Q9DB34|CHM2A_MOUSE Charged multivesicular body protein 2a OS=Mus musculus GN=Chmp2a PE=1 SV=1	1	3	3	3	3	2	2	1	1	1	3	2	2	1	1	1	3	2	2	1	1	1	15.8	15.8	15.8	25.134	222	222	1.94	1	15					0	5.3597	By MS/MS	By MS/MS	By MS/MS	By MS/MS	By matching
Q8BJF9	Q8BJF9	4	3	3	Charged multivesicular body protein 2b	Chmp2b	>sp|Q8BJF9|CHM2B_MOUSE Charged multivesicular body protein 2b OS=Mus musculus GN=Chmp2b PE=1 SV=1	1	4	3	3	3	3	2	4	2	2	2	2	1	3	1	2	2	2	1	3	1	2	17.8	14.6	14.6	23.934	213	213	1.69	4	9					0	8.3069	By MS/MS	By matching	By matching	By MS/MS	By MS/MS
Q9CQ10	Q9CQ10	3	3	3	Charged multivesicular body protein 3	Chmp3	>sp|Q9CQ10|CHMP3_MOUSE Charged multivesicular body protein 3 OS=Mus musculus GN=Chmp3 PE=1 SV=3	1	3	3	3	1	1	1	1	1	1	1	1	1	1	1	1	1	1	1	1	1	1	15.6	15.6	15.6	25.219	224	224	2		7					0.00080064	2.5091	By MS/MS	By matching	By matching	By MS/MS	By matching
Q9D8B3	Q9D8B3	8	8	8	Charged multivesicular body protein 4b	Chmp4b	>sp|Q9D8B3|CHM4B_MOUSE Charged multivesicular body protein 4b OS=Mus musculus GN=Chmp4b PE=1 SV=2	1	8	8	8	8	7	7	6	3	5	8	7	7	6	3	5	8	7	7	6	3	5	37.5	37.5	37.5	24.936	224	224	1.79	15	55					0	157.49	By MS/MS	By MS/MS	By MS/MS	By MS/MS	By MS/MS
P0C0A3;B1AZ42;B1AZ41	P0C0A3;B1AZ42	4;3;1	4;3;1	4;3;1	Charged multivesicular body protein 6	Chmp6	>sp|P0C0A3|CHMP6_MOUSE Charged multivesicular body protein 6 OS=Mus musculus GN=Chmp6 PE=2 SV=2;>tr|B1AZ42|B1AZ42_MOUSE Charged multivesicular body protein 6 (Fragment) OS=Mus musculus GN=Chmp6 PE=1 SV=1	3	4	4	4	2	2	1	3	2	2	2	2	1	3	2	2	2	2	1	3	2	2	25.5	25.5	25.5	23.415	200	200;78;37	1.42	14	10					0	27.902	By MS/MS	By MS/MS	By matching	By MS/MS	By MS/MS
Q9D1P4	Q9D1P4	3	3	3	Cysteine and histidine-rich domain-containing protein 1	Chordc1	>sp|Q9D1P4|CHRD1_MOUSE Cysteine and histidine-rich domain-containing protein 1 OS=Mus musculus GN=Chordc1 PE=1 SV=1	1	3	3	3	0	0	1	3	1	0	0	0	1	3	1	0	0	0	1	3	1	0	14.5	14.5	14.5	37.35	331	331	3.45	2	2	1	1	5		0	4.0588	By matching	By matching	By matching	By MS/MS	By matching
P61022;B0R091;B0R092	P61022;B0R091	14;13;3	14;13;3	14;13;3	Calcineurin B homologous protein 1	Chp1	>sp|P61022|CHP1_MOUSE Calcineurin B homologous protein 1 OS=Mus musculus GN=Chp1 PE=1 SV=2;>tr|B0R091|B0R091_MOUSE Calcineurin B homologous protein 1 OS=Mus musculus GN=Chp1 PE=1 SV=1	3	14	14	14	6	5	5	10	10	11	6	5	5	10	10	11	6	5	5	10	10	11	81	81	81	22.432	195	195;191;33	1.05	82	2	1				0	323.31	By MS/MS	By MS/MS	By MS/MS	By MS/MS	By MS/MS
Q8C025;D6RCW3;D3Z6W4;D3YU39	Q8C025;D6RCW3;D3Z6W4;D3YU39	2;1;1;1	2;1;1;1	2;1;1;1	Cholinephosphotransferase 1	Chpt1	>sp|Q8C025|CHPT1_MOUSE Cholinephosphotransferase 1 OS=Mus musculus GN=Chpt1 PE=2 SV=1;>tr|D6RCW3|D6RCW3_MOUSE Cholinephosphotransferase 1 OS=Mus musculus GN=Chpt1 PE=1 SV=1;>tr|D3Z6W4|D3Z6W4_MOUSE Choline phosphotransferase 1, isoform CRA_d OS=Mus musculus	4	2	2	2	0	1	0	2	2	1	0	1	0	2	2	1	0	1	0	2	2	1	6	6	6	44.607	398	398;218;232;406	4.91			1	3	3	4	0	6.2713	By matching	By matching	By matching	By MS/MS	By MS/MS
P12657	P12657	5	5	5	Muscarinic acetylcholine receptor M1	Chrm1	>sp|P12657|ACM1_MOUSE Muscarinic acetylcholine receptor M1 OS=Mus musculus GN=Chrm1 PE=2 SV=2	1	5	5	5	3	3	3	4	3	4	3	3	3	4	3	4	3	3	3	4	3	4	12	12	12	51.378	460	460	4.79			8	9	16	15	0	15.399	By MS/MS	By MS/MS	By MS/MS	By MS/MS	By MS/MS
Q9ERZ3	Q9ERZ3	4	4	4	Muscarinic acetylcholine receptor M3	Chrm3	>sp|Q9ERZ3|ACM3_MOUSE Muscarinic acetylcholine receptor M3 OS=Mus musculus GN=Chrm3 PE=2 SV=1	1	4	4	4	1	1	1	3	3	1	1	1	1	3	3	1	1	1	1	3	3	1	7	7	7	66.211	589	589	4.83				5	11	2	0	5.7812	By MS/MS	By matching	By matching	By MS/MS	By MS/MS
P32211	P32211	1	1	1	Muscarinic acetylcholine receptor M4	Chrm4	>sp|P32211|ACM4_MOUSE Muscarinic acetylcholine receptor M4 OS=Mus musculus GN=Chrm4 PE=2 SV=1	1	1	1	1	1	1	1	1	1	1	1	1	1	1	1	1	1	1	1	1	1	1	5.4	5.4	5.4	52.973	479	479	4.41			6	6	5	5	0	13.119	By MS/MS	By MS/MS	By MS/MS	By MS/MS	By MS/MS
P0CG14	P0CG14	3	3	3	Chromosome transmission fidelity protein 8 homolog isoform 2	Chtf8	>sp|P0CG14|CTF8A_MOUSE Chromosome transmission fidelity protein 8 homolog isoform 2 OS=Mus musculus GN=Chtf8 PE=2 SV=1	1	3	3	3	3	3	1	0	1	0	3	3	1	0	1	0	3	3	1	0	1	0	12.4	12.4	12.4	52.244	533	533	3			8				0	21.582	By MS/MS	By MS/MS	By matching	By matching	By matching
P60824;D3YU80;K4DI65	P60824;D3YU80;K4DI65	6;4;4	6;4;4	6;4;4	Cold-inducible RNA-binding protein	Cirbp	>sp|P60824|CIRBP_MOUSE Cold-inducible RNA-binding protein OS=Mus musculus GN=Cirbp PE=1 SV=1;>tr|D3YU80|D3YU80_MOUSE Cold-inducible RNA-binding protein (Fragment) OS=Mus musculus GN=Cirbp PE=1 SV=1;>tr|K4DI65|K4DI65_MOUSE Cold inducible RNA binding protein	3	6	6	6	6	5	5	4	2	3	6	5	5	4	2	3	6	5	5	4	2	3	36	36	36	18.607	172	172;108;168	1	33						0	14.016	By MS/MS	By MS/MS	By MS/MS	By MS/MS	By matching
Q91WS0	Q91WS0	12	12	12	CDGSH iron-sulfur domain-containing protein 1	Cisd1	>sp|Q91WS0|CISD1_MOUSE CDGSH iron-sulfur domain-containing protein 1 OS=Mus musculus GN=Cisd1 PE=1 SV=1	1	12	12	12	8	9	8	12	11	7	8	9	8	12	11	7	8	9	8	12	11	7	57.4	57.4	57.4	12.097	108	108	1.01	169	1					0	220.33	By MS/MS	By MS/MS	By MS/MS	By MS/MS	By MS/MS
D3Z3X4;Q9CQB5	D3Z3X4;Q9CQB5	5;5	5;5	5;5	CDGSH iron-sulfur domain-containing protein 2	Cisd2	>tr|D3Z3X4|D3Z3X4_MOUSE CDGSH iron-sulfur domain-containing protein 2 OS=Mus musculus GN=Cisd2 PE=1 SV=1;>sp|Q9CQB5|CISD2_MOUSE CDGSH iron-sulfur domain-containing protein 2 OS=Mus musculus GN=Cisd2 PE=1 SV=1	2	5	5	5	2	1	2	5	3	1	2	1	2	5	3	1	2	1	2	5	3	1	45.4	45.4	45.4	12.354	108	108;135	1	17						0	43.963	By matching	By MS/MS	By matching	By MS/MS	By MS/MS
Z4YKM2;B2RWE3;B1AR13	Z4YKM2;B2RWE3;B1AR13	4;4;4	4;4;4	4;4;4	CDGSH iron-sulfur domain-containing protein 3, mitochondrial	Cisd3	>tr|Z4YKM2|Z4YKM2_MOUSE CDGSH iron-sulfur domain-containing protein 3, mitochondrial OS=Mus musculus GN=Cisd3 PE=1 SV=1;>tr|B2RWE3|B2RWE3_MOUSE CDGSH iron sulfur domain 3 OS=Mus musculus GN=Cisd3 PE=1 SV=1;>sp|B1AR13|CISD3_MOUSE CDGSH iron-sulfur domain-co	3	4	4	4	2	2	2	4	1	0	2	2	2	4	1	0	2	2	2	4	1	0	34.8	34.8	34.8	13.155	115	115;134;137	1	11						0	4.6515	By MS/MS	By matching	By MS/MS	By MS/MS	By matching
E9QL53;P49025;F6SBR5;D3YU89;D3Z1U0;H3BJ74	E9QL53;P49025;F6SBR5;D3YU89;D3Z1U0	73;73;72;72;71;1	73;73;72;72;71;1	73;73;72;72;71;1	Citron Rho-interacting kinase	Cit	>tr|E9QL53|E9QL53_MOUSE Citron Rho-interacting kinase OS=Mus musculus GN=Cit PE=1 SV=1;>sp|P49025|CTRO_MOUSE Citron Rho-interacting kinase OS=Mus musculus GN=Cit PE=1 SV=3;>tr|F6SBR5|F6SBR5_MOUSE Citron Rho-interacting kinase (Fragment) OS=Mus musculus GN=	6	73	73	73	58	63	58	21	25	21	58	63	58	21	25	21	58	63	58	21	25	21	35.7	35.7	35.7	235.36	2055	2055;2055;1642;2070;2028;23	5.28	3	3	18	64	157	264	0	323.31	By MS/MS	By MS/MS	By MS/MS	By MS/MS	By MS/MS
Q8BMK4	Q8BMK4	41	41	41	Cytoskeleton-associated protein 4	Ckap4	>sp|Q8BMK4|CKAP4_MOUSE Cytoskeleton-associated protein 4 OS=Mus musculus GN=Ckap4 PE=1 SV=2	1	41	41	41	31	30	33	30	28	23	31	30	33	30	28	23	31	30	33	30	28	23	69	69	69	63.691	575	575	2.75	27	81	320	15	5		0	323.31	By MS/MS	By MS/MS	By MS/MS	By MS/MS	By MS/MS
K3W4R5;A2AGT5;Z4YL78	K3W4R5;A2AGT5;Z4YL78	74;73;72	74;73;72	74;73;72	Cytoskeleton-associated protein 5	Ckap5	>tr|K3W4R5|K3W4R5_MOUSE Cytoskeleton-associated protein 5 OS=Mus musculus GN=Ckap5 PE=1 SV=1;>sp|A2AGT5|CKAP5_MOUSE Cytoskeleton-associated protein 5 OS=Mus musculus GN=Ckap5 PE=2 SV=1;>tr|Z4YL78|Z4YL78_MOUSE Cytoskeleton-associated protein 5 OS=Mus muscul	3	74	74	74	47	52	55	42	38	39	47	52	55	42	38	39	47	52	55	42	38	39	41.4	41.4	41.4	225.63	2032	2032;2032;1972	4.92	8	25	43	91	171	237	0	323.31	By MS/MS	By MS/MS	By MS/MS	By MS/MS	By MS/MS
Q04447	Q04447	28	28	28	Creatine kinase B-type	Ckb	>sp|Q04447|KCRB_MOUSE Creatine kinase B-type OS=Mus musculus GN=Ckb PE=1 SV=1	1	28	28	28	22	21	22	26	25	22	22	21	22	26	25	22	22	21	22	26	25	22	76.9	76.9	76.9	42.713	381	381	1.85	265	470	45	27	11	2	0	323.31	By MS/MS	By MS/MS	By MS/MS	By MS/MS	By MS/MS
P30275;A2ARP5;B0R0F0;B0R0E9;B0R0E8	P30275;A2ARP5	35;22;11;10;8	35;22;11;10;8	33;22;11;10;8	Creatine kinase U-type, mitochondrial	Ckmt1	>sp|P30275|KCRU_MOUSE Creatine kinase U-type, mitochondrial OS=Mus musculus GN=Ckmt1 PE=1 SV=1;>tr|A2ARP5|A2ARP5_MOUSE Creatine kinase U-type, mitochondrial (Fragment) OS=Mus musculus GN=Ckmt1 PE=1 SV=1	5	35	35	33	30	31	29	33	30	22	30	31	29	33	30	22	28	29	27	31	28	20	72	72	66	47.003	418	418;251;204;149;117	2.11	210	483	76	36	32	15	0	323.31	By MS/MS	By MS/MS	By MS/MS	By MS/MS	By MS/MS
Q6P8J7	Q6P8J7	3	1	1	Creatine kinase S-type, mitochondrial	Ckmt2	>sp|Q6P8J7|KCRS_MOUSE Creatine kinase S-type, mitochondrial OS=Mus musculus GN=Ckmt2 PE=1 SV=1	1	3	1	1	2	3	2	2	2	2	0	1	0	0	0	0	0	1	0	0	0	0	10.7	4.8	4.8	47.473	419	419	6						1	1	-2	By matching	By MS/MS	By matching	By matching	By matching
J3QP81;A0A087WRK0;A0A087WQ95;A0A087WRE8;A0A087WS18;A0A087WNW8;A0A087WP42;E9QNY9;E9QKH0;A0A087WQ31;A0A087WQF1;E9Q6L0;Q80TV8;A0A0A6YWK1;A0A0A6YXZ1;A0A087WRU7	J3QP81;A0A087WRK0;A0A087WQ95;A0A087WRE8;A0A087WS18;A0A087WNW8;A0A087WP42;E9QNY9;E9QKH0;A0A087WQ31;A0A087WQF1;E9Q6L0;Q80TV8	34;34;34;34;33;33;33;33;33;33;32;32;32;4;3;2	30;30;30;30;29;29;29;29;29;29;28;28;28;4;3;2	30;30;30;30;29;29;29;29;29;29;28;28;28;4;3;2	CLIP-associating protein 1	Clasp1	>tr|J3QP81|J3QP81_MOUSE CLIP-associating protein 1 OS=Mus musculus GN=Clasp1 PE=1 SV=1;>tr|A0A087WRK0|A0A087WRK0_MOUSE CLIP-associating protein 1 OS=Mus musculus GN=Clasp1 PE=1 SV=1;>tr|A0A087WQ95|A0A087WQ95_MOUSE CLIP-associating protein 1 OS=Mus musculus	16	34	30	30	28	30	28	16	18	20	25	26	25	13	14	17	25	26	25	13	14	17	32.1	29.5	29.5	160.92	1459	1459;1460;1468;1526;1452;1476;1477;1526;1536;1552;1467;1468;1535;209;223;73	4.28	13	22	45	74	93	61	0	281.53	By MS/MS	By MS/MS	By MS/MS	By MS/MS	By MS/MS
E9Q8N5;Q08EB6;Q8BRT1	E9Q8N5;Q08EB6;Q8BRT1	53;53;53	53;53;53	1;1;1	CLIP-associating protein 2	Clasp2	>tr|E9Q8N5|E9Q8N5_MOUSE CLIP-associating protein 2 OS=Mus musculus GN=Clasp2 PE=1 SV=1;>tr|Q08EB6|Q08EB6_MOUSE CLIP associating protein 2 OS=Mus musculus GN=Clasp2 PE=1 SV=1;>sp|Q8BRT1|CLAP2_MOUSE CLIP-associating protein 2 OS=Mus musculus GN=Clasp2 PE=1 S	3	53	53	1	44	44	41	30	35	27	44	44	41	30	35	27	1	1	1	1	1	1	51.8	51.8	1.2	140.72	1286	1286;1287;1286	3.92	40	65	111	158	245	33	0	323.31	By MS/MS	By MS/MS	By MS/MS	By MS/MS	By MS/MS
A2AEM2;Q99LI2	A2AEM2;Q99LI2	3;2	3;2	3;2	Chloride channel CLIC-like 1, isoform CRA_a	Clcc1	>tr|A2AEM2|A2AEM2_MOUSE Chloride channel CLIC-like 1, isoform CRA_a OS=Mus musculus GN=Clcc1 PE=1 SV=1;>sp|Q99LI2|CLCC1_MOUSE Chloride channel CLIC-like protein 1 OS=Mus musculus GN=Clcc1 PE=1 SV=1	2	3	3	3	0	0	0	2	2	1	0	0	0	2	2	1	0	0	0	2	2	1	6.2	6.2	6.2	61.239	544	544;539	2.89		4	3	1	1		0.0020635	2.1702	By matching	By matching	By matching	By MS/MS	By MS/MS
A9C437;Q9R0A1;D6RFS3	A9C437;Q9R0A1;D6RFS3	6;6;3	6;6;3	6;6;3	Chloride channel protein	Clcn2	>tr|A9C437|A9C437_MOUSE Chloride channel protein OS=Mus musculus GN=Clcn2 PE=1 SV=1;>sp|Q9R0A1|CLCN2_MOUSE Chloride channel protein 2 OS=Mus musculus GN=Clcn2 PE=2 SV=2;>tr|D6RFS3|D6RFS3_MOUSE Chloride channel protein 2 OS=Mus musculus GN=Clcn2 PE=1 SV=1	3	6	6	6	5	4	2	4	6	2	5	4	2	4	6	2	5	4	2	4	6	2	11.9	11.9	11.9	97.697	891	891;908;533	4.84			4	20	13	19	0	37.929	By MS/MS	By MS/MS	By MS/MS	By MS/MS	By MS/MS
P51791;Q8K4W8;Q3TF45;E9Q2I1;B1ATV0;Q9WVD4	P51791;Q8K4W8;Q3TF45;E9Q2I1	10;9;7;6;2;2	10;9;7;6;2;2	8;7;7;6;0;0	H(+)/Cl(-) exchange transporter 3	Clcn3	>sp|P51791|CLCN3_MOUSE H(+)/Cl(-) exchange transporter 3 OS=Mus musculus GN=Clcn3 PE=1 SV=2;>tr|Q8K4W8|Q8K4W8_MOUSE Chloride channel protein OS=Mus musculus GN=Clcn3 PE=1 SV=1;>tr|Q3TF45|Q3TF45_MOUSE Chloride channel protein OS=Mus musculus GN=Clcn3 PE=1 S	6	10	10	8	1	2	2	7	9	6	1	2	2	7	9	6	0	2	1	5	8	6	10.6	10.6	9.7	90.868	818	818;791;866;839;816;746	4.16	4		10	19	13	9	0	10.313	By matching	By matching	By matching	By MS/MS	By MS/MS
Q61418	Q61418	8	6	6	H(+)/Cl(-) exchange transporter 4	Clcn4	>sp|Q61418|CLCN4_MOUSE H(+)/Cl(-) exchange transporter 4 OS=Mus musculus GN=Clcn4 PE=2 SV=2	1	8	6	6	1	0	1	7	3	3	0	0	0	5	2	3	0	0	0	5	2	3	13.5	12.4	12.4	83.732	747	747	4.87			1	5	4	5	0	7.4705	By matching	By matching	By matching	By MS/MS	By MS/MS
O35454;A2A7F6;E9Q741	O35454;A2A7F6;E9Q741	17;16;9	17;16;9	17;16;9	Chloride transport protein 6	Clcn6	>sp|O35454|CLCN6_MOUSE Chloride transport protein 6 OS=Mus musculus GN=Clcn6 PE=1 SV=1;>tr|A2A7F6|A2A7F6_MOUSE Chloride channel protein OS=Mus musculus GN=Clcn6 PE=1 SV=1;>tr|E9Q741|E9Q741_MOUSE Chloride transport protein 6 OS=Mus musculus GN=Clcn6 PE=1 SV	3	17	17	17	9	7	8	15	13	8	9	7	8	15	13	8	9	7	8	15	13	8	29.8	29.8	29.8	96.979	870	870;873;731	3.9	10	12	42	43	39	20	0	124.54	By MS/MS	By MS/MS	By MS/MS	By MS/MS	By MS/MS
O70496;E9PYL4	O70496;E9PYL4	4;3	4;3	4;3	H(+)/Cl(-) exchange transporter 7	Clcn7	>sp|O70496|CLCN7_MOUSE H(+)/Cl(-) exchange transporter 7 OS=Mus musculus GN=Clcn7 PE=1 SV=1;>tr|E9PYL4|E9PYL4_MOUSE Chloride channel protein OS=Mus musculus GN=Clcn7 PE=1 SV=1	2	4	4	4	0	1	0	3	3	2	0	1	0	3	3	2	0	1	0	3	3	2	8.7	8.7	8.7	88.712	803	803;783	4.88			4	3	9	8	0	19.214	By matching	By matching	By matching	By MS/MS	By MS/MS
Q9Z0S6	Q9Z0S6	1	1	1	Claudin-10	Cldn10	>sp|Q9Z0S6|CLD10_MOUSE Claudin-10 OS=Mus musculus GN=Cldn10 PE=1 SV=2	1	1	1	1	1	1	1	1	1	1	1	1	1	1	1	1	1	1	1	1	1	1	6.5	6.5	6.5	24.694	231	231	3.71	6			3	3	5	0	6.2033	By MS/MS	By MS/MS	By MS/MS	By MS/MS	By MS/MS
Q60771	Q60771	1	1	1	Claudin-11	Cldn11	>sp|Q60771|CLD11_MOUSE Claudin-11 OS=Mus musculus GN=Cldn11 PE=1 SV=1	1	1	1	1	1	1	1	1	1	1	1	1	1	1	1	1	1	1	1	1	1	1	6.8	6.8	6.8	22.114	207	207	3.82	5	7	9	13	14	7	0	15.865	By MS/MS	By MS/MS	By MS/MS	By MS/MS	By MS/MS
Q9ET43	Q9ET43	2	2	2	Claudin-12	Cldn12	>sp|Q9ET43|CLD12_MOUSE Claudin-12 OS=Mus musculus GN=Cldn12 PE=2 SV=2	1	2	2	2	2	2	2	1	1	1	2	2	2	1	1	1	2	2	2	1	1	1	7	7	7	26.994	244	244	3.5	5	2	3	1	6	3	0	19.012	By MS/MS	By MS/MS	By MS/MS	By MS/MS	By MS/MS
P0C7M9	P0C7M9	11	11	11	C-type lectin domain family 2 member L	Clec2l	>sp|P0C7M9|CLC2L_MOUSE C-type lectin domain family 2 member L OS=Mus musculus GN=Clec2l PE=3 SV=1	1	11	11	11	0	0	0	8	7	2	0	0	0	8	7	2	0	0	0	8	7	2	52.1	52.1	52.1	23.653	211	211	1	24						0	21.232	By matching	By matching	By matching	By MS/MS	By MS/MS
Q9QYB1	Q9QYB1	6	6	6	Chloride intracellular channel protein 4	Clic4	>sp|Q9QYB1|CLIC4_MOUSE Chloride intracellular channel protein 4 OS=Mus musculus GN=Clic4 PE=1 SV=3	1	6	6	6	0	0	0	3	4	2	0	0	0	3	4	2	0	0	0	3	4	2	44.7	44.7	44.7	28.729	253	253	1.7	3	7					0	15.994	By matching	By matching	By matching	By MS/MS	By MS/MS
Q5SUH7;Q5SUH6;Q99KN9	Q5SUH7;Q5SUH6;Q99KN9	5;5;4	5;5;4	5;5;4	Clathrin interactor 1	Clint1	>tr|Q5SUH7|Q5SUH7_MOUSE Clathrin interactor 1 OS=Mus musculus GN=Clint1 PE=1 SV=1;>tr|Q5SUH6|Q5SUH6_MOUSE Clathrin interactor 1 OS=Mus musculus GN=Clint1 PE=1 SV=1;>sp|Q99KN9|EPN4_MOUSE Clathrin interactor 1 OS=Mus musculus GN=Clint1 PE=1 SV=2	3	5	5	5	4	2	3	3	3	2	4	2	3	3	3	2	4	2	3	3	3	2	11.7	11.7	11.7	67.73	623	623;641;631	3.07	3	3	13	11			0	9.882	By MS/MS	By MS/MS	By MS/MS	By MS/MS	By MS/MS
D3Z3M7;D3Z2Z1;F8WIA1;Q922J3;F6RCU2;Q8C0S5;F7CB97	D3Z3M7;D3Z2Z1;F8WIA1;Q922J3;F6RCU2;Q8C0S5	14;14;14;14;11;7;5	12;12;12;12;9;7;5	12;12;12;12;9;7;5	CAP-Gly domain-containing linker protein 1	Clip1	>tr|D3Z3M7|D3Z3M7_MOUSE CAP-Gly domain-containing linker protein 1 OS=Mus musculus GN=Clip1 PE=1 SV=1;>tr|D3Z2Z1|D3Z2Z1_MOUSE CAP-Gly domain-containing linker protein 1 OS=Mus musculus GN=Clip1 PE=1 SV=1;>tr|F8WIA1|F8WIA1_MOUSE CAP-Gly domain-containing li	7	14	12	12	7	7	7	11	5	7	6	6	6	10	5	6	6	6	6	10	5	6	15.6	13.6	13.6	148	1320	1320;1426;1437;1391;1066;840;1182	4.82			2	14	31	8	0	32.539	By MS/MS	By MS/MS	By MS/MS	By MS/MS	By MS/MS
Q9Z0H8	Q9Z0H8	54	54	52	CAP-Gly domain-containing linker protein 2	Clip2	>sp|Q9Z0H8|CLIP2_MOUSE CAP-Gly domain-containing linker protein 2 OS=Mus musculus GN=Clip2 PE=1 SV=2	1	54	54	52	34	41	39	33	20	20	34	41	39	33	20	20	33	40	38	32	20	19	65.3	65.3	62.8	115.91	1047	1047	4.43	12	13	12	78	206	4	0	250.37	By MS/MS	By MS/MS	By MS/MS	By MS/MS	By MS/MS
B9EHT4;D3Z115	B9EHT4	7;2	7;2	7;2	CAP-Gly domain-containing linker protein 3	Clip3	>sp|B9EHT4|CLIP3_MOUSE CAP-Gly domain-containing linker protein 3 OS=Mus musculus GN=Clip3 PE=1 SV=1	2	7	7	7	7	7	5	4	4	6	7	7	5	4	4	6	7	7	5	4	4	6	17.9	17.9	17.9	59.586	547	547;134	2.78	1	7	32				0	11.444	By MS/MS	By MS/MS	By MS/MS	By MS/MS	By MS/MS
Q8C5W0	Q8C5W0	19	19	19	Calmin	Clmn	>sp|Q8C5W0|CLMN_MOUSE Calmin OS=Mus musculus GN=Clmn PE=1 SV=2	1	19	19	19	18	14	9	7	4	5	18	14	9	7	4	5	18	14	9	7	4	5	27.5	27.5	27.5	117.23	1052	1052	4.21	5	8	12	12	62	1	0	57.303	By MS/MS	By MS/MS	By MS/MS	By MS/MS	By MS/MS
Q8R373	Q8R373	1	1	1	CXADR-like membrane protein	Clmp	>sp|Q8R373|CLMP_MOUSE CXADR-like membrane protein OS=Mus musculus GN=Clmp PE=1 SV=1	1	1	1	1	1	0	0	1	1	1	1	0	0	1	1	1	1	0	0	1	1	1	3.5	3.5	3.5	41.214	373	373	1.67	2	4					0	8.3373	By matching	By matching	By matching	By MS/MS	By MS/MS
D6RE34;Q3U466	D6RE34;Q3U466	1;1	1;1	1;1	Protein Cln6	Cln6	>tr|D6RE34|D6RE34_MOUSE Protein Cln6 OS=Mus musculus GN=Cln6 PE=1 SV=1;>tr|Q3U466|Q3U466_MOUSE Protein Cln6 OS=Mus musculus GN=Cln6 PE=1 SV=1	2	1	1	1	0	0	0	1	1	0	0	0	0	1	1	0	0	0	0	1	1	0	42.5	42.5	42.5	4.31	40	40;308	5.67					1	2	0.0071376	1.7464	By matching	By matching	By matching	By matching	By MS/MS
E9PY58;Q60649;D3Z7V2;D3YZF1	E9PY58;Q60649	9;9;1;1	9;9;1;1	9;9;1;1	Caseinolytic peptidase B protein homolog	Clpb	>tr|E9PY58|E9PY58_MOUSE Caseinolytic peptidase B protein homolog OS=Mus musculus GN=Clpb PE=1 SV=1;>sp|Q60649|CLPB_MOUSE Caseinolytic peptidase B protein homolog OS=Mus musculus GN=Clpb PE=1 SV=1	4	9	9	9	4	4	2	8	4	1	4	4	2	8	4	1	4	4	2	8	4	1	15.6	15.6	15.6	79.509	707	707;677;117;158	2.89	1	1	25				0	16.996	By MS/MS	By MS/MS	By matching	By MS/MS	By MS/MS
O88696	O88696	6	6	6	ATP-dependent Clp protease proteolytic subunit, mitochondrial	Clpp	>sp|O88696|CLPP_MOUSE ATP-dependent Clp protease proteolytic subunit, mitochondrial OS=Mus musculus GN=Clpp PE=1 SV=1	1	6	6	6	0	1	0	4	3	4	0	1	0	4	3	4	0	1	0	4	3	4	32.4	32.4	32.4	29.8	272	272	1.07	14	1					0	19.122	By matching	By matching	By matching	By MS/MS	By MS/MS
Q8VBZ3	Q8VBZ3	8	8	8	Cleft lip and palate transmembrane protein 1 homolog	Clptm1	>sp|Q8VBZ3|CLPT1_MOUSE Cleft lip and palate transmembrane protein 1 homolog OS=Mus musculus GN=Clptm1 PE=2 SV=1	1	8	8	8	2	1	3	6	8	6	2	1	3	6	8	6	2	1	3	6	8	6	16.9	16.9	16.9	75.29	664	664	4.87	2	8	2	10	34	34	0	54.525	By matching	By matching	By matching	By MS/MS	By MS/MS
Q8BXA5	Q8BXA5	2	2	2	Cleft lip and palate transmembrane protein 1-like protein	Clptm1l	>sp|Q8BXA5|CLP1L_MOUSE Cleft lip and palate transmembrane protein 1-like protein OS=Mus musculus GN=Clptm1l PE=2 SV=1	1	2	2	2	0	0	0	1	1	1	0	0	0	1	1	1	0	0	0	1	1	1	5.4	5.4	5.4	62.183	539	539	5				1	4	1	0	5.7872	By matching	By matching	By matching	By MS/MS	By MS/MS
Q9EPL2	Q9EPL2	9	9	9	Calsyntenin-1	Clstn1	>sp|Q9EPL2|CSTN1_MOUSE Calsyntenin-1 OS=Mus musculus GN=Clstn1 PE=1 SV=1	1	9	9	9	2	2	3	7	8	5	2	2	3	7	8	5	2	2	3	7	8	5	11.4	11.4	11.4	108.9	979	979	3.75		4	16	30	9		0	16.516	By MS/MS	By MS/MS	By MS/MS	By MS/MS	By MS/MS
D3Z601;Q99JH7	D3Z601;Q99JH7	2;2	2;2	2;2	Calsyntenin-3	Clstn3	>tr|D3Z601|D3Z601_MOUSE Calsyntenin-3 OS=Mus musculus GN=Clstn3 PE=1 SV=1;>sp|Q99JH7|CSTN3_MOUSE Calsyntenin-3 OS=Mus musculus GN=Clstn3 PE=1 SV=1	2	2	2	2	1	1	1	2	2	2	1	1	1	2	2	2	1	1	1	2	2	2	2.9	2.9	2.9	101.81	919	919;956	3.53	2	2	2	7	4		0	8.5033	By matching	By matching	By matching	By MS/MS	By MS/MS
B1AWE0;Q6PFA2	B1AWE0;Q6PFA2	12;12	12;12	1;1	Clathrin light chain A	Clta	>tr|B1AWE0|B1AWE0_MOUSE Clathrin light chain A OS=Mus musculus GN=Clta PE=1 SV=1;>tr|Q6PFA2|Q6PFA2_MOUSE Clathrin light chain A OS=Mus musculus GN=Clta PE=1 SV=1	2	12	12	1	8	7	7	12	8	8	8	7	7	12	8	8	1	1	1	1	1	1	39.4	39.4	9.7	23.478	216	216;218	1.72	33	75	2				0	197.92	By MS/MS	By MS/MS	By MS/MS	By MS/MS	By MS/MS
Q6IRU5;F7BHJ0	Q6IRU5;F7BHJ0	12;6	12;6	12;6	Clathrin light chain B	Cltb	>sp|Q6IRU5|CLCB_MOUSE Clathrin light chain B OS=Mus musculus GN=Cltb PE=1 SV=1;>tr|F7BHJ0|F7BHJ0_MOUSE Clathrin light chain B (Fragment) OS=Mus musculus GN=Cltb PE=1 SV=1	2	12	12	12	8	7	6	11	8	8	8	7	6	11	8	8	8	7	6	11	8	8	40.2	40.2	40.2	25.171	229	229;123	1.8	17	66					0	65.627	By MS/MS	By MS/MS	By MS/MS	By MS/MS	By MS/MS
Q68FD5;Q5SXR6;F6Z1R4	Q68FD5;Q5SXR6	127;125;15	127;125;15	127;125;15	Clathrin heavy chain 1	Cltc	>sp|Q68FD5|CLH1_MOUSE Clathrin heavy chain 1 OS=Mus musculus GN=Cltc PE=1 SV=3;>tr|Q5SXR6|Q5SXR6_MOUSE Clathrin heavy chain OS=Mus musculus GN=Cltc PE=1 SV=1	3	127	127	127	69	75	78	118	113	82	69	75	78	118	113	82	69	75	78	118	113	82	67	67	67	191.55	1675	1675;1679;216	4.02	236	327	640	850	825	618	0	323.31	By MS/MS	By MS/MS	By MS/MS	By MS/MS	By MS/MS
Q06890;E9PUU2;E9PXG5;E9Q8Y5;E9Q9B8;E9Q2G2	Q06890;E9PUU2;E9PXG5;E9Q8Y5;E9Q9B8	15;9;9;9;8;5	15;9;9;9;8;5	15;9;9;9;8;5	Clusterin	Clu	>sp|Q06890|CLUS_MOUSE Clusterin OS=Mus musculus GN=Clu PE=1 SV=1;>tr|E9PUU2|E9PUU2_MOUSE Clusterin (Fragment) OS=Mus musculus GN=Clu PE=1 SV=1;>tr|E9PXG5|E9PXG5_MOUSE Clusterin (Fragment) OS=Mus musculus GN=Clu PE=1 SV=1;>tr|E9Q8Y5|E9Q8Y5_MOUSE Clusterin (	6	15	15	15	12	11	13	14	12	12	12	11	13	14	12	12	12	11	13	14	12	12	35.7	35.7	35.7	51.655	448	448;225;233;265;203;209	2.02	27	101	30				0	193.99	By MS/MS	By MS/MS	By MS/MS	By MS/MS	By MS/MS
Q8R4N0	Q8R4N0	7	7	7	Citrate lyase subunit beta-like protein, mitochondrial	Clybl	>sp|Q8R4N0|CLYBL_MOUSE Citrate lyase subunit beta-like protein, mitochondrial OS=Mus musculus GN=Clybl PE=1 SV=2	1	7	7	7	0	0	0	5	5	3	0	0	0	5	5	3	0	0	0	5	5	3	27.2	27.2	27.2	37.548	338	338	2.07		14	1				0	11.302	By matching	By matching	By matching	By MS/MS	By MS/MS
Q99KK2	Q99KK2	3	3	3	N-acylneuraminate cytidylyltransferase	Cmas	>sp|Q99KK2|NEUA_MOUSE N-acylneuraminate cytidylyltransferase OS=Mus musculus GN=Cmas PE=1 SV=2	1	3	3	3	2	1	2	1	1	1	2	1	2	1	1	1	2	1	2	1	1	1	9	9	9	48.057	432	432	2.36		7	4				0	4.6064	By MS/MS	By matching	By MS/MS	By matching	By matching
Q9CPZ8	Q9CPZ8	4	4	4	COX assembly mitochondrial protein homolog	Cmc1	>sp|Q9CPZ8|COXM1_MOUSE COX assembly mitochondrial protein homolog OS=Mus musculus GN=Cmc1 PE=3 SV=1	1	4	4	4	1	1	1	3	3	3	1	1	1	3	3	3	1	1	1	3	3	3	37.7	37.7	37.7	12.552	106	106	1.64	11			3			0	6.8425	By matching	By matching	By matching	By MS/MS	By MS/MS
F8WHQ0;Q8K199	F8WHQ0;Q8K199	1;1	1;1	1;1	COX assembly mitochondrial protein 2 homolog	Cmc2	>tr|F8WHQ0|F8WHQ0_MOUSE COX assembly mitochondrial protein 2 homolog OS=Mus musculus GN=Cmc2 PE=1 SV=1;>sp|Q8K199|COXM2_MOUSE COX assembly mitochondrial protein 2 homolog OS=Mus musculus GN=Cmc2 PE=3 SV=1	2	1	1	1	0	0	0	1	0	1	0	0	0	1	0	1	0	0	0	1	0	1	18.2	18.2	18.2	6.4752	55	55;79	1	2						0.0025329	2.0209	By matching	By matching	By matching	By matching	By matching
Q9D486	Q9D486	1	1	1	C-Maf-inducing protein	Cmip	>sp|Q9D486|CMIP_MOUSE C-Maf-inducing protein OS=Mus musculus GN=Cmip PE=2 SV=3	1	1	1	1	1	1	1	1	1	1	1	1	1	1	1	1	1	1	1	1	1	1	2.5	2.5	2.5	86.258	773	773	2.89	1	1	5	2			0	2.9187	By matching	By MS/MS	By matching	By MS/MS	By MS/MS
Q9DBP5	Q9DBP5	12	12	12	UMP-CMP kinase	Cmpk1	>sp|Q9DBP5|KCY_MOUSE UMP-CMP kinase OS=Mus musculus GN=Cmpk1 PE=1 SV=1	1	12	12	12	3	2	3	10	8	9	3	2	3	10	8	9	3	2	3	10	8	9	59.2	59.2	59.2	22.165	196	196	1	43						0	41.683	By MS/MS	By matching	By MS/MS	By MS/MS	By MS/MS
Q8CJ61	Q8CJ61	3	3	3	CKLF-like MARVEL transmembrane domain-containing protein 4	Cmtm4	>sp|Q8CJ61|CKLF4_MOUSE CKLF-like MARVEL transmembrane domain-containing protein 4 OS=Mus musculus GN=Cmtm4 PE=2 SV=1	1	3	3	3	3	1	0	2	2	2	3	1	0	2	2	2	3	1	0	2	2	2	23.1	23.1	23.1	22.921	208	208	1	12						0	10.235	By MS/MS	By matching	By matching	By MS/MS	By MS/MS
Q9D6G9	Q9D6G9	1	1	1	CKLF-like MARVEL transmembrane domain-containing protein 5	Cmtm5	>sp|Q9D6G9|CKLF5_MOUSE CKLF-like MARVEL transmembrane domain-containing protein 5 OS=Mus musculus GN=Cmtm5 PE=1 SV=1	1	1	1	1	0	0	0	1	1	1	0	0	0	1	1	1	0	0	0	1	1	1	8.3	8.3	8.3	17.389	156	156	2.62	5				2	1	0	4.8134	By matching	By matching	By matching	By MS/MS	By MS/MS
Q9D1A2	Q9D1A2	5	5	5	Cytosolic non-specific dipeptidase	Cndp2	>sp|Q9D1A2|CNDP2_MOUSE Cytosolic non-specific dipeptidase OS=Mus musculus GN=Cndp2 PE=1 SV=1	1	5	5	5	0	0	0	3	2	4	0	0	0	3	2	4	0	0	0	3	2	4	14.3	14.3	14.3	52.767	475	475	2.56	2	5	10	1			0	9.9097	By matching	By matching	By matching	By MS/MS	By MS/MS
G3XA11;Q9D6E1;Q6ZWS4	G3XA11;Q9D6E1;Q6ZWS4	1;1;1	1;1;1	1;1;1	Cornichon homolog 3 (Drosophila), isoform CRA_a	Cnih3	>tr|G3XA11|G3XA11_MOUSE Cornichon homolog 3 (Drosophila), isoform CRA_a OS=Mus musculus GN=Cnih3 PE=4 SV=1;>tr|Q9D6E1|Q9D6E1_MOUSE Protein cornichon homolog 3 OS=Mus musculus GN=Cnih3 PE=2 SV=1;>sp|Q6ZWS4|CNIH3_MOUSE Protein cornichon homolog 3 OS=Mus musc	3	1	1	1	0	0	0	1	0	0	0	0	0	1	0	0	0	0	0	1	0	0	10.7	10.7	10.7	13.234	112	112;179;160	1	2						0	5.1428	By matching	By matching	By matching	By MS/MS	By matching
Q80YA9;A2AI78;Q8BMA3	Q80YA9;A2AI78	22;20;1	22;20;1	22;20;1	Connector enhancer of kinase suppressor of ras 2	Cnksr2	>sp|Q80YA9|CNKR2_MOUSE Connector enhancer of kinase suppressor of ras 2 OS=Mus musculus GN=Cnksr2 PE=1 SV=1;>tr|A2AI78|A2AI78_MOUSE Connector enhancer of kinase suppressor of ras 2 OS=Mus musculus GN=Cnksr2 PE=1 SV=1	3	22	22	22	18	15	16	11	10	11	18	15	16	11	10	11	18	15	16	11	10	11	33.2	33.2	33.2	117.39	1032	1032;896;555	3.78	13	18	31	69	59	2	0	84.932	By MS/MS	By MS/MS	By MS/MS	By MS/MS	By MS/MS
A0A0G2JDV8;Q9DAW9;A0A0G2JFI6;A0A0G2JFC8;A0A0G2JFG3	A0A0G2JDV8;Q9DAW9;A0A0G2JFI6	4;4;2;1;1	4;4;2;1;1	4;4;2;1;1	Calponin-3	Cnn3	>tr|A0A0G2JDV8|A0A0G2JDV8_MOUSE Calponin-3 OS=Mus musculus GN=Cnn3 PE=4 SV=1;>sp|Q9DAW9|CNN3_MOUSE Calponin-3 OS=Mus musculus GN=Cnn3 PE=1 SV=1;>tr|A0A0G2JFI6|A0A0G2JFI6_MOUSE Calponin-3 (Fragment) OS=Mus musculus GN=Cnn3 PE=4 SV=1	5	4	4	4	1	2	1	2	2	2	1	2	1	2	2	2	1	2	1	2	2	2	21.8	21.8	21.8	31.395	284	284;330;140;49;50	3.08	1	6		4	1	1	0	5.8152	By matching	By MS/MS	By matching	By MS/MS	By MS/MS
Q0GA42	Q0GA42	4	3	3	Metal transporter CNNM1	Cnnm1	>sp|Q0GA42|CNNM1_MOUSE Metal transporter CNNM1 OS=Mus musculus GN=Cnnm1 PE=1 SV=5	1	4	3	3	0	1	1	4	4	1	0	1	1	3	3	1	0	1	1	3	3	1	6.3	5	5	103.98	951	951	3.25		6	3	4	3		0	4.3531	By matching	By matching	By matching	By matching	By MS/MS
Q3TWN3	Q3TWN3	6	6	5	Metal transporter CNNM2	Cnnm2	>sp|Q3TWN3|CNNM2_MOUSE Metal transporter CNNM2 OS=Mus musculus GN=Cnnm2 PE=1 SV=3	1	6	6	5	2	1	0	6	4	5	2	1	0	6	4	5	2	1	0	5	3	5	10.2	10.2	8.8	96.703	875	875	4.18		2	4	20	9	3	0	8.6783	By matching	By matching	By matching	By MS/MS	By MS/MS
Q32NY4	Q32NY4	5	5	5	Metal transporter CNNM3	Cnnm3	>sp|Q32NY4|CNNM3_MOUSE Metal transporter CNNM3 OS=Mus musculus GN=Cnnm3 PE=1 SV=2	1	5	5	5	0	0	0	3	2	3	0	0	0	3	2	3	0	0	0	3	2	3	8.6	8.6	8.6	76.278	713	713	3.27		3	2	6			0	4.603	By matching	By matching	By matching	By MS/MS	By MS/MS
Q69ZF7	Q69ZF7	1	1	1	Metal transporter CNNM4	Cnnm4	>sp|Q69ZF7|CNNM4_MOUSE Metal transporter CNNM4 OS=Mus musculus GN=Cnnm4 PE=1 SV=2	1	1	1	1	1	1	0	0	0	1	1	1	0	0	0	1	1	1	0	0	0	1	2.3	2.3	2.3	86.625	771	771	4				3			0	3.8507	By matching	By matching	By matching	By matching	By matching
B7ZWL1;Q6ZQ08	B7ZWL1;Q6ZQ08	1;1	1;1	1;1	CCR4-NOT transcription complex subunit 1	Cnot1	>tr|B7ZWL1|B7ZWL1_MOUSE CCR4-NOT transcription complex subunit 1 OS=Mus musculus GN=Cnot1 PE=1 SV=1;>sp|Q6ZQ08|CNOT1_MOUSE CCR4-NOT transcription complex subunit 1 OS=Mus musculus GN=Cnot1 PE=1 SV=2	2	1	1	1	1	1	1	0	0	1	1	1	1	0	0	1	1	1	1	0	0	1	0.4	0.4	0.4	260.95	2326	2326;2375	5.29				2	1	4	0.00026954	2.6169	By MS/MS	By MS/MS	By MS/MS	By matching	By matching
Q9CWN7	Q9CWN7	3	3	3	CCR4-NOT transcription complex subunit 11	Cnot11	>sp|Q9CWN7|CNO11_MOUSE CCR4-NOT transcription complex subunit 11 OS=Mus musculus GN=Cnot11 PE=2 SV=1	1	3	3	3	0	1	0	1	1	2	0	1	0	1	1	2	0	1	0	1	1	2	7.1	7.1	7.1	54.959	505	505	2.4	1	3			1		0.00027435	2.7934	By matching	By matching	By matching	By MS/MS	By MS/MS
P16330	P16330	58	58	58	2,3-cyclic-nucleotide 3-phosphodiesterase	Cnp	>sp|P16330|CN37_MOUSE 2,3-cyclic-nucleotide 3-phosphodiesterase OS=Mus musculus GN=Cnp PE=1 SV=3	1	58	58	58	48	49	51	51	47	35	48	49	51	51	47	35	48	49	51	51	47	35	91	91	91	47.123	420	420	2.42	262	752	229	103	88	46	0	323.31	By MS/MS	By MS/MS	By MS/MS	By MS/MS	By MS/MS
Q9QXT0	Q9QXT0	5	5	5	Protein canopy homolog 2	Cnpy2	>sp|Q9QXT0|CNPY2_MOUSE Protein canopy homolog 2 OS=Mus musculus GN=Cnpy2 PE=1 SV=1	1	5	5	5	0	0	0	5	4	4	0	0	0	5	4	4	0	0	0	5	4	4	30.8	30.8	30.8	20.767	182	182	1	18						0	12.423	By matching	By matching	By matching	By MS/MS	By MS/MS
Q9DAU1	Q9DAU1	4	4	4	Protein canopy homolog 3	Cnpy3	>sp|Q9DAU1|CNPY3_MOUSE Protein canopy homolog 3 OS=Mus musculus GN=Cnpy3 PE=1 SV=1	1	4	4	4	1	0	0	4	3	1	1	0	0	4	3	1	1	0	0	4	3	1	21.7	21.7	21.7	30.537	276	276	1.89	1	8					0	58.068	By matching	By matching	By matching	By MS/MS	By MS/MS
P47746	P47746	7	7	7	Cannabinoid receptor 1	Cnr1	>sp|P47746|CNR1_MOUSE Cannabinoid receptor 1 OS=Mus musculus GN=Cnr1 PE=2 SV=1	1	7	7	7	1	1	1	7	5	4	1	1	1	7	5	4	1	1	1	7	5	4	16.3	16.3	16.3	52.83	473	473	4.7		1	7	10	16	13	0	12.364	By matching	By matching	By matching	By MS/MS	By MS/MS
Q5M8N0	Q5M8N0	10	10	4	CB1 cannabinoid receptor-interacting protein 1	Cnrip1	>sp|Q5M8N0|CNRP1_MOUSE CB1 cannabinoid receptor-interacting protein 1 OS=Mus musculus GN=Cnrip1 PE=1 SV=1	1	10	10	4	5	5	5	9	8	8	5	5	5	9	8	8	1	1	1	4	3	2	72.6	72.6	36	18.612	164	164	1.01	69	1					0	85.071	By matching	By MS/MS	By matching	By MS/MS	By MS/MS
Q8CBC4	Q8CBC4	4	4	4	Consortin	Cnst	>sp|Q8CBC4|CNST_MOUSE Consortin OS=Mus musculus GN=Cnst PE=1 SV=1	1	4	4	4	0	0	0	2	2	2	0	0	0	2	2	2	0	0	0	2	2	2	9.3	9.3	9.3	76.865	711	711	3.25		3		5			0.00079093	2.3696	By matching	By matching	By matching	By MS/MS	By MS/MS
O88507;Q9D586;A2AMR7	O88507	8;2;1	8;2;1	8;2;1	Ciliary neurotrophic factor receptor subunit alpha	Cntfr	>sp|O88507|CNTFR_MOUSE Ciliary neurotrophic factor receptor subunit alpha OS=Mus musculus GN=Cntfr PE=1 SV=2	3	8	8	8	6	5	6	7	5	3	6	5	6	7	5	3	6	5	6	7	5	3	35.2	35.2	35.2	40.801	372	372;113;60	2.56	7	25	54	1			0	39.03	By MS/MS	By MS/MS	By MS/MS	By MS/MS	By MS/MS
P12960	P12960	68	68	68	Contactin-1	Cntn1	>sp|P12960|CNTN1_MOUSE Contactin-1 OS=Mus musculus GN=Cntn1 PE=1 SV=1	1	68	68	68	61	60	57	60	58	50	61	60	57	60	58	50	61	60	57	60	58	50	66.6	66.6	66.6	113.39	1020	1020	3.66	252	414	513	605	819	170	0	323.31	By MS/MS	By MS/MS	By MS/MS	By MS/MS	By MS/MS
Q61330;A0A087WQQ9	Q61330;A0A087WQQ9	37;20	37;20	37;20	Contactin-2	Cntn2	>sp|Q61330|CNTN2_MOUSE Contactin-2 OS=Mus musculus GN=Cntn2 PE=1 SV=2;>tr|A0A087WQQ9|A0A087WQQ9_MOUSE Contactin-2 (Fragment) OS=Mus musculus GN=Cntn2 PE=1 SV=1	2	37	37	37	31	28	26	29	26	18	31	28	26	29	26	18	31	28	26	29	26	18	47.5	47.5	47.5	113.22	1040	1040;544	4.15	10	23	63	125	198	2	0	323.31	By MS/MS	By MS/MS	By MS/MS	By MS/MS	By MS/MS
Q07409	Q07409	9	8	8	Contactin-3	Cntn3	>sp|Q07409|CNTN3_MOUSE Contactin-3 OS=Mus musculus GN=Cntn3 PE=1 SV=2	1	9	8	8	5	5	3	8	8	7	4	4	2	7	7	6	4	4	2	7	7	6	10.9	9.9	9.9	113.23	1028	1028	4.52		1	3	11	27		0	13.991	By MS/MS	By MS/MS	By MS/MS	By MS/MS	By MS/MS
Q69Z26;F8WH58	Q69Z26;F8WH58	15;10	15;10	13;8	Contactin-4	Cntn4	>sp|Q69Z26|CNTN4_MOUSE Contactin-4 OS=Mus musculus GN=Cntn4 PE=1 SV=2;>tr|F8WH58|F8WH58_MOUSE Contactin-4 OS=Mus musculus GN=Cntn4 PE=1 SV=1	2	15	15	13	12	9	7	12	6	8	12	9	7	12	6	8	11	8	6	10	4	7	22.1	22.1	20.1	113.49	1026	1026;714	4.44		6	9	11	58		0	40.425	By MS/MS	By MS/MS	By MS/MS	By MS/MS	By MS/MS
E9PYK7;P68500	E9PYK7;P68500	5;5	4;4	4;4	Contactin-5	Cntn5	>tr|E9PYK7|E9PYK7_MOUSE Contactin-5 OS=Mus musculus GN=Cntn5 PE=1 SV=1;>sp|P68500|CNTN5_MOUSE Contactin-5 OS=Mus musculus GN=Cntn5 PE=1 SV=2	2	5	4	4	1	2	1	4	3	2	1	2	1	3	2	2	1	2	1	3	2	2	7.4	6.2	6.2	98.344	893	893;1098	4.54		2			11		0	9.0193	By MS/MS	By MS/MS	By matching	By MS/MS	By matching
Q9JMB8;E0CXE3	Q9JMB8;E0CXE3	16;15	16;15	16;15	Contactin-6	Cntn6	>sp|Q9JMB8|CNTN6_MOUSE Contactin-6 OS=Mus musculus GN=Cntn6 PE=1 SV=2;>tr|E0CXE3|E0CXE3_MOUSE Contactin-6 OS=Mus musculus GN=Cntn6 PE=1 SV=1	2	16	16	16	9	12	10	10	11	10	9	12	10	10	11	10	9	12	10	10	11	10	26.7	26.7	26.7	113.76	1028	1028;956	4.9			4	1	72	1	0	37.822	By MS/MS	By MS/MS	By MS/MS	By MS/MS	By MS/MS
O54991	O54991	48	48	48	Contactin-associated protein 1	Cntnap1	>sp|O54991|CNTP1_MOUSE Contactin-associated protein 1 OS=Mus musculus GN=Cntnap1 PE=2 SV=2	1	48	48	48	29	31	29	37	34	24	29	31	29	37	34	24	29	31	29	37	34	24	41.1	41.1	41.1	156.31	1385	1385	4.14	57	77	108	149	220	159	0	323.31	By MS/MS	By MS/MS	By MS/MS	By MS/MS	By MS/MS
E9QNF7;Q9CPW0;Q3SYI6;A0A0G2JE70	E9QNF7;Q9CPW0	32;30;2;1	32;30;2;1	32;30;2;1	Contactin-associated protein-like 2	Cntnap2	>tr|E9QNF7|E9QNF7_MOUSE Contactin-associated protein-like 2 OS=Mus musculus GN=Cntnap2 PE=1 SV=1;>sp|Q9CPW0|CNTP2_MOUSE Contactin-associated protein-like 2 OS=Mus musculus GN=Cntnap2 PE=1 SV=2	4	32	32	32	13	12	16	24	23	20	13	12	16	24	23	20	13	12	16	24	23	20	30.6	30.6	30.6	148.25	1332	1332;1332;108;79	4.18	6	31	64	100	139	37	0	258.13	By MS/MS	By MS/MS	By MS/MS	By MS/MS	By MS/MS
D3YWB9;Q99P47	D3YWB9;Q99P47	9;9	9;9	9;9	Contactin-associated protein-like 4	Cntnap4	>tr|D3YWB9|D3YWB9_MOUSE Contactin-associated protein-like 4 OS=Mus musculus GN=Cntnap4 PE=1 SV=1;>sp|Q99P47|CNTP4_MOUSE Contactin-associated protein-like 4 OS=Mus musculus GN=Cntnap4 PE=1 SV=2	2	9	9	9	0	0	1	7	8	4	0	0	1	7	8	4	0	0	1	7	8	4	10.2	10.2	10.2	144.76	1310	1310;1310	4.52		1	4	14	24	3	0	41.059	By matching	By matching	By matching	By MS/MS	By MS/MS
Q0V8T9;Q0V8T7;Q0V8T8;A0A087WPQ7	Q0V8T9;Q0V8T7	5;3;2;1	5;3;2;1	5;3;2;1	Contactin-associated protein like 5-1	Cntnap5a	>sp|Q0V8T9|CTP5A_MOUSE Contactin-associated protein like 5-1 OS=Mus musculus GN=Cntnap5a PE=2 SV=1;>sp|Q0V8T7|CTP5C_MOUSE Contactin-associated protein like 5-3 OS=Mus musculus GN=Cntnap5c PE=2 SV=1	4	5	5	5	0	1	1	5	4	4	0	1	1	5	4	4	0	1	1	5	4	4	4.8	4.8	4.8	145.71	1304	1304;1305;1292;921	4.68			1	6	14	1	0	14.374	By matching	By matching	By matching	By MS/MS	By MS/MS
Q9D2R6;E9Q6W2	Q9D2R6;E9Q6W2	3;2	3;2	3;2	Cytochrome c oxidase assembly factor 3 homolog, mitochondrial	Coa3	>sp|Q9D2R6|COA3_MOUSE Cytochrome c oxidase assembly factor 3 homolog, mitochondrial OS=Mus musculus GN=Coa3 PE=3 SV=1;>tr|E9Q6W2|E9Q6W2_MOUSE Cytochrome c oxidase assembly factor 3 homolog, mitochondrial OS=Mus musculus GN=Coa3 PE=1 SV=1	2	3	3	3	2	2	2	2	2	1	2	2	2	2	2	1	2	2	2	2	2	1	26.9	26.9	26.9	11.987	108	108;90	1	12						0	5.7852	By matching	By matching	By MS/MS	By MS/MS	By MS/MS
Q8BGD8	Q8BGD8	2	2	2	Cytochrome c oxidase assembly factor 6 homolog	Coa6	>sp|Q8BGD8|COA6_MOUSE Cytochrome c oxidase assembly factor 6 homolog OS=Mus musculus GN=Coa6 PE=3 SV=1	1	2	2	2	0	0	0	2	2	0	0	0	0	2	2	0	0	0	0	2	2	0	30.4	30.4	30.4	9.2983	79	79	1	4						0	15.883	By matching	By matching	By matching	By matching	By MS/MS
Q921H9	Q921H9	5	5	5	Cytochrome c oxidase assembly factor 7	Coa7	>sp|Q921H9|COA7_MOUSE Cytochrome c oxidase assembly factor 7 OS=Mus musculus GN=Coa7 PE=2 SV=1	1	5	5	5	1	0	0	4	4	3	1	0	0	4	4	3	1	0	0	4	4	3	32	32	32	25.617	231	231	1	14						0	23.439	By matching	By matching	By matching	By MS/MS	By MS/MS
Q9DBL7	Q9DBL7	3	3	3	Bifunctional coenzyme A synthase	Coasy	>sp|Q9DBL7|COASY_MOUSE Bifunctional coenzyme A synthase OS=Mus musculus GN=Coasy PE=1 SV=2	1	3	3	3	0	1	1	3	1	2	0	1	1	3	1	2	0	1	1	3	1	2	10.1	10.1	10.1	62.022	563	563	2.91		1	10				0	3.1607	By matching	By MS/MS	By matching	By MS/MS	By MS/MS
V9GWX5;Q99MQ5	V9GWX5;Q99MQ5	1;1	1;1	1;1	Collagen alpha-1(XXV) chain	Col25a1	>tr|V9GWX5|V9GWX5_MOUSE Collagen alpha-1(XXV) chain OS=Mus musculus GN=Col25a1 PE=4 SV=1;>sp|Q99MQ5|COPA1_MOUSE Collagen alpha-1(XXV) chain OS=Mus musculus GN=Col25a1 PE=2 SV=2	2	1	1	1	1	1	1	0	1	1	1	1	1	0	1	1	1	1	1	0	1	1	2.4	2.4	2.4	61.407	593	593;666	4.14				6	1		0	4.0884	By MS/MS	By matching	By MS/MS	By matching	By matching
A6H584	A6H584	1	1	1	Collagen alpha-5(VI) chain	Col6a5	>sp|A6H584|CO6A5_MOUSE Collagen alpha-5(VI) chain OS=Mus musculus GN=Col6a5 PE=1 SV=4	1	1	1	1	1	0	0	0	0	0	1	0	0	0	0	0	1	0	0	0	0	0	0.6	0.6	0.6	289.57	2640	2640	4				1			1	-2	By MS/MS	By matching	By matching	By matching	By matching
E9Q6A6;Q8C6K9	E9Q6A6;Q8C6K9	2;2	2;2	2;2	Collagen alpha-6(VI) chain	Col6a6	>tr|E9Q6A6|E9Q6A6_MOUSE Collagen alpha-6(VI) chain OS=Mus musculus GN=Col6a6 PE=1 SV=2;>sp|Q8C6K9|CO6A6_MOUSE Collagen alpha-6(VI) chain OS=Mus musculus GN=Col6a6 PE=1 SV=2	2	2	2	2	0	2	1	1	0	0	0	2	1	1	0	0	0	2	1	1	0	0	2.8	2.8	2.8	246.42	2265	2265;2265	2		4					0.009375	1.5383	By matching	By MS/MS	By matching	By MS/MS	By matching
Q8K4Q8	Q8K4Q8	4	4	4	Collectin-12	Colec12	>sp|Q8K4Q8|COL12_MOUSE Collectin-12 OS=Mus musculus GN=Colec12 PE=1 SV=1	1	4	4	4	3	2	1	1	1	0	3	2	1	1	1	0	3	2	1	1	1	0	7	7	7	81.303	742	742	4.67				3	6		0	3.9874	By MS/MS	By MS/MS	By MS/MS	By matching	By MS/MS
Q8K297	Q8K297	3	3	3	Procollagen galactosyltransferase 1	Colgalt1	>sp|Q8K297|GT251_MOUSE Procollagen galactosyltransferase 1 OS=Mus musculus GN=Colgalt1 PE=1 SV=2	1	3	3	3	2	1	1	0	0	2	2	1	1	0	0	2	2	1	1	0	0	2	6	6	6	71.06	617	617	4				6			0	3.1304	By MS/MS	By matching	By MS/MS	By matching	By matching
Q8K4M5;F7BCN0;F7BZY0;Q8VI86;G8JL54	Q8K4M5;F7BCN0;F7BZY0;Q8VI86	3;2;2;2;1	3;2;2;2;1	3;2;2;2;1	COMM domain-containing protein 1	Commd1	>sp|Q8K4M5|COMD1_MOUSE COMM domain-containing protein 1 OS=Mus musculus GN=Commd1 PE=2 SV=2;>tr|F7BCN0|F7BCN0_MOUSE Protein Gm28048 (Fragment) OS=Mus musculus GN=Gm28048 PE=4 SV=1;>tr|F7BZY0|F7BZY0_MOUSE COMM domain-containing protein 1 (Fragment) OS=Mus m	5	3	3	3	1	1	2	3	3	2	1	1	2	3	3	2	1	1	2	3	3	2	23.9	23.9	23.9	20.996	188	188;99;140;243;93	1	16						0	21.457	By matching	By matching	By matching	By MS/MS	By MS/MS
Q8JZY2	Q8JZY2	3	3	3	COMM domain-containing protein 10	Commd10	>sp|Q8JZY2|COMDA_MOUSE COMM domain-containing protein 10 OS=Mus musculus GN=Commd10 PE=2 SV=1	1	3	3	3	3	3	2	2	2	2	3	3	2	2	2	2	3	3	2	2	2	2	20.3	20.3	20.3	22.812	202	202	1.38	13		3				0	6.5866	By MS/MS	By MS/MS	By MS/MS	By MS/MS	By matching
Q8BXC6;G3X955	Q8BXC6	3;1	3;1	3;1	COMM domain-containing protein 2	Commd2	>sp|Q8BXC6|COMD2_MOUSE COMM domain-containing protein 2 OS=Mus musculus GN=Commd2 PE=1 SV=1	2	3	3	3	1	2	1	2	2	1	1	2	1	2	2	1	1	2	1	2	2	1	14.1	14.1	14.1	22.848	199	199;50	1.42	10	1			1		0	5.2692	By matching	By MS/MS	By matching	By MS/MS	By MS/MS
Q63829	Q63829	1	1	1	COMM domain-containing protein 3	Commd3	>sp|Q63829|COMD3_MOUSE COMM domain-containing protein 3 OS=Mus musculus GN=Commd3 PE=2 SV=1	1	1	1	1	1	1	1	1	1	1	1	1	1	1	1	1	1	1	1	1	1	1	10.8	10.8	10.8	22.037	195	195	1	12						0	18.091	By MS/MS	By MS/MS	By matching	By MS/MS	By MS/MS
Q8K2Q0	Q8K2Q0	2	2	2	COMM domain-containing protein 9	Commd9	>sp|Q8K2Q0|COMD9_MOUSE COMM domain-containing protein 9 OS=Mus musculus GN=Commd9 PE=2 SV=3	1	2	2	2	1	1	1	1	2	1	1	1	1	1	2	1	1	1	1	1	2	1	18.7	18.7	18.7	21.85	198	198	1	15						0	20.959	By MS/MS	By MS/MS	By MS/MS	By MS/MS	By MS/MS
O88587;D3Z227	O88587	5;1	5;1	5;1	Catechol O-methyltransferase	Comt	>sp|O88587|COMT_MOUSE Catechol O-methyltransferase OS=Mus musculus GN=Comt PE=1 SV=2	2	5	5	5	2	0	1	5	2	4	2	0	1	5	2	4	2	0	1	5	2	4	22.6	22.6	22.6	29.486	265	265;171	1.32	13	6					0	14.877	By matching	By matching	By matching	By MS/MS	By MS/MS
Q8BIG7;H3BJ37	Q8BIG7;H3BJ37	7;6	7;6	7;6	Catechol O-methyltransferase domain-containing protein 1	Comtd1	>sp|Q8BIG7|CMTD1_MOUSE Catechol O-methyltransferase domain-containing protein 1 OS=Mus musculus GN=Comtd1 PE=2 SV=1;>tr|H3BJ37|H3BJ37_MOUSE Catechol O-methyltransferase domain-containing protein 1 OS=Mus musculus GN=Comtd1 PE=1 SV=1	2	7	7	7	5	5	5	7	6	1	5	5	5	7	6	1	5	5	5	7	6	1	40.5	40.5	40.5	28.96	262	262;200	1.5	30	30					0	24.453	By MS/MS	By MS/MS	By MS/MS	By MS/MS	By MS/MS
F8WHL2;Q8CIE6	F8WHL2;Q8CIE6	6;6	6;6	6;6	Coatomer subunit alpha	Copa	>tr|F8WHL2|F8WHL2_MOUSE Coatomer subunit alpha OS=Mus musculus GN=Copa PE=1 SV=1;>sp|Q8CIE6|COPA_MOUSE Coatomer subunit alpha OS=Mus musculus GN=Copa PE=1 SV=2	2	6	6	6	3	3	4	3	3	4	3	3	4	3	3	4	3	3	4	3	3	4	5.7	5.7	5.7	139.41	1233	1233;1224	4.96				2	20	1	0	9.0757	By MS/MS	By MS/MS	By MS/MS	By matching	By MS/MS
Q9JIF7	Q9JIF7	2	2	2	Coatomer subunit beta	Copb1	>sp|Q9JIF7|COPB_MOUSE Coatomer subunit beta OS=Mus musculus GN=Copb1 PE=1 SV=1	1	2	2	2	0	0	1	2	2	2	0	0	1	2	2	2	0	0	1	2	2	2	2.2	2.2	2.2	107.06	953	953	3.89			3	4	2		1	-2	By matching	By matching	By MS/MS	By MS/MS	By MS/MS
O55029	O55029	4	4	4	Coatomer subunit beta	Copb2	>sp|O55029|COPB2_MOUSE Coatomer subunit beta OS=Mus musculus GN=Copb2 PE=2 SV=2	1	4	4	4	1	0	1	2	1	2	1	0	1	2	1	2	1	0	1	2	1	2	6.7	6.7	6.7	102.45	905	905	3.88	1			5	2		0	4.1537	By MS/MS	By matching	By matching	By MS/MS	By matching
D3Z315;O89079	D3Z315;O89079	1;1	1;1	1;1	Coatomer subunit epsilon (Fragment)	Cope	>tr|D3Z315|D3Z315_MOUSE Coatomer subunit epsilon (Fragment) OS=Mus musculus GN=Cope PE=1 SV=1;>sp|O89079|COPE_MOUSE Coatomer subunit epsilon OS=Mus musculus GN=Cope PE=2 SV=3	2	1	1	1	0	0	0	1	0	0	0	0	0	1	0	0	0	0	0	1	0	0	8.8	8.8	8.8	25.37	227	227;308	2		1					0.0089437	1.5859	By matching	By matching	By matching	By MS/MS	By matching
Q9QZE5	Q9QZE5	5	5	4	Coatomer subunit gamma-1	Copg1	>sp|Q9QZE5|COPG1_MOUSE Coatomer subunit gamma-1 OS=Mus musculus GN=Copg1 PE=2 SV=1	1	5	5	4	2	3	3	4	3	4	2	3	3	4	3	4	1	2	2	3	2	3	9.6	9.6	8.2	97.512	874	874	3.18	4	2	7	15			0	19.415	By MS/MS	By MS/MS	By MS/MS	By MS/MS	By MS/MS
P61202;A2AQE4	P61202;A2AQE4	5;3	5;3	5;3	COP9 signalosome complex subunit 2	Cops2	>sp|P61202|CSN2_MOUSE COP9 signalosome complex subunit 2 OS=Mus musculus GN=Cops2 PE=1 SV=1;>tr|A2AQE4|A2AQE4_MOUSE COP9 signalosome complex subunit 2 OS=Mus musculus GN=Cops2 PE=1 SV=1	2	5	5	5	0	1	0	2	3	1	0	1	0	2	3	1	0	1	0	2	3	1	16	16	16	51.596	443	443;402	2		7					0.0023077	2.1167	By matching	By matching	By matching	By MS/MS	By MS/MS
O88543;D3Z036;F6YCA7	O88543	3;1;1	3;1;1	3;1;1	COP9 signalosome complex subunit 3	Cops3	>sp|O88543|CSN3_MOUSE COP9 signalosome complex subunit 3 OS=Mus musculus GN=Cops3 PE=1 SV=3	3	3	3	3	3	2	2	3	3	3	3	2	2	3	3	3	3	2	2	3	3	3	12.3	12.3	12.3	47.832	423	423;106;244	2	1	16	1				0	50.951	By MS/MS	By MS/MS	By MS/MS	By MS/MS	By MS/MS
O88544;F6QTS1;D3Z1R9;D3YV99	O88544;F6QTS1;D3Z1R9;D3YV99	9;8;5;5	9;8;5;5	9;8;5;5	COP9 signalosome complex subunit 4	Cops4	>sp|O88544|CSN4_MOUSE COP9 signalosome complex subunit 4 OS=Mus musculus GN=Cops4 PE=1 SV=1;>tr|F6QTS1|F6QTS1_MOUSE COP9 signalosome complex subunit 4 (Fragment) OS=Mus musculus GN=Cops4 PE=1 SV=1;>tr|D3Z1R9|D3Z1R9_MOUSE COP9 signalosome complex subunit 4	4	9	9	9	6	2	4	6	7	8	6	2	4	6	7	8	6	2	4	6	7	8	33	33	33	46.284	406	406;253;206;244	1.77	10	34					0	48.767	By MS/MS	By MS/MS	By MS/MS	By MS/MS	By MS/MS
O35864	O35864	1	1	1	COP9 signalosome complex subunit 5	Cops5	>sp|O35864|CSN5_MOUSE COP9 signalosome complex subunit 5 OS=Mus musculus GN=Cops5 PE=1 SV=3	1	1	1	1	0	0	0	1	1	0	0	0	0	1	1	0	0	0	0	1	1	0	3	3	3	37.548	334	334	1.5	2	2					0	3.2679	By matching	By matching	By matching	By MS/MS	By MS/MS
D3Z0F5;O88545;F6QK86	D3Z0F5;O88545;F6QK86	2;2;1	2;2;1	2;2;1	COP9 signalosome complex subunit 6	Cops6	>tr|D3Z0F5|D3Z0F5_MOUSE COP9 signalosome complex subunit 6 OS=Mus musculus GN=Cops6 PE=1 SV=1;>sp|O88545|CSN6_MOUSE COP9 signalosome complex subunit 6 OS=Mus musculus GN=Cops6 PE=1 SV=1;>tr|F6QK86|F6QK86_MOUSE COP9 signalosome complex subunit 6 (Fragment)	3	2	2	2	0	0	0	2	1	1	0	0	0	2	1	1	0	0	0	2	1	1	9.4	9.4	9.4	33.591	297	297;324;122	1.75	1	3					0	3.2016	By matching	By matching	By matching	By MS/MS	By matching
D3YVI6;D3Z440;Q9CZ04;D3Z0S0	D3YVI6;D3Z440;Q9CZ04;D3Z0S0	4;4;4;2	4;4;4;2	4;4;4;2	COP9 signalosome complex subunit 7a (Fragment)	Cops7a	>tr|D3YVI6|D3YVI6_MOUSE COP9 signalosome complex subunit 7a (Fragment) OS=Mus musculus GN=Cops7a PE=1 SV=1;>tr|D3Z440|D3Z440_MOUSE COP9 signalosome complex subunit 7a (Fragment) OS=Mus musculus GN=Cops7a PE=1 SV=5;>sp|Q9CZ04|CSN7A_MOUSE COP9 signalosome co	4	4	4	4	3	2	2	4	4	3	3	2	2	4	4	3	3	2	2	4	4	3	31.8	31.8	31.8	19.532	176	176;227;275;79	1.4	15	10					0	14.329	By MS/MS	By MS/MS	By MS/MS	By MS/MS	By MS/MS
Q8VBV7;A0A087WPM5	Q8VBV7	5;2	5;2	5;2	COP9 signalosome complex subunit 8	Cops8	>sp|Q8VBV7|CSN8_MOUSE COP9 signalosome complex subunit 8 OS=Mus musculus GN=Cops8 PE=1 SV=1	2	5	5	5	3	3	3	5	5	5	3	3	3	5	5	5	3	3	3	5	5	5	36.4	36.4	36.4	23.255	209	209;81	1.03	37	1					0	27.685	By MS/MS	By MS/MS	By MS/MS	By MS/MS	By MS/MS
P61924	P61924	2	2	2	Coatomer subunit zeta-1	Copz1	>sp|P61924|COPZ1_MOUSE Coatomer subunit zeta-1 OS=Mus musculus GN=Copz1 PE=2 SV=1	1	2	2	2	2	2	1	2	1	1	2	2	1	2	1	1	2	2	1	2	1	1	20.9	20.9	20.9	20.198	177	177	1	12						0	7.7401	By matching	By MS/MS	By matching	By MS/MS	By MS/MS
Q8BMS4	Q8BMS4	1	1	1	Ubiquinone biosynthesis O-methyltransferase, mitochondrial	Coq3	>sp|Q8BMS4|COQ3_MOUSE Ubiquinone biosynthesis O-methyltransferase, mitochondrial OS=Mus musculus GN=Coq3 PE=1 SV=1	1	1	1	1	0	0	0	1	1	1	0	0	0	1	1	1	0	0	0	1	1	1	4.3	4.3	4.3	40.956	370	370	2		3					0.0073278	1.6821	By matching	By matching	By matching	By matching	By matching
Q3TYT1;P97478	Q3TYT1;P97478	3;3	3;3	3;3	5-demethoxyubiquinone hydroxylase, mitochondrial	Coq7	>tr|Q3TYT1|Q3TYT1_MOUSE 5-demethoxyubiquinone hydroxylase, mitochondrial OS=Mus musculus GN=Coq7 PE=1 SV=1;>sp|P97478|COQ7_MOUSE 5-demethoxyubiquinone hydroxylase, mitochondrial OS=Mus musculus GN=Coq7 PE=2 SV=3	2	3	3	3	0	0	0	2	2	1	0	0	0	2	2	1	0	0	0	2	2	1	12.8	12.8	12.8	37.68	337	337;217	1	5						0	5.605	By matching	By matching	By matching	By MS/MS	By MS/MS
F6SFF5;Q8K1Z0	F6SFF5;Q8K1Z0	2;2	2;2	2;2	Ubiquinone biosynthesis protein COQ9, mitochondrial (Fragment)	Coq9	>tr|F6SFF5|F6SFF5_MOUSE Ubiquinone biosynthesis protein COQ9, mitochondrial (Fragment) OS=Mus musculus GN=Coq9 PE=1 SV=1;>sp|Q8K1Z0|COQ9_MOUSE Ubiquinone biosynthesis protein COQ9, mitochondrial OS=Mus musculus GN=Coq9 PE=1 SV=1	2	2	2	2	0	0	0	2	1	1	0	0	0	2	1	1	0	0	0	2	1	1	12.6	12.6	12.6	27.939	247	247;313	2		4					0	3.0275	By matching	By matching	By matching	By MS/MS	By matching
O89053;G3UYK8;D3YW57;G3UX53;D3YXM2	O89053;G3UYK8	17;12;4;2;2	17;12;4;2;2	17;12;4;2;2	Coronin-1A	Coro1a	>sp|O89053|COR1A_MOUSE Coronin-1A OS=Mus musculus GN=Coro1a PE=1 SV=5;>tr|G3UYK8|G3UYK8_MOUSE Coronin OS=Mus musculus GN=Coro1a PE=1 SV=1	5	17	17	17	6	6	4	16	15	7	6	6	4	16	15	7	6	6	4	16	15	7	48.8	48.8	48.8	50.989	461	461;389;233;113;117	2.42	26	49	47	5	3	4	0	65.023	By MS/MS	By MS/MS	By MS/MS	By MS/MS	By MS/MS
Q9WUM3;D3YUG6	Q9WUM3	13;4	13;4	13;4	Coronin-1B	Coro1b	>sp|Q9WUM3|COR1B_MOUSE Coronin-1B OS=Mus musculus GN=Coro1b PE=1 SV=1	2	13	13	13	7	5	9	9	5	5	7	5	9	9	5	5	7	5	9	9	5	5	38.6	38.6	38.6	53.912	484	484;173	2.9	12	8	47	4	1	6	0	40.64	By MS/MS	By MS/MS	By MS/MS	By MS/MS	By MS/MS
Q9WUM4;E9PX03;E9PZJ0;E9PVJ1	Q9WUM4	18;5;3;3	18;5;3;3	18;5;3;3	Coronin-1C	Coro1c	>sp|Q9WUM4|COR1C_MOUSE Coronin-1C OS=Mus musculus GN=Coro1c PE=1 SV=2	4	18	18	18	17	13	12	16	16	9	17	13	12	16	16	9	17	13	12	16	16	9	42.2	42.2	42.2	53.12	474	474;159;66;85	2.72	45	88	87	18	14	19	0	205.75	By MS/MS	By MS/MS	By MS/MS	By MS/MS	By MS/MS
Q8C0P5;B1AVH5	Q8C0P5;B1AVH5	10;9	10;9	9;8	Coronin-2A	Coro2a	>sp|Q8C0P5|COR2A_MOUSE Coronin-2A OS=Mus musculus GN=Coro2a PE=2 SV=1;>tr|B1AVH5|B1AVH5_MOUSE Coronin OS=Mus musculus GN=Coro2a PE=1 SV=1	2	10	10	9	10	7	7	5	3	1	10	7	7	5	3	1	9	6	6	4	2	1	24.8	24.8	23.5	59.573	524	524;543	2.82	5	13	20	3		4	0	24.225	By MS/MS	By MS/MS	By MS/MS	By MS/MS	By MS/MS
Q8BH44;G3UW48;G3V005;G3UWZ2;G3UYG8	Q8BH44;G3UW48	21;13;5;4;2	21;13;5;4;2	21;13;5;4;2	Coronin-2B	Coro2b	>sp|Q8BH44|COR2B_MOUSE Coronin-2B OS=Mus musculus GN=Coro2b PE=2 SV=2;>tr|G3UW48|G3UW48_MOUSE Coronin (Fragment) OS=Mus musculus GN=Coro2b PE=1 SV=1	5	21	21	21	19	16	18	11	11	7	19	16	18	11	11	7	19	16	18	11	11	7	55.4	55.4	55.4	54.936	480	480;317;121;181;94	2.94	21	33	125	17	6	11	0	77.513	By MS/MS	By MS/MS	By MS/MS	By MS/MS	By MS/MS
Q9CQI6	Q9CQI6	5	5	5	Coactosin-like protein	Cotl1	>sp|Q9CQI6|COTL1_MOUSE Coactosin-like protein OS=Mus musculus GN=Cotl1 PE=1 SV=3	1	5	5	5	2	2	0	3	2	2	2	2	0	3	2	2	2	2	0	3	2	2	29.6	29.6	29.6	15.944	142	142	1.27	14				1		0.00027027	2.6337	By matching	By MS/MS	By matching	By MS/MS	By MS/MS
Q8BH51	Q8BH51	2	2	2	Cytochrome c oxidase assembly protein COX14	Cox14	>sp|Q8BH51|COX14_MOUSE Cytochrome c oxidase assembly protein COX14 OS=Mus musculus GN=Cox14 PE=3 SV=1	1	2	2	2	1	1	1	1	2	0	1	1	1	1	2	0	1	1	1	1	2	0	42.1	42.1	42.1	6.3804	57	57	1.12	7	1					0	9.63	By MS/MS	By matching	By matching	By MS/MS	By MS/MS
Q9D7J4	Q9D7J4	3	3	3	Cytochrome c oxidase protein 20 homolog	Cox20	>sp|Q9D7J4|COX20_MOUSE Cytochrome c oxidase protein 20 homolog OS=Mus musculus GN=Cox20 PE=3 SV=1	1	3	3	3	0	0	0	2	2	0	0	0	0	2	2	0	0	0	0	2	2	0	32.5	32.5	32.5	13.163	117	117	1	5						0	18.741	By matching	By matching	By matching	By MS/MS	By MS/MS
P19783;M0QWX7;D6RG40	P19783;M0QWX7	19;10;1	19;10;1	19;10;1	Cytochrome c oxidase subunit 4 isoform 1, mitochondrial	Cox4i1	>sp|P19783|COX41_MOUSE Cytochrome c oxidase subunit 4 isoform 1, mitochondrial OS=Mus musculus GN=Cox4i1 PE=1 SV=2;>tr|M0QWX7|M0QWX7_MOUSE Cytochrome c oxidase subunit 4 isoform 1, mitochondrial (Fragment) OS=Mus musculus GN=Cox4i1 PE=1 SV=1	3	19	19	19	11	12	13	18	19	17	11	12	13	18	19	17	11	12	13	18	19	17	71	71	71	19.53	169	169;92;76	1.91	222	9	2	10	23	26	0	190.31	By MS/MS	By MS/MS	By MS/MS	By MS/MS	By MS/MS
Q91W29	Q91W29	1	1	1	Cytochrome c oxidase subunit 4 isoform 2, mitochondrial	Cox4i2	>sp|Q91W29|COX42_MOUSE Cytochrome c oxidase subunit 4 isoform 2, mitochondrial OS=Mus musculus GN=Cox4i2 PE=2 SV=1	1	1	1	1	0	0	0	1	0	1	0	0	0	1	0	1	0	0	0	1	0	1	6.4	6.4	6.4	20.206	172	172	1	2						0.00079302	2.3997	By matching	By matching	By matching	By matching	By matching
P12787	P12787	11	11	11	Cytochrome c oxidase subunit 5A, mitochondrial	Cox5a	>sp|P12787|COX5A_MOUSE Cytochrome c oxidase subunit 5A, mitochondrial OS=Mus musculus GN=Cox5a PE=1 SV=2	1	11	11	11	8	7	10	10	8	10	8	7	10	10	8	10	8	7	10	10	8	10	63	63	63	16.101	146	146	1.07	141	4	3				0	114.25	By MS/MS	By MS/MS	By MS/MS	By MS/MS	By MS/MS
Q9D881;P19536;A0A0A6YVR0;F7C106	Q9D881;P19536	8;8;2;1	8;8;2;1	8;8;2;1	Cytochrome c oxidase subunit 5B, mitochondrial	Cox5b	>tr|Q9D881|Q9D881_MOUSE Cytochrome c oxidase subunit 5B, mitochondrial OS=Mus musculus GN=Cox5b PE=1 SV=1;>sp|P19536|COX5B_MOUSE Cytochrome c oxidase subunit 5B, mitochondrial OS=Mus musculus GN=Cox5b PE=1 SV=1	4	8	8	8	5	6	6	8	7	7	5	6	6	8	7	7	5	6	6	8	7	7	64.3	64.3	64.3	13.847	129	129;128;98;52	1.11	95	1				2	0	49.576	By MS/MS	By MS/MS	By MS/MS	By MS/MS	By MS/MS
Q9DCW5;P43024	Q9DCW5;P43024	5;5	5;5	5;5	Cytochrome c oxidase subunit 6A, mitochondrial	Cox6a1	>tr|Q9DCW5|Q9DCW5_MOUSE Cytochrome c oxidase subunit 6A, mitochondrial OS=Mus musculus GN=Cox6a1 PE=1 SV=1;>sp|P43024|CX6A1_MOUSE Cytochrome c oxidase subunit 6A1, mitochondrial OS=Mus musculus GN=Cox6a1 PE=1 SV=2	2	5	5	5	3	2	4	4	5	5	3	2	4	4	5	5	3	2	4	4	5	5	62.5	62.5	62.5	12.483	112	112;111	1.01	92	1					0	23.936	By MS/MS	By MS/MS	By MS/MS	By MS/MS	By MS/MS
P56391	P56391	11	11	11	Cytochrome c oxidase subunit 6B1	Cox6b1	>sp|P56391|CX6B1_MOUSE Cytochrome c oxidase subunit 6B1 OS=Mus musculus GN=Cox6b1 PE=1 SV=2	1	11	11	11	3	3	3	10	8	8	3	3	3	10	8	8	3	3	3	10	8	8	87.2	87.2	87.2	10.071	86	86	1.23	65	2	2			2	0	75.925	By MS/MS	By MS/MS	By MS/MS	By MS/MS	By MS/MS
Q9CPQ1;D3Z6E1	Q9CPQ1	5;2	5;2	5;2	Cytochrome c oxidase subunit 6C	Cox6c	>sp|Q9CPQ1|COX6C_MOUSE Cytochrome c oxidase subunit 6C OS=Mus musculus GN=Cox6c PE=1 SV=3	2	5	5	5	4	3	5	5	5	4	4	3	5	5	5	4	4	3	5	5	5	4	51.3	51.3	51.3	8.4689	76	76;48	1.42	133	3	2	3	3	7	0	39.769	By MS/MS	By MS/MS	By MS/MS	By MS/MS	By MS/MS
P48771	P48771	4	4	4	Cytochrome c oxidase subunit 7A2, mitochondrial	Cox7a2	>sp|P48771|CX7A2_MOUSE Cytochrome c oxidase subunit 7A2, mitochondrial OS=Mus musculus GN=Cox7a2 PE=1 SV=2	1	4	4	4	2	1	1	3	4	2	2	1	1	3	4	2	2	1	1	3	4	2	60.2	60.2	60.2	9.2908	83	83	1.3	41	1	3	1	1		0	20.992	By MS/MS	By MS/MS	By matching	By MS/MS	By MS/MS
E9PZS8;Q61387	E9PZS8;Q61387	5;5	5;5	5;5	Cytochrome c oxidase subunit 7A-related protein, mitochondrial	Cox7a2l	>tr|E9PZS8|E9PZS8_MOUSE Cytochrome c oxidase subunit 7A-related protein, mitochondrial OS=Mus musculus GN=Cox7a2l PE=1 SV=1;>sp|Q61387|COX7R_MOUSE Cytochrome c oxidase subunit 7A-related protein, mitochondrial OS=Mus musculus GN=Cox7a2l PE=1 SV=1	2	5	5	5	4	4	3	4	5	3	4	4	3	4	5	3	4	4	3	4	5	3	54.5	54.5	54.5	14.913	134	134;111	1.15	33					1	0	22.819	By MS/MS	By MS/MS	By MS/MS	By MS/MS	By MS/MS
P17665;B8JJA9	P17665;B8JJA9	2;1	2;1	2;1	Cytochrome c oxidase subunit 7C, mitochondrial	Cox7c	>sp|P17665|COX7C_MOUSE Cytochrome c oxidase subunit 7C, mitochondrial OS=Mus musculus GN=Cox7c PE=1 SV=1;>tr|B8JJA9|B8JJA9_MOUSE Cytochrome c oxidase subunit 7C, mitochondrial OS=Mus musculus GN=Cox7c PE=1 SV=1	2	2	2	2	0	0	1	2	1	1	0	0	1	2	1	1	0	0	1	2	1	1	61.9	61.9	61.9	7.3325	63	63;49	1	12						0	55.134	By matching	By matching	By matching	By MS/MS	By MS/MS
O89001	O89001	29	29	29	Carboxypeptidase D	Cpd	>sp|O89001|CBPD_MOUSE Carboxypeptidase D OS=Mus musculus GN=Cpd PE=1 SV=2	1	29	29	29	0	1	0	21	20	22	0	1	0	21	20	22	0	1	0	21	20	22	29.8	29.8	29.8	152.4	1377	1377	4.21	2	9	26	48	76	4	0	121.86	By matching	By matching	By matching	By MS/MS	By MS/MS
Q00493	Q00493	12	12	12	Carboxypeptidase E	Cpe	>sp|Q00493|CBPE_MOUSE Carboxypeptidase E OS=Mus musculus GN=Cpe PE=1 SV=2	1	12	12	12	5	3	5	12	10	6	5	3	5	12	10	6	5	3	5	12	10	6	37.8	37.8	37.8	53.255	476	476	2.25	20	39	47				0	63.017	By MS/MS	By MS/MS	By matching	By MS/MS	By MS/MS
E9Q5X2;E9Q969;Q812E0;D3YUJ4	E9Q5X2;E9Q969;Q812E0	6;6;6;2	1;1;1;0	1;1;1;0	Cytoplasmic polyadenylation element-binding protein 2	Cpeb2	>tr|E9Q5X2|E9Q5X2_MOUSE Cytoplasmic polyadenylation element-binding protein 2 OS=Mus musculus GN=Cpeb2 PE=1 SV=1;>tr|E9Q969|E9Q969_MOUSE Cytoplasmic polyadenylation element-binding protein 2 OS=Mus musculus GN=Cpeb2 PE=1 SV=1;>sp|Q812E0|CPEB2_MOUSE Cytopla	4	6	1	1	5	6	4	1	1	1	0	1	1	0	0	0	0	1	1	0	0	0	6.8	1.2	1.2	105.12	992	992;1014;521;279	4				2			0.0061835	1.7874	By matching	By MS/MS	By matching	By matching	By matching
D3Z1R6;Q7TN99;F6T0J8;D3Z5R9	D3Z1R6;Q7TN99;F6T0J8;D3Z5R9	8;8;7;7	8;8;7;7	3;3;2;2	Cytoplasmic polyadenylation element-binding protein 3	Cpeb3	>tr|D3Z1R6|D3Z1R6_MOUSE Cytoplasmic polyadenylation element-binding protein 3 OS=Mus musculus GN=Cpeb3 PE=1 SV=1;>sp|Q7TN99|CPEB3_MOUSE Cytoplasmic polyadenylation element-binding protein 3 OS=Mus musculus GN=Cpeb3 PE=1 SV=1;>tr|F6T0J8|F6T0J8_MOUSE Cytopla	4	8	8	3	7	7	5	1	2	1	7	7	5	1	2	1	2	2	2	0	1	0	16.1	16.1	8	74.688	685	685;716;415;699	3.57	4		1	22	1		0	55.353	By MS/MS	By MS/MS	By MS/MS	By matching	By matching
Q5SU47;Q5SU48;Q7TN98	Q5SU47;Q5SU48;Q7TN98	6;6;6	3;3;3	3;3;3	Cytoplasmic polyadenylation element-binding protein 4 (Fragment)	Cpeb4	>tr|Q5SU47|Q5SU47_MOUSE Cytoplasmic polyadenylation element-binding protein 4 (Fragment) OS=Mus musculus GN=Cpeb4 PE=1 SV=1;>tr|Q5SU48|Q5SU48_MOUSE Cytoplasmic polyadenylation element-binding protein 4 OS=Mus musculus GN=Cpeb4 PE=1 SV=1;>sp|Q7TN98|CPEB4_MO	3	6	3	3	4	4	3	2	2	2	1	1	1	1	1	1	1	1	1	1	1	1	19.6	9.7	9.7	44.184	392	392;712;729	2	2	3		1			0.00915	1.5493	By matching	By MS/MS	By MS/MS	By matching	By matching
P63040	P63040	4	2	2	Complexin-1	Cplx1	>sp|P63040|CPLX1_MOUSE Complexin-1 OS=Mus musculus GN=Cplx1 PE=1 SV=1	1	4	2	2	1	1	1	3	3	3	1	1	1	2	2	1	1	1	1	2	2	1	41.8	32.8	32.8	15.122	134	134	1.06	15	1					0	49.615	By matching	By matching	By matching	By MS/MS	By MS/MS
P84086	P84086	6	6	4	Complexin-2	Cplx2	>sp|P84086|CPLX2_MOUSE Complexin-2 OS=Mus musculus GN=Cplx2 PE=1 SV=1	1	6	6	4	2	0	1	5	4	2	2	0	1	5	4	2	2	0	1	4	3	0	41.8	41.8	32.8	15.394	134	134	1	26						0	48.255	By matching	By matching	By matching	By MS/MS	By MS/MS
Q80V42	Q80V42	12	12	12	Carboxypeptidase M	Cpm	>sp|Q80V42|CBPM_MOUSE Carboxypeptidase M OS=Mus musculus GN=Cpm PE=2 SV=2	1	12	12	12	11	11	11	9	4	5	11	11	11	9	4	5	11	11	11	9	4	5	30	30	30	50.555	443	443	2.83	2	11	77				0	59.733	By MS/MS	By MS/MS	By MS/MS	By MS/MS	By MS/MS
P59108	P59108	5	4	4	Copine-2	Cpne2	>sp|P59108|CPNE2_MOUSE Copine-2 OS=Mus musculus GN=Cpne2 PE=2 SV=1	1	5	4	4	4	2	5	3	3	1	3	1	4	2	2	0	3	1	4	2	2	0	9.1	9.1	9.1	61.035	548	548	2.33	4	4	10				0	21.491	By MS/MS	By matching	By MS/MS	By matching	By MS/MS
Q9D6C8;Q8BLR2	Q9D6C8;Q8BLR2	4;4	3;3	3;3	Copine-4	Cpne4	>tr|Q9D6C8|Q9D6C8_MOUSE Copine-4 OS=Mus musculus GN=Cpne4 PE=1 SV=1;>sp|Q8BLR2|CPNE4_MOUSE Copine-4 OS=Mus musculus GN=Cpne4 PE=1 SV=1	2	4	3	3	2	2	4	1	2	2	1	1	3	0	1	1	1	1	3	0	1	1	9.9	8	8	52.783	475	475;557	2.71	1		6				0	3.2524	By matching	By matching	By MS/MS	By matching	By matching
Q8JZW4;Q9DC53;E9Q1V2;Q9CYR4	Q8JZW4	12;4;3;2	11;3;3;2	7;0;1;0	Copine-5	Cpne5	>sp|Q8JZW4|CPNE5_MOUSE Copine-5 OS=Mus musculus GN=Cpne5 PE=2 SV=1	4	12	11	7	10	4	9	5	7	5	9	3	8	4	6	4	6	3	6	3	5	2	30.9	30.9	23.1	65.592	593	593;577;214;157	2.71	5	6	36	2			0	20.021	By MS/MS	By matching	By MS/MS	By matching	By MS/MS
Q9Z140;Q3UYN2;E9QA77;Q8BT60	Q9Z140;Q3UYN2	12;11;3;1	12;11;3;1	11;10;3;0	Copine-6	Cpne6	>sp|Q9Z140|CPNE6_MOUSE Copine-6 OS=Mus musculus GN=Cpne6 PE=2 SV=1;>tr|Q3UYN2|Q3UYN2_MOUSE Copine-6 OS=Mus musculus GN=Cpne6 PE=1 SV=1	4	12	12	11	3	3	7	8	7	7	3	3	7	8	7	7	2	2	6	7	6	6	23	23	23	61.78	557	557;556;126;533	2.22	18	13	32				0	12.898	By MS/MS	By MS/MS	By MS/MS	By MS/MS	By MS/MS
Q0VE82	Q0VE82	2	1	1	Copine-7	Cpne7	>sp|Q0VE82|CPNE7_MOUSE Copine-7 OS=Mus musculus GN=Cpne7 PE=2 SV=1	1	2	1	1	1	1	2	2	2	1	0	0	1	1	1	0	0	0	1	1	1	0	4.3	2.7	2.7	61.89	557	557	2	1	2	1				0.0071358	1.7441	By matching	By matching	By MS/MS	By matching	By matching
Q1RLL3	Q1RLL3	8	3	3	Copine-9	Cpne9	>sp|Q1RLL3|CPNE9_MOUSE Copine-9 OS=Mus musculus GN=Cpne9 PE=2 SV=1	1	8	3	3	7	4	6	2	2	3	3	3	3	0	0	0	3	3	3	0	0	0	17.5	9.2	9.2	61.851	553	553	2.45	3		8				0	3.2745	By MS/MS	By MS/MS	By MS/MS	By matching	By matching
P36552	P36552	1	1	1	Oxygen-dependent coproporphyrinogen-III oxidase, mitochondrial	Cpox	>sp|P36552|HEM6_MOUSE Oxygen-dependent coproporphyrinogen-III oxidase, mitochondrial OS=Mus musculus GN=Cpox PE=1 SV=2	1	1	1	1	0	0	0	1	0	0	0	0	0	1	0	0	0	0	0	1	0	0	4.7	4.7	4.7	49.714	443	443	1.5	1	1					0	3.3707	By matching	By matching	By matching	By MS/MS	By matching
H3BKW0;H3BJ30;H3BJW3;Q6NVF9	H3BKW0;H3BJ30;H3BJW3;Q6NVF9	1;1;1;1	1;1;1;1	1;1;1;1	Cleavage and polyadenylation-specificity factor subunit 6 (Fragment)	Cpsf6	>tr|H3BKW0|H3BKW0_MOUSE Cleavage and polyadenylation-specificity factor subunit 6 (Fragment) OS=Mus musculus GN=Cpsf6 PE=1 SV=1;>tr|H3BJ30|H3BJ30_MOUSE Cleavage and polyadenylation-specificity factor subunit 6 OS=Mus musculus GN=Cpsf6 PE=1 SV=1;>tr|H3BJW3|	4	1	1	1	1	1	1	1	1	1	1	1	1	1	1	1	1	1	1	1	1	1	13.7	13.7	13.7	21.248	182	182;552;588;551	3			10				0	12.427	By MS/MS	By MS/MS	By MS/MS	By MS/MS	By MS/MS
Q8BTV2	Q8BTV2	1	1	1	Cleavage and polyadenylation specificity factor subunit 7	Cpsf7	>sp|Q8BTV2|CPSF7_MOUSE Cleavage and polyadenylation specificity factor subunit 7 OS=Mus musculus GN=Cpsf7 PE=1 SV=2	1	1	1	1	1	1	1	1	0	1	1	1	1	1	0	1	1	1	1	1	0	1	5.3	5.3	5.3	52.01	471	471	2.6	1		4				0	13.086	By MS/MS	By matching	By MS/MS	By MS/MS	By matching
P97742	P97742	11	11	11	Carnitine O-palmitoyltransferase 1, liver isoform	Cpt1a	>sp|P97742|CPT1A_MOUSE Carnitine O-palmitoyltransferase 1, liver isoform OS=Mus musculus GN=Cpt1a PE=1 SV=4	1	11	11	11	7	7	6	6	7	6	7	7	6	6	7	6	7	7	6	6	7	6	19.4	19.4	19.4	88.25	773	773	4.29		3	13	44	25	11	0	80.373	By MS/MS	By MS/MS	By MS/MS	By MS/MS	By MS/MS
Q8BGD5	Q8BGD5	11	11	11	Carnitine O-palmitoyltransferase 1, brain isoform	Cpt1c	>sp|Q8BGD5|CPT1C_MOUSE Carnitine O-palmitoyltransferase 1, brain isoform OS=Mus musculus GN=Cpt1c PE=1 SV=1	1	11	11	11	3	3	3	4	5	7	3	3	3	4	5	7	3	3	3	4	5	7	18.3	18.3	18.3	90.029	798	798	3.66		4	6	19	3		0	12.274	By MS/MS	By MS/MS	By matching	By MS/MS	By MS/MS
P52825;A2A8E8	P52825	5;1	5;1	5;1	Carnitine O-palmitoyltransferase 2, mitochondrial	Cpt2	>sp|P52825|CPT2_MOUSE Carnitine O-palmitoyltransferase 2, mitochondrial OS=Mus musculus GN=Cpt2 PE=1 SV=2	2	5	5	5	2	1	0	4	4	2	2	1	0	4	4	2	2	1	0	4	4	2	8.5	8.5	8.5	73.98	658	658;265	2.84		3	16				0	8.3929	By matching	By matching	By matching	By MS/MS	By MS/MS
Q64735;A0A0A6YXR6;A0A0A6YVT1;A0A0A6YXN9;A0A0A6YY75	Q64735;A0A0A6YXR6;A0A0A6YVT1;A0A0A6YXN9;A0A0A6YY75	2;1;1;1;1	2;1;1;1;1	2;1;1;1;1	Complement component receptor 1-like protein	Cr1l	>sp|Q64735|CR1L_MOUSE Complement component receptor 1-like protein OS=Mus musculus GN=Cr1l PE=1 SV=1;>tr|A0A0A6YXR6|A0A0A6YXR6_MOUSE Complement component receptor 1-like protein (Fragment) OS=Mus musculus GN=Cr1l PE=1 SV=1;>tr|A0A0A6YVT1|A0A0A6YVT1_MOUSE C	5	2	2	2	0	0	0	2	2	1	0	0	0	2	2	1	0	0	0	2	2	1	5.8	5.8	5.8	53.762	483	483;164;255;356;429	2.67	1	2	9				0	16.232	By matching	By matching	By matching	By MS/MS	By MS/MS
H7BX88;P47934;B7ZDD7;A2AWJ5;F7BF80	H7BX88;P47934;B7ZDD7	8;8;5;1;1	8;8;5;1;1	8;8;5;1;1	Carnitine O-acetyltransferase	Crat	>tr|H7BX88|H7BX88_MOUSE Carnitine O-acetyltransferase OS=Mus musculus GN=Crat PE=1 SV=1;>sp|P47934|CACP_MOUSE Carnitine O-acetyltransferase OS=Mus musculus GN=Crat PE=1 SV=3;>tr|B7ZDD7|B7ZDD7_MOUSE Carnitine O-acetyltransferase (Fragment) OS=Mus musculus G	5	8	8	8	2	2	0	7	6	4	2	2	0	7	6	4	2	2	0	7	6	4	15.5	15.5	15.5	68.644	605	605;626;205;132;201	2.97		1	28				0	10.247	By matching	By matching	By matching	By MS/MS	By MS/MS
Q91XD7	Q91XD7	8	8	8	Cysteine-rich with EGF-like domain protein 1	Creld1	>sp|Q91XD7|CREL1_MOUSE Cysteine-rich with EGF-like domain protein 1 OS=Mus musculus GN=Creld1 PE=2 SV=1	1	8	8	8	1	1	0	8	6	2	1	1	0	8	6	2	1	1	0	8	6	2	21	21	21	45.717	420	420	2	6	26	3		1		0	22.535	By matching	By matching	By matching	By MS/MS	By MS/MS
Q9CYA0	Q9CYA0	1	1	1	Cysteine-rich with EGF-like domain protein 2	Creld2	>sp|Q9CYA0|CREL2_MOUSE Cysteine-rich with EGF-like domain protein 2 OS=Mus musculus GN=Creld2 PE=2 SV=1	1	1	1	1	0	0	0	1	1	0	0	0	0	1	1	0	0	0	0	1	1	0	4.6	4.6	4.6	38.219	350	350	3			2				0	6.233	By matching	By matching	By matching	By MS/MS	By MS/MS
Q9DCT8;A0A0G2JF37	Q9DCT8	3;1	3;1	3;1	Cysteine-rich protein 2	Crip2	>sp|Q9DCT8|CRIP2_MOUSE Cysteine-rich protein 2 OS=Mus musculus GN=Crip2 PE=1 SV=1	2	3	3	3	2	2	2	3	3	2	2	2	2	3	3	2	2	2	2	3	3	2	33.7	33.7	33.7	22.727	208	208;84	1.53	18	20					0	67.752	By MS/MS	By MS/MS	By MS/MS	By MS/MS	By MS/MS
Q8JZR2;F7D232;Q5ND50;Q64010	Q8JZR2;F7D232;Q5ND50;Q64010	3;3;3;3	3;3;3;3	3;3;3;3	Adapter molecule crk	Crk	>tr|Q8JZR2|Q8JZR2_MOUSE Adapter molecule crk OS=Mus musculus GN=Crk PE=1 SV=1;>tr|F7D232|F7D232_MOUSE Adapter molecule crk (Fragment) OS=Mus musculus GN=Crk PE=1 SV=1;>tr|Q5ND50|Q5ND50_MOUSE Adapter molecule crk OS=Mus musculus GN=Crk PE=1 SV=2;>sp|Q64010|	4	3	3	3	1	1	1	1	2	2	1	1	1	1	2	2	1	1	1	1	2	2	23.5	23.5	23.5	22.889	204	204;224;261;304	1.19	13	3					0	7.7018	By matching	By matching	By matching	By MS/MS	By MS/MS
Q6P1J1;P97427	Q6P1J1;P97427	34;30	31;27	27;23	Crmp1 protein	Crmp1	>tr|Q6P1J1|Q6P1J1_MOUSE Crmp1 protein OS=Mus musculus GN=Crmp1 PE=1 SV=1;>sp|P97427|DPYL1_MOUSE Dihydropyrimidinase-related protein 1 OS=Mus musculus GN=Crmp1 PE=1 SV=1	2	34	31	27	13	11	10	31	31	29	11	9	8	28	28	26	10	7	6	25	24	22	67.3	64.3	58	74.22	686	686;572	2.83	22	77	183	40	8	3	0	214.81	By MS/MS	By MS/MS	By MS/MS	By MS/MS	By MS/MS
Q8CJ40	Q8CJ40	2	2	2	Rootletin	Crocc	>sp|Q8CJ40|CROCC_MOUSE Rootletin OS=Mus musculus GN=Crocc PE=1 SV=2	1	2	2	2	2	2	2	1	2	2	2	2	2	1	2	2	2	2	2	1	2	2	1.4	1.4	1.4	226.94	2009	2009	2.7	2	8	8	5			0	3.0443	By MS/MS	By MS/MS	By MS/MS	By MS/MS	By MS/MS
Q9DC50	Q9DC50	3	3	3	Peroxisomal carnitine O-octanoyltransferase	Crot	>sp|Q9DC50|OCTC_MOUSE Peroxisomal carnitine O-octanoyltransferase OS=Mus musculus GN=Crot PE=1 SV=1	1	3	3	3	0	0	0	3	3	3	0	0	0	3	3	3	0	0	0	3	3	3	7	7	7	70.264	612	612	2.83		2	10				0	4.6661	By matching	By matching	By matching	By MS/MS	By MS/MS
Q8R555	Q8R555	19	19	19	Cartilage acidic protein 1	Crtac1	>sp|Q8R555|CRAC1_MOUSE Cartilage acidic protein 1 OS=Mus musculus GN=Crtac1 PE=2 SV=1	1	19	19	19	11	5	7	5	7	4	11	5	7	5	7	4	11	5	7	5	7	4	31	31	31	70.324	646	646	3.04	9	11	24	22	5		0	73.501	By MS/MS	By MS/MS	By MS/MS	By MS/MS	By MS/MS
P23927	P23927	5	5	5	Alpha-crystallin B chain	Cryab	>sp|P23927|CRYAB_MOUSE Alpha-crystallin B chain OS=Mus musculus GN=Cryab PE=1 SV=2	1	5	5	5	3	2	1	4	3	1	3	2	1	4	3	1	3	2	1	4	3	1	41.7	41.7	41.7	20.069	175	175	1.56	14				1	1	0	7.2851	By MS/MS	By matching	By matching	By MS/MS	By MS/MS
O54983	O54983	6	6	6	Ketimine reductase mu-crystallin	Crym	>sp|O54983|CRYM_MOUSE Ketimine reductase mu-crystallin OS=Mus musculus GN=Crym PE=1 SV=1	1	6	6	6	1	1	2	6	4	5	1	1	2	6	4	5	1	1	2	6	4	5	21.7	21.7	21.7	33.523	313	313	2.12	4	26				2	0	17.209	By matching	By matching	By matching	By MS/MS	By MS/MS
Q9CZU6;Q80X68	Q9CZU6	26;11	26;11	26;11	Citrate synthase, mitochondrial	Cs	>sp|Q9CZU6|CISY_MOUSE Citrate synthase, mitochondrial OS=Mus musculus GN=Cs PE=1 SV=1	2	26	26	26	14	16	17	24	25	19	14	16	17	24	25	19	14	16	17	24	25	19	60.3	60.3	60.3	51.736	464	464;466	1.92	154	280	32	17	10	5	0	232.81	By MS/MS	By MS/MS	By MS/MS	By MS/MS	By MS/MS
Q8JZN2;Q91W50;A0A0G2JF72	Q8JZN2;Q91W50;A0A0G2JF72	6;6;3	6;6;3	6;6;3	Cold shock domain-containing protein E1	Csde1	>tr|Q8JZN2|Q8JZN2_MOUSE Cold shock domain-containing protein E1 OS=Mus musculus GN=Csde1 PE=2 SV=1;>sp|Q91W50|CSDE1_MOUSE Cold shock domain-containing protein E1 OS=Mus musculus GN=Csde1 PE=2 SV=1;>tr|A0A0G2JF72|A0A0G2JF72_MOUSE Cold shock domain-containin	3	6	6	6	2	2	1	3	4	4	2	2	1	3	4	4	2	2	1	3	4	4	10.3	10.3	10.3	85.652	767	767;798;668	3.64	2		2	18			0	23.302	By matching	By matching	By matching	By MS/MS	By MS/MS
Q9ERK4;E9Q1T9;F6ZEW4;E9QAX7	Q9ERK4;E9Q1T9;F6ZEW4;E9QAX7	8;7;6;4	8;7;6;4	8;7;6;4	Exportin-2	Cse1l	>sp|Q9ERK4|XPO2_MOUSE Exportin-2 OS=Mus musculus GN=Cse1l PE=2 SV=1;>tr|E9Q1T9|E9Q1T9_MOUSE Exportin-2 OS=Mus musculus GN=Cse1l PE=1 SV=1;>tr|F6ZEW4|F6ZEW4_MOUSE Exportin-2 (Fragment) OS=Mus musculus GN=Cse1l PE=1 SV=1;>tr|E9QAX7|E9QAX7_MOUSE Exportin-2 OS	4	8	8	8	2	2	1	6	5	4	2	2	1	6	5	4	2	2	1	6	5	4	11.5	11.5	11.5	110.45	971	971;915;658;415	3.91	2		3	23	6		0	59.16	By MS/MS	By MS/MS	By matching	By MS/MS	By MS/MS
P09581	P09581	2	1	1	Macrophage colony-stimulating factor 1 receptor	Csf1r	>sp|P09581|CSF1R_MOUSE Macrophage colony-stimulating factor 1 receptor OS=Mus musculus GN=Csf1r PE=1 SV=3	1	2	1	1	0	0	0	1	1	2	0	0	0	0	0	1	0	0	0	0	0	1	1.9	1.1	1.1	109.18	977	977	5					1		0.0007966	2.4399	By matching	By matching	By matching	By matching	By matching
Q923L3	Q923L3	3	2	2	CUB and sushi domain-containing protein 1	Csmd1	>sp|Q923L3|CSMD1_MOUSE CUB and sushi domain-containing protein 1 OS=Mus musculus GN=Csmd1 PE=2 SV=2	1	3	2	2	0	0	0	3	2	2	0	0	0	2	1	1	0	0	0	2	1	1	1.4	1.1	1.1	387.86	3564	3564	4.64		1	1	3	6	3	0	4.8223	By matching	By matching	By matching	By MS/MS	By MS/MS
V9GX34	V9GX34	5	5	4	Protein Csmd2 (Fragment)	Csmd2	>tr|V9GX34|V9GX34_MOUSE Protein Csmd2 (Fragment) OS=Mus musculus GN=Csmd2 PE=1 SV=1	1	5	5	4	0	0	0	3	4	2	0	0	0	3	4	2	0	0	0	2	3	1	2.1	2.1	1.8	372.54	3423	3423	5.15			1	2	10	7	0	7.8088	By matching	By matching	By matching	By MS/MS	By MS/MS
E9PWJ0;Q80T79;F6TRD7	E9PWJ0;Q80T79;F6TRD7	4;4;3	3;3;3	3;3;3	CUB and sushi domain-containing protein 3	Csmd3	>tr|E9PWJ0|E9PWJ0_MOUSE CUB and sushi domain-containing protein 3 OS=Mus musculus GN=Csmd3 PE=1 SV=1;>sp|Q80T79|CSMD3_MOUSE CUB and sushi domain-containing protein 3 OS=Mus musculus GN=Csmd3 PE=2 SV=3;>tr|F6TRD7|F6TRD7_MOUSE CUB and sushi domain-containing	3	4	3	3	0	1	1	3	2	1	0	1	1	2	1	0	0	1	1	2	1	0	1.7	1.4	1.4	387.18	3538	3538;3707;2797	3.71		2		3	2		0.00027427	2.7882	By matching	By matching	By MS/MS	By MS/MS	By matching
E9Q4G7;E9PWB2;Q8BK63;H7BXB1;E9Q3W1;F6YBC9	E9Q4G7;E9PWB2;Q8BK63;H7BXB1;E9Q3W1	8;8;8;7;7;2	8;8;8;7;7;2	2;2;2;1;1;1	Casein kinase I isoform alpha	Csnk1a1	>tr|E9Q4G7|E9Q4G7_MOUSE Casein kinase I isoform alpha OS=Mus musculus GN=Csnk1a1 PE=1 SV=1;>tr|E9PWB2|E9PWB2_MOUSE Casein kinase I isoform alpha OS=Mus musculus GN=Csnk1a1 PE=1 SV=1;>sp|Q8BK63|KC1A_MOUSE Casein kinase I isoform alpha OS=Mus musculus GN=Csn	6	8	8	2	7	6	5	4	3	6	7	6	5	4	3	6	2	2	2	2	2	2	30.7	30.7	9.2	38.767	336	336;374;337;334;365;159	1.85	8	39	1				0	46.034	By MS/MS	By MS/MS	By MS/MS	By MS/MS	By MS/MS
Q9DC28	Q9DC28	13	13	4	Casein kinase I isoform delta	Csnk1d	>sp|Q9DC28|KC1D_MOUSE Casein kinase I isoform delta OS=Mus musculus GN=Csnk1d PE=1 SV=2	1	13	13	4	11	12	11	11	6	5	11	12	11	11	6	5	4	4	4	4	1	1	32	32	14	47.316	415	415	1.98	3	78	1				0	71.063	By MS/MS	By MS/MS	By MS/MS	By MS/MS	By MS/MS
Q9JMK2;Q3TYE1;F7A4U8;A8Y2Z9;A8Y2Z5	Q9JMK2;Q3TYE1;F7A4U8	13;9;7;2;1	4;0;0;0;0	4;0;0;0;0	Casein kinase I isoform epsilon	Csnk1e	>sp|Q9JMK2|KC1E_MOUSE Casein kinase I isoform epsilon OS=Mus musculus GN=Csnk1e PE=1 SV=2;>tr|Q3TYE1|Q3TYE1_MOUSE Casein kinase I isoform epsilon OS=Mus musculus GN=Csnk1e PE=1 SV=1;>tr|F7A4U8|F7A4U8_MOUSE Casein kinase I isoform delta (Fragment) OS=Mus mu	5	13	4	4	11	12	9	10	8	7	4	4	2	3	3	3	4	4	2	3	3	3	29.3	11.3	11.3	47.321	416	416;368;218;142;118	2.15	6	20	4	2	1		0	10.631	By MS/MS	By MS/MS	By MS/MS	By MS/MS	By matching
Q8BTH8;Q6P2B2	Q8BTH8;Q6P2B2	11;10	5;4	5;4	Casein kinase I isoform gamma-1	Csnk1g1	>sp|Q8BTH8|KC1G1_MOUSE Casein kinase I isoform gamma-1 OS=Mus musculus GN=Csnk1g1 PE=1 SV=2;>tr|Q6P2B2|Q6P2B2_MOUSE Casein kinase I isoform gamma-1 OS=Mus musculus GN=Csnk1g1 PE=1 SV=1	2	11	5	5	5	8	6	4	2	4	2	3	2	1	1	3	2	3	2	1	1	3	24.8	12	12	52.743	459	459;430	2.67		5	10				0	3.2035	By MS/MS	By MS/MS	By MS/MS	By MS/MS	By matching
Q99K78;Q8BVP5	Q99K78;Q8BVP5	10;10	4;4	4;4	Casein kinase 1, gamma 2	Csnk1g2	>tr|Q99K78|Q99K78_MOUSE Casein kinase 1, gamma 2 OS=Mus musculus GN=Csnk1g2 PE=2 SV=1;>sp|Q8BVP5|KC1G2_MOUSE Casein kinase I isoform gamma-2 OS=Mus musculus GN=Csnk1g2 PE=1 SV=1	2	10	4	4	7	8	7	6	2	2	3	3	3	2	1	1	3	3	3	2	1	1	31.7	17.6	17.6	50.356	442	442;415	2.12		14	2				0	5.5696	By MS/MS	By MS/MS	By MS/MS	By MS/MS	By matching
Q8C4X2	Q8C4X2	13	13	6	Casein kinase I isoform gamma-3	Csnk1g3	>sp|Q8C4X2|KC1G3_MOUSE Casein kinase I isoform gamma-3 OS=Mus musculus GN=Csnk1g3 PE=1 SV=2	1	13	13	6	8	10	9	8	6	3	8	10	9	8	6	3	4	4	4	4	5	2	36.8	36.8	22.2	48.937	424	424	2.2	4	54	17	1			0	24.568	By MS/MS	By MS/MS	By MS/MS	By MS/MS	By MS/MS
Q60737;A2ANR6;Q6NSS6	Q60737	17;6;3	17;6;3	17;6;3	Casein kinase II subunit alpha	Csnk2a1	>sp|Q60737|CSK21_MOUSE Casein kinase II subunit alpha OS=Mus musculus GN=Csnk2a1 PE=1 SV=2	3	17	17	17	15	16	15	14	10	9	15	16	15	14	10	9	15	16	15	14	10	9	55.8	55.8	55.8	45.133	391	391;131;77	1.91	15	143					0	251.03	By MS/MS	By MS/MS	By MS/MS	By MS/MS	By MS/MS
O54833	O54833	11	11	11	Casein kinase II subunit alpha	Csnk2a2	>sp|O54833|CSK22_MOUSE Casein kinase II subunit alpha OS=Mus musculus GN=Csnk2a2 PE=2 SV=1	1	11	11	11	8	8	8	8	7	5	8	8	8	8	7	5	8	8	8	8	7	5	43.1	43.1	43.1	41.215	350	350	2	4	51	2	1			0	78.888	By MS/MS	By MS/MS	By MS/MS	By MS/MS	By MS/MS
P67871;G3UXG7;G3UZJ5;G3UZA4;G3UZX4;G3UXU2	P67871;G3UXG7;G3UZJ5;G3UZA4;G3UZX4	6;5;4;3;3;2	6;5;4;3;3;2	5;5;3;2;2;2	Casein kinase II subunit beta	Csnk2b	>sp|P67871|CSK2B_MOUSE Casein kinase II subunit beta OS=Mus musculus GN=Csnk2b PE=1 SV=1;>tr|G3UXG7|G3UXG7_MOUSE Casein kinase II subunit beta OS=Mus musculus GN=Csnk2b PE=1 SV=1;>tr|G3UZJ5|G3UZJ5_MOUSE Casein kinase II subunit beta (Fragment) OS=Mus muscu	6	6	6	5	3	2	4	5	3	1	3	2	4	5	3	1	3	2	3	4	3	1	45.6	45.6	31.6	24.942	215	215;164;206;123;257;180	1.04	27	1					0	28.683	By MS/MS	By matching	By MS/MS	By MS/MS	By MS/MS
Q8VHY0	Q8VHY0	24	24	24	Chondroitin sulfate proteoglycan 4	Cspg4	>sp|Q8VHY0|CSPG4_MOUSE Chondroitin sulfate proteoglycan 4 OS=Mus musculus GN=Cspg4 PE=1 SV=3	1	24	24	24	1	1	1	11	15	20	1	1	1	11	15	20	1	1	1	11	15	20	15	15	15	252.31	2327	2327	4.65	1	5	9	19	38	23	0	33.995	By MS/MS	By matching	By matching	By MS/MS	By MS/MS
Q71M36	Q71M36	8	8	8	Chondroitin sulfate proteoglycan 5	Cspg5	>sp|Q71M36|CSPG5_MOUSE Chondroitin sulfate proteoglycan 5 OS=Mus musculus GN=Cspg5 PE=1 SV=2	1	8	8	8	5	3	4	8	6	4	5	3	4	8	6	4	5	3	4	8	6	4	24.7	24.7	24.7	60.405	566	566	3.6	14	34	17	38	37	14	0	87.043	By MS/MS	By MS/MS	By MS/MS	By MS/MS	By MS/MS
P97315	P97315	6	6	6	Cysteine and glycine-rich protein 1	Csrp1	>sp|P97315|CSRP1_MOUSE Cysteine and glycine-rich protein 1 OS=Mus musculus GN=Csrp1 PE=1 SV=3	1	6	6	6	3	2	2	6	6	1	3	2	2	6	6	1	3	2	2	6	6	1	53.9	53.9	53.9	20.583	193	193	1.19	36	6	1				0	210.08	By MS/MS	By MS/MS	By MS/MS	By MS/MS	By MS/MS
P21460;A2APX3	P21460;A2APX3	7;6	7;6	7;6	Cystatin-C	Cst3	>sp|P21460|CYTC_MOUSE Cystatin-C OS=Mus musculus GN=Cst3 PE=2 SV=2;>tr|A2APX3|A2APX3_MOUSE Cystatin-C (Fragment) OS=Mus musculus GN=Cst3 PE=1 SV=1	2	7	7	7	2	2	3	6	4	5	2	2	3	6	4	5	2	2	3	6	4	5	51.4	51.4	51.4	15.531	140	140;102	1	33						0	30.839	By MS/MS	By MS/MS	By matching	By MS/MS	By MS/MS
E9PY90;H3BK44;H3BKH2;H3BJS0;H3BK48;E9Q3S2;Q8R311;H3BKL6;H3BJI6;H3BJ71;H3BL19;H3BJ35;H3BJS5;H3BJY7	E9PY90;H3BK44;H3BKH2;H3BJS0;H3BK48;E9Q3S2;Q8R311;H3BKL6;H3BJI6;H3BJ71;H3BL19	15;14;14;14;13;13;13;12;12;11;11;4;4;2	15;14;14;14;13;13;13;12;12;11;11;4;4;2	15;14;14;14;13;13;13;12;12;11;11;4;4;2	cTAGE family member 5	Ctage5	>tr|E9PY90|E9PY90_MOUSE cTAGE family member 5 OS=Mus musculus GN=Ctage5 PE=1 SV=1;>tr|H3BK44|H3BK44_MOUSE cTAGE family member 5 OS=Mus musculus GN=Ctage5 PE=1 SV=1;>tr|H3BKH2|H3BKH2_MOUSE cTAGE family member 5 OS=Mus musculus GN=Ctage5 PE=1 SV=1;>tr|H3BJS0	14	15	15	15	2	3	5	10	9	8	2	3	5	10	9	8	2	3	5	10	9	8	23.6	23.6	23.6	86.729	772	772;761;796;805;785;794;779;701;753;514;725;147;269;185	3.49		5	28	33	3		0	63.679	By MS/MS	By MS/MS	By MS/MS	By MS/MS	By MS/MS
O88712	O88712	7	7	7	C-terminal-binding protein 1	Ctbp1	>sp|O88712|CTBP1_MOUSE C-terminal-binding protein 1 OS=Mus musculus GN=Ctbp1 PE=1 SV=2	1	7	7	7	1	3	2	6	3	3	1	3	2	6	3	3	1	3	2	6	3	3	23.6	23.6	23.6	47.744	441	441	1.81	5	15	1				0	7.1276	By matching	By MS/MS	By matching	By MS/MS	By MS/MS
P58466	P58466	1	1	1	Carboxy-terminal domain RNA polymerase II polypeptide A small phosphatase 1	Ctdsp1	>sp|P58466|CTDS1_MOUSE Carboxy-terminal domain RNA polymerase II polypeptide A small phosphatase 1 OS=Mus musculus GN=Ctdsp1 PE=1 SV=1	1	1	1	1	0	0	0	1	1	1	0	0	0	1	1	1	0	0	0	1	1	1	6.1	6.1	6.1	29.266	261	261	2		3					0.0015666	2.2588	By matching	By matching	By matching	By MS/MS	By matching
E9Q1U6	E9Q1U6	1	1	1	CBP80/20-dependent translation initiation factor	Ctif	>tr|E9Q1U6|E9Q1U6_MOUSE CBP80/20-dependent translation initiation factor OS=Mus musculus GN=Ctif PE=1 SV=1	1	1	1	1	1	1	0	0	0	1	1	1	0	0	0	1	1	1	0	0	0	1	1.4	1.4	1.4	70.273	623	623	2		3					1	-2	By matching	By matching	By matching	By matching	By matching
P26231	P26231	32	19	18	Catenin alpha-1	Ctnna1	>sp|P26231|CTNA1_MOUSE Catenin alpha-1 OS=Mus musculus GN=Ctnna1 PE=1 SV=1	1	32	19	18	20	18	15	21	22	12	11	10	8	9	10	6	11	10	7	9	9	6	51.5	39.3	38.1	100.11	906	906	3.91		5	16	38	19		0	77.257	By MS/MS	By MS/MS	By MS/MS	By MS/MS	By MS/MS
E0CXB9	E0CXB9	75	75	1	Catenin alpha-2	Ctnna2	>tr|E0CXB9|E0CXB9_MOUSE Catenin alpha-2 OS=Mus musculus GN=Ctnna2 PE=1 SV=1	1	75	75	1	62	59	58	65	62	45	62	59	58	65	62	45	1	1	1	1	1	1	73.6	73.6	2.4	106.73	966	966	3.46	134	214	331	580	309	3	0	323.31	By MS/MS	By MS/MS	By MS/MS	By MS/MS	By MS/MS
Q65CL1	Q65CL1	11	10	10	Catenin alpha-3	Ctnna3	>sp|Q65CL1|CTNA3_MOUSE Catenin alpha-3 OS=Mus musculus GN=Ctnna3 PE=1 SV=2	1	11	10	10	4	5	5	5	3	0	4	5	4	5	2	0	4	5	4	5	2	0	21	19.8	19.8	99.802	895	895	4.25			1	20	6	1	0	16.109	By MS/MS	By MS/MS	By MS/MS	By MS/MS	By MS/MS
Q02248;E9Q6A9;F7CRC6;F7BAC9;D3YUH4;F6QZ47;D3Z5Q1;E9PW26;D3Z7S6	Q02248;E9Q6A9	42;31;11;8;8;7;3;3;1	42;31;11;8;8;7;3;3;1	37;28;9;7;8;7;3;3;1	Catenin beta-1	Ctnnb1	>sp|Q02248|CTNB1_MOUSE Catenin beta-1 OS=Mus musculus GN=Ctnnb1 PE=1 SV=1;>tr|E9Q6A9|E9Q6A9_MOUSE Catenin beta-1 OS=Mus musculus GN=Ctnnb1 PE=1 SV=1	9	42	42	37	33	36	34	37	37	24	33	36	34	37	37	24	32	34	32	32	32	22	63.3	63.3	58.8	85.47	781	781;607;174;169;174;145;83;90;42	3.36	71	185	214	478	55	36	0	323.31	By MS/MS	By MS/MS	By MS/MS	By MS/MS	By MS/MS
G3X9V2;P30999;E9Q8Z6;E9Q8Z8;E9Q8Z4;E9Q8Z9;D3Z2H2;E9Q901;E9Q904;D3Z7H6;E9Q986;E9Q907;E9Q905;D3Z2H7	G3X9V2;P30999;E9Q8Z6;E9Q8Z8;E9Q8Z4;E9Q8Z9;D3Z2H2;E9Q901;E9Q904;D3Z7H6;E9Q986;E9Q907;E9Q905;D3Z2H7	34;34;33;33;30;30;30;29;29;27;26;26;26;21	34;34;33;33;30;30;30;29;29;27;26;26;26;21	2;2;1;1;2;2;2;1;1;2;1;1;1;2	Catenin (Cadherin associated protein), delta 1, isoform CRA_a	Ctnnd1	>tr|G3X9V2|G3X9V2_MOUSE Catenin (Cadherin associated protein), delta 1, isoform CRA_a OS=Mus musculus GN=Ctnnd1 PE=1 SV=1;>sp|P30999|CTND1_MOUSE Catenin delta-1 OS=Mus musculus GN=Ctnnd1 PE=1 SV=2;>tr|E9Q8Z6|E9Q8Z6_MOUSE Catenin delta-1 OS=Mus musculus GN=	14	34	34	2	23	21	13	16	17	12	23	21	13	16	17	12	2	0	0	0	1	0	47.1	47.1	3.3	104.1	932	932;938;961;967;868;878;884;907;913;837;830;860;866;609	3.9	3	32	25	66	78		0	164.78	By MS/MS	By MS/MS	By MS/MS	By MS/MS	By MS/MS
E9QKH8;O35927	E9QKH8;O35927	48;48	44;44	44;44	Catenin delta-2	Ctnnd2	>tr|E9QKH8|E9QKH8_MOUSE Catenin delta-2 OS=Mus musculus GN=Ctnnd2 PE=1 SV=1;>sp|O35927|CTND2_MOUSE Catenin delta-2 OS=Mus musculus GN=Ctnnd2 PE=1 SV=1	2	48	44	44	39	38	35	38	36	30	35	34	32	35	33	27	35	34	32	35	33	27	45.7	43	43	134.94	1246	1246;1247	3.61	48	133	169	216	228	18	0	323.31	By MS/MS	By MS/MS	By MS/MS	By MS/MS	By MS/MS
G3X8T3;P16675	G3X8T3;P16675	2;2	2;2	2;2	Carboxypeptidase	Ctsa	>tr|G3X8T3|G3X8T3_MOUSE Carboxypeptidase OS=Mus musculus GN=Ctsa PE=1 SV=1;>sp|P16675|PPGB_MOUSE Lysosomal protective protein OS=Mus musculus GN=Ctsa PE=1 SV=1	2	2	2	2	0	0	0	0	1	2	0	0	0	0	1	2	0	0	0	0	1	2	4.3	4.3	4.3	55.726	492	492;474	1	3						0	4.2189	By matching	By matching	By matching	By matching	By matching
P10605	P10605	9	9	9	Cathepsin B	Ctsb	>sp|P10605|CATB_MOUSE Cathepsin B OS=Mus musculus GN=Ctsb PE=1 SV=2	1	9	9	9	1	1	1	7	4	4	1	1	1	7	4	4	1	1	1	7	4	4	35.7	35.7	35.7	37.279	339	339	1.51	17	18					0	103.38	By matching	By matching	By matching	By MS/MS	By MS/MS
F6Y6L6;P18242;F8WIR1	F6Y6L6;P18242	7;7;2	7;7;2	7;7;2	Cathepsin D (Fragment)	Ctsd	>tr|F6Y6L6|F6Y6L6_MOUSE Cathepsin D (Fragment) OS=Mus musculus GN=Ctsd PE=1 SV=1;>sp|P18242|CATD_MOUSE Cathepsin D OS=Mus musculus GN=Ctsd PE=1 SV=1	3	7	7	7	1	2	1	6	6	3	1	2	1	6	6	3	1	2	1	6	6	3	41.4	41.4	41.4	29.842	278	278;410;274	1.46	26	19	1				0	32.852	By matching	By matching	By MS/MS	By MS/MS	By MS/MS
P06797	P06797	2	2	2	Cathepsin L1	Ctsl	>sp|P06797|CATL1_MOUSE Cathepsin L1 OS=Mus musculus GN=Ctsl PE=1 SV=2	1	2	2	2	0	1	0	2	2	1	0	1	0	2	2	1	0	1	0	2	2	1	15.3	15.3	15.3	37.547	334	334	1	8						0	12.878	By matching	By matching	By matching	By MS/MS	By MS/MS
Q921L6;Q60598	Q921L6;Q60598	13;12	13;12	13;12	Cortactin, isoform CRA_a	Cttn	>tr|Q921L6|Q921L6_MOUSE Cortactin, isoform CRA_a OS=Mus musculus GN=Cttn PE=1 SV=1;>sp|Q60598|SRC8_MOUSE Src substrate cortactin OS=Mus musculus GN=Cttn PE=1 SV=2	2	13	13	13	9	6	4	10	6	2	9	6	4	10	6	2	9	6	4	10	6	2	28.7	28.7	28.7	57.086	509	509;546	3.23	2	1	35	18			0	46.884	By MS/MS	By MS/MS	By MS/MS	By MS/MS	By MS/MS
B9EJA2;F6Q1W8;D3Z1E3;D3Z551	B9EJA2	20;6;5;4	20;6;5;4	20;6;5;4	Cortactin-binding protein 2	Cttnbp2	>sp|B9EJA2|CTTB2_MOUSE Cortactin-binding protein 2 OS=Mus musculus GN=Cttnbp2 PE=1 SV=2	4	20	20	20	11	13	11	7	8	5	11	13	11	7	8	5	11	13	11	7	8	5	15	15	15	178.77	1648	1648;1139;160;94	3.61	1	9	7	51	1		0	52.935	By MS/MS	By MS/MS	By MS/MS	By MS/MS	By MS/MS
Q99LJ0;A0A0G2JFS0	Q99LJ0;A0A0G2JFS0	2;1	2;1	2;1	CTTNBP2 N-terminal-like protein	Cttnbp2nl	>sp|Q99LJ0|CT2NL_MOUSE CTTNBP2 N-terminal-like protein OS=Mus musculus GN=Cttnbp2nl PE=1 SV=1;>tr|A0A0G2JFS0|A0A0G2JFS0_MOUSE CTTNBP2 N-terminal-like protein (Fragment) OS=Mus musculus GN=Cttnbp2nl PE=4 SV=1	2	2	2	2	2	1	1	0	0	0	2	1	1	0	0	0	2	1	1	0	0	0	6.6	6.6	6.6	69.84	638	638;167	4				4			0.0025291	1.9947	By MS/MS	By matching	By matching	By matching	By matching
Q9WTX6;Q3TPM3	Q9WTX6;Q3TPM3	12;10	12;10	12;10	Cullin-1	Cul1	>sp|Q9WTX6|CUL1_MOUSE Cullin-1 OS=Mus musculus GN=Cul1 PE=1 SV=1;>tr|Q3TPM3|Q3TPM3_MOUSE Cullin-1 (Fragment) OS=Mus musculus GN=Cul1 PE=1 SV=1	2	12	12	12	5	7	5	6	4	4	5	7	5	6	4	4	5	7	5	6	4	4	19.8	19.8	19.8	89.69	776	776;699	4.09				31	1	1	0	16.923	By MS/MS	By MS/MS	By MS/MS	By MS/MS	By MS/MS
Q9D4H8	Q9D4H8	3	3	3	Cullin-2	Cul2	>sp|Q9D4H8|CUL2_MOUSE Cullin-2 OS=Mus musculus GN=Cul2 PE=1 SV=2	1	3	3	3	0	0	0	0	2	2	0	0	0	0	2	2	0	0	0	0	2	2	4.3	4.3	4.3	86.876	745	745	3.2		1	2	2			0.0084848	1.6074	By matching	By matching	By matching	By matching	By MS/MS
Q9JLV5;E9Q4T8;F6ZZK0;F6UY44;F6R0N8	Q9JLV5;E9Q4T8	21;16;5;3;2	21;16;5;3;2	21;16;5;3;2	Cullin-3	Cul3	>sp|Q9JLV5|CUL3_MOUSE Cullin-3 OS=Mus musculus GN=Cul3 PE=1 SV=1;>tr|E9Q4T8|E9Q4T8_MOUSE Cullin-3 OS=Mus musculus GN=Cul3 PE=1 SV=1	5	21	21	21	8	6	4	14	8	12	8	6	4	14	8	12	8	6	4	14	8	12	37	37	37	88.947	768	768;702;85;111;54	3.8		4	9	60	2		0	45.957	By MS/MS	By MS/MS	By MS/MS	By MS/MS	By MS/MS
F6UV36;E9PXT5;Q3TCH7	F6UV36;E9PXT5;Q3TCH7	1;1;1	1;1;1	1;1;1	Cullin-4A (Fragment)	Cul4a	>tr|F6UV36|F6UV36_MOUSE Cullin-4A (Fragment) OS=Mus musculus GN=Cul4a PE=1 SV=1;>tr|E9PXT5|E9PXT5_MOUSE Cullin-4A OS=Mus musculus GN=Cul4a PE=1 SV=1;>sp|Q3TCH7|CUL4A_MOUSE Cullin-4A OS=Mus musculus GN=Cul4a PE=1 SV=1	3	1	1	1	1	1	1	1	1	1	1	1	1	1	1	1	1	1	1	1	1	1	12.6	12.6	12.6	9.7452	87	87;265;759	3.88			1	7			0	3.4103	By MS/MS	By MS/MS	By MS/MS	By MS/MS	By MS/MS
E9PXY1;A2A432;J3QJX0	E9PXY1;A2A432;J3QJX0	3;3;2	3;3;2	3;3;2	Cullin-4B	Cul4b	>tr|E9PXY1|E9PXY1_MOUSE Cullin-4B OS=Mus musculus GN=Cul4b PE=1 SV=2;>sp|A2A432|CUL4B_MOUSE Cullin-4B OS=Mus musculus GN=Cul4b PE=1 SV=1;>tr|J3QJX0|J3QJX0_MOUSE Cullin-4B OS=Mus musculus GN=Cul4b PE=1 SV=1	3	3	3	3	0	0	1	2	1	1	0	0	1	2	1	1	0	0	1	2	1	1	4.4	4.4	4.4	102.41	896	896;970;552	3.4	1			4			0	15.388	By matching	By matching	By matching	By MS/MS	By MS/MS
E9PV12;G3X914;Q9D5V5;E9Q6Z0	E9PV12;G3X914;Q9D5V5;E9Q6Z0	6;6;6;5	6;6;6;5	6;6;6;5	Cullin-5	Cul5	>tr|E9PV12|E9PV12_MOUSE Cullin-5 OS=Mus musculus GN=Cul5 PE=1 SV=1;>tr|G3X914|G3X914_MOUSE Cullin 5 OS=Mus musculus GN=Cul5 PE=1 SV=1;>sp|Q9D5V5|CUL5_MOUSE Cullin-5 OS=Mus musculus GN=Cul5 PE=1 SV=3;>tr|E9Q6Z0|E9Q6Z0_MOUSE Cullin-5 OS=Mus musculus GN=Cul5	4	6	6	6	4	4	3	5	5	4	4	4	3	5	5	4	4	4	3	5	5	4	8.9	8.9	8.9	95.85	828	828;855;780;651	3.68		4	2	25			0	12.621	By MS/MS	By MS/MS	By matching	By MS/MS	By MS/MS
D5MCW4;Q9CQ89	D5MCW4;Q9CQ89	1;1	1;1	1;1	Protein CutA	Cuta	>tr|D5MCW4|D5MCW4_MOUSE Protein CutA OS=Mus musculus GN=Cuta PE=1 SV=1;>sp|Q9CQ89|CUTA_MOUSE Protein CutA OS=Mus musculus GN=Cuta PE=2 SV=3	2	1	1	1	0	0	0	0	1	1	0	0	0	0	1	1	0	0	0	0	1	1	9.1	9.1	9.1	16.453	154	154;177	1	2						0	2.948	By matching	By matching	By matching	By matching	By MS/MS
O35188	O35188	4	4	4	Fractalkine	Cx3cl1	>sp|O35188|X3CL1_MOUSE Fractalkine OS=Mus musculus GN=Cx3cl1 PE=2 SV=3	1	4	4	4	0	0	0	3	3	3	0	0	0	3	3	3	0	0	0	3	3	3	11.6	11.6	11.6	42.098	395	395	2.88	4		15	5			0	23.824	By matching	By matching	By matching	By MS/MS	By MS/MS
P97792	P97792	9	9	9	Coxsackievirus and adenovirus receptor homolog	Cxadr	>sp|P97792|CXAR_MOUSE Coxsackievirus and adenovirus receptor homolog OS=Mus musculus GN=Cxadr PE=1 SV=1	1	9	9	9	1	0	0	9	8	7	1	0	0	9	8	7	1	0	0	9	8	7	32.3	32.3	32.3	39.947	365	365	1.89	5	32	1				0	36.885	By matching	By matching	By matching	By MS/MS	By MS/MS
G5E850;P56395;E0CY88	G5E850;P56395	7;7;3	7;7;3	7;7;3	Cytochrome b-5, isoform CRA_a	Cyb5a	>tr|G5E850|G5E850_MOUSE Cytochrome b-5, isoform CRA_a OS=Mus musculus GN=Cyb5a PE=1 SV=1;>sp|P56395|CYB5_MOUSE Cytochrome b5 OS=Mus musculus GN=Cyb5a PE=1 SV=2	3	7	7	7	3	1	3	5	5	6	3	1	3	5	5	6	3	1	3	5	5	6	63.3	63.3	63.3	11.142	98	98;134;110	1	41						0	116.45	By matching	By matching	By matching	By MS/MS	By MS/MS
Q9CQX2	Q9CQX2	7	7	7	Cytochrome b5 type B	Cyb5b	>sp|Q9CQX2|CYB5B_MOUSE Cytochrome b5 type B OS=Mus musculus GN=Cyb5b PE=1 SV=1	1	7	7	7	6	5	7	6	5	6	6	5	7	6	5	6	6	5	7	6	5	6	65.8	65.8	65.8	16.318	146	146	1.16	97	3	3	1		1	0	98.542	By MS/MS	By MS/MS	By MS/MS	By MS/MS	By MS/MS
Q9DB73;G3UZG6;G3UXV8;G3UZ57	Q9DB73;G3UZG6	7;5;1;1	7;5;1;1	7;5;1;1	NADH-cytochrome b5 reductase 1	Cyb5r1	>sp|Q9DB73|NB5R1_MOUSE NADH-cytochrome b5 reductase 1 OS=Mus musculus GN=Cyb5r1 PE=2 SV=1;>tr|G3UZG6|G3UZG6_MOUSE Cytochrome b5 reductase 1, isoform CRA_a (Fragment) OS=Mus musculus GN=Cyb5r1 PE=1 SV=1	4	7	7	7	0	0	3	6	6	5	0	0	3	6	6	5	0	0	3	6	6	5	28.9	28.9	28.9	34.134	305	305;176;80;100	1.67	10	20					0	20.832	By matching	By matching	By matching	By MS/MS	By MS/MS
F2Z456;Q9DCN2;A0A0A0MQM3	F2Z456;Q9DCN2;A0A0A0MQM3	13;13;11	13;13;11	13;13;11	NADH-cytochrome b5 reductase	Cyb5r3	>tr|F2Z456|F2Z456_MOUSE NADH-cytochrome b5 reductase OS=Mus musculus GN=Cyb5r3 PE=1 SV=1;>sp|Q9DCN2|NB5R3_MOUSE NADH-cytochrome b5 reductase 3 OS=Mus musculus GN=Cyb5r3 PE=1 SV=3;>tr|A0A0A0MQM3|A0A0A0MQM3_MOUSE NADH-cytochrome b5 reductase 3 (Fragment) OS=	3	13	13	13	4	1	4	10	13	12	4	1	4	10	13	12	4	1	4	10	13	12	49.2	49.2	49.2	34.929	313	313;301;144	1.74	30	86					0	85.611	By MS/MS	By matching	By matching	By MS/MS	By MS/MS
Q925G2	Q925G2	2	2	2	Cytochrome b reductase 1	Cybrd1	>sp|Q925G2|CYBR1_MOUSE Cytochrome b reductase 1 OS=Mus musculus GN=Cybrd1 PE=1 SV=2	1	2	2	2	2	1	1	2	2	2	2	1	1	2	2	2	2	1	1	2	2	2	13.8	13.8	13.8	31.843	290	290	4.6	1	3		4	10	7	0	21.133	By MS/MS	By MS/MS	By matching	By MS/MS	By MS/MS
Q9D0M3	Q9D0M3	13	13	13	Cytochrome c1, heme protein, mitochondrial	Cyc1	>sp|Q9D0M3|CY1_MOUSE Cytochrome c1, heme protein, mitochondrial OS=Mus musculus GN=Cyc1 PE=1 SV=1	1	13	13	13	8	9	8	12	12	8	8	9	8	12	12	8	8	9	8	12	12	8	52.9	52.9	52.9	35.327	325	325	2.32	110	120	31	24	21	18	0	84.407	By MS/MS	By MS/MS	By MS/MS	By MS/MS	By MS/MS
Q7TMB8;E9PZS0;G3UZI5	Q7TMB8	40;11;4	18;4;1	18;4;1	Cytoplasmic FMR1-interacting protein 1	Cyfip1	>sp|Q7TMB8|CYFP1_MOUSE Cytoplasmic FMR1-interacting protein 1 OS=Mus musculus GN=Cyfip1 PE=1 SV=1	3	40	18	18	31	32	27	24	28	23	14	13	8	10	11	8	14	13	8	10	11	8	33.9	17.2	17.2	145.24	1253	1253;451;230	4.68		1	16	16	63	15	0	91.567	By MS/MS	By MS/MS	By MS/MS	By MS/MS	By MS/MS
Q5SQX6;F6QD74	Q5SQX6;F6QD74	64;49	64;49	42;35	Cytoplasmic FMR1-interacting protein 2	Cyfip2	>sp|Q5SQX6|CYFP2_MOUSE Cytoplasmic FMR1-interacting protein 2 OS=Mus musculus GN=Cyfip2 PE=1 SV=2;>tr|F6QD74|F6QD74_MOUSE Cytoplasmic FMR1-interacting protein 2 (Fragment) OS=Mus musculus GN=Cyfip2 PE=1 SV=1	2	64	64	42	46	49	48	40	40	36	46	49	48	40	40	36	29	30	29	26	23	21	49.9	49.9	33.1	145.66	1253	1253;948	4.23	27	30	119	158	338	44	0	267.11	By MS/MS	By MS/MS	By MS/MS	By MS/MS	By MS/MS
Q9CX80	Q9CX80	1	1	1	Cytoglobin	Cygb	>sp|Q9CX80|CYGB_MOUSE Cytoglobin OS=Mus musculus GN=Cygb PE=2 SV=1	1	1	1	1	0	0	0	0	0	1	0	0	0	0	0	1	0	0	0	0	0	1	14.2	14.2	14.2	21.465	190	190	1	1						0.004985	1.8775	By matching	By matching	By matching	By matching	By matching
Z4YJJ5;Q80TQ2	Z4YJJ5;Q80TQ2	9;9	9;9	9;9	Ubiquitin carboxyl-terminal hydrolase CYLD	Cyld	>tr|Z4YJJ5|Z4YJJ5_MOUSE Ubiquitin carboxyl-terminal hydrolase CYLD OS=Mus musculus GN=Cyld PE=1 SV=1;>sp|Q80TQ2|CYLD_MOUSE Ubiquitin carboxyl-terminal hydrolase CYLD OS=Mus musculus GN=Cyld PE=1 SV=2	2	9	9	9	7	6	3	3	0	0	7	6	3	3	0	0	7	6	3	3	0	0	9.2	9.2	9.2	106.84	955	955;952	4.07	2		5	9	13		0	22.528	By MS/MS	By MS/MS	By MS/MS	By MS/MS	By matching
Q9JKY7;Q8BVD2;P24457	Q9JKY7	8;2;2	8;2;2	7;2;2	Cytochrome P450 CYP2D22	Cyp2d22	>tr|Q9JKY7|Q9JKY7_MOUSE Cytochrome P450 CYP2D22 OS=Mus musculus GN=Cyp2d22 PE=1 SV=1	3	8	8	7	0	0	0	5	8	5	0	0	0	5	8	5	0	0	0	4	7	5	18.4	18.4	16	56.467	500	500;504;504	1.89	9	21	5				0	13.254	By matching	By matching	By matching	By MS/MS	By MS/MS
Q924D1	Q924D1	3	3	3	Cytochrome P450 CYP2J9	Cyp2j9	>tr|Q924D1|Q924D1_MOUSE Cytochrome P450 CYP2J9 OS=Mus musculus GN=Cyp2j9 PE=1 SV=1	1	3	3	3	0	0	1	3	2	2	0	0	1	3	2	2	0	0	1	3	2	2	7.4	7.4	7.4	57.935	502	502	1.92	4	5	3				0	6.0906	By matching	By matching	By matching	By MS/MS	By MS/MS
Q9WVK8	Q9WVK8	22	22	22	Cholesterol 24-hydroxylase	Cyp46a1	>sp|Q9WVK8|CP46A_MOUSE Cholesterol 24-hydroxylase OS=Mus musculus GN=Cyp46a1 PE=2 SV=1	1	22	22	22	12	13	12	17	15	12	12	13	12	17	15	12	12	13	12	17	15	12	50.4	50.4	50.4	56.813	500	500	2.54	14	43	85		1	1	0	98.052	By MS/MS	By MS/MS	By MS/MS	By MS/MS	By MS/MS
B8JK07;Q99N19;Q99N17;G3UW81;G3UW78;Q8VCA4;Q99N18;Q9EP75;Q99N16	B8JK07;Q99N19;Q99N17;G3UW81;G3UW78;Q8VCA4;Q99N18;Q9EP75;Q99N16	1;1;1;1;1;1;1;1;1	1;1;1;1;1;1;1;1;1	1;1;1;1;1;1;1;1;1	Protein Cyp4f13	Cyp4f13	>tr|B8JK07|B8JK07_MOUSE Protein Cyp4f13 OS=Mus musculus GN=Cyp4f13 PE=1 SV=1;>tr|Q99N19|Q99N19_MOUSE Cytochrome P450 CYP4F13 OS=Mus musculus GN=Cyp4f13 PE=1 SV=1;>tr|Q99N17|Q99N17_MOUSE Cytochrome P450 CYP4F16 OS=Mus musculus GN=Cyp4f16 PE=1 SV=1;>tr|G3UW8	9	1	1	1	0	0	0	0	1	1	0	0	0	0	1	1	0	0	0	0	1	1	2.2	2.2	2.2	47.309	414	414;523;524;524;524;527;534;524;524	2.33		2	1				0.0025336	2.0219	By matching	By matching	By matching	By matching	By MS/MS
Q8K0C4	Q8K0C4	5	5	5	Lanosterol 14-alpha demethylase	Cyp51a1	>sp|Q8K0C4|CP51A_MOUSE Lanosterol 14-alpha demethylase OS=Mus musculus GN=Cyp51a1 PE=2 SV=1	1	5	5	5	0	0	1	4	2	5	0	0	1	4	2	5	0	0	1	4	2	5	11.3	11.3	11.3	56.775	503	503	2.25	4	4	8				0	6.6968	By matching	By matching	By matching	By MS/MS	By MS/MS
Q8R4T1	Q8R4T1	1	1	1	Cystin-1	Cys1	>sp|Q8R4T1|CYS1_MOUSE Cystin-1 OS=Mus musculus GN=Cys1 PE=1 SV=1	1	1	1	1	0	0	0	1	1	0	0	0	0	1	1	0	0	0	0	1	1	0	11.7	11.7	11.7	15.506	145	145	1	2						0.0013103	2.3109	By matching	By matching	By matching	By MS/MS	By MS/MS
D3YVS7;Q8K353	D3YVS7;Q8K353	2;2	2;2	2;2	Cysteine-rich and transmembrane domain-containing protein 1 (Fragment)	Cystm1	>tr|D3YVS7|D3YVS7_MOUSE Cysteine-rich and transmembrane domain-containing protein 1 (Fragment) OS=Mus musculus GN=Cystm1 PE=1 SV=1;>sp|Q8K353|CYTM1_MOUSE Cysteine-rich and transmembrane domain-containing protein 1 OS=Mus musculus GN=Cystm1 PE=3 SV=1	2	2	2	2	0	0	0	2	1	0	0	0	0	2	1	0	0	0	0	2	1	0	13.1	13.1	13.1	9.1651	84	84;104	4.33	1					2	0.0022819	2.029	By matching	By matching	By matching	By MS/MS	By MS/MS
Q9QX11;Q3TZ02;A2A517;B1AQE4	Q9QX11;Q3TZ02;A2A517;B1AQE4	6;5;5;3	4;3;3;3	4;3;3;3	Cytohesin-1	Cyth1	>sp|Q9QX11|CYH1_MOUSE Cytohesin-1 OS=Mus musculus GN=Cyth1 PE=1 SV=2;>tr|Q3TZ02|Q3TZ02_MOUSE Cytohesin-1 OS=Mus musculus GN=Cyth1 PE=1 SV=1;>tr|A2A517|A2A517_MOUSE Cytohesin-1 (Fragment) OS=Mus musculus GN=Cyth1 PE=1 SV=1;>tr|B1AQE4|B1AQE4_MOUSE Cytohesin-	4	6	4	4	5	4	3	2	2	1	3	3	2	1	1	0	3	3	2	1	1	0	23.6	17.3	17.3	46.273	398	398;400;460;99	2		10					0	5.3955	By MS/MS	By MS/MS	By matching	By matching	By matching
D3YU96;Q99KH2;D3YU95;P63034;D3Z5C3;D6RCZ5;Q80YW0	D3YU96;Q99KH2;D3YU95;P63034;D3Z5C3;D6RCZ5	8;8;8;8;5;5;1	8;8;8;8;5;5;1	6;6;6;6;4;4;0	Cytohesin-2	Cyth2	>tr|D3YU96|D3YU96_MOUSE Cytohesin-2 OS=Mus musculus GN=Cyth2 PE=1 SV=1;>tr|Q99KH2|Q99KH2_MOUSE Cytohesin 2 OS=Mus musculus GN=Cyth2 PE=1 SV=1;>tr|D3YU95|D3YU95_MOUSE Cytohesin-2 OS=Mus musculus GN=Cyth2 PE=1 SV=1;>sp|P63034|CYH2_MOUSE Cytohesin-2 OS=Mus mu	7	8	8	6	8	7	5	5	3	2	8	7	5	5	3	2	6	6	4	4	2	1	25.8	25.8	19.3	44.655	383	383;399;410;400;166;292;393	1.92	4	35	1				0	21.878	By MS/MS	By MS/MS	By MS/MS	By matching	By MS/MS
G5E8Q4;O08967;D3YXU3	G5E8Q4;O08967	5;5;2	3;3;2	3;3;2	Cytohesin-3	Cyth3	>tr|G5E8Q4|G5E8Q4_MOUSE Cytohesin-3 OS=Mus musculus GN=Cyth3 PE=1 SV=1;>sp|O08967|CYH3_MOUSE Cytohesin-3 OS=Mus musculus GN=Cyth3 PE=1 SV=1	3	5	3	3	5	4	4	1	1	1	3	3	3	0	0	0	3	3	3	0	0	0	20.2	13.1	13.1	40.809	351	351;399;70	2		10					0	7.5018	By MS/MS	By MS/MS	By MS/MS	By matching	By matching
Q9D172	Q9D172	11	11	11	ES1 protein homolog, mitochondrial	D10Jhu81e	>sp|Q9D172|ES1_MOUSE ES1 protein homolog, mitochondrial OS=Mus musculus GN=D10Jhu81e PE=1 SV=1	1	11	11	11	3	4	3	9	8	6	3	4	3	9	8	6	3	4	3	9	8	6	47.7	47.7	47.7	28.09	266	266	1.23	64	13				1	0	82.199	By MS/MS	By MS/MS	By MS/MS	By MS/MS	By MS/MS
F6ZGR6;D3YZ21	F6ZGR6;D3YZ21	31;30	31;30	31;30	Protein D430041D05Rik (Fragment)	D430041D05Rik	>tr|F6ZGR6|F6ZGR6_MOUSE Protein D430041D05Rik (Fragment) OS=Mus musculus GN=D430041D05Rik PE=1 SV=1;>tr|D3YZ21|D3YZ21_MOUSE Protein D430041D05Rik OS=Mus musculus GN=D430041D05Rik PE=1 SV=1	2	31	31	31	28	28	27	26	20	16	28	28	27	26	20	16	28	28	27	26	20	16	29.5	29.5	29.5	181.02	1678	1678;1414	3.15	42	85	90	169	29	2	0	323.31	By MS/MS	By MS/MS	By MS/MS	By MS/MS	By MS/MS
D3YTS3;Q68FD9;F7ATU7	D3YTS3;Q68FD9;F7ATU7	35;35;27	35;35;27	35;35;27	Protein D630045J12Rik	D630045J12Rik	>tr|D3YTS3|D3YTS3_MOUSE Protein D630045J12Rik OS=Mus musculus GN=D630045J12Rik PE=1 SV=1;>sp|Q68FD9|K1549_MOUSE UPF0606 protein KIAA1549 OS=Mus musculus GN=Kiaa1549 PE=1 SV=3;>tr|F7ATU7|F7ATU7_MOUSE Protein D630045J12Rik (Fragment) OS=Mus musculus GN=D6300	3	35	35	35	34	30	27	17	17	13	34	30	27	17	17	13	34	30	27	17	17	13	24.6	24.6	24.6	179.21	1661	1661;1940;818	3.73	24	40	46	124	7	55	0	128.59	By MS/MS	By MS/MS	By MS/MS	By MS/MS	By MS/MS
Q8BPM0	Q8BPM0	33	33	31	Disheveled-associated activator of morphogenesis 1	Daam1	>sp|Q8BPM0|DAAM1_MOUSE Disheveled-associated activator of morphogenesis 1 OS=Mus musculus GN=Daam1 PE=1 SV=4	1	33	33	31	21	21	25	20	11	15	21	21	25	20	11	15	20	21	24	18	10	14	39.3	39.3	37.3	123.37	1077	1077	4.47	3	9	14	50	141	2	0	195.93	By MS/MS	By MS/MS	By MS/MS	By MS/MS	By MS/MS
Q80U19	Q80U19	17	15	15	Disheveled-associated activator of morphogenesis 2	Daam2	>sp|Q80U19|DAAM2_MOUSE Disheveled-associated activator of morphogenesis 2 OS=Mus musculus GN=Daam2 PE=2 SV=4	1	17	15	15	12	9	10	11	6	9	11	9	9	9	5	8	11	9	9	9	5	8	21.1	19.2	19.2	128.37	1115	1115	4.46	2		9	12	47		0	101.56	By MS/MS	By MS/MS	By MS/MS	By MS/MS	By MS/MS
P97318;F6VRL0;F2Z465	P97318;F6VRL0;F2Z465	2;1;1	2;1;1	2;1;1	Disabled homolog 1	Dab1	>sp|P97318|DAB1_MOUSE Disabled homolog 1 OS=Mus musculus GN=Dab1 PE=1 SV=2;>tr|F6VRL0|F6VRL0_MOUSE Disabled homolog 1 (Fragment) OS=Mus musculus GN=Dab1 PE=1 SV=1;>tr|F2Z465|F2Z465_MOUSE Disabled homolog 1 OS=Mus musculus GN=Dab1 PE=1 SV=1	3	2	2	2	2	2	2	1	1	2	2	2	2	1	1	2	2	2	2	1	1	2	5.4	5.4	5.4	63.577	588	588;214;258	3.67	2		7	2		4	0.00078927	2.3534	By MS/MS	By MS/MS	By MS/MS	By matching	By matching
Q9DCE6;E0CXT5;E9PX84;Q3TRE6;F6TQN9;E9QL31;P98078	Q9DCE6;E0CXT5;E9PX84;Q3TRE6;F6TQN9;E9QL31;P98078	1;1;1;1;1;1;1	1;1;1;1;1;1;1	1;1;1;1;1;1;1	Disabled homolog 2	Dab2	>tr|Q9DCE6|Q9DCE6_MOUSE Disabled homolog 2 OS=Mus musculus GN=Dab2 PE=1 SV=1;>tr|E0CXT5|E0CXT5_MOUSE Disabled homolog 2 OS=Mus musculus GN=Dab2 PE=1 SV=1;>tr|E9PX84|E9PX84_MOUSE Disabled homolog 2 OS=Mus musculus GN=Dab2 PE=1 SV=1;>tr|Q3TRE6|Q3TRE6_MOUSE D	7	1	1	1	1	1	1	0	0	0	1	1	1	0	0	0	1	1	1	0	0	0	4.3	4.3	4.3	25.904	235	235;236;527;548;634;745;766	4				3			0.0077954	1.6615	By matching	By matching	By MS/MS	By matching	By matching
F6RK07;A2AUX5;A2AUX3;Q3UHC7;B7ZD29;F6QQP6	F6RK07;A2AUX5;A2AUX3;Q3UHC7;B7ZD29;F6QQP6	18;18;18;18;17;15	12;12;12;12;12;10	12;12;12;12;12;10	Disabled homolog 2-interacting protein (Fragment)	Dab2ip	>tr|F6RK07|F6RK07_MOUSE Disabled homolog 2-interacting protein (Fragment) OS=Mus musculus GN=Dab2ip PE=1 SV=1;>tr|A2AUX5|A2AUX5_MOUSE Disabled homolog 2-interacting protein OS=Mus musculus GN=Dab2ip PE=1 SV=1;>tr|A2AUX3|A2AUX3_MOUSE Disabled homolog 2-inte	6	18	12	12	16	13	13	5	7	5	11	8	8	2	3	3	11	8	8	2	3	3	24.9	20.2	20.2	119.53	1083	1083;1124;1132;1189;1154;713	4.54		1	3	12	30		0	50.769	By MS/MS	By MS/MS	By MS/MS	By matching	By MS/MS
Q0PHV7	Q0PHV7	5	5	5	Dapper homolog 3	Dact3	>sp|Q0PHV7|DACT3_MOUSE Dapper homolog 3 OS=Mus musculus GN=Dact3 PE=1 SV=1	1	5	5	5	4	3	3	2	0	2	4	3	3	2	0	2	4	3	3	2	0	2	13.3	13.3	13.3	63.286	610	610	3.37		2	8	9			0	8.3264	By MS/MS	By MS/MS	By MS/MS	By MS/MS	By matching
P61804	P61804	3	3	3	Dolichyl-diphosphooligosaccharide--protein glycosyltransferase subunit DAD1	Dad1	>sp|P61804|DAD1_MOUSE Dolichyl-diphosphooligosaccharide--protein glycosyltransferase subunit DAD1 OS=Mus musculus GN=Dad1 PE=3 SV=3	1	3	3	3	0	1	2	3	3	3	0	1	2	3	3	3	0	1	2	3	3	3	28.3	28.3	28.3	12.497	113	113	1.88	14					3	0	7.9561	By matching	By matching	By matching	By MS/MS	By MS/MS
Q62165	Q62165	8	8	8	Dystroglycan	Dag1	>sp|Q62165|DAG1_MOUSE Dystroglycan OS=Mus musculus GN=Dag1 PE=1 SV=4	1	8	8	8	0	2	2	6	6	7	0	2	2	6	6	7	0	2	2	6	6	7	10.3	10.3	10.3	96.904	893	893	3.18	2	11	4	22			0	24.154	By matching	By matching	By matching	By MS/MS	By MS/MS
Q6WQJ1;S4R2M3	Q6WQJ1	15;2	15;2	15;2	Sn1-specific diacylglycerol lipase alpha	Dagla	>sp|Q6WQJ1|DGLA_MOUSE Sn1-specific diacylglycerol lipase alpha OS=Mus musculus GN=Dagla PE=1 SV=2	2	15	15	15	10	12	10	8	10	6	10	12	10	8	10	6	10	12	10	8	10	6	18.9	18.9	18.9	115.37	1044	1044;99	4.23	5	7	16	48	42	17	0	45.906	By MS/MS	By MS/MS	By MS/MS	By MS/MS	By MS/MS
Q8VC30	Q8VC30	1	1	1	Bifunctional ATP-dependent dihydroxyacetone kinase/FAD-AMP lyase (cyclizing)	Dak	>sp|Q8VC30|DHAK_MOUSE Bifunctional ATP-dependent dihydroxyacetone kinase/FAD-AMP lyase (cyclizing) OS=Mus musculus GN=Dak PE=2 SV=1	1	1	1	1	0	0	0	1	0	1	0	0	0	1	0	1	0	0	0	1	0	1	3.6	3.6	3.6	59.69	578	578	3			2				0.0070887	1.6885	By matching	By matching	By matching	By matching	By matching
P18894;Q91WH3;A0A0G2JFX0	P18894;Q91WH3	7;4;2	7;4;2	7;4;2	D-amino-acid oxidase	Dao	>sp|P18894|OXDA_MOUSE D-amino-acid oxidase OS=Mus musculus GN=Dao PE=1 SV=3;>tr|Q91WH3|Q91WH3_MOUSE D-amino acid oxidase 1, isoform CRA_a OS=Mus musculus GN=Dao PE=1 SV=1	3	7	7	7	4	4	4	5	5	3	4	4	4	5	5	3	4	4	4	5	5	3	29.6	29.6	29.6	38.661	345	345;249;133	1.76	12	32	1				0	26.477	By MS/MS	By MS/MS	By MS/MS	By MS/MS	By MS/MS
G3UWM7;G3UWZ6;G3X9M0;Q9ER88	G3UWM7;G3UWZ6;G3X9M0;Q9ER88	1;1;1;1	1;1;1;1	1;1;1;1	28S ribosomal protein S29, mitochondrial (Fragment)	Dap3	>tr|G3UWM7|G3UWM7_MOUSE 28S ribosomal protein S29, mitochondrial (Fragment) OS=Mus musculus GN=Dap3 PE=1 SV=1;>tr|G3UWZ6|G3UWZ6_MOUSE 28S ribosomal protein S29, mitochondrial (Fragment) OS=Mus musculus GN=Dap3 PE=1 SV=1;>tr|G3X9M0|G3X9M0_MOUSE 28S ribosoma	4	1	1	1	0	0	0	1	0	0	0	0	0	1	0	0	0	0	0	1	0	0	5.5	5.5	5.5	25.027	217	217;255;396;391	2		1					0.0089394	1.5794	By matching	By matching	By matching	By MS/MS	By matching
Q80YE7	Q80YE7	2	2	2	Death-associated protein kinase 1	Dapk1	>sp|Q80YE7|DAPK1_MOUSE Death-associated protein kinase 1 OS=Mus musculus GN=Dapk1 PE=1 SV=3	1	2	2	2	2	2	2	0	0	0	2	2	2	0	0	0	2	2	2	0	0	0	1.9	1.9	1.9	161.44	1442	1442	4.86				1	6		0	3.387	By MS/MS	By MS/MS	By MS/MS	By matching	By matching
O54784	O54784	1	1	1	Death-associated protein kinase 3	Dapk3	>sp|O54784|DAPK3_MOUSE Death-associated protein kinase 3 OS=Mus musculus GN=Dapk3 PE=1 SV=1	1	1	1	1	1	1	1	1	0	1	1	1	1	1	0	1	1	1	1	1	0	1	2.9	2.9	2.9	51.421	448	448	3			5				0	3.2307	By MS/MS	By MS/MS	By matching	By matching	By matching
Q922B2;Q8BJY7	Q922B2	11;2	11;2	11;2	Aspartate--tRNA ligase, cytoplasmic	Dars	>sp|Q922B2|SYDC_MOUSE Aspartate--tRNA ligase, cytoplasmic OS=Mus musculus GN=Dars PE=2 SV=2	2	11	11	11	3	4	3	8	8	9	3	4	3	8	8	9	3	4	3	8	8	9	32.9	32.9	32.9	57.147	501	501;87	3.11		3	39		1	2	0	63.67	By MS/MS	By MS/MS	By matching	By MS/MS	By MS/MS
P31786;M0QWU8	P31786;M0QWU8	7;4	7;4	2;2	Acyl-CoA-binding protein	Dbi	>sp|P31786|ACBP_MOUSE Acyl-CoA-binding protein OS=Mus musculus GN=Dbi PE=1 SV=2;>tr|M0QWU8|M0QWU8_MOUSE Acyl-CoA-binding protein OS=Mus musculus GN=Dbi PE=1 SV=1	2	7	7	2	1	1	1	6	7	7	1	1	1	6	7	7	1	1	1	2	2	2	70.1	70.1	16.1	10	87	87;77	1	41						0	101.95	By matching	By matching	By matching	By MS/MS	By MS/MS
Q9QXS6;F7CPL2	Q9QXS6	25;9	25;9	25;9	Drebrin	Dbn1	>sp|Q9QXS6|DREB_MOUSE Drebrin OS=Mus musculus GN=Dbn1 PE=1 SV=4	2	25	25	25	22	18	17	20	19	12	22	18	17	20	19	12	22	18	17	20	19	12	55.2	55.2	55.2	77.286	706	706;169	3.77	12	41	61	133	100		0	207.26	By MS/MS	By MS/MS	By MS/MS	By MS/MS	By MS/MS
Q62418	Q62418	10	10	10	Drebrin-like protein	Dbnl	>sp|Q62418|DBNL_MOUSE Drebrin-like protein OS=Mus musculus GN=Dbnl PE=1 SV=2	1	10	10	10	4	4	2	8	5	2	4	4	2	8	5	2	4	4	2	8	5	2	33.9	33.9	33.9	48.699	436	436	2.62	4	5	25				0	20.162	By MS/MS	By matching	By MS/MS	By MS/MS	By MS/MS
P53395	P53395	11	11	11	Lipoamide acyltransferase component of branched-chain alpha-keto acid dehydrogenase complex, mitochondrial	Dbt	>sp|P53395|ODB2_MOUSE Lipoamide acyltransferase component of branched-chain alpha-keto acid dehydrogenase complex, mitochondrial OS=Mus musculus GN=Dbt PE=1 SV=2	1	11	11	11	7	7	7	10	5	5	7	7	7	10	5	5	7	7	7	10	5	5	26.3	26.3	26.3	53.246	482	482	2.53	7	25	33	1		2	0	30.313	By MS/MS	By MS/MS	By MS/MS	By MS/MS	By MS/MS
P61963	P61963	3	3	3	DDB1- and CUL4-associated factor 7	Dcaf7	>sp|P61963|DCAF7_MOUSE DDB1- and CUL4-associated factor 7 OS=Mus musculus GN=Dcaf7 PE=2 SV=1	1	3	3	3	2	3	2	2	0	0	2	3	2	2	0	0	2	3	2	2	0	0	13.7	13.7	13.7	38.926	342	342	2		9					0	10.975	By MS/MS	By MS/MS	By matching	By matching	By matching
Q8BHC4;B0QZX9	Q8BHC4;B0QZX9	10;5	10;5	10;5	Dephospho-CoA kinase domain-containing protein	Dcakd	>sp|Q8BHC4|DCAKD_MOUSE Dephospho-CoA kinase domain-containing protein OS=Mus musculus GN=Dcakd PE=2 SV=1;>tr|B0QZX9|B0QZX9_MOUSE Dephospho-CoA kinase domain-containing protein (Fragment) OS=Mus musculus GN=Dcakd PE=1 SV=1	2	10	10	10	9	8	6	8	8	6	9	8	6	8	8	6	9	8	6	8	8	6	44.2	44.2	44.2	26.476	231	231;105	1.06	63	2	1				0	18.343	By MS/MS	By MS/MS	By MS/MS	By MS/MS	By MS/MS
P70211	P70211	8	8	8	Netrin receptor DCC	Dcc	>sp|P70211|DCC_MOUSE Netrin receptor DCC OS=Mus musculus GN=Dcc PE=1 SV=2	1	8	8	8	0	1	4	6	6	7	0	1	4	6	6	7	0	1	4	6	6	7	8.3	8.3	8.3	158.34	1447	1447	4.57	1			11	16	2	0	29.133	By matching	By matching	By MS/MS	By MS/MS	By MS/MS
Q9JLM8;Q8CCN4	Q9JLM8;Q8CCN4	34;17	34;17	2;2	Serine/threonine-protein kinase DCLK1	Dclk1	>sp|Q9JLM8|DCLK1_MOUSE Serine/threonine-protein kinase DCLK1 OS=Mus musculus GN=Dclk1 PE=1 SV=1;>tr|Q8CCN4|Q8CCN4_MOUSE Serine/threonine-protein kinase DCLK1 OS=Mus musculus GN=Dclk1 PE=2 SV=1	2	34	34	2	27	28	27	26	17	18	27	28	27	26	17	18	2	1	1	2	0	1	55	55	4.9	84.152	756	756;449	3.28	23	66	84	194	11	1	0	204.29	By MS/MS	By MS/MS	By MS/MS	By MS/MS	By MS/MS
A0A0A6YX71;Q6PGN3;A0A0A6YX33;A0A0A6YWI6	A0A0A6YX71;Q6PGN3;A0A0A6YX33;A0A0A6YWI6	14;13;12;12	14;13;12;12	13;12;11;11	Serine/threonine-protein kinase DCLK2	Dclk2	>tr|A0A0A6YX71|A0A0A6YX71_MOUSE Serine/threonine-protein kinase DCLK2 OS=Mus musculus GN=Dclk2 PE=1 SV=1;>sp|Q6PGN3|DCLK2_MOUSE Serine/threonine-protein kinase DCLK2 OS=Mus musculus GN=Dclk2 PE=1 SV=1;>tr|A0A0A6YX33|A0A0A6YX33_MOUSE Serine/threonine-protei	4	14	14	13	9	11	12	6	5	5	9	11	12	6	5	5	8	10	11	6	5	5	24.3	24.3	24.3	78.052	711	711;756;591;641	3.61	2	7	8	54			0	50.419	By MS/MS	By MS/MS	By MS/MS	By MS/MS	By MS/MS
D6RFQ0;Q3TBW9;Q9DAR7	D6RFQ0;Q3TBW9;Q9DAR7	1;1;1	1;1;1	1;1;1	m7GpppX diphosphatase	Dcps	>tr|D6RFQ0|D6RFQ0_MOUSE m7GpppX diphosphatase OS=Mus musculus GN=Dcps PE=1 SV=1;>tr|Q3TBW9|Q3TBW9_MOUSE m7GpppX diphosphatase OS=Mus musculus GN=Dcps PE=1 SV=1;>sp|Q9DAR7|DCPS_MOUSE m7GpppX diphosphatase OS=Mus musculus GN=Dcps PE=1 SV=1	3	1	1	1	0	0	0	1	1	1	0	0	0	1	1	1	0	0	0	1	1	1	14.7	14.7	14.7	11.063	102	102;291;338	1.67	2	4					0	3.6126	By matching	By matching	By matching	By matching	By MS/MS
E9Q3M3;O08788;E9Q586;D3YX34;D3Z2M9;D3YYG9	E9Q3M3;O08788;E9Q586;D3YX34	47;46;43;39;4;4	47;46;43;39;4;4	47;46;43;39;4;4	Dynactin subunit 1	Dctn1	>tr|E9Q3M3|E9Q3M3_MOUSE Dynactin subunit 1 OS=Mus musculus GN=Dctn1 PE=1 SV=1;>sp|O08788|DCTN1_MOUSE Dynactin subunit 1 OS=Mus musculus GN=Dctn1 PE=1 SV=3;>tr|E9Q586|E9Q586_MOUSE Dynactin subunit 1 OS=Mus musculus GN=Dctn1 PE=1 SV=1;>tr|D3YX34|D3YX34_MOUSE	6	47	47	47	20	21	24	43	29	31	20	21	24	43	29	31	20	21	24	43	29	31	45.9	45.9	45.9	139.76	1264	1264;1281;1239;1142;159;190	4.38	5	17	47	88	189	23	0	323.31	By MS/MS	By MS/MS	By MS/MS	By MS/MS	By MS/MS
Q99KJ8	Q99KJ8	22	22	22	Dynactin subunit 2	Dctn2	>sp|Q99KJ8|DCTN2_MOUSE Dynactin subunit 2 OS=Mus musculus GN=Dctn2 PE=1 SV=3	1	22	22	22	17	15	15	17	15	15	17	15	15	17	15	15	17	15	15	17	15	15	56.7	56.7	56.7	44.116	402	402	2.06	50	89	61				0	186.98	By MS/MS	By MS/MS	By MS/MS	By MS/MS	By MS/MS
Q9Z0Y1;E9Q919	Q9Z0Y1;E9Q919	6;4	6;4	6;4	Dynactin subunit 3	Dctn3	>sp|Q9Z0Y1|DCTN3_MOUSE Dynactin subunit 3 OS=Mus musculus GN=Dctn3 PE=2 SV=2;>tr|E9Q919|E9Q919_MOUSE Dynactin subunit 3 OS=Mus musculus GN=Dctn3 PE=1 SV=1	2	6	6	6	2	2	2	4	5	3	2	2	2	4	5	3	2	2	2	4	5	3	40.3	40.3	40.3	20.978	186	186;159	1	24						0	58.941	By MS/MS	By MS/MS	By matching	By MS/MS	By MS/MS
Q8CBY8	Q8CBY8	8	8	8	Dynactin subunit 4	Dctn4	>sp|Q8CBY8|DCTN4_MOUSE Dynactin subunit 4 OS=Mus musculus GN=Dctn4 PE=1 SV=1	1	8	8	8	6	4	3	5	7	5	6	4	3	5	7	5	6	4	3	5	7	5	26.3	26.3	26.3	53.056	467	467	2.74		14	39				0	23.686	By MS/MS	By MS/MS	By MS/MS	By MS/MS	By MS/MS
Q9QZB9	Q9QZB9	3	3	3	Dynactin subunit 5	Dctn5	>sp|Q9QZB9|DCTN5_MOUSE Dynactin subunit 5 OS=Mus musculus GN=Dctn5 PE=1 SV=1	1	3	3	3	3	2	2	3	2	3	3	2	2	3	2	3	3	2	2	3	2	3	17	17	17	20.14	182	182	1	16						0	9.1161	By MS/MS	By MS/MS	By MS/MS	By MS/MS	By MS/MS
A0A0G2JEA2;A0A0G2JDN9;A0A0G2JDM0;A0A0G2JGV7;Q3UT23;A0A0B4J1K8;Q9QZ73	A0A0G2JEA2;A0A0G2JDN9;A0A0G2JDM0;A0A0G2JGV7;Q3UT23;A0A0B4J1K8;Q9QZ73	2;2;2;2;2;2;2	2;2;2;2;2;2;2	2;2;2;2;2;2;2	DCN1-like protein 1	Dcun1d1	>tr|A0A0G2JEA2|A0A0G2JEA2_MOUSE DCN1-like protein 1 OS=Mus musculus GN=Dcun1d1 PE=4 SV=1;>tr|A0A0G2JDN9|A0A0G2JDN9_MOUSE DCN1-like protein 1 (Fragment) OS=Mus musculus GN=Dcun1d1 PE=4 SV=1;>tr|A0A0G2JDM0|A0A0G2JDM0_MOUSE DCN1-like protein 1 (Fragment) OS=M	7	2	2	2	0	0	0	2	0	0	0	0	0	2	0	0	0	0	0	2	0	0	31.2	31.2	31.2	10.917	93	93;115;142;220;244;259;259	1	2						0.0020619	2.1654	By matching	By matching	By matching	By MS/MS	By matching
Q8K0V2;D3YWG7	Q8K0V2;D3YWG7	4;3	4;3	4;3	DCN1-like protein 3	Dcun1d3	>sp|Q8K0V2|DCNL3_MOUSE DCN1-like protein 3 OS=Mus musculus GN=Dcun1d3 PE=2 SV=1;>tr|D3YWG7|D3YWG7_MOUSE DCN1-like protein (Fragment) OS=Mus musculus GN=Dcun1d3 PE=1 SV=1	2	4	4	4	2	2	0	4	2	1	2	2	0	4	2	1	2	2	0	4	2	1	14.8	14.8	14.8	34.438	304	304;165	1.93	1	14					0	41.391	By MS/MS	By MS/MS	By matching	By MS/MS	By MS/MS
Q9CWS0;D3YU15	Q9CWS0;D3YU15	9;5	9;5	8;4	N(G),N(G)-dimethylarginine dimethylaminohydrolase 1	Ddah1	>sp|Q9CWS0|DDAH1_MOUSE N(G),N(G)-dimethylarginine dimethylaminohydrolase 1 OS=Mus musculus GN=Ddah1 PE=1 SV=3;>tr|D3YU15|D3YU15_MOUSE Dimethylarginine dimethylaminohydrolase 1, isoform CRA_a OS=Mus musculus GN=Ddah1 PE=1 SV=1	2	9	9	8	1	1	1	7	8	6	1	1	1	7	8	6	1	1	1	6	7	6	40.4	40.4	40.4	31.381	285	285;182	1.56	22	28					0	36.608	By MS/MS	By matching	By matching	By MS/MS	By MS/MS
Q99LD8;O08972;G3UZR0	Q99LD8;O08972;G3UZR0	4;3;2	3;2;1	3;2;1	N(G),N(G)-dimethylarginine dimethylaminohydrolase 2	Ddah2	>sp|Q99LD8|DDAH2_MOUSE N(G),N(G)-dimethylarginine dimethylaminohydrolase 2 OS=Mus musculus GN=Ddah2 PE=1 SV=1;>tr|O08972|O08972_MOUSE Dimethylarginine dimethylaminohydrolase 2, isoform CRA_a OS=Mus musculus GN=Ddah2 PE=1 SV=1;>tr|G3UZR0|G3UZR0_MOUSE N(G),N	3	4	3	3	1	0	0	4	3	2	1	0	0	3	2	2	1	0	0	3	2	2	24.9	22.1	22.1	29.645	285	285;244;157	1.76	4	13					0	27.149	By matching	By matching	By matching	By MS/MS	By MS/MS
Q3U1J4	Q3U1J4	8	8	8	DNA damage-binding protein 1	Ddb1	>sp|Q3U1J4|DDB1_MOUSE DNA damage-binding protein 1 OS=Mus musculus GN=Ddb1 PE=1 SV=2	1	8	8	8	4	5	3	7	6	5	4	5	3	7	6	5	4	5	3	7	6	5	11.5	11.5	11.5	126.85	1140	1140	4.46	1		3	21	27	2	0	25.235	By MS/MS	By matching	By MS/MS	By MS/MS	By MS/MS
D6RH62;F8WHP5;E9QQ38;F8WIJ5	D6RH62;F8WHP5;E9QQ38;F8WIJ5	1;1;1;1	1;1;1;1	1;1;1;1	Phospholipase DDHD1	Ddhd1	>tr|D6RH62|D6RH62_MOUSE Phospholipase DDHD1 OS=Mus musculus GN=Ddhd1 PE=1 SV=1;>tr|F8WHP5|F8WHP5_MOUSE Phospholipase DDHD1 OS=Mus musculus GN=Ddhd1 PE=1 SV=1;>tr|E9QQ38|E9QQ38_MOUSE Phospholipase DDHD1 OS=Mus musculus GN=Ddhd1 PE=1 SV=1;>tr|F8WIJ5|F8WIJ5_M	4	1	1	1	0	0	0	0	1	1	0	0	0	0	1	1	0	0	0	0	1	1	3.1	3.1	3.1	37.882	352	352;856;884;918	4.5				1	1		0.0015637	2.2463	By matching	By matching	By matching	By matching	By matching
Q80TS7	Q80TS7	7	7	7	Dendrin	Ddn	>sp|Q80TS7|DEND_MOUSE Dendrin OS=Mus musculus GN=Ddn PE=1 SV=3	1	7	7	7	6	2	3	2	0	3	6	2	3	2	0	3	6	2	3	2	0	3	15.5	15.5	15.5	76.406	710	710	4.12				15	2		0	20.614	By MS/MS	By MS/MS	By MS/MS	By MS/MS	By matching
O54734	O54734	14	14	14	Dolichyl-diphosphooligosaccharide--protein glycosyltransferase 48 kDa subunit	Ddost	>sp|O54734|OST48_MOUSE Dolichyl-diphosphooligosaccharide--protein glycosyltransferase 48 kDa subunit OS=Mus musculus GN=Ddost PE=1 SV=2	1	14	14	14	10	12	11	12	12	12	10	12	11	12	12	12	10	12	11	12	12	12	54.6	54.6	54.6	49.027	441	441	2.04	27	85	3	2	3	4	0	163.17	By MS/MS	By MS/MS	By MS/MS	By MS/MS	By MS/MS
Q80WW9	Q80WW9	7	7	7	DDRGK domain-containing protein 1	Ddrgk1	>sp|Q80WW9|DDRGK_MOUSE DDRGK domain-containing protein 1 OS=Mus musculus GN=Ddrgk1 PE=1 SV=2	1	7	7	7	6	6	7	6	5	6	6	6	7	6	5	6	6	6	7	6	5	6	39.7	39.7	39.7	35.977	315	315	1.98	1	47					0	93.757	By MS/MS	By MS/MS	By MS/MS	By MS/MS	By MS/MS
O35215;G3UYJ7;G3UZN1	O35215;G3UYJ7	5;3;2	5;3;2	5;3;2	D-dopachrome decarboxylase	Ddt	>sp|O35215|DOPD_MOUSE D-dopachrome decarboxylase OS=Mus musculus GN=Ddt PE=1 SV=3;>tr|G3UYJ7|G3UYJ7_MOUSE Protein Gm20441 (Fragment) OS=Mus musculus GN=Gm20441 PE=4 SV=1	3	5	5	5	0	0	0	2	2	5	0	0	0	2	2	5	0	0	0	2	2	5	50	50	50	13.077	118	118;252;73	1	11						0	11.942	By matching	By matching	By matching	By MS/MS	By MS/MS
Q91VR5	Q91VR5	24	24	24	ATP-dependent RNA helicase DDX1	Ddx1	>sp|Q91VR5|DDX1_MOUSE ATP-dependent RNA helicase DDX1 OS=Mus musculus GN=Ddx1 PE=1 SV=1	1	24	24	24	18	16	18	13	12	9	18	16	18	13	12	9	18	16	18	13	12	9	38.1	38.1	38.1	82.499	740	740	3.61	4	9	32	115			0	157.36	By MS/MS	By MS/MS	By MS/MS	By MS/MS	By MS/MS
Q80Y44	Q80Y44	1	1	1	Probable ATP-dependent RNA helicase DDX10	Ddx10	>sp|Q80Y44|DDX10_MOUSE Probable ATP-dependent RNA helicase DDX10 OS=Mus musculus GN=Ddx10 PE=1 SV=2	1	1	1	1	1	1	1	1	0	0	1	1	1	1	0	0	1	1	1	1	0	0	1.5	1.5	1.5	100.74	875	875	1.8	1	4					1	-2	By MS/MS	By matching	By matching	By matching	By matching
Q3U741;Q501J6	Q3U741;Q501J6	7;7	4;4	4;4	DEAD (Asp-Glu-Ala-Asp) box polypeptide 17, isoform CRA_a	Ddx17	>tr|Q3U741|Q3U741_MOUSE DEAD (Asp-Glu-Ala-Asp) box polypeptide 17, isoform CRA_a OS=Mus musculus GN=Ddx17 PE=1 SV=1;>sp|Q501J6|DDX17_MOUSE Probable ATP-dependent RNA helicase DDX17 OS=Mus musculus GN=Ddx17 PE=1 SV=1	2	7	4	4	5	5	7	4	2	4	2	2	4	1	2	2	2	2	4	1	2	2	12.1	7.1	7.1	72.584	652	652;650	3.62			6	10			0	6.216	By MS/MS	By MS/MS	By MS/MS	By matching	By matching
A0A0G2JE88;Q9JJY4	A0A0G2JE88;Q9JJY4	1;1	1;1	1;1	Probable ATP-dependent RNA helicase DDX20	Ddx20	>tr|A0A0G2JE88|A0A0G2JE88_MOUSE Probable ATP-dependent RNA helicase DDX20 OS=Mus musculus GN=Ddx20 PE=4 SV=1;>sp|Q9JJY4|DDX20_MOUSE Probable ATP-dependent RNA helicase DDX20 OS=Mus musculus GN=Ddx20 PE=1 SV=2	2	1	1	1	1	0	0	0	0	0	1	0	0	0	0	0	1	0	0	0	0	0	18.7	18.7	18.7	14.518	139	139;825	5					1		0	2.9398	By MS/MS	By matching	By matching	By matching	By matching
F8WJA0;Q9ESV0	F8WJA0;Q9ESV0	2;2	2;2	2;2	ATP-dependent RNA helicase DDX24	Ddx24	>tr|F8WJA0|F8WJA0_MOUSE ATP-dependent RNA helicase DDX24 OS=Mus musculus GN=Ddx24 PE=1 SV=1;>sp|Q9ESV0|DDX24_MOUSE ATP-dependent RNA helicase DDX24 OS=Mus musculus GN=Ddx24 PE=1 SV=2	2	2	2	2	0	1	0	1	1	0	0	1	0	1	1	0	0	1	0	1	1	0	4.1	4.1	4.1	101.37	903	903;857	4.67				1	2		1	-2	By matching	By MS/MS	By matching	By MS/MS	By MS/MS
H3BLJ6;Q921N6	H3BLJ6;Q921N6	1;1	1;1	1;1	MCG14602, isoform CRA_b (Fragment)	Ddx27	>tr|H3BLJ6|H3BLJ6_MOUSE MCG14602, isoform CRA_b (Fragment) OS=Mus musculus GN=Ddx27 PE=1 SV=1;>sp|Q921N6|DDX27_MOUSE Probable ATP-dependent RNA helicase DDX27 OS=Mus musculus GN=Ddx27 PE=1 SV=3	2	1	1	1	0	0	0	0	1	0	0	0	0	0	1	0	0	0	0	0	1	0	4.8	4.8	4.8	33.952	310	310;760	5					1		1	-2	By matching	By matching	By matching	By matching	By MS/MS
Q62167;P16381	Q62167;P16381	25;22	25;22	5;2	ATP-dependent RNA helicase DDX3X	Ddx3x	>sp|Q62167|DDX3X_MOUSE ATP-dependent RNA helicase DDX3X OS=Mus musculus GN=Ddx3x PE=1 SV=3;>sp|P16381|DDX3L_MOUSE Putative ATP-dependent RNA helicase Pl10 OS=Mus musculus GN=D1Pas1 PE=2 SV=1	2	25	25	5	16	14	18	12	14	16	16	14	18	12	14	16	3	3	3	4	4	4	37.6	37.6	13.3	73.101	662	662;660	3.28	4	17	74	70	1		0	165.24	By MS/MS	By MS/MS	By MS/MS	By MS/MS	By MS/MS
Q62095	Q62095	23	3	3	ATP-dependent RNA helicase DDX3Y	Ddx3y	>sp|Q62095|DDX3Y_MOUSE ATP-dependent RNA helicase DDX3Y OS=Mus musculus GN=Ddx3y PE=1 SV=2	1	23	3	3	15	14	17	11	13	14	2	3	2	3	3	2	2	3	2	3	3	2	30.2	7.3	7.3	73.427	658	658	3.35		1	16	8	1		0	11.772	By MS/MS	By MS/MS	By MS/MS	By MS/MS	By MS/MS
Q8BTS0;Q61656;S4R1I6;B1ARC0;B1ARB9;S4R1E3	Q8BTS0;Q61656;S4R1I6	19;19;13;4;4;2	18;18;12;4;4;2	16;16;10;4;4;2	DEAD (Asp-Glu-Ala-Asp) box polypeptide 5	Ddx5	>tr|Q8BTS0|Q8BTS0_MOUSE DEAD (Asp-Glu-Ala-Asp) box polypeptide 5 OS=Mus musculus GN=Ddx5 PE=1 SV=1;>sp|Q61656|DDX5_MOUSE Probable ATP-dependent RNA helicase DDX5 OS=Mus musculus GN=Ddx5 PE=1 SV=2;>tr|S4R1I6|S4R1I6_MOUSE MCG2872, isoform CRA_b OS=Mus muscul	6	19	18	16	17	16	16	13	7	8	16	15	15	12	7	7	14	13	13	10	7	6	36.3	34.5	32.8	69.265	615	615;614;406;168;183;71	2.92	1	13	89	6			0	52.539	By MS/MS	By MS/MS	By MS/MS	By MS/MS	By MS/MS
P54823	P54823	7	7	7	Probable ATP-dependent RNA helicase DDX6	Ddx6	>sp|P54823|DDX6_MOUSE Probable ATP-dependent RNA helicase DDX6 OS=Mus musculus GN=Ddx6 PE=1 SV=1	1	7	7	7	6	5	5	6	3	5	6	5	5	6	3	5	6	5	5	6	3	5	20.5	20.5	20.5	54.191	483	483	2.94		3	31	1			0	33.464	By MS/MS	By MS/MS	By MS/MS	By MS/MS	By MS/MS
Q9CQ62	Q9CQ62	8	8	8	2,4-dienoyl-CoA reductase, mitochondrial	Decr1	>sp|Q9CQ62|DECR_MOUSE 2,4-dienoyl-CoA reductase, mitochondrial OS=Mus musculus GN=Decr1 PE=1 SV=1	1	8	8	8	7	7	7	3	3	5	7	7	7	3	3	5	7	7	7	3	3	5	25.4	25.4	25.4	36.213	335	335	1.81	15	39	4				0	25.062	By MS/MS	By MS/MS	By MS/MS	By MS/MS	By MS/MS
O09005	O09005	1	1	1	Sphingolipid delta(4)-desaturase DES1	Degs1	>sp|O09005|DEGS1_MOUSE Sphingolipid delta(4)-desaturase DES1 OS=Mus musculus GN=Degs1 PE=2 SV=1	1	1	1	1	0	0	0	1	1	1	0	0	0	1	1	1	0	0	0	1	1	1	5	5	5	38.241	323	323	4.43		2			3	2	0.0020629	2.1682	By matching	By matching	By matching	By MS/MS	By matching
Q8K382;A2ALU3	Q8K382;A2ALU3	3;2	3;2	3;2	DENN domain-containing protein 1A	Dennd1a	>sp|Q8K382|DEN1A_MOUSE DENN domain-containing protein 1A OS=Mus musculus GN=Dennd1a PE=1 SV=2;>tr|A2ALU3|A2ALU3_MOUSE DENN domain-containing protein 1A (Fragment) OS=Mus musculus GN=Dennd1a PE=1 SV=5	2	3	3	3	1	2	1	2	1	2	1	2	1	2	1	2	1	2	1	2	1	2	5.4	5.4	5.4	111.54	1016	1016;278	4.2			5	2	8		0.0020544	2.1303	By MS/MS	By MS/MS	By matching	By matching	By MS/MS
Q3U1Y4;F6RXE7	Q3U1Y4;F6RXE7	2;1	2;1	2;1	DENN domain-containing protein 4B	Dennd4b	>sp|Q3U1Y4|DEN4B_MOUSE DENN domain-containing protein 4B OS=Mus musculus GN=Dennd4b PE=2 SV=2;>tr|F6RXE7|F6RXE7_MOUSE DENN domain-containing protein 4B (Fragment) OS=Mus musculus GN=Dennd4b PE=1 SV=1	2	2	2	2	0	0	0	2	2	1	0	0	0	2	2	1	0	0	0	2	2	1	1.7	1.7	1.7	164.74	1499	1499;264	4.67				2	4		0	4.1728	By matching	By matching	By matching	By MS/MS	By MS/MS
E9Q0G1;Q9CQJ6	E9Q0G1;Q9CQJ6	1;1	1;1	1;1	Density-regulated protein (Fragment)	Denr	>tr|E9Q0G1|E9Q0G1_MOUSE Density-regulated protein (Fragment) OS=Mus musculus GN=Denr PE=1 SV=5;>sp|Q9CQJ6|DENR_MOUSE Density-regulated protein OS=Mus musculus GN=Denr PE=2 SV=1	2	1	1	1	0	0	0	1	1	0	0	0	0	1	1	0	0	0	0	1	1	0	9.3	9.3	9.3	20.493	183	183;198	1.8	1	4					0	47.987	By matching	By matching	By matching	By MS/MS	By MS/MS
Q99J56	Q99J56	2	2	2	Derlin-1	Derl1	>sp|Q99J56|DERL1_MOUSE Derlin-1 OS=Mus musculus GN=Derl1 PE=1 SV=1	1	2	2	2	0	0	0	1	2	2	0	0	0	1	2	2	0	0	0	1	2	2	7.6	7.6	7.6	28.834	251	251	5.22				1	5	3	0.0052317	1.8733	By matching	By matching	By matching	By MS/MS	By MS/MS
Q3UFM6;O70279	Q3UFM6;O70279	1;1	1;1	1;1	Expressed sequence 2 embryonic lethal, isoform CRA_a	Dgcr14	>tr|Q3UFM6|Q3UFM6_MOUSE Expressed sequence 2 embryonic lethal, isoform CRA_a OS=Mus musculus GN=Dgcr14 PE=1 SV=1;>sp|O70279|DGC14_MOUSE Protein DGCR14 OS=Mus musculus GN=Dgcr14 PE=2 SV=2	2	1	1	1	1	0	1	1	1	0	1	0	1	1	1	0	1	0	1	1	1	0	4.4	4.4	4.4	52.674	480	480;479	3			4				1	-2	By matching	By matching	By matching	By MS/MS	By MS/MS
Q6NS52	Q6NS52	15	15	15	Diacylglycerol kinase beta	Dgkb	>sp|Q6NS52|DGKB_MOUSE Diacylglycerol kinase beta OS=Mus musculus GN=Dgkb PE=2 SV=2	1	15	15	15	12	7	11	9	8	3	12	7	11	9	8	3	12	7	11	9	8	3	26.8	26.8	26.8	90.271	802	802	3.77	5	2	13	81	5	1	0	65.083	By MS/MS	By MS/MS	By MS/MS	By MS/MS	By MS/MS
Q9R1C6;F2Z490	Q9R1C6;F2Z490	13;11	13;11	13;11	Diacylglycerol kinase epsilon	Dgke	>sp|Q9R1C6|DGKE_MOUSE Diacylglycerol kinase epsilon OS=Mus musculus GN=Dgke PE=2 SV=1;>tr|F2Z490|F2Z490_MOUSE Diacylglycerol kinase epsilon OS=Mus musculus GN=Dgke PE=1 SV=1	2	13	13	13	7	8	8	10	9	6	7	8	8	10	9	6	7	8	8	10	9	6	32.6	32.6	32.6	63.634	564	564;406	3.21	3	15	50	10	9	4	0	70.284	By MS/MS	By MS/MS	By MS/MS	By MS/MS	By MS/MS
Q8C413;Q91WG7;F2Z409	Q8C413;Q91WG7;F2Z409	2;2;1	2;2;1	2;2;1	Diacylglycerol kinase	Dgkg	>tr|Q8C413|Q8C413_MOUSE Diacylglycerol kinase OS=Mus musculus GN=Dgkg PE=1 SV=1;>sp|Q91WG7|DGKG_MOUSE Diacylglycerol kinase gamma OS=Mus musculus GN=Dgkg PE=2 SV=1;>tr|F2Z409|F2Z409_MOUSE Diacylglycerol kinase gamma OS=Mus musculus GN=Dgkg PE=1 SV=1	3	2	2	2	2	2	2	1	2	2	2	2	2	1	2	2	2	2	2	1	2	2	3.3	3.3	3.3	83.971	749	749;788;392	4				15			0.00027307	2.7374	By MS/MS	By MS/MS	By MS/MS	By matching	By matching
D3YXJ0	D3YXJ0	1	1	1	Diacylglycerol kinase	Dgkh	>tr|D3YXJ0|D3YXJ0_MOUSE Diacylglycerol kinase OS=Mus musculus GN=Dgkh PE=1 SV=1	1	1	1	1	0	0	0	0	1	1	0	0	0	0	1	1	0	0	0	0	1	1	1.3	1.3	1.3	127.36	1156	1156	4.5				1	1		0	4.0313	By matching	By matching	By matching	By matching	By matching
D3Z2W1;D3YWQ0;S4R2G0;D3Z519;S4R215	D3Z2W1;D3YWQ0;S4R2G0;D3Z519	7;7;6;6;3	7;7;6;6;3	6;6;5;5;2	Diacylglycerol kinase	Dgki	>tr|D3Z2W1|D3Z2W1_MOUSE Diacylglycerol kinase OS=Mus musculus GN=Dgki PE=1 SV=1;>tr|D3YWQ0|D3YWQ0_MOUSE Diacylglycerol kinase OS=Mus musculus GN=Dgki PE=1 SV=1;>tr|S4R2G0|S4R2G0_MOUSE Diacylglycerol kinase OS=Mus musculus GN=Dgki PE=1 SV=1;>tr|D3Z519|D3Z51	5	7	7	6	5	4	4	1	0	2	5	4	4	1	0	2	5	4	3	0	0	1	9.7	9.7	8.3	115.96	1050	1050;1071;841;899;591	5					16		0	20.131	By MS/MS	By MS/MS	By MS/MS	By MS/MS	By matching
A2AHJ7;A2AHK0;Q80UP3	A2AHJ7;A2AHK0;Q80UP3	6;5;5	5;4;4	5;4;4	Diacylglycerol kinase	Dgkz	>tr|A2AHJ7|A2AHJ7_MOUSE Diacylglycerol kinase OS=Mus musculus GN=Dgkz PE=1 SV=1;>tr|A2AHK0|A2AHK0_MOUSE Diacylglycerol kinase OS=Mus musculus GN=Dgkz PE=1 SV=1;>sp|Q80UP3|DGKZ_MOUSE Diacylglycerol kinase zeta OS=Mus musculus GN=Dgkz PE=1 SV=2	3	6	5	5	4	1	2	3	2	2	4	1	1	2	2	1	4	1	1	2	2	1	9.2	7.6	7.6	105.9	946	946;1123;929	4.93				2	12	1	0	9.6175	By MS/MS	By matching	By MS/MS	By MS/MS	By MS/MS
O35435;E9Q1V3;F6TCT7;D3YZY5;F6ZQJ5	O35435;E9Q1V3	15;12;4;3;1	15;12;4;3;1	15;12;4;3;1	Dihydroorotate dehydrogenase (quinone), mitochondrial	Dhodh	>sp|O35435|PYRD_MOUSE Dihydroorotate dehydrogenase (quinone), mitochondrial OS=Mus musculus GN=Dhodh PE=2 SV=2;>tr|E9Q1V3|E9Q1V3_MOUSE Dihydroorotate dehydrogenase (quinone), mitochondrial OS=Mus musculus GN=Dhodh PE=1 SV=1	5	15	15	15	3	2	0	11	13	8	3	2	0	11	13	8	3	2	0	11	13	8	55.9	55.9	55.9	42.699	395	395;277;167;103;96	2.04	1	45			1		0	56.527	By MS/MS	By MS/MS	By matching	By MS/MS	By MS/MS
Q99L04	Q99L04	15	15	15	Dehydrogenase/reductase SDR family member 1	Dhrs1	>sp|Q99L04|DHRS1_MOUSE Dehydrogenase/reductase SDR family member 1 OS=Mus musculus GN=Dhrs1 PE=2 SV=1	1	15	15	15	2	1	3	12	11	6	2	1	3	12	11	6	2	1	3	12	11	6	61.7	61.7	61.7	34.005	313	313	1.62	23	34	1				0	71.807	By matching	By matching	By MS/MS	By MS/MS	By MS/MS
Q5SS80;B0QZT2;Q5SS84	Q5SS80;B0QZT2	4;3;1	4;3;1	4;3;1	Dehydrogenase/reductase SDR family member 13	Dhrs13	>sp|Q5SS80|DHR13_MOUSE Dehydrogenase/reductase SDR family member 13 OS=Mus musculus GN=Dhrs13 PE=2 SV=1;>tr|B0QZT2|B0QZT2_MOUSE Dehydrogenase/reductase SDR family member 13 OS=Mus musculus GN=Dhrs13 PE=1 SV=1	3	4	4	4	2	1	1	1	3	2	2	1	1	1	3	2	2	1	1	1	3	2	13	13	13	40.744	376	376;326;116	2		12					0	25.05	By MS/MS	By matching	By matching	By MS/MS	By MS/MS
Q99LB2	Q99LB2	13	13	13	Dehydrogenase/reductase SDR family member 4	Dhrs4	>sp|Q99LB2|DHRS4_MOUSE Dehydrogenase/reductase SDR family member 4 OS=Mus musculus GN=Dhrs4 PE=1 SV=3	1	13	13	13	9	8	5	9	8	6	9	8	5	9	8	6	9	8	5	9	8	6	46.6	46.6	46.6	29.884	279	279	1.46	33	28					0	111.78	By MS/MS	By MS/MS	By MS/MS	By MS/MS	By MS/MS
Z4YKT6;Q99J47	Z4YKT6;Q99J47	8;8	8;8	8;8	Dehydrogenase/reductase SDR family member 7B	Dhrs7b	>tr|Z4YKT6|Z4YKT6_MOUSE Dehydrogenase/reductase SDR family member 7B OS=Mus musculus GN=Dhrs7b PE=1 SV=1;>sp|Q99J47|DRS7B_MOUSE Dehydrogenase/reductase SDR family member 7B OS=Mus musculus GN=Dhrs7b PE=2 SV=1	2	8	8	8	5	5	4	5	5	6	5	5	4	5	5	6	5	5	4	5	5	6	34.7	34.7	34.7	33.225	308	308;323	1.92	3	37					0	24.369	By MS/MS	By MS/MS	By MS/MS	By MS/MS	By MS/MS
A0A0G2JG10;Q497W9;O35286;A0A0G2JGQ5	A0A0G2JG10;Q497W9;O35286	3;3;3;1	3;3;3;1	3;3;3;1	Pre-mRNA-splicing factor ATP-dependent RNA helicase DHX15	Dhx15	>tr|A0A0G2JG10|A0A0G2JG10_MOUSE Pre-mRNA-splicing factor ATP-dependent RNA helicase DHX15 OS=Mus musculus GN=Dhx15 PE=4 SV=1;>tr|Q497W9|Q497W9_MOUSE DEAH (Asp-Glu-Ala-His) box polypeptide 15 OS=Mus musculus GN=Dhx15 PE=2 SV=1;>sp|O35286|DHX15_MOUSE Pre-mRN	4	3	3	3	3	2	2	0	0	0	3	2	2	0	0	0	3	2	2	0	0	0	5.9	5.9	5.9	68.578	608	608;703;795;186	3.36			7	4			0	21.039	By MS/MS	By MS/MS	By MS/MS	By matching	By matching
Q6PGC1	Q6PGC1	1	1	1	ATP-dependent RNA helicase Dhx29	Dhx29	>sp|Q6PGC1|DHX29_MOUSE ATP-dependent RNA helicase Dhx29 OS=Mus musculus GN=Dhx29 PE=2 SV=1	1	1	1	1	0	0	0	1	1	1	0	0	0	1	1	1	0	0	0	1	1	1	0.9	0.9	0.9	153.97	1365	1365	4.25				3	1		0.0070922	1.6927	By matching	By matching	By matching	By matching	By matching
A0A0G2JGL8;Q99PU8;A0A0G2JGD9;A0A0G2JGY7;A0A0G2JE53;A0A0G2JGL1	A0A0G2JGL8;Q99PU8	16;16;1;1;1;1	16;16;1;1;1;1	16;16;1;1;1;1	Putative ATP-dependent RNA helicase DHX30	Dhx30	>tr|A0A0G2JGL8|A0A0G2JGL8_MOUSE Putative ATP-dependent RNA helicase DHX30 OS=Mus musculus GN=Dhx30 PE=4 SV=1;>sp|Q99PU8|DHX30_MOUSE Putative ATP-dependent RNA helicase DHX30 OS=Mus musculus GN=Dhx30 PE=2 SV=1	6	16	16	16	8	11	13	3	2	5	8	11	13	3	2	5	8	11	13	3	2	5	18.2	18.2	18.2	133.03	1186	1186;1217;101;134;175;239	4.6		1	4	14	43		0	57.667	By MS/MS	By MS/MS	By MS/MS	By matching	By MS/MS
J3QNQ9;A3QK59;Q80VY9	J3QNQ9;A3QK59;Q80VY9	1;1;1	1;1;1	1;1;1	Putative ATP-dependent RNA helicase DHX33 (Fragment)	Dhx33	>tr|J3QNQ9|J3QNQ9_MOUSE Putative ATP-dependent RNA helicase DHX33 (Fragment) OS=Mus musculus GN=Dhx33 PE=1 SV=1;>tr|A3QK59|A3QK59_MOUSE Putative ATP-dependent RNA helicase DHX33 OS=Mus musculus GN=Dhx33 PE=1 SV=1;>sp|Q80VY9|DHX33_MOUSE Putative ATP-depende	3	1	1	1	1	1	1	1	0	0	1	1	1	1	0	0	1	1	1	1	0	0	13.2	13.2	13.2	12.062	106	106;474;698	1	4						1	-2	By matching	By MS/MS	By matching	By matching	By matching
A0A087WPL5;E9QNN1;O70133;Q3UR42	A0A087WPL5;E9QNN1;O70133;Q3UR42	6;6;5;4	6;6;5;4	6;6;5;4	ATP-dependent RNA helicase A	Dhx9	>tr|A0A087WPL5|A0A087WPL5_MOUSE ATP-dependent RNA helicase A OS=Mus musculus GN=Dhx9 PE=1 SV=1;>tr|E9QNN1|E9QNN1_MOUSE ATP-dependent RNA helicase A OS=Mus musculus GN=Dhx9 PE=1 SV=1;>sp|O70133|DHX9_MOUSE ATP-dependent RNA helicase A OS=Mus musculus GN=Dhx9	4	6	6	6	2	3	4	0	0	3	2	3	4	0	0	3	2	3	4	0	0	3	5.7	5.7	5.7	149.62	1383	1383;1384;1380;735	4.92				1	12		0	8.4434	By matching	By MS/MS	By MS/MS	By matching	By matching
Q9JIQ3	Q9JIQ3	1	1	1	Diablo homolog, mitochondrial	Diablo	>sp|Q9JIQ3|DBLOH_MOUSE Diablo homolog, mitochondrial OS=Mus musculus GN=Diablo PE=1 SV=2	1	1	1	1	0	0	0	1	1	1	0	0	0	1	1	1	0	0	0	1	1	1	8.4	8.4	8.4	26.82	237	237	1	3						0	109.93	By matching	By matching	By matching	By MS/MS	By MS/MS
Q6NS79;D3Z074;E9PXV7;E9PV41;O08808	Q6NS79;D3Z074;E9PXV7;E9PV41;O08808	3;3;3;3;3	3;3;3;3;3	3;3;3;3;3	Diap1 protein	Diap1	>tr|Q6NS79|Q6NS79_MOUSE Diap1 protein OS=Mus musculus GN=Diap1 PE=1 SV=1;>tr|D3Z074|D3Z074_MOUSE Protein diaphanous homolog 1 OS=Mus musculus GN=Diap1 PE=1 SV=2;>tr|E9PXV7|E9PXV7_MOUSE Protein diaphanous homolog 1 OS=Mus musculus GN=Diap1 PE=1 SV=1;>tr|E9P	5	3	3	3	0	0	0	2	0	1	0	0	0	2	0	1	0	0	0	2	0	1	3.4	3.4	3.4	135.84	1220	1220;1220;1255;1264;1255	4.67				1	2		0.00079618	2.4354	By matching	By matching	By matching	By MS/MS	By matching
F8WI56;D3Z7D3;Q8BWT5;F7BCF6;F7DDW0	F8WI56;D3Z7D3;Q8BWT5	6;6;6;1;1	5;5;5;1;1	4;4;4;0;1	Disco-interacting protein 2 homolog A	Dip2a	>tr|F8WI56|F8WI56_MOUSE Disco-interacting protein 2 homolog A OS=Mus musculus GN=Dip2a PE=1 SV=1;>tr|D3Z7D3|D3Z7D3_MOUSE Disco-interacting protein 2 homolog A OS=Mus musculus GN=Dip2a PE=1 SV=1;>sp|Q8BWT5|DIP2A_MOUSE Disco-interacting protein 2 homolog A O	5	6	5	4	1	2	1	4	6	2	1	1	1	4	5	1	0	0	0	3	4	0	5.8	5	3.9	169.52	1562	1562;1572;1523;87;157	4.76				7	12	2	0	6.1939	By matching	By matching	By matching	By MS/MS	By MS/MS
Q3UH60;B2RQC7;D3Z5G8	Q3UH60;B2RQC7;D3Z5G8	22;14;14	22;14;14	21;13;13	Disco-interacting protein 2 homolog B	Dip2b	>sp|Q3UH60|DIP2B_MOUSE Disco-interacting protein 2 homolog B OS=Mus musculus GN=Dip2b PE=1 SV=1;>tr|B2RQC7|B2RQC7_MOUSE DIP2 disco-interacting protein 2 homolog B (Drosophila) OS=Mus musculus GN=Dip2b PE=1 SV=1;>tr|D3Z5G8|D3Z5G8_MOUSE Disco-interacting pro	3	22	22	21	12	13	12	14	18	13	12	13	12	14	18	13	12	12	12	14	17	12	18.6	18.6	17.8	171.12	1574	1574;1340;1341	4.72	3	7	7	23	81	28	0	62.197	By MS/MS	By MS/MS	By MS/MS	By MS/MS	By MS/MS
B7ZMZ7;B2RQ71;E9PWR4	B7ZMZ7;B2RQ71;E9PWR4	2;2;2	1;1;1	1;1;1	Dip2c protein	Dip2c	>tr|B7ZMZ7|B7ZMZ7_MOUSE Dip2c protein OS=Mus musculus GN=Dip2c PE=1 SV=1;>tr|B2RQ71|B2RQ71_MOUSE Dip2c protein OS=Mus musculus GN=Dip2c PE=1 SV=1;>tr|E9PWR4|E9PWR4_MOUSE Protein Dip2c OS=Mus musculus GN=Dip2c PE=1 SV=1	3	2	1	1	1	1	1	1	1	2	0	0	0	0	0	1	0	0	0	0	0	1	1.9	0.8	0.8	167.24	1527	1527;1556;1557	5					1		1	-2	By matching	By matching	By matching	By matching	By matching
Q91Z61	Q91Z61	2	2	2	GTP-binding protein Di-Ras1	Diras1	>sp|Q91Z61|DIRA1_MOUSE GTP-binding protein Di-Ras1 OS=Mus musculus GN=Diras1 PE=2 SV=1	1	2	2	2	2	1	2	1	2	1	2	1	2	1	2	1	2	1	2	1	2	1	11.1	11.1	11.1	22.264	198	198	1	14						0	12.424	By MS/MS	By matching	By MS/MS	By MS/MS	By MS/MS
Q5PR73	Q5PR73	11	11	11	GTP-binding protein Di-Ras2	Diras2	>sp|Q5PR73|DIRA2_MOUSE GTP-binding protein Di-Ras2 OS=Mus musculus GN=Diras2 PE=2 SV=1	1	11	11	11	7	5	8	9	10	5	7	5	8	9	10	5	7	5	8	9	10	5	56.8	56.8	56.8	22.498	199	199	1.06	63	4					0	122.67	By MS/MS	By MS/MS	By MS/MS	By MS/MS	By MS/MS
D6RI31;Q8BFQ6	D6RI31;Q8BFQ6	2;2	2;2	2;2	Disrupted in renal carcinoma protein 2 homolog	Dirc2	>tr|D6RI31|D6RI31_MOUSE Disrupted in renal carcinoma protein 2 homolog OS=Mus musculus GN=Dirc2 PE=1 SV=1;>sp|Q8BFQ6|DIRC2_MOUSE Disrupted in renal carcinoma protein 2 homolog OS=Mus musculus GN=Dirc2 PE=2 SV=1	2	2	2	2	0	0	0	1	2	1	0	0	0	1	2	1	0	0	0	1	2	1	27	27	27	12.509	115	115;478	1	4						0	4.7023	By matching	By matching	By matching	By matching	By MS/MS
Q8CIP5	Q8CIP5	6	6	6	Protein dispatched homolog 2	Disp2	>sp|Q8CIP5|DISP2_MOUSE Protein dispatched homolog 2 OS=Mus musculus GN=Disp2 PE=2 SV=1	1	6	6	6	2	3	1	3	4	5	2	3	1	3	4	5	2	3	1	3	4	5	6.7	6.7	6.7	147.94	1345	1345	5.28				4	13	12	0	11.15	By MS/MS	By MS/MS	By matching	By MS/MS	By MS/MS
Q9QUN9	Q9QUN9	1	1	1	Dickkopf-related protein 3	Dkk3	>sp|Q9QUN9|DKK3_MOUSE Dickkopf-related protein 3 OS=Mus musculus GN=Dkk3 PE=2 SV=1	1	1	1	1	0	0	0	0	0	1	0	0	0	0	0	1	0	0	0	0	0	1	4	4	4	38.387	349	349	3			1				0.0084807	1.6053	By matching	By matching	By matching	By matching	By matching
[truncated: 3,177 more rows]
[truncated: 48 more columns]

## Sheet: Mouse_Prot_Relative abundance
ENSEBLE ID	Protein IDs	Majority protein IDs	Intensity	Intensity mPSD_M4	Intensity mPSD_M5	Intensity mPSD_M6	Intensity mSyn_M4	Intensity mSyn_M5	Intensity mSyn_M6	iBAQ	iBAQ mPSD_M4	iBAQ mPSD_M5	iBAQ mPSD_M6	iBAQ mSyn_M4	iBAQ mSyn_M5	iBAQ mSyn_M6	LFQ intensity mPSD_M4	LFQ intensity mPSD_M5	LFQ intensity mPSD_M6	LFQ intensity mSyn_M4	LFQ intensity mSyn_M5	LFQ intensity mSyn_M6	LFQ valid values PSD	LFQ valid values Syn	LFQ intensity mPSD_M4	LFQ intensity mPSD_M5	LFQ intensity mPSD_M6	LFQ intensity mSyn_M4	LFQ intensity mSyn_M5	LFQ intensity mSyn_M6	t-test Significant	PSD Depleted	PSD enriched	t-test p value	t-test Difference
[truncated: 2,964 more rows]

[truncated: 1 more sheets: Final List Mouse SYN-PSD prote ]
