# Supplementary material for: Evolution of complexity in the zebrafish synapse proteome
Source: Nat Commun. 2017 Mar 2;8:14613. doi: 10.1038/ncomms14613 (PMC5337974; doi:10.1038/ncomms14613)
Supplement: Supplementary Data 2 — Synaptosomal and postsynaptic density proteins identified in zebrafishSheet#1. List of all proteins identified in zebrafish synatosomes (SYN) and postsynaptic densities (PSD). For each protein the number and properties of its identified peptides is given.Sheet#2. Mass spectrometry quantitative data is provided for mouse proteins. Two label-free quantitative variables are provided: iBAQs (intensity-based absolute quantification) and LFQ (label-free quantification) intensity.Sheet#3. Final filtered list of zebrafish proteins in synaptosomes (SYN) and PSDs. For each protein the number and properties of its identified peptides is given. SYN components are defined as the sum of proteins in the following groups: SYN ONLY (marked with 'YES' in Column E) + EQUAL ABUNDACE (marked with 'YES' in Column G) + PSD Depleted (marked with 'YES' in Column H) + PSD Enriched (marked with 'YES' in Column I). PSD components are defined as the sum of proteins in the following groups: PSD ONLY (marked with 'YES' in Column F) + PSD Enriched (marked with 'YES' in Column I) + EQUAL ABUNDACE (marked with 'YES' in Column G). [file ncomms14613-s3.xlsx]

## Sheet: Legend
Supplementary Data 2. Synaptosomal and postsynaptic density proteins identified in zebrafish
Sheet#1. List of all proteins identified in zebrafish synatosomes (SYN) and postsynaptic densities (PSD). For each protein the number and properties of its identified peptides is given.
Sheet#2. Mass spectrometry quantitative data is provided for mouse proteins. Two label-free quantitative variables are provided: iBAQs (intensity-based absolute quantification) and LFQ (label-free quantification) intensity.
Sheet#3. Final filtered list of zebrafish proteins in synaptosomes (SYN) and PSDs. For each protein the number and properties of its identified peptides is given. SYN components are defined as the sum of proteins in the following groups: SYN ONLY (marked with ‘YES’ in Column E) + EQUAL ABUNDACE (marked with ‘YES’ in Column G) + PSD Depleted (marked with ‘YES’ in Column H) + PSD Enriched (marked w…

## Sheet: All fish proteins identified
Protein IDs	Majority protein IDs	Peptide counts (all)	Peptide counts (razor+unique)	Peptide counts (unique)	Protein name	Gene name	Fasta headers	Number of proteins	Peptides	Razor + unique peptides	Unique peptides	Peptides fPSD_F1	Peptides fPSD_F2	Peptides fPSD_F3	Peptides fSyn_F1	Peptides fSyn_F2	Peptides fSyn_F3	Razor + unique peptides fPSD_F1	Razor + unique peptides fPSD_F2	Razor + unique peptides fPSD_F3	Razor + unique peptides fSyn_F1	Razor + unique peptides fSyn_F2	Razor + unique peptides fSyn_F3	Unique peptides fPSD_F1	Unique peptides fPSD_F2	Unique peptides fPSD_F3	Unique peptides fSyn_F1	Unique peptides fSyn_F2	Unique peptides fSyn_F3	Sequence coverage [%]	Unique + razor sequence coverage [%]	Unique sequence coverage [%]	Mol. weight [kDa]	Sequence length	Sequence lengths	Fraction average	Fraction 1	Fraction 2	Fraction 3	Fraction 4	Fraction 5	Fraction 6	Q-value	Score	Identification type fPSD_F1	Identification type fPSD_F2	Identification type fPSD_F3	Identification type fSyn_F1	Identification type fSyn_F2
F6NTZ9;F1R8N2	F6NTZ9;F1R8N2	5;5	4;4	2;2	Uncharacterized protein (Fragment)	a2ml	>tr|F6NTZ9|F6NTZ9_DANRE Uncharacterized protein (Fragment) OS=Danio rerio GN=a2ml PE=1 SV=1;>tr|F1R8N2|F1R8N2_DANRE Uncharacterized protein (Fragment) OS=Danio rerio GN=sb:cb37 PE=1 SV=2	2	5	4	2	1	1	1	5	4	4	0	0	0	4	3	3	0	0	0	2	1	1	5.3	4.8	3.5	160.42	1448	1448;1448	3.95		3	1	9	6		0	9.7526	By matching	By matching	By matching	By MS/MS	By MS/MS
A3QK15	A3QK15	1	1	1	Acetoacetyl-CoA synthetase	aacs	>sp|A3QK15|AACS_DANRE Acetoacetyl-CoA synthetase OS=Danio rerio GN=aacs PE=2 SV=1	1	1	1	1	0	0	0	0	0	1	0	0	0	0	0	1	0	0	0	0	0	1	2.2	2.2	2.2	74.966	673	673	4				2			1	-2	By matching	By matching	By matching	By matching	By matching
B0S578	B0S578	8	5	5	Uncharacterized protein	aak1a	>tr|B0S578|B0S578_DANRE Uncharacterized protein OS=Danio rerio GN=aak1a PE=1 SV=1	1	8	5	5	5	5	4	7	6	7	3	3	3	4	4	5	3	3	3	4	4	5	21.8	16.5	16.5	61.726	569	569	4.22			6	35	8	5	0	65.323	By MS/MS	By MS/MS	By MS/MS	By MS/MS	By MS/MS
E7F2L1;E9QBF2;A2BHM9	E7F2L1	20;6;1	20;6;1	17;4;0	Uncharacterized protein	aak1b	>tr|E7F2L1|E7F2L1_DANRE Uncharacterized protein OS=Danio rerio GN=aak1b PE=1 SV=1	3	20	20	17	12	15	13	16	17	18	12	15	13	16	17	18	10	13	12	13	15	16	30	30	27.1	112.07	1055	1055;219;645	4.53	3	19	24	69	153	40	0	138.72	By MS/MS	By MS/MS	By MS/MS	By MS/MS	By MS/MS
Q1LVL2;Q1LVL3;F1QBG7	Q1LVL2;Q1LVL3	30;29;11	30;29;11	30;29;11	Alanine--tRNA ligase, cytoplasmic	aars	>tr|Q1LVL2|Q1LVL2_DANRE Alanine--tRNA ligase, cytoplasmic OS=Danio rerio GN=aars PE=1 SV=1;>tr|Q1LVL3|Q1LVL3_DANRE Alanine--tRNA ligase, cytoplasmic OS=Danio rerio GN=aars PE=1 SV=1	3	30	30	30	2	1	2	24	23	23	2	1	2	24	23	23	2	1	2	24	23	23	38.9	38.9	38.9	106.94	966	966;991;433	4.5	1	3	16	63	128	2	0	98.026	By matching	By matching	By matching	By MS/MS	By MS/MS
E7FD66;F8W3V5	E7FD66	6;2	6;2	6;2	Uncharacterized protein	aass	>tr|E7FD66|E7FD66_DANRE Uncharacterized protein OS=Danio rerio GN=aass PE=1 SV=1	2	6	6	6	1	0	0	5	5	4	1	0	0	5	5	4	1	0	0	5	5	4	10.7	10.7	10.7	104.14	935	935;220	4.72				7	18		0	9.0755	By matching	By matching	By matching	By MS/MS	By MS/MS
I3IRW7	I3IRW7	26	26	26	Uncharacterized protein	abat	>tr|I3IRW7|I3IRW7_DANRE Uncharacterized protein OS=Danio rerio GN=abat PE=1 SV=1	1	26	26	26	0	1	3	19	25	19	0	1	3	19	25	19	0	1	3	19	25	19	69.4	69.4	69.4	55.729	500	500	2.63	25	42	154	2	2	1	0	160.26	By matching	By matching	By MS/MS	By MS/MS	By MS/MS
A2BI69;F1Q5R3	A2BI69;F1Q5R3	6;6	6;6	6;6	Uncharacterized protein (Fragment)	abca2	>tr|A2BI69|A2BI69_DANRE Uncharacterized protein (Fragment) OS=Danio rerio GN=abca2 PE=3 SV=1;>tr|F1Q5R3|F1Q5R3_DANRE Uncharacterized protein OS=Danio rerio GN=abca2 PE=3 SV=1	2	6	6	6	0	0	0	5	5	4	0	0	0	5	5	4	0	0	0	5	5	4	3.3	3.3	3.3	270.04	2418	2418;2503	5.92					2	23	0	10.392	By matching	By matching	By matching	By MS/MS	By MS/MS
E9QD15	E9QD15	1	1	1	Uncharacterized protein	abca4a	>tr|E9QD15|E9QD15_DANRE Uncharacterized protein OS=Danio rerio GN=abca4a PE=3 SV=1	1	1	1	1	0	0	1	1	1	1	0	0	1	1	1	1	0	0	1	1	1	1	0.7	0.7	0.7	257.06	2277	2277	1	7						1	-2	By matching	By matching	By matching	By MS/MS	By matching
F1QEL5	F1QEL5	9	9	9	Uncharacterized protein	abca5	>tr|F1QEL5|F1QEL5_DANRE Uncharacterized protein OS=Danio rerio GN=abca5 PE=3 SV=1	1	9	9	9	3	4	5	7	7	9	3	4	5	7	7	9	3	4	5	7	7	9	6.2	6.2	6.2	187.85	1673	1673	5.63		2	1	4	6	55	0	26.208	By matching	By MS/MS	By matching	By MS/MS	By MS/MS
F1Q5K6;B0V0U7	F1Q5K6;B0V0U7	4;3	3;2	3;2	Uncharacterized protein	abcb10	>tr|F1Q5K6|F1Q5K6_DANRE Uncharacterized protein OS=Danio rerio GN=abcb10 PE=3 SV=1;>tr|B0V0U7|B0V0U7_DANRE Uncharacterized protein OS=Danio rerio GN=abcb10 PE=3 SV=1	2	4	3	3	1	1	1	3	2	4	1	1	1	2	1	3	1	1	1	2	1	3	6.9	5.8	5.8	77.704	710	710;580	1.45	16	2	4				0	14.286	By matching	By MS/MS	By MS/MS	By MS/MS	By matching
E7F1E3;F1QUR2;F1R7A8	E7F1E3	12;5;1	12;5;1	12;5;1	Uncharacterized protein	abcb4	>tr|E7F1E3|E7F1E3_DANRE Uncharacterized protein OS=Danio rerio GN=abcb4 PE=3 SV=1	3	12	12	12	1	1	0	11	9	10	1	1	0	11	9	10	1	1	0	11	9	10	14.8	14.8	14.8	140.93	1275	1275;650;1338	5.69	1				19	58	0	117	By matching	By matching	By matching	By MS/MS	By MS/MS
F1QCK2;B0S6D9	F1QCK2	9;1	9;1	9;1	Uncharacterized protein	abcb6a	>tr|F1QCK2|F1QCK2_DANRE Uncharacterized protein OS=Danio rerio GN=abcb6a PE=1 SV=1	2	9	9	9	2	0	2	9	6	7	2	0	2	9	6	7	2	0	2	9	6	7	14.9	14.9	14.9	96.547	851	851;627	5.41			6	3	9	38	0	37.048	By matching	By matching	By matching	By MS/MS	By MS/MS
E7F6F7	E7F6F7	10	10	10	Uncharacterized protein	abcb7	>tr|E7F6F7|E7F6F7_DANRE Uncharacterized protein OS=Danio rerio GN=abcb7 PE=1 SV=1	1	10	10	10	0	0	1	8	4	8	0	0	1	8	4	8	0	0	1	8	4	8	15.5	15.5	15.5	82.302	743	743	4.33			18	8	7	13	0	36.146	By matching	By matching	By matching	By MS/MS	By MS/MS
F1QTQ6;Q56A55	F1QTQ6;Q56A55	17;17	17;17	16;16	ATP-binding cassette sub-family B member 8, mitochondrial	abcb8	>tr|F1QTQ6|F1QTQ6_DANRE ATP-binding cassette sub-family B member 8, mitochondrial OS=Danio rerio GN=abcb8 PE=1 SV=1;>sp|Q56A55|ABCB8_DANRE ATP-binding cassette sub-family B member 8, mitochondrial OS=Danio rerio GN=abcb8 PE=2 SV=1	2	17	17	16	2	4	0	14	16	16	2	4	0	14	16	16	2	4	0	13	15	15	33.6	33.6	32.5	77.321	714	714;714	3.5	3	2	85	21	3	15	0	58.947	By matching	By matching	By matching	By MS/MS	By MS/MS
F1RCV0	F1RCV0	2	2	2	Uncharacterized protein (Fragment)	abcc2	>tr|F1RCV0|F1RCV0_DANRE Uncharacterized protein (Fragment) OS=Danio rerio GN=abcc2 PE=1 SV=1	1	2	2	2	1	0	1	2	1	2	1	0	1	2	1	2	1	0	1	2	1	2	2.2	2.2	2.2	174.02	1553	1553	6						10	0.008778	2.3972	By matching	By matching	By matching	By MS/MS	By matching
F8W367;F1QMZ9;Q2HX27;F1QNH7	F8W367;F1QMZ9;Q2HX27;F1QNH7	3;3;2;2	3;3;2;2	3;3;2;2	Uncharacterized protein	abcc8	>tr|F8W367|F8W367_DANRE Uncharacterized protein OS=Danio rerio GN=abcc8 PE=3 SV=1;>tr|F1QMZ9|F1QMZ9_DANRE Uncharacterized protein OS=Danio rerio GN=abcc8 PE=3 SV=1;>tr|Q2HX27|Q2HX27_DANRE Sulfonylurea receptor subunit 1 (Fragment) OS=Danio rerio GN=abcc8 P	4	3	3	3	0	0	0	3	3	3	0	0	0	3	3	3	0	0	0	3	3	3	3.5	3.5	3.5	177.12	1581	1581;1594;467;482	5.96					1	23	0	6.6915	By matching	By matching	By matching	By MS/MS	By MS/MS
F1RBC8	F1RBC8	9	8	8	Uncharacterized protein	abcd1	>tr|F1RBC8|F1RBC8_DANRE Uncharacterized protein OS=Danio rerio GN=abcd1 PE=3 SV=1	1	9	8	8	7	7	8	8	6	9	6	7	7	7	5	8	6	7	7	7	5	8	19.3	17.9	17.9	86.593	766	766	4.09			1	46	6		0	20.92	By MS/MS	By MS/MS	By MS/MS	By MS/MS	By MS/MS
E7F973	E7F973	9	9	8	Uncharacterized protein	abcd2	>tr|E7F973|E7F973_DANRE Uncharacterized protein OS=Danio rerio GN=abcd2 PE=4 SV=1	1	9	9	8	7	4	7	7	8	8	7	4	7	7	8	8	6	4	6	6	7	7	21.6	21.6	21.6	56.777	509	509	3.96		1	5	65	2	1	0	70.029	By MS/MS	By MS/MS	By MS/MS	By MS/MS	By MS/MS
F1R349	F1R349	19	19	16	Uncharacterized protein	abcd3a	>tr|F1R349|F1R349_DANRE Uncharacterized protein OS=Danio rerio GN=abcd3a PE=1 SV=1	1	19	19	16	17	17	17	16	17	16	17	17	17	16	17	16	14	15	15	14	14	13	36.1	36.1	31.9	75.018	656	656	3.14	4	6	166	18		8	0	323.31	By MS/MS	By MS/MS	By MS/MS	By MS/MS	By MS/MS
B0UY91	B0UY91	6	3	3	Abcd3b protein	abcd3b	>tr|B0UY91|B0UY91_DANRE Abcd3b protein OS=Danio rerio GN=abcd3b PE=1 SV=1	1	6	3	3	3	5	5	2	3	3	0	3	3	0	0	0	0	3	3	0	0	0	10.2	5.9	5.9	75.233	659	659	3			6				0	6.4146	By matching	By MS/MS	By MS/MS	By matching	By matching
Q6TNW3	Q6TNW3	5	5	5	ATP-binding cassette, sub-family E (OABP), member 1	abce1	>tr|Q6TNW3|Q6TNW3_DANRE ATP-binding cassette, sub-family E (OABP), member 1 OS=Danio rerio GN=abce1 PE=1 SV=1	1	5	5	5	4	4	3	4	4	4	4	4	3	4	4	4	4	4	3	4	4	4	12	12	12	67.286	599	599	3.28	1		31	4		3	0	10.848	By MS/MS	By MS/MS	By matching	By MS/MS	By MS/MS
A3KPX2	A3KPX2	3	3	3	Uncharacterized protein	abcf1	>tr|A3KPX2|A3KPX2_DANRE Uncharacterized protein OS=Danio rerio GN=abcf1 PE=1 SV=1	1	3	3	3	0	0	0	2	1	2	0	0	0	2	1	2	0	0	0	2	1	2	5.2	5.2	5.2	99.149	877	877	5				1	6	1	0	10.873	By matching	By matching	By matching	By MS/MS	By matching
F8W4G3;F1RC13	F8W4G3;F1RC13	1;1	1;1	1;1	Uncharacterized protein	abcg2a	>tr|F8W4G3|F8W4G3_DANRE Uncharacterized protein OS=Danio rerio GN=abcg2a PE=1 SV=5;>tr|F1RC13|F1RC13_DANRE Uncharacterized protein OS=Danio rerio GN=abcg2a PE=4 SV=1	2	1	1	1	1	0	1	1	1	1	1	0	1	1	1	1	1	0	1	1	1	1	2.4	2.4	2.4	45.403	413	413;644	4.55			2	5		4	0.0062038	2.6973	By MS/MS	By matching	By MS/MS	By MS/MS	By MS/MS
B8JI19;E9QBE0;B8JI18	B8JI19;E9QBE0;B8JI18	1;1;1	1;1;1	1;1;1	Uncharacterized protein (Fragment)	abcg2c	>tr|B8JI19|B8JI19_DANRE Uncharacterized protein (Fragment) OS=Danio rerio GN=abcg2c PE=1 SV=1;>tr|E9QBE0|E9QBE0_DANRE Uncharacterized protein OS=Danio rerio GN=abcg2c PE=1 SV=1;>tr|B8JI18|B8JI18_DANRE Uncharacterized protein OS=Danio rerio GN=abcg2c PE=1 S	3	1	1	1	0	1	0	1	1	1	0	1	0	1	1	1	0	1	0	1	1	1	5.4	5.4	5.4	20.505	185	185;263;634	5.27			1	1	3	6	0.007289	2.5506	By matching	By matching	By matching	By MS/MS	By MS/MS
Q6DRD9	Q6DRD9	3	3	3	Alpha/beta hydrolase domain-containing protein 11	abhd11	>sp|Q6DRD9|ABHDB_DANRE Alpha/beta hydrolase domain-containing protein 11 OS=Danio rerio GN=abhd11 PE=2 SV=1	1	3	3	3	0	0	1	1	1	1	0	0	1	1	1	1	0	0	1	1	1	1	13.6	13.6	13.6	34.923	317	317	2.75		3			1		0.00055386	4.3992	By matching	By matching	By MS/MS	By MS/MS	By MS/MS
Q08C93;X1WGV9	Q08C93;X1WGV9	5;3	5;3	5;3	Monoacylglycerol lipase ABHD12	abhd12	>sp|Q08C93|ABD12_DANRE Monoacylglycerol lipase ABHD12 OS=Danio rerio GN=abhd12 PE=2 SV=1;>tr|X1WGV9|X1WGV9_DANRE Monoacylglycerol lipase ABHD12 (Fragment) OS=Danio rerio GN=abhd12 PE=4 SV=1	2	5	5	5	1	2	2	5	4	4	1	2	2	5	4	4	1	2	2	5	4	4	15.2	15.2	15.2	43.285	382	382;138	2.07		25	2				0	8.8209	By MS/MS	By matching	By matching	By MS/MS	By MS/MS
Q1LV46	Q1LV46	9	9	9	Alpha/beta hydrolase domain-containing protein 14A	abhd14a	>sp|Q1LV46|ABHEA_DANRE Alpha/beta hydrolase domain-containing protein 14A OS=Danio rerio GN=abhd14a PE=2 SV=1	1	9	9	9	3	1	5	9	9	9	3	1	5	9	9	9	3	1	5	9	9	9	47.4	47.4	47.4	29.663	270	270	1.74	19	53					0	29.038	By MS/MS	By matching	By matching	By MS/MS	By MS/MS
Q7T387	Q7T387	4	4	4	Uncharacterized protein	abhd14b	>tr|Q7T387|Q7T387_DANRE Uncharacterized protein OS=Danio rerio GN=abhd14b PE=1 SV=1	1	4	4	4	0	0	0	4	4	4	0	0	0	4	4	4	0	0	0	4	4	4	25.4	25.4	25.4	22.85	213	213	1	22						0	10.632	By matching	By matching	By matching	By MS/MS	By MS/MS
F1Q6S4;E7EYX0	F1Q6S4;E7EYX0	15;14	15;14	15;14	Uncharacterized protein	abhd16a	>tr|F1Q6S4|F1Q6S4_DANRE Uncharacterized protein OS=Danio rerio GN=abhd16a PE=1 SV=1;>tr|E7EYX0|E7EYX0_DANRE Uncharacterized protein OS=Danio rerio GN=abhd16a PE=1 SV=1	2	15	15	15	2	5	7	14	12	11	2	5	7	14	12	11	2	5	7	14	12	11	28	28	28	61.643	543	543;557	2.89	1	7	73				0	77.992	By MS/MS	By matching	By MS/MS	By MS/MS	By MS/MS
F1R0S2	F1R0S2	3	3	3	Uncharacterized protein	abhd17aa	>tr|F1R0S2|F1R0S2_DANRE Uncharacterized protein OS=Danio rerio GN=abhd17aa PE=4 SV=1	1	3	3	3	0	0	0	3	2	3	0	0	0	3	2	3	0	0	0	3	2	3	21.1	21.1	21.1	36.119	337	337	2		10					0	20.225	By matching	By matching	By matching	By MS/MS	By MS/MS
E7FGL4	E7FGL4	2	2	2	Uncharacterized protein	abhd17ab	>tr|E7FGL4|E7FGL4_DANRE Uncharacterized protein OS=Danio rerio GN=abhd17ab PE=1 SV=1	1	2	2	2	0	0	0	1	0	2	0	0	0	1	0	2	0	0	0	1	0	2	14.2	14.2	14.2	35.14	324	324	2		3					0.0050996	2.8614	By matching	By matching	By matching	By matching	By matching
F1R187;E7FBI1;F1QTX5	F1R187;E7FBI1	11;11;1	7;7;1	7;7;1	Uncharacterized protein	abi1a	>tr|F1R187|F1R187_DANRE Uncharacterized protein OS=Danio rerio GN=abi1a PE=1 SV=1;>tr|E7FBI1|E7FBI1_DANRE Uncharacterized protein OS=Danio rerio GN=abi1a PE=1 SV=1	3	11	7	7	10	11	11	8	8	9	6	7	7	4	4	5	6	7	7	4	4	5	26.1	21.9	21.9	52.331	483	483;517;274	2.47	27	21	65	10			0	55.761	By MS/MS	By MS/MS	By MS/MS	By MS/MS	By MS/MS
A8E7L4	A8E7L4	12	6	6	Uncharacterized protein	abi1b	>tr|A8E7L4|A8E7L4_DANRE Uncharacterized protein OS=Danio rerio GN=abi1b PE=4 SV=1	1	12	6	6	12	12	12	10	10	10	6	6	6	5	5	5	6	6	6	5	5	5	22.9	16.3	16.3	54.289	502	502	2.61	15	13	62	6			0	100.52	By MS/MS	By MS/MS	By MS/MS	By MS/MS	By MS/MS
B0V217;B0V219;E9QDS7;B0V218	B0V217;B0V219;E9QDS7;B0V218	16;16;16;16	16;16;16;16	6;6;6;6	Uncharacterized protein	abi2a	>tr|B0V217|B0V217_DANRE Uncharacterized protein OS=Danio rerio GN=abi2a PE=4 SV=1;>tr|B0V219|B0V219_DANRE Uncharacterized protein OS=Danio rerio GN=abi2a PE=4 SV=1;>tr|E9QDS7|E9QDS7_DANRE Uncharacterized protein OS=Danio rerio GN=abi2a PE=4 SV=1;>tr|B0V218	4	16	16	6	13	14	14	10	9	11	13	14	14	10	9	11	4	5	5	2	1	3	34.5	34.5	17.3	43.264	394	394;445;446;475	2.8	29	43	95	57			0	59.327	By MS/MS	By MS/MS	By MS/MS	By MS/MS	By MS/MS
Q1JPU9;I3IRV8;I3ITI8;I3IS53;I3ISX7;I3IS72	Q1JPU9;I3IRV8;I3ITI8;I3IS53;I3ISX7;I3IS72	13;13;13;12;10;9	3;3;3;3;2;1	3;3;3;3;2;1	Uncharacterized protein	abi2b	>tr|Q1JPU9|Q1JPU9_DANRE Uncharacterized protein OS=Danio rerio GN=abi2b PE=1 SV=1;>tr|I3IRV8|I3IRV8_DANRE Uncharacterized protein OS=Danio rerio GN=abi2b PE=1 SV=1;>tr|I3ITI8|I3ITI8_DANRE Uncharacterized protein OS=Danio rerio GN=abi2b PE=1 SV=1;>tr|I3IS53	6	13	3	3	11	10	11	11	10	10	2	1	2	3	2	2	2	1	2	3	2	2	26	8	8	50.663	461	461;490;574;447;279;199	3.4			26	17			0	35.425	By MS/MS	By MS/MS	By MS/MS	By MS/MS	By MS/MS
F1RE41	F1RE41	8	8	8	Uncharacterized protein	abi3a	>tr|F1RE41|F1RE41_DANRE Uncharacterized protein OS=Danio rerio GN=abi3a PE=4 SV=1	1	8	8	8	6	6	3	5	5	4	6	6	3	5	5	4	6	6	3	5	5	4	23.6	23.6	23.6	48.763	454	454	3.5	4		14	31	1		0	41.434	By MS/MS	By MS/MS	By MS/MS	By MS/MS	By MS/MS
F1QCK5	F1QCK5	1	1	1	Uncharacterized protein	abi3b	>tr|F1QCK5|F1QCK5_DANRE Uncharacterized protein OS=Danio rerio GN=abi3b PE=4 SV=2	1	1	1	1	1	1	1	1	1	1	1	1	1	1	1	1	1	1	1	1	1	1	4.1	4.1	4.1	43.569	415	415	1.94	3	13		1			1	-2	By MS/MS	By matching	By matching	By MS/MS	By matching
B0UXN7;B0UXN6	B0UXN7;B0UXN6	4;2	4;2	4;2	Non-specific protein-tyrosine kinase	abl2	>tr|B0UXN7|B0UXN7_DANRE Non-specific protein-tyrosine kinase OS=Danio rerio GN=abl2 PE=1 SV=1;>tr|B0UXN6|B0UXN6_DANRE Non-specific protein-tyrosine kinase OS=Danio rerio GN=abl2 PE=1 SV=1	2	4	4	4	2	3	4	2	2	4	2	3	4	2	2	4	2	3	4	2	2	4	6.3	6.3	6.3	123.71	1135	1135;587	4.44	1		3	6	13	2	0	18.674	By MS/MS	By MS/MS	By MS/MS	By matching	By MS/MS
B8A6I5;F1Q5C0	B8A6I5;F1Q5C0	14;14	14;14	13;13	Uncharacterized protein	ablim1a	>tr|B8A6I5|B8A6I5_DANRE Uncharacterized protein OS=Danio rerio GN=ablim1a PE=4 SV=1;>tr|F1Q5C0|F1Q5C0_DANRE Uncharacterized protein OS=Danio rerio GN=ablim1a PE=4 SV=1	2	14	14	13	14	14	11	9	6	6	14	14	11	9	6	6	13	13	10	9	5	6	26.7	26.7	24.5	78.809	693	693;695	3.65	4	6	8	73			0	80.713	By MS/MS	By MS/MS	By MS/MS	By MS/MS	By MS/MS
U3JB13;E9QIZ2;Q58EF7;F1REG0	U3JB13;E9QIZ2	7;4;3;2	6;4;2;2	6;4;2;2	Uncharacterized protein	ablim1b	>tr|U3JB13|U3JB13_DANRE Uncharacterized protein OS=Danio rerio GN=ablim1b PE=4 SV=1;>tr|E9QIZ2|E9QIZ2_DANRE Uncharacterized protein OS=Danio rerio GN=ablim1b PE=4 SV=1	4	7	6	6	5	7	5	2	3	0	4	6	4	2	2	0	4	6	4	2	2	0	15.8	13.9	13.9	84.998	758	758;201;354;110	3.3	1	5	10	17			0	16.563	By MS/MS	By MS/MS	By MS/MS	By matching	By matching
U3JA30;E7F030	U3JA30;E7F030	21;17	21;17	20;16	Uncharacterized protein	ablim2	>tr|U3JA30|U3JA30_DANRE Uncharacterized protein OS=Danio rerio GN=ablim2 PE=4 SV=1;>tr|E7F030|E7F030_DANRE Uncharacterized protein OS=Danio rerio GN=CR848021.1 PE=4 SV=1	2	21	21	20	18	17	15	17	14	14	18	17	15	17	14	14	17	17	15	17	14	14	42.2	42.2	40.9	76.599	682	682;615	3.28	20	25	98	130	6		0	125.07	By MS/MS	By MS/MS	By MS/MS	By MS/MS	By MS/MS
H0WEN9;F1QJ61;F6P113;F1R1G1;F1QSQ5;F6PFJ2;E7FG85;H0WF98	H0WEN9;F1QJ61;F6P113;F1R1G1;F1QSQ5;F6PFJ2	5;5;5;5;4;4;2;1	4;4;4;4;3;3;2;1	4;4;4;4;3;3;2;1	Uncharacterized protein	ablim3	>tr|H0WEN9|H0WEN9_DANRE Uncharacterized protein OS=Danio rerio GN=ablim3 PE=4 SV=1;>tr|F1QJ61|F1QJ61_DANRE Uncharacterized protein (Fragment) OS=Danio rerio GN=ablim3 PE=4 SV=1;>tr|F6P113|F6P113_DANRE Uncharacterized protein (Fragment) OS=Danio rerio GN=ab	8	5	4	4	4	4	3	1	1	0	3	4	3	1	1	0	3	4	3	1	1	0	13	11.6	11.6	71.494	631	631;631;683;683;630;682;183;288	3.38			10	6			0	30.436	By MS/MS	By MS/MS	By MS/MS	By matching	By matching
Q6GQN6	Q6GQN6	11	11	11	Acaa1 protein	acaa1	>tr|Q6GQN6|Q6GQN6_DANRE Acaa1 protein OS=Danio rerio GN=acaa1 PE=1 SV=1	1	11	11	11	1	1	1	8	10	9	1	1	1	8	10	9	1	1	1	8	10	9	40.2	40.2	40.2	44.003	418	418	2.04	8	62	7			1	0	94.669	By MS/MS	By MS/MS	By MS/MS	By MS/MS	By MS/MS
B0S5C5	B0S5C5	25	25	13	Uncharacterized protein	acaa2	>tr|B0S5C5|B0S5C5_DANRE Uncharacterized protein OS=Danio rerio GN=acaa2 PE=1 SV=1	1	25	25	13	5	11	9	19	24	20	5	11	9	19	24	20	3	7	5	10	13	9	70.5	70.5	35.3	41.786	397	397	2.06	7	198	21				0	209.59	By MS/MS	By MS/MS	By MS/MS	By MS/MS	By MS/MS
F1QH12;F6P055	F1QH12;F6P055	15;15	15;15	12;12	Uncharacterized protein	acaca	>tr|F1QH12|F1QH12_DANRE Uncharacterized protein OS=Danio rerio GN=acaca PE=1 SV=1;>tr|F6P055|F6P055_DANRE Uncharacterized protein OS=Danio rerio GN=acaca PE=1 SV=1	2	15	15	12	6	8	7	10	11	14	6	8	7	10	11	14	4	6	5	7	8	12	9.9	9.9	7.9	265.91	2356	2356;2383	5.88			1	1	5	74	0	34.451	By matching	By MS/MS	By MS/MS	By MS/MS	By MS/MS
F1RE17;E9QBY4	F1RE17;E9QBY4	12;7	12;7	12;7	Uncharacterized protein	acad11	>tr|F1RE17|F1RE17_DANRE Uncharacterized protein OS=Danio rerio GN=acad11 PE=1 SV=1;>tr|E9QBY4|E9QBY4_DANRE Uncharacterized protein OS=Danio rerio GN=acad11 PE=1 SV=1	2	12	12	12	9	9	11	9	6	7	9	9	11	9	6	7	9	9	11	9	6	7	18.1	18.1	18.1	85.636	769	769;277	3.96		1	11	69	9		0	51.587	By MS/MS	By MS/MS	By MS/MS	By MS/MS	By MS/MS
Q7ZYY0	Q7ZYY0	6	6	6	Acyl-Coenzyme A dehydrogenase family, member 8	acad8	>tr|Q7ZYY0|Q7ZYY0_DANRE Acyl-Coenzyme A dehydrogenase family, member 8 OS=Danio rerio GN=acad8 PE=1 SV=1	1	6	6	6	0	0	0	6	5	5	0	0	0	6	5	5	0	0	0	6	5	5	22.2	22.2	22.2	45.227	418	418	2		29					0	18.346	By matching	By matching	By matching	By MS/MS	By MS/MS
F1QIL6	F1QIL6	35	35	32	Uncharacterized protein	acad9	>tr|F1QIL6|F1QIL6_DANRE Uncharacterized protein OS=Danio rerio GN=acad9 PE=1 SV=1	1	35	35	32	14	14	21	26	32	28	14	14	21	26	32	28	13	13	19	23	29	25	53.3	53.3	50.2	69.64	630	630	3.11	2	8	198	31	2	1	0	203.7	By MS/MS	By MS/MS	By MS/MS	By MS/MS	By MS/MS
A3KQR0	A3KQR0	7	7	7	Uncharacterized protein	acadl	>tr|A3KQR0|A3KQR0_DANRE Uncharacterized protein OS=Danio rerio GN=acadl PE=1 SV=1	1	7	7	7	1	1	1	7	7	6	1	1	1	7	7	6	1	1	1	7	7	6	19	19	19	49.452	442	442	2.12		37	5				0	34.622	By matching	By matching	By matching	By MS/MS	By MS/MS
A2CG95;A2CG94	A2CG95;A2CG94	10;5	10;5	10;5	Uncharacterized protein	acadm	>tr|A2CG95|A2CG95_DANRE Uncharacterized protein OS=Danio rerio GN=acadm PE=1 SV=1;>tr|A2CG94|A2CG94_DANRE Uncharacterized protein OS=Danio rerio GN=acadm PE=1 SV=5	2	10	10	10	1	5	2	9	9	10	1	5	2	9	9	10	1	5	2	9	9	10	23.2	23.2	23.2	46.351	426	426;248	2.13	6	63	12	1	1		0	105.28	By matching	By MS/MS	By matching	By MS/MS	By MS/MS
F1Q783;Q6AXI7	F1Q783;Q6AXI7	3;3	3;3	3;3	Uncharacterized protein (Fragment)	acads	>tr|F1Q783|F1Q783_DANRE Uncharacterized protein (Fragment) OS=Danio rerio GN=acads PE=1 SV=1;>tr|Q6AXI7|Q6AXI7_DANRE Acyl-Coenzyme A dehydrogenase, C-2 to C-3 short chain OS=Danio rerio GN=acads PE=1 SV=1	2	3	3	3	0	0	1	2	3	2	0	0	1	2	3	2	0	0	1	2	3	2	32.4	32.4	32.4	15.168	139	139;405	1.92	1	12					0	49.633	By matching	By matching	By matching	By MS/MS	By MS/MS
F1QFQ7;F1R214;A0A0G2L3J0	F1QFQ7;F1R214;A0A0G2L3J0	6;3;3	6;3;3	6;3;3	Uncharacterized protein	acadsb	>tr|F1QFQ7|F1QFQ7_DANRE Uncharacterized protein OS=Danio rerio GN=acadsb PE=1 SV=2;>tr|F1R214|F1R214_DANRE Uncharacterized protein OS=Danio rerio GN=acadsb PE=1 SV=1;>tr|A0A0G2L3J0|A0A0G2L3J0_DANRE Uncharacterized protein OS=Danio rerio PE=4 SV=1	3	6	6	6	1	2	1	4	4	4	1	2	1	4	4	4	1	2	1	4	4	4	20.1	20.1	20.1	46.598	422	422;149;400	2.28	2	19	2		1	1	0	12.829	By MS/MS	By MS/MS	By matching	By MS/MS	By MS/MS
F1Q8J4;E9QCR7	F1Q8J4	25;5	22;5	22;5	Uncharacterized protein	acadvl	>tr|F1Q8J4|F1Q8J4_DANRE Uncharacterized protein OS=Danio rerio GN=acadvl PE=1 SV=1	2	25	22	22	13	17	19	22	24	23	12	16	17	19	21	20	12	16	17	19	21	20	50.2	47.2	47.2	71.084	659	659;179	3.13	7	12	196	52	4		0	283.1	By MS/MS	By MS/MS	By MS/MS	By MS/MS	By MS/MS
F8W252;F1R511;M9MMB0;E7F537;F1QVB2	F8W252	13;5;2;2;1	13;5;2;2;1	13;5;2;2;1	Uncharacterized protein	acanb	>tr|F8W252|F8W252_DANRE Uncharacterized protein OS=Danio rerio GN=acanb PE=4 SV=1	5	13	13	13	9	8	7	6	7	5	9	8	7	6	7	5	9	8	7	6	7	5	13.2	13.2	13.2	148.12	1373	1373;233;344;1831;363	5.59				6	16	46	0	55.045	By MS/MS	By MS/MS	By MS/MS	By MS/MS	By MS/MS
Q6AZA0	Q6AZA0	27	27	27	Acetyl-CoA acetyltransferase, mitochondrial	acat1	>sp|Q6AZA0|THIL_DANRE Acetyl-CoA acetyltransferase, mitochondrial OS=Danio rerio GN=acat1 PE=2 SV=1	1	27	27	27	15	15	12	23	27	24	15	15	12	23	27	24	15	15	12	23	27	24	69.8	69.8	69.8	44.342	420	420	2.14	45	301	42	5	2	11	0	323.31	By MS/MS	By MS/MS	By MS/MS	By MS/MS	By MS/MS
Q5SPA3;Q5SPA4	Q5SPA3;Q5SPA4	12;7	12;7	12;7	Uncharacterized protein	acat2	>tr|Q5SPA3|Q5SPA3_DANRE Uncharacterized protein OS=Danio rerio GN=acat2 PE=1 SV=1;>tr|Q5SPA4|Q5SPA4_DANRE Uncharacterized protein OS=Danio rerio GN=acat2 PE=1 SV=1	2	12	12	12	0	3	2	10	11	11	0	3	2	10	11	11	0	3	2	10	11	11	57	57	57	41.488	395	395;190	2.13		88	13				0	323.31	By matching	By matching	By matching	By MS/MS	By MS/MS
F1QVD4;F1R3L4;E9QCH6;Q502L1	F1QVD4;F1R3L4;E9QCH6;Q502L1	7;7;6;6	7;7;6;6	7;7;6;6	Acyl-CoA-binding domain-containing protein 5	acbd5a	>tr|F1QVD4|F1QVD4_DANRE Acyl-CoA-binding domain-containing protein 5 OS=Danio rerio GN=acbd5a PE=1 SV=1;>tr|F1R3L4|F1R3L4_DANRE Acyl-CoA-binding domain-containing protein 5 OS=Danio rerio GN=acbd5a PE=1 SV=1;>tr|E9QCH6|E9QCH6_DANRE Acyl-CoA-binding domain-	4	7	7	7	5	5	4	5	6	6	5	5	4	5	6	6	5	5	4	5	6	6	22.6	22.6	22.6	55.494	501	501;502;503;501	2.48	21	7	46	5	1		0	70.943	By MS/MS	By MS/MS	By MS/MS	By MS/MS	By MS/MS
Q4V8S5;E9QJP8	Q4V8S5;E9QJP8	8;7	8;7	8;7	Acbd7 protein	acbd7	>tr|Q4V8S5|Q4V8S5_DANRE Acbd7 protein OS=Danio rerio GN=acbd7 PE=1 SV=1;>tr|E9QJP8|E9QJP8_DANRE Uncharacterized protein OS=Danio rerio GN=acbd7 PE=1 SV=1	2	8	8	8	1	0	1	7	7	8	1	0	1	7	7	8	1	0	1	7	7	8	75	75	75	10.018	88	88;67	1.06	70		2				0	102.34	By matching	By matching	By matching	By MS/MS	By MS/MS
E7FFA5	E7FFA5	11	11	11	Uncharacterized protein	ace	>tr|E7FFA5|E7FFA5_DANRE Uncharacterized protein OS=Danio rerio GN=ace PE=1 SV=1	1	11	11	11	0	0	2	7	9	7	0	0	2	7	9	7	0	0	2	7	9	7	12.5	12.5	12.5	152.78	1324	1324	5.26		1		4	28	21	0	180.15	By matching	By matching	By matching	By MS/MS	By MS/MS
Q9DDE3;Q6DHA5	Q9DDE3	11;3	11;3	11;3	Acetylcholinesterase	ache	>sp|Q9DDE3|ACES_DANRE Acetylcholinesterase OS=Danio rerio GN=ache PE=3 SV=1	2	11	11	11	6	8	7	8	9	9	6	8	7	8	9	9	6	8	7	8	9	9	28.2	28.2	28.2	71.998	634	634;215	3.91	6	12	11	82	18	11	0	48.022	By MS/MS	By MS/MS	By MS/MS	By MS/MS	By MS/MS
F1QZ09;F1R515;R4GEU0	F1QZ09	45;9;9	45;9;9	45;9;9	Uncharacterized protein	aclya	>tr|F1QZ09|F1QZ09_DANRE Uncharacterized protein OS=Danio rerio GN=aclya PE=1 SV=1	3	45	45	45	14	11	13	33	41	38	14	11	13	33	41	38	14	11	13	33	41	38	50.4	50.4	50.4	119.66	1092	1092;1096;1111	4.82	2	6	16	52	250	44	0	317.79	By MS/MS	By MS/MS	By MS/MS	By MS/MS	By MS/MS
F1QM42	F1QM42	15	15	15	Aconitate hydratase (Fragment)	aco1	>tr|F1QM42|F1QM42_DANRE Aconitate hydratase (Fragment) OS=Danio rerio GN=aco1 PE=1 SV=1	1	15	15	15	0	1	0	10	12	12	0	1	0	10	12	12	0	1	0	10	12	12	26.5	26.5	26.5	99.658	896	896	4.58			4	35	56	2	0	30.371	By matching	By matching	By matching	By MS/MS	By MS/MS
F8W4M7	F8W4M7	53	53	53	Uncharacterized protein (Fragment)	aco2	>tr|F8W4M7|F8W4M7_DANRE Uncharacterized protein (Fragment) OS=Danio rerio GN=aco2 PE=1 SV=2	1	53	53	53	11	9	4	40	48	40	11	9	4	40	48	40	11	9	4	40	48	40	64.2	64.2	64.2	85.589	790	790	3.88	17	45	78	404	97	21	0	323.31	By MS/MS	By MS/MS	By MS/MS	By MS/MS	By MS/MS
F1QXQ9;F6P1Y9	F1QXQ9;F6P1Y9	3;2	3;2	3;2	Uncharacterized protein	acot13	>tr|F1QXQ9|F1QXQ9_DANRE Uncharacterized protein OS=Danio rerio GN=acot13 PE=1 SV=1;>tr|F6P1Y9|F6P1Y9_DANRE Uncharacterized protein OS=Danio rerio GN=acot13 PE=1 SV=1	2	3	3	3	0	0	0	2	3	3	0	0	0	2	3	3	0	0	0	2	3	3	23.6	23.6	23.6	15.348	144	144;146	1	12						0	10.002	By matching	By matching	By matching	By MS/MS	By MS/MS
F1Q7G7;B0UXR2;B0V2G3	F1Q7G7;B0UXR2;B0V2G3	2;2;1	2;2;1	2;2;1	Uncharacterized protein	acot7	>tr|F1Q7G7|F1Q7G7_DANRE Uncharacterized protein OS=Danio rerio GN=acot7 PE=4 SV=1;>tr|B0UXR2|B0UXR2_DANRE Uncharacterized protein OS=Danio rerio GN=acot7 PE=4 SV=1;>tr|B0V2G3|B0V2G3_DANRE Uncharacterized protein OS=Danio rerio GN=acot7 PE=4 SV=1	3	2	2	2	0	0	0	1	2	1	0	0	0	1	2	1	0	0	0	1	2	1	12.6	12.6	12.6	27.844	254	254;355;209	3.55		5	1	1	2	2	1	-2	By matching	By matching	By matching	By matching	By MS/MS
F1R5C2;F1R961;Q7T175;F1R1X8	F1R5C2;F1R961;Q7T175	9;9;8;2	9;9;8;2	9;9;8;2	Uncharacterized protein	acot9.1	>tr|F1R5C2|F1R5C2_DANRE Uncharacterized protein OS=Danio rerio GN=acot9.1 PE=1 SV=1;>tr|F1R961|F1R961_DANRE Uncharacterized protein OS=Danio rerio GN=acot9.1 PE=1 SV=1;>tr|Q7T175|Q7T175_DANRE Uncharacterized protein OS=Danio rerio GN=acot9.1 PE=1 SV=1	4	9	9	9	6	8	8	9	7	8	6	8	8	9	7	8	6	8	8	9	7	8	24.5	24.5	24.5	48.331	425	425;434;330;425	2.11	5	84	12	2			0	21.494	By MS/MS	By MS/MS	By MS/MS	By MS/MS	By MS/MS
F1R3V9;F1R071	F1R3V9;F1R071	15;15	15;15	15;15	Acyl-coenzyme A oxidase	acox1	>tr|F1R3V9|F1R3V9_DANRE Acyl-coenzyme A oxidase OS=Danio rerio GN=acox1 PE=1 SV=1;>tr|F1R071|F1R071_DANRE Acyl-coenzyme A oxidase OS=Danio rerio GN=acox1 PE=1 SV=1	2	15	15	15	1	2	1	13	12	15	1	2	1	13	12	15	1	2	1	13	12	15	35.9	35.9	35.9	74.07	660	660;660	2.21	36	11	56	1			0	308.9	By matching	By matching	By matching	By MS/MS	By MS/MS
F1QXK3	F1QXK3	5	5	5	Acyl-coenzyme A oxidase	acox3	>tr|F1QXK3|F1QXK3_DANRE Acyl-coenzyme A oxidase OS=Danio rerio GN=acox3 PE=1 SV=1	1	5	5	5	0	0	0	4	4	4	0	0	0	4	4	4	0	0	0	4	4	4	10	10	10	70.144	619	619	3.95			1	19			0	16.293	By matching	By matching	By matching	By MS/MS	By MS/MS
F1R4J4	F1R4J4	3	3	3	Uncharacterized protein (Fragment)	acoxl	>tr|F1R4J4|F1R4J4_DANRE Uncharacterized protein (Fragment) OS=Danio rerio GN=acoxl PE=4 SV=1	1	3	3	3	2	3	2	2	2	3	2	3	2	2	2	3	2	3	2	2	2	3	7.3	7.3	7.3	70.401	628	628	3.35			13	7			0	4.9568	By MS/MS	By matching	By MS/MS	By MS/MS	By MS/MS
F1QH99	F1QH99	2	2	2	Uncharacterized protein	acp1	>tr|F1QH99|F1QH99_DANRE Uncharacterized protein OS=Danio rerio GN=acp1 PE=1 SV=1	1	2	2	2	0	0	0	2	2	2	0	0	0	2	2	2	0	0	0	2	2	2	12.7	12.7	12.7	17.603	158	158	1	10						0.0072753	2.5312	By matching	By matching	By matching	By MS/MS	By matching
A8WG92	A8WG92	6	6	6	Uncharacterized protein	acp6	>tr|A8WG92|A8WG92_DANRE Uncharacterized protein OS=Danio rerio GN=acp6 PE=1 SV=1	1	6	6	6	0	0	0	6	6	5	0	0	0	6	6	5	0	0	0	6	6	5	27.9	27.9	27.9	46.128	405	405	2.3		30	4	2	1		0	13.255	By matching	By matching	By matching	By MS/MS	By MS/MS
B8JK22;B8JK23	B8JK22	5;1	4;1	4;1	Uncharacterized protein	acsl1a	>tr|B8JK22|B8JK22_DANRE Uncharacterized protein OS=Danio rerio GN=acsl1a PE=1 SV=1	2	5	4	4	1	1	2	4	5	4	0	0	2	3	4	3	0	0	2	3	4	3	9.6	7	7	77.438	697	697;125	3.93			2	25			0	9.7747	By matching	By matching	By matching	By MS/MS	By MS/MS
F1QDA6;F1QCU1	F1QDA6;F1QCU1	8;8	8;8	7;7	Uncharacterized protein	acsl1b	>tr|F1QDA6|F1QDA6_DANRE Uncharacterized protein OS=Danio rerio GN=acsl1b PE=1 SV=1;>tr|F1QCU1|F1QCU1_DANRE Uncharacterized protein OS=Danio rerio GN=acsl1b PE=1 SV=1	2	8	8	7	2	2	0	7	5	6	2	2	0	7	5	6	1	1	0	6	4	5	15.6	15.6	13.1	77.691	697	697;729	3.98			1	49			0	17.745	By matching	By matching	By matching	By MS/MS	By MS/MS
B0S5C4;F1Q8S3	B0S5C4;F1Q8S3	21;21	21;21	20;20	Uncharacterized protein	acsl3b	>tr|B0S5C4|B0S5C4_DANRE Uncharacterized protein OS=Danio rerio GN=acsl3b PE=1 SV=1;>tr|F1Q8S3|F1Q8S3_DANRE Uncharacterized protein (Fragment) OS=Danio rerio GN=acsl3b PE=1 SV=1	2	21	21	20	4	2	7	14	17	17	4	2	7	14	17	17	3	2	6	13	16	16	42.3	42.3	40.2	78.805	711	711;723	3.95			14	113	2	3	0	99.278	By matching	By MS/MS	By MS/MS	By MS/MS	By MS/MS
F1R452	F1R452	4	4	3	Uncharacterized protein	acsl4a	>tr|F1R452|F1R452_DANRE Uncharacterized protein OS=Danio rerio GN=acsl4a PE=1 SV=1	1	4	4	3	0	0	2	4	3	4	0	0	2	4	3	4	0	0	1	3	2	3	7.9	7.9	5.8	78.618	706	706	4				19			0	17.072	By matching	By matching	By MS/MS	By MS/MS	By MS/MS
E7F351	E7F351	38	38	38	Uncharacterized protein	acsl6	>tr|E7F351|E7F351_DANRE Uncharacterized protein OS=Danio rerio GN=acsl6 PE=1 SV=1	1	38	38	38	20	22	19	30	37	27	20	22	19	30	37	27	20	22	19	30	37	27	51.7	51.7	51.7	75.922	685	685	3.69	7	16	138	288	11	17	0	210.58	By MS/MS	By MS/MS	By MS/MS	By MS/MS	By MS/MS
F1QYS7;A1L2A3	F1QYS7	4;1	4;1	4;1	Acetyl-coenzyme A synthetase	acss1	>tr|F1QYS7|F1QYS7_DANRE Acetyl-coenzyme A synthetase OS=Danio rerio GN=acss1 PE=1 SV=1	2	4	4	4	0	0	0	4	4	2	0	0	0	4	4	2	0	0	0	4	4	2	7.1	7.1	7.1	76.688	693	693;151	3.94			1	15			0	5.174	By matching	By matching	By matching	By MS/MS	By MS/MS
F8W3L1	F8W3L1	17	1	1	Uncharacterized protein (Fragment)	acta2	>tr|F8W3L1|F8W3L1_DANRE Uncharacterized protein (Fragment) OS=Danio rerio GN=acta2 PE=1 SV=1	1	17	1	1	13	15	16	15	13	13	0	0	1	0	0	0	0	0	1	0	0	0	51.5	6.3	6.3	37.519	334	334	2		1					0.0062023	2.6923	By matching	By matching	By MS/MS	By matching	By matching
Q7ZVI7;E9QD59;E9QH14;E9QBP3	Q7ZVI7;E9QD59;E9QH14	46;32;26;14	2;2;2;2	2;2;2;2	Actin, cytoplasmic 1	actba	>sp|Q7ZVI7|ACTB1_DANRE Actin, cytoplasmic 1 OS=Danio rerio GN=actba PE=2 SV=2;>tr|E9QD59|E9QD59_DANRE Uncharacterized protein OS=Danio rerio GN=actb1 PE=1 SV=1;>tr|E9QH14|E9QH14_DANRE Uncharacterized protein OS=Danio rerio GN=actb1 PE=1 SV=1	4	46	2	2	39	41	45	32	38	30	1	2	2	1	1	1	1	2	2	1	1	1	93.3	7.2	7.2	41.766	375	375;303;234;129	2.35	10	30	1	2	2	4	0	283.36	By MS/MS	By MS/MS	By MS/MS	By matching	By MS/MS
Q7ZVF9;F1QC15	Q7ZVF9	46;14	46;14	2;2	Actin, cytoplasmic 2	actbb	>sp|Q7ZVF9|ACTB2_DANRE Actin, cytoplasmic 2 OS=Danio rerio GN=actbb PE=2 SV=2	2	46	46	2	40	41	45	32	38	30	40	41	45	32	38	30	2	2	2	1	1	1	93.3	93.3	7.2	41.752	375	375;128	2.24	461	1877	326	134	79	83	0	323.31	By MS/MS	By MS/MS	By MS/MS	By MS/MS	By MS/MS
Q9I8V1	Q9I8V1	26	10	0	Actin, alpha 1, skeletal muscle	actc1b	>tr|Q9I8V1|Q9I8V1_DANRE Actin, alpha 1, skeletal muscle OS=Danio rerio GN=actc1b PE=2 SV=1	1	26	10	0	22	24	24	23	22	21	9	10	9	9	8	8	0	0	0	0	0	0	56.5	33.2	0	41.972	377	377	2.03	25	252	35				0	124.27	By MS/MS	By MS/MS	By MS/MS	By MS/MS	By MS/MS
F1QVZ2;B8JHU4;F1QER4;E9QFR8	F1QVZ2;B8JHU4	21;21;6;3	21;21;6;3	13;13;5;0	Uncharacterized protein	actn1	>tr|F1QVZ2|F1QVZ2_DANRE Uncharacterized protein OS=Danio rerio GN=actn1 PE=1 SV=1;>tr|B8JHU4|B8JHU4_DANRE Actn1 isoform b OS=Danio rerio GN=actn1 PE=1 SV=1	4	21	21	13	11	15	16	14	16	17	11	15	16	14	16	17	8	11	10	8	9	10	28.5	28.5	18.7	103.94	897	897;902;209;894	4.44	5	5	9	46	113		0	166.33	By MS/MS	By MS/MS	By MS/MS	By MS/MS	By MS/MS
D1GJ56;Q8AX99	D1GJ56;Q8AX99	6;5	1;1	1;1	Actn3a	actn3a	>tr|D1GJ56|D1GJ56_DANRE Actn3a OS=Danio rerio GN=actn3a PE=1 SV=1;>tr|Q8AX99|Q8AX99_DANRE Actn3b OS=Danio rerio GN=actn3b PE=1 SV=1	2	6	1	1	1	1	3	4	5	4	0	0	0	1	1	0	0	0	0	1	1	0	7.6	1.3	1.3	103.59	896	896;898	4.25				3	1		1	-2	By matching	By matching	By matching	By MS/MS	By matching
Q7ZUZ2;Q4V943	Q7ZUZ2;Q4V943	21;20	21;20	21;20	Uncharacterized protein	actr1	>tr|Q7ZUZ2|Q7ZUZ2_DANRE Uncharacterized protein OS=Danio rerio GN=actr1 PE=1 SV=1;>tr|Q4V943|Q4V943_DANRE Uncharacterized protein OS=Danio rerio GN=actr1 PE=1 SV=1	2	21	21	21	13	14	16	15	20	17	13	14	16	15	20	17	13	14	16	15	20	17	69.4	69.4	69.4	42.405	376	376;343	2.05	10	238	21	1			0	323.31	By MS/MS	By MS/MS	By MS/MS	By MS/MS	By MS/MS
F1R008;I3ITK2	F1R008;I3ITK2	3;2	3;2	3;2	Uncharacterized protein	actr10	>tr|F1R008|F1R008_DANRE Uncharacterized protein OS=Danio rerio GN=actr10 PE=1 SV=1;>tr|I3ITK2|I3ITK2_DANRE Uncharacterized protein (Fragment) OS=Danio rerio GN=actr10 PE=1 SV=1	2	3	3	3	1	1	2	2	3	3	1	1	2	2	3	3	1	1	2	2	3	3	11.1	11.1	11.1	45.983	415	415;243	2.11		16	2				0	29.22	By MS/MS	By MS/MS	By MS/MS	By MS/MS	By MS/MS
F1QF15;Q7SXW6;F1QHG2	F1QF15;Q7SXW6	13;12;1	13;12;1	2;2;0	Actin-related protein 2-A	actr2a	>tr|F1QF15|F1QF15_DANRE Actin-related protein 2-A OS=Danio rerio GN=actr2a PE=1 SV=1;>sp|Q7SXW6|ARP2A_DANRE Actin-related protein 2-A OS=Danio rerio GN=actr2a PE=2 SV=1	3	13	13	2	11	12	12	9	13	12	11	12	12	9	13	12	1	1	1	0	2	2	48.2	48.2	7.6	44.693	394	394;394;394	2.03	10	157	12	2			0	92.355	By MS/MS	By MS/MS	By MS/MS	By MS/MS	By MS/MS
Q56A35;F1QLV9	Q56A35;F1QLV9	13;7	2;1	2;1	Actin-related protein 2-B	actr2b	>sp|Q56A35|ARP2B_DANRE Actin-related protein 2-B OS=Danio rerio GN=actr2b PE=2 SV=1;>tr|F1QLV9|F1QLV9_DANRE Actin-related protein 2-B (Fragment) OS=Danio rerio GN=actr2b PE=1 SV=1	2	13	2	2	10	12	12	9	12	10	0	1	1	0	1	0	0	1	1	0	1	0	48.7	8.1	8.1	44.701	394	394;245	2		3					0.0018445	3.7829	By matching	By MS/MS	By matching	By matching	By MS/MS
F1QKV8	F1QKV8	5	3	3	Uncharacterized protein (Fragment)	actr3b	>tr|F1QKV8|F1QKV8_DANRE Uncharacterized protein (Fragment) OS=Danio rerio GN=actr3b PE=3 SV=1	1	5	3	3	5	5	5	4	4	5	3	3	3	2	2	3	3	3	3	2	2	3	16.5	11.8	11.8	48.307	425	425	2.19	2	22	6	1			0	67.411	By MS/MS	By MS/MS	By MS/MS	By MS/MS	By MS/MS
F1RC85	F1RC85	3	3	3	Acylphosphatase (Fragment)	acyp1	>tr|F1RC85|F1RC85_DANRE Acylphosphatase (Fragment) OS=Danio rerio GN=acyp1 PE=1 SV=1	1	3	3	3	0	0	0	3	2	2	0	0	0	3	2	2	0	0	0	3	2	2	46.5	46.5	46.5	11.558	101	101	1	14						0	24.897	By matching	By matching	By matching	By MS/MS	By MS/MS
F1RA88	F1RA88	5	5	3	Uncharacterized protein	adam10a	>tr|F1RA88|F1RA88_DANRE Uncharacterized protein OS=Danio rerio GN=adam10a PE=1 SV=2	1	5	5	3	1	1	1	4	5	4	1	1	1	4	5	4	0	1	0	2	3	3	7.5	7.5	4.8	85.699	763	763	2.89	3	8	14	10			0	10.819	By matching	By matching	By matching	By MS/MS	By MS/MS
F1Q6M6	F1Q6M6	5	3	3	Uncharacterized protein	adam10b	>tr|F1Q6M6|F1Q6M6_DANRE Uncharacterized protein OS=Danio rerio GN=adam10b PE=4 SV=1	1	5	3	3	1	1	2	3	4	3	0	1	1	1	2	2	0	1	1	1	2	2	10.2	6.9	6.9	67.256	606	606	2.82	6		8	8			0	9.3702	By matching	By MS/MS	By matching	By MS/MS	By MS/MS
E7F698	E7F698	4	4	4	Uncharacterized protein	adam11	>tr|E7F698|E7F698_DANRE Uncharacterized protein OS=Danio rerio GN=adam11 PE=4 SV=1	1	4	4	4	2	2	2	3	2	3	2	2	2	3	2	3	2	2	2	3	2	3	7.8	7.8	7.8	85.197	774	774	3.1			19	2			0	7.7413	By matching	By MS/MS	By matching	By MS/MS	By MS/MS
F1QF43	F1QF43	17	17	17	Uncharacterized protein	adam22	>tr|F1QF43|F1QF43_DANRE Uncharacterized protein OS=Danio rerio GN=adam22 PE=4 SV=1	1	17	17	17	10	8	10	11	14	10	10	8	10	11	14	10	10	8	10	11	14	10	26.5	26.5	26.5	101.98	918	918	2.91	48	12	21	62	13	2	0	86.113	By MS/MS	By MS/MS	By MS/MS	By MS/MS	By MS/MS
F8W4G2;E7F387;F8W3T1	F8W4G2;E7F387;F8W3T1	4;4;4	4;4;4	4;4;4	Uncharacterized protein	adam23a	>tr|F8W4G2|F8W4G2_DANRE Uncharacterized protein OS=Danio rerio GN=adam23a PE=1 SV=1;>tr|E7F387|E7F387_DANRE Uncharacterized protein OS=Danio rerio GN=adam23a PE=1 SV=1;>tr|F8W3T1|F8W3T1_DANRE Uncharacterized protein OS=Danio rerio GN=adam23a PE=1 SV=1	3	4	4	4	3	3	3	3	4	3	3	3	3	3	4	3	3	3	3	3	4	3	6.1	6.1	6.1	85.017	771	771;774;785	2.59	4	25	38	4			0	45.1	By MS/MS	By MS/MS	By MS/MS	By MS/MS	By MS/MS
F1QU24;F1R0N5	F1QU24;F1R0N5	2;1	2;1	2;1	Uncharacterized protein	adam9	>tr|F1QU24|F1QU24_DANRE Uncharacterized protein OS=Danio rerio GN=adam9 PE=4 SV=1;>tr|F1R0N5|F1R0N5_DANRE Uncharacterized protein (Fragment) OS=Danio rerio GN=adam9 PE=4 SV=5	2	2	2	2	0	0	0	1	2	1	0	0	0	1	2	1	0	0	0	1	2	1	3.6	3.6	3.6	90.283	816	816;73	4			1	2	1		0.0050688	2.8135	By matching	By matching	By matching	By MS/MS	By MS/MS
E9QJK5;A5WUX0;A5WUX1	E9QJK5;A5WUX0;A5WUX1	2;1;1	2;1;1	2;1;1	Uncharacterized protein	adarb1b	>tr|E9QJK5|E9QJK5_DANRE Uncharacterized protein OS=Danio rerio GN=adarb1b PE=1 SV=1;>tr|A5WUX0|A5WUX0_DANRE Uncharacterized protein OS=Danio rerio GN=adarb1a PE=4 SV=1;>tr|A5WUX1|A5WUX1_DANRE Uncharacterized protein OS=Danio rerio GN=adarb1a PE=4 SV=1	3	2	2	2	2	2	2	1	2	1	2	2	2	1	2	1	2	2	2	1	2	1	6.3	6.3	6.3	76.975	699	699;689;720	4.1				9	1		0	6.8335	By MS/MS	By MS/MS	By MS/MS	By matching	By matching
B1H1M5;X1WEU5	B1H1M5	10;3	10;3	10;3	Uncharacterized protein	adck1	>tr|B1H1M5|B1H1M5_DANRE Uncharacterized protein OS=Danio rerio GN=adck1 PE=2 SV=1	2	10	10	10	7	10	8	9	9	10	7	10	8	9	9	10	7	10	8	9	9	10	28	28	28	59.712	521	521;83	2.94	3		90				0	86.766	By MS/MS	By MS/MS	By MS/MS	By MS/MS	By MS/MS
E7FCQ2	E7FCQ2	6	6	6	Uncharacterized protein	adck2	>tr|E7FCQ2|E7FCQ2_DANRE Uncharacterized protein OS=Danio rerio GN=adck2 PE=1 SV=1	1	6	6	6	0	4	3	6	6	6	0	4	3	6	6	6	0	4	3	6	6	6	13	13	13	68.042	599	599	3.02		1	45	2			0	78.882	By matching	By MS/MS	By matching	By MS/MS	By MS/MS
Q5RGU1	Q5RGU1	5	5	4	Atypical kinase ADCK3, mitochondrial	adck3	>sp|Q5RGU1|ADCK3_DANRE Atypical kinase ADCK3, mitochondrial OS=Danio rerio GN=adck3 PE=2 SV=2	1	5	5	4	1	0	1	4	4	4	1	0	1	4	4	4	0	0	0	3	3	4	11.3	11.3	9.7	68.951	619	619	1.46	20		6				0	184.85	By matching	By matching	By matching	By MS/MS	By MS/MS
A3QJU3	A3QJU3	4	4	4	AarF domain-containing protein kinase 4	adck4	>sp|A3QJU3|ADCK4_DANRE AarF domain-containing protein kinase 4 OS=Danio rerio GN=adck4 PE=3 SV=2	1	4	4	4	0	0	0	3	2	4	0	0	0	3	2	4	0	0	0	3	2	4	7.2	7.2	7.2	69.46	624	624	1	19						0	22.797	By matching	By matching	By matching	By MS/MS	By MS/MS
X1WFI2;R4GEP2;F1QVS0;F1R914	X1WFI2;R4GEP2;F1QVS0;F1R914	2;2;2;2	2;2;2;2	2;2;2;2	Uncharacterized protein (Fragment)	adcy1b	>tr|X1WFI2|X1WFI2_DANRE Uncharacterized protein (Fragment) OS=Danio rerio GN=adcy1b PE=3 SV=1;>tr|R4GEP2|R4GEP2_DANRE Uncharacterized protein (Fragment) OS=Danio rerio GN=adcy1a PE=3 SV=1;>tr|F1QVS0|F1QVS0_DANRE Uncharacterized protein (Fragment) OS=Danio	4	2	2	2	1	1	2	2	1	2	1	1	2	2	1	2	1	1	2	2	1	2	6.3	6.3	6.3	55.856	506	506;605;685;834	5				3	14	3	0	5.8606	By matching	By MS/MS	By MS/MS	By MS/MS	By matching
E7FDV3	E7FDV3	2	2	2	Uncharacterized protein	adcy3	>tr|E7FDV3|E7FDV3_DANRE Uncharacterized protein OS=Danio rerio GN=adcy3 PE=3 SV=1	1	2	2	2	1	2	2	2	1	2	1	2	2	2	1	2	1	2	2	2	1	2	1.8	1.8	1.8	126.34	1119	1119	4.64				6	7	1	0.00028377	4.7654	By MS/MS	By MS/MS	By MS/MS	By MS/MS	By matching
E7FEP5;X1WHI1;F1R9C3;E9QDH0;D2CFN3	E7FEP5;X1WHI1;F1R9C3;E9QDH0	13;11;8;8;5	13;11;8;8;5	12;10;7;7;4	Uncharacterized protein	adcy6a	>tr|E7FEP5|E7FEP5_DANRE Uncharacterized protein OS=Danio rerio GN=adcy6a PE=3 SV=2;>tr|X1WHI1|X1WHI1_DANRE Uncharacterized protein OS=Danio rerio GN=adcy6a PE=3 SV=1;>tr|F1R9C3|F1R9C3_DANRE Uncharacterized protein (Fragment) OS=Danio rerio GN=adcy6b PE=3 S	5	13	13	12	4	4	3	10	7	11	4	4	3	10	7	11	3	3	2	9	7	10	16.1	16.1	14.8	135.19	1203	1203;1179;1049;1165;1186	5.43				5	42	44	0	40.424	By MS/MS	By MS/MS	By MS/MS	By MS/MS	By MS/MS
B0S536;F1QP02	B0S536;F1QP02	4;4	4;4	4;4	Uncharacterized protein (Fragment)	adcy8	>tr|B0S536|B0S536_DANRE Uncharacterized protein (Fragment) OS=Danio rerio GN=adcy8 PE=3 SV=2;>tr|F1QP02|F1QP02_DANRE Uncharacterized protein (Fragment) OS=Danio rerio GN=adcy8 PE=3 SV=1	2	4	4	4	2	1	0	3	0	2	2	1	0	3	0	2	2	1	0	3	0	2	6.5	6.5	6.5	100.34	881	881;886	5				1	10	1	0.00055279	4.3855	By matching	By MS/MS	By matching	By MS/MS	By matching
F1QH15	F1QH15	4	1	1	Uncharacterized protein	adcy9	>tr|F1QH15|F1QH15_DANRE Uncharacterized protein OS=Danio rerio GN=adcy9 PE=3 SV=1	1	4	1	1	1	0	0	3	3	3	0	0	0	1	1	1	0	0	0	1	1	1	3.9	1.3	1.3	143.39	1277	1277	5.62					6	10	0.0018368	3.7429	By matching	By matching	By matching	By MS/MS	By MS/MS
Q98TU3;Q5XJ02	Q98TU3;Q5XJ02	6;4	6;4	6;4	Adcyap1b protein	adcyap1b	>tr|Q98TU3|Q98TU3_DANRE Adcyap1b protein OS=Danio rerio GN=adcyap1b PE=2 SV=1;>tr|Q5XJ02|Q5XJ02_DANRE Adcyap1b protein OS=Danio rerio GN=adcyap1b PE=2 SV=1	2	6	6	6	6	6	6	4	4	3	6	6	6	4	4	3	6	6	6	4	4	3	23.4	23.4	23.4	20.025	175	175;140	1	53						0	14.74	By MS/MS	By MS/MS	By MS/MS	By MS/MS	By MS/MS
F8W3N6;F8W296;F1RBK8;F8W4A1;F1QJJ5;F1QD78	F8W3N6;F8W296;F1RBK8;F8W4A1;F1QJJ5;F1QD78	4;4;4;3;3;2	4;4;4;3;3;2	3;3;3;2;2;1	Uncharacterized protein (Fragment)	adcyap1r1a	>tr|F8W3N6|F8W3N6_DANRE Uncharacterized protein (Fragment) OS=Danio rerio GN=adcyap1r1a PE=4 SV=1;>tr|F8W296|F8W296_DANRE Uncharacterized protein (Fragment) OS=Danio rerio GN=adcyap1r1a PE=4 SV=1;>tr|F1RBK8|F1RBK8_DANRE Uncharacterized protein (Fragment) O	6	4	4	3	1	0	0	4	3	3	1	0	0	4	3	3	1	0	0	3	2	2	16.2	16.2	10	36.665	320	320;321;331;293;303;299	5.19			1	8	11	17	0	22.278	By matching	By matching	By matching	By MS/MS	By MS/MS
E7FF76	E7FF76	3	2	2	Uncharacterized protein	adcyap1r1b	>tr|E7FF76|E7FF76_DANRE Uncharacterized protein OS=Danio rerio GN=adcyap1r1b PE=4 SV=1	1	3	2	2	0	0	0	1	3	1	0	0	0	0	2	0	0	0	0	0	2	0	13.5	9	9	51.451	445	445	5.8					1	4	0	19.456	By matching	By matching	By matching	By matching	By MS/MS
A1A5X4;E7F9W3;Q7T147	A1A5X4;E7F9W3;Q7T147	28;28;25	28;28;25	26;26;24	Adducin 1 (Alpha)	add1	>tr|A1A5X4|A1A5X4_DANRE Adducin 1 (Alpha) OS=Danio rerio GN=add1 PE=1 SV=1;>tr|E7F9W3|E7F9W3_DANRE Uncharacterized protein OS=Danio rerio GN=add1 PE=1 SV=1;>tr|Q7T147|Q7T147_DANRE Uncharacterized protein OS=Danio rerio GN=add1 PE=1 SV=1	3	28	28	26	22	22	22	22	27	23	22	22	22	22	27	23	21	21	20	20	25	21	44.4	44.4	42.1	81.731	741	741;783;608	3.81	18	52	82	236	123	8	0	310.56	By MS/MS	By MS/MS	By MS/MS	By MS/MS	By MS/MS
F1QTE3;F1RBS8	F1QTE3;F1RBS8	19;19	19;19	19;19	Uncharacterized protein	add2	>tr|F1QTE3|F1QTE3_DANRE Uncharacterized protein OS=Danio rerio GN=add2 PE=1 SV=2;>tr|F1RBS8|F1RBS8_DANRE Uncharacterized protein (Fragment) OS=Danio rerio GN=add2 PE=1 SV=1	2	19	19	19	13	17	19	15	12	18	13	17	19	15	12	18	13	17	19	15	12	18	33.6	33.6	33.6	73.813	669	669;670	3.93	2	11	44	156	44	5	0	202.37	By MS/MS	By MS/MS	By MS/MS	By MS/MS	By MS/MS
Q1LUP2;Q1LUP1;F1R6L1;Q1LY67;Q1LY66;Q1LY65	Q1LUP2;Q1LUP1;F1R6L1	26;26;24;9;4;2	24;24;22;9;4;2	24;24;22;9;4;2	Uncharacterized protein	add3a	>tr|Q1LUP2|Q1LUP2_DANRE Uncharacterized protein OS=Danio rerio GN=add3a PE=1 SV=1;>tr|Q1LUP1|Q1LUP1_DANRE Uncharacterized protein OS=Danio rerio GN=add3a PE=1 SV=1;>tr|F1R6L1|F1R6L1_DANRE Uncharacterized protein OS=Danio rerio GN=add3a PE=1 SV=1	6	26	24	24	23	21	23	24	23	23	22	20	21	22	21	21	22	20	21	22	21	21	48.7	46	46	72.512	645	645;672;644;239;103;64	3.62	12	20	78	216	22		0	207.73	By MS/MS	By MS/MS	By MS/MS	By MS/MS	By MS/MS
F1QW07	F1QW07	8	7	7	Uncharacterized protein	add3b	>tr|F1QW07|F1QW07_DANRE Uncharacterized protein OS=Danio rerio GN=add3b PE=4 SV=2	1	8	7	7	5	7	4	4	6	7	4	6	3	3	5	6	4	6	3	3	5	6	13.9	12.7	12.7	80.518	722	722	3.95		1	3	30	3		0	44.602	By matching	By MS/MS	By MS/MS	By matching	By matching
E7FEH0	E7FEH0	1	1	1	Uncharacterized protein	adgra1a	>tr|E7FEH0|E7FEH0_DANRE Uncharacterized protein OS=Danio rerio GN=adgra1a PE=4 SV=1	1	1	1	1	1	1	1	0	0	0	1	1	1	0	0	0	1	1	1	0	0	0	2.9	2.9	2.9	71.892	650	650	2.86	1		5	1			0.0018253	3.6502	By matching	By MS/MS	By MS/MS	By matching	By matching
F1Q6Q8;F1RAX2;F1R7L8;F1QVI9	F1Q6Q8;F1RAX2;F1R7L8	8;8;8;3	8;8;8;3	8;8;8;3	Uncharacterized protein (Fragment)	adgrb1a	>tr|F1Q6Q8|F1Q6Q8_DANRE Uncharacterized protein (Fragment) OS=Danio rerio GN=adgrb1a PE=4 SV=1;>tr|F1RAX2|F1RAX2_DANRE Uncharacterized protein (Fragment) OS=Danio rerio GN=adgrb1a PE=4 SV=1;>tr|F1R7L8|F1R7L8_DANRE Uncharacterized protein (Fragment) OS=Dani	4	8	8	8	6	6	6	8	7	7	6	6	6	8	7	7	6	6	6	8	7	7	14.3	14.3	14.3	74.742	683	683;714;754;264	4.89	2	10	8	13	33	54	0	47.342	By MS/MS	By MS/MS	By MS/MS	By MS/MS	By MS/MS
F6P980;F1QDN2	F6P980;F1QDN2	3;2	3;2	3;2	Uncharacterized protein (Fragment)	adgrb1b	>tr|F6P980|F6P980_DANRE Uncharacterized protein (Fragment) OS=Danio rerio GN=adgrb1b PE=4 SV=1;>tr|F1QDN2|F1QDN2_DANRE Uncharacterized protein (Fragment) OS=Danio rerio GN=adgrb1b PE=4 SV=1	2	3	3	3	2	3	3	1	1	1	2	3	3	1	1	1	2	3	3	1	1	1	5.4	5.4	5.4	136.53	1241	1241;1493	5			3	2	5	8	0	7.3397	By MS/MS	By MS/MS	By MS/MS	By matching	By MS/MS
F1R7D0;F1QNF6	F1R7D0	19;5	19;5	11;5	Uncharacterized protein (Fragment)	adgrb3	>tr|F1R7D0|F1R7D0_DANRE Uncharacterized protein (Fragment) OS=Danio rerio GN=adgrb3 PE=4 SV=1	2	19	19	11	15	16	14	15	16	16	15	16	14	15	16	16	8	8	6	8	9	9	24.3	24.3	12.6	134.6	1216	1216;629	4.98	2	14	16	26	82	103	0	105.05	By MS/MS	By MS/MS	By MS/MS	By MS/MS	By MS/MS
R4GEX5;R4GDZ9	R4GEX5;R4GDZ9	1;1	1;1	1;1	Uncharacterized protein (Fragment)	adgre16	>tr|R4GEX5|R4GEX5_DANRE Uncharacterized protein (Fragment) OS=Danio rerio GN=adgre16 PE=4 SV=1;>tr|R4GDZ9|R4GDZ9_DANRE Uncharacterized protein (Fragment) OS=Danio rerio GN=adgre15 PE=4 SV=1	2	1	1	1	1	1	0	1	1	1	1	1	0	1	1	1	1	1	0	1	1	1	3.2	3.2	3.2	54.009	494	494;511	5.25					6	2	1	-2	By matching	By matching	By matching	By MS/MS	By matching
F1Q9V2;X1WBW6;E7F1D8	F1Q9V2	17;1;1	17;1;1	14;1;0	Uncharacterized protein (Fragment)	adgrl1a	>tr|F1Q9V2|F1Q9V2_DANRE Uncharacterized protein (Fragment) OS=Danio rerio GN=adgrl1a PE=4 SV=1	3	17	17	14	7	10	9	12	13	13	7	10	9	12	13	13	6	9	7	11	11	11	17	17	14.5	165.21	1474	1474;173;403	4.77	4	3	7	17	98	22	0	79.982	By MS/MS	By MS/MS	By MS/MS	By MS/MS	By MS/MS
F1QPV2;E7FED0	F1QPV2	5;1	3;1	3;1	Uncharacterized protein (Fragment)	adgrl2a	>tr|F1QPV2|F1QPV2_DANRE Uncharacterized protein (Fragment) OS=Danio rerio GN=adgrl2a PE=4 SV=1	2	5	3	3	3	2	4	3	3	4	3	2	2	3	2	2	3	2	2	3	2	2	4.9	3.6	3.6	161.28	1436	1436;564	4.62				8	13		0	11.375	By MS/MS	By matching	By MS/MS	By MS/MS	By MS/MS
F1QAS7;F1Q579;F1QDR6;E7F709	F1QAS7;F1Q579;F1QDR6	21;19;13;2	21;19;13;2	20;18;13;2	Uncharacterized protein	adgrl3.1	>tr|F1QAS7|F1QAS7_DANRE Uncharacterized protein OS=Danio rerio GN=adgrl3.1 PE=4 SV=1;>tr|F1Q579|F1Q579_DANRE Uncharacterized protein OS=Danio rerio GN=adgrl3.1 PE=4 SV=1;>tr|F1QDR6|F1QDR6_DANRE Uncharacterized protein (Fragment) OS=Danio rerio GN=adgrl3.1	4	21	21	20	9	7	6	16	16	15	9	7	6	16	16	15	9	7	5	16	15	14	18	18	17.5	169.44	1516	1516;1346;1098;162	4.42	1	9	23	20	66	18	0	79.393	By MS/MS	By MS/MS	By matching	By MS/MS	By MS/MS
Q6NXA6	Q6NXA6	5	5	5	S-(hydroxymethyl)glutathione dehydrogenase	adh5	>tr|Q6NXA6|Q6NXA6_DANRE S-(hydroxymethyl)glutathione dehydrogenase OS=Danio rerio GN=adh5 PE=1 SV=1	1	5	5	5	0	0	0	4	5	4	0	0	0	4	5	4	0	0	0	4	5	4	22.9	22.9	22.9	40.032	376	376	2.28	1	25	1			2	0	21.332	By matching	By matching	By matching	By matching	By MS/MS
A0JML7	A0JML7	6	6	6	ADP-dependent glucokinase	adpgk	>tr|A0JML7|A0JML7_DANRE ADP-dependent glucokinase OS=Danio rerio GN=adpgk PE=1 SV=1	1	6	6	6	1	0	0	5	5	4	1	0	0	5	5	4	1	0	0	5	5	4	14.9	14.9	14.9	54.425	498	498	3.06			31		1		0	16.31	By matching	By matching	By matching	By MS/MS	By MS/MS
B5LZ08;Q1L947;E7F417;F8W4P8	B5LZ08;Q1L947	20;10;1;1	20;10;1;1	20;10;1;1	G-protein coupled receptor kinase 2/3	adrbk2	>tr|B5LZ08|B5LZ08_DANRE G-protein coupled receptor kinase 2/3 OS=Danio rerio GN=adrbk2 PE=1 SV=1;>tr|Q1L947|Q1L947_DANRE Uncharacterized protein (Fragment) OS=Danio rerio GN=adrbk2 PE=1 SV=2	4	20	20	20	10	12	12	16	19	18	10	12	12	16	19	18	10	12	12	16	19	18	39.4	39.4	39.4	79.504	688	688;278;213;246	3.82	6	8	17	142	13	2	0	89.066	By MS/MS	By MS/MS	By MS/MS	By MS/MS	By MS/MS
F1R293	F1R293	2	2	2	Adenylosuccinate lyase	adsl	>tr|F1R293|F1R293_DANRE Adenylosuccinate lyase OS=Danio rerio GN=adsl PE=1 SV=1	1	2	2	2	0	0	0	2	2	2	0	0	0	2	2	2	0	0	0	2	2	2	8.9	8.9	8.9	54.578	482	482	2.93		1	13				0.00028225	4.6895	By matching	By matching	By matching	By matching	By MS/MS
A9JRG9	A9JRG9	32	32	28	Si:ch211-12e1.4 protein	afg3l2	>tr|A9JRG9|A9JRG9_DANRE Si:ch211-12e1.4 protein OS=Danio rerio GN=afg3l2 PE=1 SV=1	1	32	32	28	11	21	16	24	29	24	11	21	16	24	29	24	9	19	13	21	25	20	46	46	41.1	88.695	800	800	3.97	2	24	12	224	36	10	0	323.31	By MS/MS	By MS/MS	By MS/MS	By MS/MS	By MS/MS
E7FBZ7	E7FBZ7	9	9	7	Uncharacterized protein	agap1	>tr|E7FBZ7|E7FBZ7_DANRE Uncharacterized protein OS=Danio rerio GN=agap1 PE=1 SV=1	1	9	9	7	5	6	6	5	3	5	5	6	6	5	3	5	3	5	5	3	2	4	15.5	15.5	12.7	94.647	858	858	3.85	1	13	13	10	24	4	0	113.41	By MS/MS	By MS/MS	By MS/MS	By MS/MS	By MS/MS
F1R254	F1R254	7	7	7	Uncharacterized protein	agap2	>tr|F1R254|F1R254_DANRE Uncharacterized protein OS=Danio rerio GN=agap2 PE=1 SV=1	1	7	7	7	4	7	5	6	7	6	4	7	5	6	7	6	4	7	5	6	7	6	9.9	9.9	9.9	90.504	827	827	4.81		1	5	9	52	8	0	19.423	By MS/MS	By MS/MS	By MS/MS	By MS/MS	By MS/MS
B0UXM0;B0UXL9;E7FEI2	B0UXM0;B0UXL9;E7FEI2	1;1;1	1;1;1	1;1;1	Uncharacterized protein	agfg1b	>tr|B0UXM0|B0UXM0_DANRE Uncharacterized protein OS=Danio rerio GN=agfg1b PE=4 SV=3;>tr|B0UXL9|B0UXL9_DANRE Uncharacterized protein OS=Danio rerio GN=agfg1b PE=4 SV=1;>tr|E7FEI2|E7FEI2_DANRE Uncharacterized protein OS=Danio rerio GN=agfg1b PE=4 SV=1	3	1	1	1	0	0	0	1	1	1	0	0	0	1	1	1	0	0	0	1	1	1	4.2	4.2	4.2	28.379	262	262;465;547	2.12	1	5	2				0	6.5466	By matching	By matching	By matching	By MS/MS	By MS/MS
Q7ZW00	Q7ZW00	3	3	3	Acylglycerol kinase, mitochondrial	agk	>sp|Q7ZW00|AGK_DANRE Acylglycerol kinase, mitochondrial OS=Danio rerio GN=agk PE=2 SV=2	1	3	3	3	1	0	0	3	3	3	1	0	0	3	3	3	1	0	0	3	3	3	11.6	11.6	11.6	47.544	422	422	3			25				0	8.1946	By matching	By matching	By matching	By MS/MS	By MS/MS
X1WFT9;F1QYB1;X1WFF9;F1RDM0;E7F1H5	X1WFT9;F1QYB1	28;28;4;4;1	28;28;4;4;1	28;28;4;4;1	Uncharacterized protein	agla	>tr|X1WFT9|X1WFT9_DANRE Uncharacterized protein OS=Danio rerio GN=agla PE=1 SV=1;>tr|F1QYB1|F1QYB1_DANRE Uncharacterized protein (Fragment) OS=Danio rerio GN=agla PE=1 SV=1	5	28	28	28	2	1	2	17	26	20	2	1	2	17	26	20	2	1	2	17	26	20	22.8	22.8	22.8	173.49	1532	1532;1539;181;996;478	5.23		4	3	22	62	79	0	61.278	By matching	By matching	By matching	By MS/MS	By MS/MS
F1R2V1;X1WG39	F1R2V1;X1WG39	4;4	2;2	2;2	Protein argonaute (Fragment)	ago1	>tr|F1R2V1|F1R2V1_DANRE Protein argonaute (Fragment) OS=Danio rerio GN=ago1 PE=1 SV=1;>tr|X1WG39|X1WG39_DANRE Protein argonaute OS=Danio rerio GN=ago1 PE=1 SV=1	2	4	2	2	3	3	2	4	4	3	1	2	1	2	2	2	1	2	1	2	2	2	6	3.7	3.7	97.144	854	854;858	4.31				9	4		0.0017953	3.4698	By matching	By matching	By matching	By MS/MS	By matching
E7F814;A3KPK0	E7F814;A3KPK0	4;3	1;0	1;0	Protein argonaute-4	ago4	>tr|E7F814|E7F814_DANRE Protein argonaute-4 OS=Danio rerio GN=ago4 PE=1 SV=1;>sp|A3KPK0|AGO3_DANRE Protein argonaute-3 OS=Danio rerio GN=ago3 PE=3 SV=1	2	4	1	1	4	3	2	4	3	2	1	1	1	1	0	1	1	1	1	1	0	1	4.9	1.4	1.4	98.48	874	874;860	4				5			1	-2	By matching	By matching	By matching	By matching	By matching
A0JMM2	A0JMM2	1	1	1	1-acyl-sn-glycerol-3-phosphate acyltransferase	agpat2	>tr|A0JMM2|A0JMM2_DANRE 1-acyl-sn-glycerol-3-phosphate acyltransferase OS=Danio rerio GN=agpat2 PE=2 SV=1	1	1	1	1	1	1	1	1	0	0	1	1	1	1	0	0	1	1	1	1	0	0	7	7	7	30.51	271	271	1	5						1	-2	By matching	By MS/MS	By matching	By MS/MS	By matching
F1QDN6	F1QDN6	2	2	2	Uncharacterized protein	agpat5	>tr|F1QDN6|F1QDN6_DANRE Uncharacterized protein OS=Danio rerio GN=agpat5 PE=1 SV=1	1	2	2	2	1	1	2	2	2	2	1	1	2	2	2	2	1	1	2	2	2	2	7.7	7.7	7.7	41.793	365	365	4.54		6	1	2	4	11	0.00055866	4.5192	By MS/MS	By MS/MS	By matching	By MS/MS	By MS/MS
F1QC72;F1QAN4	F1QC72	10;3	10;3	10;3	Uncharacterized protein	agps	>tr|F1QC72|F1QC72_DANRE Uncharacterized protein OS=Danio rerio GN=agps PE=1 SV=1	2	10	10	10	7	5	5	7	9	8	7	5	5	7	9	8	7	5	5	7	9	8	26.4	26.4	26.4	70.257	629	629;230	3.16		1	68	9	1	1	0	43.462	By MS/MS	By MS/MS	By MS/MS	By MS/MS	By MS/MS
F1R074	F1R074	16	16	16	Uncharacterized protein (Fragment)	agrn	>tr|F1R074|F1R074_DANRE Uncharacterized protein (Fragment) OS=Danio rerio GN=agrn PE=1 SV=1	1	16	16	16	8	9	5	12	15	10	8	9	5	12	15	10	8	9	5	12	15	10	10.2	10.2	10.2	192.98	1787	1787	4.64	1	8	1	45	14	37	0	34.662	By MS/MS	By MS/MS	By MS/MS	By MS/MS	By MS/MS
Q803T5	Q803T5	8	8	8	Adenosylhomocysteinase	ahcy	>tr|Q803T5|Q803T5_DANRE Adenosylhomocysteinase OS=Danio rerio GN=ahcy PE=1 SV=1	1	8	8	8	0	0	0	6	5	6	0	0	0	6	5	6	0	0	0	6	5	6	23.6	23.6	23.6	47.964	433	433	2.16	3	25	9				0	17.289	By matching	By matching	By matching	By MS/MS	By MS/MS
A5PMG4;A5PMG3;K7DYH7	A5PMG4;A5PMG3	14;12;4	6;4;0	6;4;0	Adenosylhomocysteinase	ahcyl1	>tr|A5PMG4|A5PMG4_DANRE Adenosylhomocysteinase OS=Danio rerio GN=ahcyl1 PE=1 SV=1;>tr|A5PMG3|A5PMG3_DANRE Adenosylhomocysteinase OS=Danio rerio GN=ahcyl1 PE=3 SV=1	3	14	6	6	3	4	3	9	12	8	0	2	1	4	5	5	0	2	1	4	5	5	27.1	11	11	61.381	554	554;500;497	3.08	8	3	37	9		5	0	73.183	By matching	By matching	By matching	By MS/MS	By MS/MS
Q6PC06	Q6PC06	17	17	9	Adenosylhomocysteinase	ahcyl2	>tr|Q6PC06|Q6PC06_DANRE Adenosylhomocysteinase OS=Danio rerio GN=ahcyl2 PE=1 SV=1	1	17	17	9	4	2	2	12	14	11	4	2	2	12	14	11	1	0	0	7	7	8	31.3	31.3	16.2	65.087	591	591	3.41	4	21	73	37	5	15	0	84.464	By MS/MS	By MS/MS	By MS/MS	By MS/MS	By MS/MS
F1QZ50;F1R1J9	F1QZ50;F1R1J9	12;11	12;11	12;11	Uncharacterized protein	ahnak	>tr|F1QZ50|F1QZ50_DANRE Uncharacterized protein OS=Danio rerio GN=ahnak PE=1 SV=2;>tr|F1R1J9|F1R1J9_DANRE Uncharacterized protein OS=Danio rerio GN=ahnak PE=1 SV=1	2	12	12	12	8	8	10	10	3	7	8	8	10	10	3	7	8	8	10	10	3	7	15.1	15.1	15.1	685.16	6417	6417;5689	5.75			1	4	8	62	0	24.933	By MS/MS	By MS/MS	By MS/MS	By MS/MS	By MS/MS
F1RBD2;E7F5N2	F1RBD2;E7F5N2	1;1	1;1	1;1	Uncharacterized protein	ahsa1b	>tr|F1RBD2|F1RBD2_DANRE Uncharacterized protein OS=Danio rerio GN=ahsa1b PE=1 SV=1;>tr|E7F5N2|E7F5N2_DANRE Uncharacterized protein OS=Danio rerio GN=ahsa1b PE=1 SV=1	2	1	1	1	0	0	0	1	0	0	0	0	0	1	0	0	0	0	0	1	0	0	3.8	3.8	3.8	38.112	338	338;350	2		1					0.0025265	3.2963	By matching	By matching	By matching	By MS/MS	By matching
F1QCU8;E7FF41	F1QCU8;E7FF41	4;4	4;4	4;4	Uncharacterized protein	ahsg1	>tr|F1QCU8|F1QCU8_DANRE Uncharacterized protein OS=Danio rerio GN=ahsg1 PE=1 SV=1;>tr|E7FF41|E7FF41_DANRE Uncharacterized protein OS=Danio rerio GN=ahsg1 PE=1 SV=1	2	4	4	4	0	0	0	0	4	0	0	0	0	0	4	0	0	0	0	0	4	0	12	12	12	50.364	450	450;455	3.2			4	1			0	24.294	By matching	By matching	By matching	By matching	By MS/MS
A5WWI5	A5WWI5	2	2	2	Uncharacterized protein	ahsg2	>tr|A5WWI5|A5WWI5_DANRE Uncharacterized protein OS=Danio rerio GN=ahsg2 PE=1 SV=1	1	2	2	2	0	0	0	2	2	1	0	0	0	2	2	1	0	0	0	2	2	1	7.8	7.8	7.8	42.441	386	386	3.1			9	1			0.0064163	2.665	By matching	By matching	By matching	By MS/MS	By MS/MS
Q6PBN2	Q6PBN2	5	5	5	Axin interactor, dorsalization-associated protein	aida	>sp|Q6PBN2|AIDA_DANRE Axin interactor, dorsalization-associated protein OS=Danio rerio GN=aida PE=1 SV=1	1	5	5	5	0	0	0	3	5	5	0	0	0	3	5	5	0	0	0	3	5	5	24.1	24.1	24.1	34.559	303	303	2.04		22	1				0	19.392	By matching	By matching	By matching	By MS/MS	By MS/MS
F1RBU6;F1RBU0;A2BGE5;A2BGE4	F1RBU6;F1RBU0;A2BGE5	28;27;27;8	28;27;27;8	28;27;27;8	Uncharacterized protein	aifm1	>tr|F1RBU6|F1RBU6_DANRE Uncharacterized protein OS=Danio rerio GN=aifm1 PE=1 SV=1;>tr|F1RBU0|F1RBU0_DANRE Uncharacterized protein OS=Danio rerio GN=aifm1 PE=1 SV=1;>tr|A2BGE5|A2BGE5_DANRE Uncharacterized protein OS=Danio rerio GN=aifm1 PE=1 SV=1	4	28	28	28	10	12	9	24	26	25	10	12	9	24	26	25	10	12	9	24	26	25	51.4	51.4	51.4	66.976	613	613;750;750;263	3.73	12	59	161	138	96	40	0	220.4	By MS/MS	By MS/MS	By MS/MS	By MS/MS	By MS/MS
B0V1K1	B0V1K1	4	4	4	Uncharacterized protein	aimp1	>tr|B0V1K1|B0V1K1_DANRE Uncharacterized protein OS=Danio rerio GN=aimp1 PE=1 SV=1	1	4	4	4	2	3	4	4	2	4	2	3	4	4	2	4	2	3	4	4	2	4	22.2	22.2	22.2	34.488	315	315	1.94	3	27	1				0	9.5846	By matching	By MS/MS	By MS/MS	By MS/MS	By MS/MS
X1WHC2;F1R182	X1WHC2;F1R182	1;1	1;1	1;1	Uncharacterized protein	aimp2	>tr|X1WHC2|X1WHC2_DANRE Uncharacterized protein OS=Danio rerio GN=aimp2 PE=1 SV=1;>tr|F1R182|F1R182_DANRE Uncharacterized protein OS=Danio rerio GN=aimp2 PE=1 SV=1	2	1	1	1	1	1	1	1	1	1	1	1	1	1	1	1	1	1	1	1	1	1	6.1	6.1	6.1	30.371	279	279;321	1.78	4	14					0.0089965	2.387	By matching	By MS/MS	By matching	By MS/MS	By matching
F1R656;F1Q5J4	F1R656;F1Q5J4	3;3	3;3	3;3	Uncharacterized protein (Fragment)	ajap1	>tr|F1R656|F1R656_DANRE Uncharacterized protein (Fragment) OS=Danio rerio GN=ajap1 PE=4 SV=2;>tr|F1Q5J4|F1Q5J4_DANRE Uncharacterized protein OS=Danio rerio GN=ajap1 PE=4 SV=1	2	3	3	3	3	3	3	2	3	1	3	3	3	2	3	1	3	3	3	2	3	1	33.6	33.6	33.6	15.827	143	143;384	2.1	1	24	4				0	13.754	By MS/MS	By MS/MS	By MS/MS	By matching	By MS/MS
Q68EH2	Q68EH2	14	14	14	Adenylate kinase isoenzyme 1	ak1	>tr|Q68EH2|Q68EH2_DANRE Adenylate kinase isoenzyme 1 OS=Danio rerio GN=ak1 PE=1 SV=1	1	14	14	14	4	5	2	13	14	13	4	5	2	13	14	13	4	5	2	13	14	13	61.9	61.9	61.9	21.442	194	194	1.06	113	7					0	35.793	By matching	By matching	By matching	By MS/MS	By MS/MS
Q1L8L9	Q1L8L9	9	9	9	Adenylate kinase 2, mitochondrial	ak2	>sp|Q1L8L9|KAD2_DANRE Adenylate kinase 2, mitochondrial OS=Danio rerio GN=ak2 PE=2 SV=1	1	9	9	9	1	0	0	8	9	9	1	0	0	8	9	9	1	0	0	8	9	9	46.1	46.1	46.1	26.616	241	241	1.53	40	45					0	112.23	By matching	By matching	By matching	By MS/MS	By MS/MS
Q6NUY0	Q6NUY0	4	4	4	Adenylate kinase 4, mitochondrial	ak4	>tr|Q6NUY0|Q6NUY0_DANRE Adenylate kinase 4, mitochondrial OS=Danio rerio GN=ak4 PE=1 SV=1	1	4	4	4	2	2	2	3	2	3	2	2	2	3	2	3	2	2	2	3	2	3	27.4	27.4	27.4	25.441	226	226	1.15	23	4					0	17.424	By MS/MS	By MS/MS	By MS/MS	By MS/MS	By MS/MS
A5PMF1	A5PMF1	12	12	12	Uncharacterized protein	ak5	>tr|A5PMF1|A5PMF1_DANRE Uncharacterized protein OS=Danio rerio GN=ak5 PE=1 SV=1	1	12	12	12	9	9	7	11	11	10	9	9	7	11	11	10	9	9	7	11	11	10	24.7	24.7	24.7	63.944	563	563	3.34	21	18	57	56	8	16	0	36.602	By MS/MS	By MS/MS	By MS/MS	By MS/MS	By MS/MS
F2Z4T4	F2Z4T4	18	18	16	Uncharacterized protein	akap12b	>tr|F2Z4T4|F2Z4T4_DANRE Uncharacterized protein OS=Danio rerio GN=akap12b PE=1 SV=1	1	18	18	16	7	12	7	13	14	15	7	12	7	13	14	15	7	12	7	11	12	13	22.8	22.8	21.2	165.55	1533	1533	5.81				4	18	115	0	87.26	By MS/MS	By MS/MS	By MS/MS	By MS/MS	By MS/MS
E7F7R9;F1RBY1	E7F7R9;F1RBY1	12;11	12;11	12;11	Uncharacterized protein	akap1b	>tr|E7F7R9|E7F7R9_DANRE Uncharacterized protein OS=Danio rerio GN=akap1b PE=1 SV=1;>tr|F1RBY1|F1RBY1_DANRE Uncharacterized protein OS=Danio rerio GN=akap1b PE=1 SV=1	2	12	12	12	1	1	3	10	11	9	1	1	3	10	11	9	1	1	3	10	11	9	25.6	25.6	25.6	89.863	837	837;760	4.53	2	3	12	12	75	3	0	127.85	By MS/MS	By matching	By MS/MS	By MS/MS	By MS/MS
Q5RIX0;E7FAL2	Q5RIX0;E7FAL2	3;3	3;3	3;3	Uncharacterized protein (Fragment)	akap7	>tr|Q5RIX0|Q5RIX0_DANRE Uncharacterized protein (Fragment) OS=Danio rerio GN=akap7 PE=4 SV=2;>tr|E7FAL2|E7FAL2_DANRE Uncharacterized protein OS=Danio rerio GN=akap7 PE=4 SV=1	2	3	3	3	1	2	0	3	3	3	1	2	0	3	3	3	1	2	0	3	3	3	21.7	21.7	21.7	12.789	115	115;415	1.48	20	1	1	3			0	7.6216	By MS/MS	By matching	By matching	By MS/MS	By MS/MS
E7FFB1	E7FFB1	3	3	3	Uncharacterized protein	akap9	>tr|E7FFB1|E7FFB1_DANRE Uncharacterized protein OS=Danio rerio GN=akap9 PE=4 SV=1	1	3	3	3	2	2	2	1	1	1	2	2	2	1	1	1	2	2	2	1	1	1	3.9	3.9	3.9	257.07	2229	2229	5.17			2	1	2	7	0.0013365	3.9484	By matching	By MS/MS	By matching	By MS/MS	By matching
E9QG13;E9QGW9;F1R3J0;E9QDZ5;E9QFX1;Q568L5	E9QG13;E9QGW9;F1R3J0;E9QDZ5;E9QFX1;Q568L5	2;2;2;1;1;1	2;2;2;1;1;1	2;2;2;1;1;1	Alcohol dehydrogenase [NADP(+)] B	akr1a1b	>tr|E9QG13|E9QG13_DANRE Alcohol dehydrogenase [NADP(+)] B OS=Danio rerio GN=akr1a1b PE=1 SV=1;>tr|E9QGW9|E9QGW9_DANRE Alcohol dehydrogenase [NADP(+)] B OS=Danio rerio GN=akr1a1b PE=1 SV=1;>tr|F1R3J0|F1R3J0_DANRE Alcohol dehydrogenase [NADP(+)] B OS=Danio r	6	2	2	2	0	0	1	1	2	2	0	0	1	1	2	2	0	0	1	1	2	2	12.5	12.5	12.5	30.921	273	273;303;326;179;230;324	2.33		6	3				0.0044379	3.0214	By matching	By matching	By MS/MS	By matching	By matching
B8JLK4	B8JLK4	3	3	3	Delta-aminolevulinic acid dehydratase	alad	>tr|B8JLK4|B8JLK4_DANRE Delta-aminolevulinic acid dehydratase OS=Danio rerio GN=alad PE=1 SV=1	1	3	3	3	0	0	0	3	3	3	0	0	0	3	3	3	0	0	0	3	3	3	13.3	13.3	13.3	36.018	331	331	1.93	1	14					0	13.331	By matching	By matching	By matching	By MS/MS	By MS/MS
F1Q742;F1QD88;F1QWY8;Q90460;Q7ZZ85	F1Q742;F1QD88;F1QWY8;Q90460;Q7ZZ85	20;19;19;17;11	20;19;19;17;11	20;19;19;17;11	CD166 antigen homolog A (Fragment)	alcama	>tr|F1Q742|F1Q742_DANRE CD166 antigen homolog A (Fragment) OS=Danio rerio GN=alcama PE=1 SV=1;>tr|F1QD88|F1QD88_DANRE CD166 antigen homolog A (Fragment) OS=Danio rerio GN=alcama PE=1 SV=1;>tr|F1QWY8|F1QWY8_DANRE CD166 antigen homolog A (Fragment) OS=Danio	5	20	20	20	2	2	2	13	18	15	2	2	2	13	18	15	2	2	2	13	18	15	45.7	45.7	45.7	52.036	479	479;545;573;564;381	3.75	1	12	60	144	15	6	0	194.54	By MS/MS	By MS/MS	By MS/MS	By MS/MS	By MS/MS
F1QGP1	F1QGP1	11	11	11	Uncharacterized protein	aldh16a1	>tr|F1QGP1|F1QGP1_DANRE Uncharacterized protein OS=Danio rerio GN=aldh16a1 PE=1 SV=1	1	11	11	11	8	8	8	8	6	8	8	8	8	8	6	8	8	8	8	8	6	8	21.1	21.1	21.1	84.918	795	795	3.7	1	13	5	78	4		0	31.424	By MS/MS	By MS/MS	By MS/MS	By MS/MS	By MS/MS
A4IGC8;E7EZW8	A4IGC8;E7EZW8	9;9	9;9	9;9	Aldh18a1 protein	aldh18a1	>tr|A4IGC8|A4IGC8_DANRE Aldh18a1 protein OS=Danio rerio GN=aldh18a1 PE=1 SV=1;>tr|E7EZW8|E7EZW8_DANRE Uncharacterized protein OS=Danio rerio GN=aldh18a1 PE=1 SV=1	2	9	9	9	4	6	5	7	7	5	4	6	5	7	7	5	4	6	5	7	7	5	15.5	15.5	15.5	85.376	782	782;784	3.98	1			41	2		0	13.855	By MS/MS	By MS/MS	By MS/MS	By MS/MS	By MS/MS
Q90Y03	Q90Y03	14	14	14	Aldehyde dehydrogenase 1A2	aldh1a2	>tr|Q90Y03|Q90Y03_DANRE Aldehyde dehydrogenase 1A2 OS=Danio rerio GN=aldh1a2 PE=1 SV=1	1	14	14	14	0	1	0	12	11	11	0	1	0	12	11	11	0	1	0	12	11	11	32.8	32.8	32.8	56.579	518	518	2.98		1	62				0	173.71	By matching	By matching	By matching	By MS/MS	By MS/MS
I3ITN9;E7F2T8;X1WCT6;E7FA80	I3ITN9;E7F2T8	5;5;1;1	5;5;1;1	5;5;1;1	10-formyltetrahydrofolate dehydrogenase	aldh1l1	>tr|I3ITN9|I3ITN9_DANRE 10-formyltetrahydrofolate dehydrogenase OS=Danio rerio GN=aldh1l1 PE=1 SV=1;>tr|E7F2T8|E7F2T8_DANRE 10-formyltetrahydrofolate dehydrogenase OS=Danio rerio GN=aldh1l1 PE=1 SV=1	4	5	5	5	0	0	3	4	3	4	0	0	3	4	3	4	0	0	3	4	3	4	8	8	8	100.18	903	903;904;121;122	4.64				12	21		0	13.2	By matching	By matching	By matching	By MS/MS	By MS/MS
E7EXW7;X1WBH6	E7EXW7	8;2	8;2	8;2	10-formyltetrahydrofolate dehydrogenase	aldh1l2	>tr|E7EXW7|E7EXW7_DANRE 10-formyltetrahydrofolate dehydrogenase OS=Danio rerio GN=aldh1l2 PE=1 SV=2	2	8	8	8	2	2	0	6	6	6	2	2	0	6	6	6	2	2	0	6	6	6	12.6	12.6	12.6	100.62	915	915;189	4.76				9	28		0	12.865	By matching	By matching	By matching	By MS/MS	By MS/MS
A2BGR9	A2BGR9	19	19	6	Uncharacterized protein	aldh2.1	>tr|A2BGR9|A2BGR9_DANRE Uncharacterized protein OS=Danio rerio GN=aldh2.1 PE=1 SV=1	1	19	19	6	3	5	8	17	18	17	3	5	8	17	18	17	1	2	2	6	5	5	41.5	41.5	11	56.539	516	516	2.82	6	18	140				0	119.23	By matching	By MS/MS	By MS/MS	By MS/MS	By MS/MS
F2Z4R7;A5WWE7;F1QZU7;A0A0G2KZR6;H9GYU2	F2Z4R7;A5WWE7;F1QZU7;A0A0G2KZR6;H9GYU2	14;14;12;11;9	1;1;1;1;1	1;1;1;1;1	Uncharacterized protein	aldh2.2	>tr|F2Z4R7|F2Z4R7_DANRE Uncharacterized protein OS=Danio rerio GN=aldh2.2 PE=1 SV=1;>tr|A5WWE7|A5WWE7_DANRE Uncharacterized protein OS=Danio rerio GN=aldh2l PE=1 SV=1;>tr|F1QZU7|F1QZU7_DANRE Uncharacterized protein (Fragment) OS=Danio rerio GN=aldh2.2 PE=1	5	14	1	1	2	3	6	12	14	13	0	0	0	1	1	1	0	0	0	1	1	1	34.9	4.3	4.3	56.563	516	516;516;482;327;265	3			5				0.0018291	3.6854	By matching	By matching	By matching	By MS/MS	By MS/MS
X1WBM4;E7F432	X1WBM4;E7F432	4;4	4;4	4;4	Aldehyde dehydrogenase	aldh3a1	>tr|X1WBM4|X1WBM4_DANRE Aldehyde dehydrogenase OS=Danio rerio GN=aldh3a1 PE=3 SV=1;>tr|E7F432|E7F432_DANRE Aldehyde dehydrogenase OS=Danio rerio GN=aldh3a1 PE=3 SV=1	2	4	4	4	4	3	3	3	4	3	4	3	3	3	4	3	4	3	3	3	4	3	10.4	10.4	10.4	54.83	489	489;527	3		1	27	1			0	11.963	By MS/MS	By MS/MS	By MS/MS	By MS/MS	By MS/MS
Q90ZZ8;E9QFF0;E9QE27	Q90ZZ8;E9QFF0	11;6;4	11;6;4	11;6;4	Aldehyde dehydrogenase	aldh3a2a	>tr|Q90ZZ8|Q90ZZ8_DANRE Aldehyde dehydrogenase OS=Danio rerio GN=aldh3a2a PE=1 SV=1;>tr|E9QFF0|E9QFF0_DANRE Uncharacterized protein OS=Danio rerio GN=aldh3a2a PE=1 SV=3	3	11	11	11	8	9	8	10	11	8	8	9	8	10	11	8	8	9	8	10	11	8	28.3	28.3	28.3	54.674	488	488;195;116	2.95	1	6	101	3			0	53.109	By MS/MS	By MS/MS	By MS/MS	By MS/MS	By MS/MS
E9QH31	E9QH31	6	6	6	Aldehyde dehydrogenase	aldh3a2b	>tr|E9QH31|E9QH31_DANRE Aldehyde dehydrogenase OS=Danio rerio GN=aldh3a2b PE=1 SV=2	1	6	6	6	4	4	4	6	6	6	4	4	4	6	6	6	4	4	4	6	6	6	19.8	19.8	19.8	55.059	490	490	2.94	1	1	51				0	15.032	By MS/MS	By MS/MS	By MS/MS	By MS/MS	By MS/MS
F1R9W9;Q7SY23	F1R9W9;Q7SY23	14;11	14;11	14;11	Delta-1-pyrroline-5-carboxylate dehydrogenase, mitochondrial (Fragment)	aldh4a1	>tr|F1R9W9|F1R9W9_DANRE Delta-1-pyrroline-5-carboxylate dehydrogenase, mitochondrial (Fragment) OS=Danio rerio GN=aldh4a1 PE=1 SV=2;>sp|Q7SY23|AL4A1_DANRE Delta-1-pyrroline-5-carboxylate dehydrogenase, mitochondrial OS=Danio rerio GN=aldh4a1 PE=2 SV=1	2	14	14	14	1	2	2	12	12	10	1	2	2	12	12	10	1	2	2	12	12	10	34.8	34.8	34.8	65.568	592	592;556	2.83	3	15	76	4			0	78.743	By MS/MS	By MS/MS	By MS/MS	By MS/MS	By MS/MS
F1R9T0;F1QE89	F1R9T0;F1QE89	18;15	18;15	17;14	Uncharacterized protein (Fragment)	aldh5a1	>tr|F1R9T0|F1R9T0_DANRE Uncharacterized protein (Fragment) OS=Danio rerio GN=aldh5a1 PE=1 SV=1;>tr|F1QE89|F1QE89_DANRE Uncharacterized protein OS=Danio rerio GN=aldh5a1 PE=1 SV=1	2	18	18	17	0	0	2	14	15	15	0	0	2	14	15	15	0	0	2	13	14	14	48.5	48.5	46.9	51.378	480	480;426	2.74	3	21	79				0	77.001	By matching	By matching	By matching	By MS/MS	By MS/MS
Q6DHT4;F8W4L7;F8W3W6	Q6DHT4;F8W4L7	20;10;8	20;10;8	20;10;8	Uncharacterized protein	aldh6a1	>tr|Q6DHT4|Q6DHT4_DANRE Uncharacterized protein OS=Danio rerio GN=aldh6a1 PE=1 SV=1;>tr|F8W4L7|F8W4L7_DANRE Uncharacterized protein OS=Danio rerio GN=aldh6a1 PE=1 SV=1	3	20	20	20	3	6	7	17	19	17	3	6	7	17	19	17	3	6	7	17	19	17	54.1	54.1	54.1	57.119	525	525;254;213	2.96	1	4	133	1			0	323.31	By matching	By MS/MS	By matching	By MS/MS	By MS/MS
F1QR17	F1QR17	11	11	11	Uncharacterized protein	aldh7a1	>tr|F1QR17|F1QR17_DANRE Uncharacterized protein OS=Danio rerio GN=aldh7a1 PE=1 SV=1	1	11	11	11	0	1	0	10	9	8	0	1	0	10	9	8	0	1	0	10	9	8	30.7	30.7	30.7	59.086	541	541	2.92	1	6	63	2			0	112.75	By matching	By matching	By matching	By MS/MS	By MS/MS
Q7ZVB2;B0S7W5;B0S7W3	Q7ZVB2;B0S7W5	13;8;6	13;8;6	11;8;4	Aldehyde dehydrogenase family 9 member A1-A	aldh9a1a	>sp|Q7ZVB2|A9A1A_DANRE Aldehyde dehydrogenase family 9 member A1-A OS=Danio rerio GN=aldh9a1a PE=2 SV=1;>tr|B0S7W5|B0S7W5_DANRE Uncharacterized protein OS=Danio rerio GN=aldh9a1a.2 PE=1 SV=1	3	13	13	11	1	1	0	10	13	10	1	1	0	10	13	10	1	1	0	8	11	8	29.7	29.7	27.4	55.261	508	508;508;253	2.76	3	15	64	1			0	66.361	By matching	By matching	By matching	By MS/MS	By MS/MS
Q803Q7	Q803Q7	34	32	15	Fructose-bisphosphate aldolase	aldoaa	>tr|Q803Q7|Q803Q7_DANRE Fructose-bisphosphate aldolase OS=Danio rerio GN=aldoaa PE=1 SV=1	1	34	32	15	23	23	24	27	33	26	22	21	23	25	31	24	9	9	8	11	15	10	73.1	70.3	39.8	39.74	364	364	1.98	80	315	34	5	2	5	0	323.31	By MS/MS	By MS/MS	By MS/MS	By MS/MS	By MS/MS
Q6P043	Q6P043	22	3	3	Fructose-bisphosphate aldolase	aldoab	>tr|Q6P043|Q6P043_DANRE Fructose-bisphosphate aldolase OS=Danio rerio GN=aldoab PE=1 SV=1	1	22	3	3	16	17	19	19	21	18	2	3	3	3	3	2	2	3	3	3	3	2	49.7	13.5	13.5	39.525	364	364	2.04		24	1				0	7.3931	By MS/MS	By MS/MS	By MS/MS	By MS/MS	By MS/MS
F1QC70;Q4KMC8	F1QC70;Q4KMC8	28;26	25;23	25;23	Fructose-bisphosphate aldolase	aldoca	>tr|F1QC70|F1QC70_DANRE Fructose-bisphosphate aldolase OS=Danio rerio GN=aldoca PE=1 SV=1;>sp|Q4KMC8|ALDCA_DANRE Fructose-bisphosphate aldolase C-A OS=Danio rerio GN=aldoca PE=2 SV=1	2	28	25	25	20	21	21	20	25	19	19	19	19	18	23	17	19	19	19	18	23	17	69.5	64.8	64.8	39.9	364	364;364	1.95	34	250	13	1	1		0	186.41	By MS/MS	By MS/MS	By MS/MS	By MS/MS	By MS/MS
Q8JH70	Q8JH70	41	41	38	Fructose-bisphosphate aldolase C-B	aldocb	>sp|Q8JH70|ALDCB_DANRE Fructose-bisphosphate aldolase C-B OS=Danio rerio GN=aldocb PE=2 SV=1	1	41	41	38	27	27	29	32	41	33	27	27	29	32	41	33	25	24	27	29	38	30	81.3	81.3	78.5	39.259	363	363	2.13	168	541	80	18	15	29	0	323.31	By MS/MS	By MS/MS	By MS/MS	By MS/MS	By MS/MS
F1QPS1;F1QVV7	F1QPS1;F1QVV7	4;2	4;2	4;2	Uncharacterized protein	alg2	>tr|F1QPS1|F1QPS1_DANRE Uncharacterized protein OS=Danio rerio GN=alg2 PE=1 SV=1;>tr|F1QVV7|F1QVV7_DANRE Uncharacterized protein (Fragment) OS=Danio rerio GN=alg2 PE=1 SV=5	2	4	4	4	0	1	2	2	2	3	0	1	2	2	2	3	0	1	2	2	2	3	11.2	11.2	11.2	51.759	455	455;243	2.13		13	2				0.00056101	4.597	By matching	By matching	By MS/MS	By MS/MS	By MS/MS
A5PMV6	A5PMV6	2	2	2	Uncharacterized protein	alg9	>tr|A5PMV6|A5PMV6_DANRE Uncharacterized protein OS=Danio rerio GN=alg9 PE=1 SV=1	1	2	2	2	0	0	0	2	1	2	0	0	0	2	1	2	0	0	0	2	1	2	4.9	4.9	4.9	70.695	615	615	5			1	2	2	4	0	6.4892	By matching	By matching	By matching	By MS/MS	By MS/MS
F1Q5B5;E7F9U9;F1QPK0;E7F5Z7;E9QCQ8;E9QHW5;F8W379;F8W307;F1QAR9	F1Q5B5;E7F9U9;F1QPK0;E7F5Z7;E9QCQ8	21;18;16;13;11;4;1;1;1	21;18;16;13;11;4;1;1;1	18;15;13;11;9;4;0;0;0	Alkaline phosphatase	alpl	>tr|F1Q5B5|F1Q5B5_DANRE Alkaline phosphatase OS=Danio rerio GN=alpl PE=1 SV=1;>tr|E7F9U9|E7F9U9_DANRE Alkaline phosphatase OS=Danio rerio GN=alpl PE=1 SV=1;>tr|F1QPK0|F1QPK0_DANRE Alkaline phosphatase OS=Danio rerio GN=alpl PE=1 SV=1;>tr|E7F5Z7|E7F5Z7_DANR	9	21	21	18	19	19	20	15	17	17	19	19	20	15	17	17	16	16	17	14	15	15	59.2	59.2	55.1	62.468	561	561;529;450;293;229;129;269;532;532	2.66	35	81	204	29	2		0	323.31	By MS/MS	By MS/MS	By MS/MS	By MS/MS	By MS/MS
F1Q9D1	F1Q9D1	2	2	2	Uncharacterized protein	alyref	>tr|F1Q9D1|F1Q9D1_DANRE Uncharacterized protein OS=Danio rerio GN=alyref PE=1 SV=1	1	2	2	2	2	2	2	1	0	1	2	2	2	1	0	1	2	2	2	1	0	1	12.1	12.1	12.1	28.627	280	280	2		10					0	6.9766	By MS/MS	By matching	By MS/MS	By MS/MS	By matching
E9QFX4;E7F8Q6	E9QFX4;E7F8Q6	3;3	3;3	3;3	Uncharacterized protein	amot	>tr|E9QFX4|E9QFX4_DANRE Uncharacterized protein OS=Danio rerio GN=amot PE=4 SV=1;>tr|E7F8Q6|E7F8Q6_DANRE Uncharacterized protein OS=Danio rerio GN=amot PE=4 SV=1	2	3	3	3	1	2	0	1	0	0	1	2	0	1	0	0	1	2	0	1	0	0	8.7	8.7	8.7	66.76	606	606;968	5					6		0	5.4505	By MS/MS	By MS/MS	By matching	By matching	By matching
F1R3S4;B8JIS9;F1Q8N2	F1R3S4;B8JIS9	14;13;6	12;11;6	6;6;0	Uncharacterized protein (Fragment)	ampd2	>tr|F1R3S4|F1R3S4_DANRE Uncharacterized protein (Fragment) OS=Danio rerio GN=ampd2 PE=1 SV=1;>tr|B8JIS9|B8JIS9_DANRE Uncharacterized protein OS=Danio rerio GN=ampd2 PE=1 SV=1	3	14	12	6	1	7	2	12	10	13	1	6	1	10	9	12	0	3	0	5	5	6	22.1	19.7	7.8	92.104	793	793;756;334	4.3	2		1	54	22	5	0	61.849	By matching	By MS/MS	By matching	By MS/MS	By MS/MS
F1QK94	F1QK94	16	16	16	Uncharacterized protein	amph	>tr|F1QK94|F1QK94_DANRE Uncharacterized protein OS=Danio rerio GN=amph PE=1 SV=1	1	16	16	16	2	5	3	12	15	12	2	5	3	12	15	12	2	5	3	12	15	12	25.5	25.5	25.5	85.777	784	784	4.08	3	24	12	35	71	5	0	164	By matching	By MS/MS	By matching	By MS/MS	By MS/MS
F1QBL6	F1QBL6	5	5	5	Uncharacterized protein (Fragment)	ank1a	>tr|F1QBL6|F1QBL6_DANRE Uncharacterized protein (Fragment) OS=Danio rerio GN=ank1a PE=4 SV=1	1	5	5	5	0	0	0	4	3	4	0	0	0	4	3	4	0	0	0	4	3	4	30.3	30.3	30.3	28.412	267	267	5.67			1	1	1	15	0	10.58	By matching	By matching	By matching	By MS/MS	By MS/MS
E7F0U4;F1QV17	E7F0U4;F1QV17	64;59	61;56	53;48	Uncharacterized protein	ank1b	>tr|E7F0U4|E7F0U4_DANRE Uncharacterized protein OS=Danio rerio GN=ank1b PE=4 SV=1;>tr|F1QV17|F1QV17_DANRE Uncharacterized protein (Fragment) OS=Danio rerio GN=ank1b PE=4 SV=2	2	64	61	53	33	31	30	54	56	53	31	29	27	52	53	51	25	23	23	45	46	44	40.6	39.3	36.2	210.43	1923	1923;1703	5.28	4	21	10	83	187	367	0	323.31	By MS/MS	By MS/MS	By MS/MS	By MS/MS	By MS/MS
A2BIB9;A2BIB8;A2BIC1;F1R6Q3	A2BIB9	133;15;7;1	133;15;7;1	107;11;6;1	Uncharacterized protein	ank2b	>tr|A2BIB9|A2BIB9_DANRE Uncharacterized protein OS=Danio rerio GN=ank2b PE=1 SV=1	4	133	133	107	99	111	117	107	94	103	99	111	117	107	94	103	79	93	94	88	70	86	47.4	47.4	41.2	388.62	3538	3538;312;237;98	4.92	63	96	186	357	597	1076	0	323.31	By MS/MS	By MS/MS	By MS/MS	By MS/MS	By MS/MS
F1QNB1;F8W572	F1QNB1	98;3	89;3	47;0	Uncharacterized protein (Fragment)	ank3a	>tr|F1QNB1|F1QNB1_DANRE Uncharacterized protein (Fragment) OS=Danio rerio GN=ank3a PE=4 SV=1	2	98	89	47	83	79	82	57	45	62	76	73	74	50	36	55	39	37	39	24	11	28	33	31.5	17.8	436.68	3980	3980;122	5.16	6	19	69	116	206	480	0	323.31	By MS/MS	By MS/MS	By MS/MS	By MS/MS	By MS/MS
F1QNB3;F8W3U7;F8W268;F8W5I3	F1QNB3	81;17;17;3	60;7;7;3	58;7;7;3	Uncharacterized protein (Fragment)	ank3b	>tr|F1QNB3|F1QNB3_DANRE Uncharacterized protein (Fragment) OS=Danio rerio GN=ank3b PE=1 SV=1	4	81	60	58	70	67	68	55	51	53	54	52	49	41	33	37	52	50	47	39	32	36	27.6	23.2	22.9	427.29	3888	3888;534;562;144	5.3		4	36	84	155	357	0	323.31	By MS/MS	By MS/MS	By MS/MS	By MS/MS	By MS/MS
F1Q619;A2CER9	F1Q619;A2CER9	2;1	2;1	2;1	Uncharacterized protein	ankfy1	>tr|F1Q619|F1Q619_DANRE Uncharacterized protein OS=Danio rerio GN=ankfy1 PE=1 SV=1;>tr|A2CER9|A2CER9_DANRE Uncharacterized protein OS=Danio rerio GN=ankfy1 PE=1 SV=1	2	2	2	2	0	1	1	2	1	1	0	1	1	2	1	1	0	1	1	2	1	1	3	3	3	127.71	1167	1167;1166	5.11					8	1	0	27.862	By matching	By matching	By matching	By MS/MS	By MS/MS
E7EYI2	E7EYI2	1	1	1	Uncharacterized protein	ankib1b	>tr|E7EYI2|E7EYI2_DANRE Uncharacterized protein OS=Danio rerio GN=ankib1b PE=4 SV=1	1	1	1	1	1	1	1	1	1	1	1	1	1	1	1	1	1	1	1	1	1	1	1.7	1.7	1.7	120.78	1074	1074	4.4			1	5	3	1	0.002046	3.4429	By matching	By MS/MS	By matching	By matching	By MS/MS
F1QE34	F1QE34	1	1	1	Uncharacterized protein	ankmy2a	>tr|F1QE34|F1QE34_DANRE Uncharacterized protein OS=Danio rerio GN=ankmy2a PE=1 SV=1	1	1	1	1	0	0	0	0	0	1	0	0	0	0	0	1	0	0	0	0	0	1	2.6	2.6	2.6	46.791	421	421	2		1					1	-2	By matching	By matching	By matching	By matching	By matching
F6P805	F6P805	3	3	1	Uncharacterized protein	ankrd24	>tr|F6P805|F6P805_DANRE Uncharacterized protein OS=Danio rerio GN=ankrd24 PE=4 SV=1	1	3	3	1	2	3	3	1	1	1	2	3	3	1	1	1	1	1	1	0	0	0	4.1	4.1	0.9	120.81	1091	1091	3	5	1		1	5		0.00028417	4.7883	By matching	By MS/MS	By MS/MS	By matching	By matching
Q502M6	Q502M6	2	2	2	Ankyrin repeat domain-containing protein 29	ankrd29	>sp|Q502M6|ANR29_DANRE Ankyrin repeat domain-containing protein 29 OS=Danio rerio GN=ankrd29 PE=2 SV=1	1	2	2	2	1	1	2	1	0	1	1	1	2	1	0	1	1	1	2	1	0	1	7.7	7.7	7.7	32.083	298	298	1.86	1	6					0.0072838	2.5391	By matching	By matching	By MS/MS	By matching	By matching
X1WE11;F1RBT8	X1WE11;F1RBT8	2;2	1;1	1;1	Uncharacterized protein (Fragment)	anks1aa	>tr|X1WE11|X1WE11_DANRE Uncharacterized protein (Fragment) OS=Danio rerio GN=anks1aa PE=1 SV=1;>tr|F1RBT8|F1RBT8_DANRE Uncharacterized protein (Fragment) OS=Danio rerio GN=anks1aa PE=1 SV=1	2	2	1	1	2	2	2	1	0	1	1	1	1	0	0	0	1	1	1	0	0	0	10.3	6.5	6.5	26.051	232	232;318	3			3				0	10.082	By matching	By MS/MS	By MS/MS	By matching	By matching
X1WBF0;F1R6Z1	X1WBF0;F1R6Z1	14;13	14;13	14;13	Uncharacterized protein	anks1ab	>tr|X1WBF0|X1WBF0_DANRE Uncharacterized protein OS=Danio rerio GN=anks1ab PE=4 SV=1;>tr|F1R6Z1|F1R6Z1_DANRE Uncharacterized protein (Fragment) OS=Danio rerio GN=anks1ab PE=4 SV=1	2	14	14	14	14	13	13	10	5	6	14	13	13	10	5	6	14	13	13	10	5	6	30.2	30.2	30.2	65.985	589	589;483	2.62	12	27	84	3			0	129.94	By MS/MS	By MS/MS	By MS/MS	By MS/MS	By matching
G1K2I6;A5PMU4	G1K2I6;A5PMU4	21;21	21;21	20;20	Ankyrin repeat and sterile alpha motif domain-containing protein 1B	anks1b	>tr|G1K2I6|G1K2I6_DANRE Ankyrin repeat and sterile alpha motif domain-containing protein 1B OS=Danio rerio GN=anks1b PE=1 SV=1;>sp|A5PMU4|ANS1B_DANRE Ankyrin repeat and sterile alpha motif domain-containing protein 1B OS=Danio rerio GN=anks1b PE=3 SV=1	2	21	21	20	20	17	19	11	10	8	20	17	19	11	10	8	19	16	18	10	10	7	18	18	18	141.62	1281	1281;1280	2.49	24	57	120	1			0	158.38	By MS/MS	By MS/MS	By MS/MS	By MS/MS	By MS/MS
F1QHN0;F1R957	F1QHN0;F1R957	9;7	9;7	3;1	Anoctamin (Fragment)	ano1	>tr|F1QHN0|F1QHN0_DANRE Anoctamin (Fragment) OS=Danio rerio GN=ano1 PE=3 SV=1;>tr|F1R957|F1R957_DANRE Anoctamin (Fragment) OS=Danio rerio GN=ano1 PE=3 SV=1	2	9	9	3	3	1	2	6	7	6	3	1	2	6	7	6	2	0	0	2	2	2	13.1	13.1	4.6	103.39	891	891;861	5.09	2			11	17	24	0	18.096	By MS/MS	By matching	By matching	By MS/MS	By MS/MS
E7FF59;E9QJ19;F1R5A1	E7FF59;E9QJ19;F1R5A1	2;1;1	2;1;1	2;1;1	Anoctamin	ano11	>tr|E7FF59|E7FF59_DANRE Anoctamin OS=Danio rerio GN=ano11 PE=3 SV=1;>tr|E9QJ19|E9QJ19_DANRE Uncharacterized protein OS=Danio rerio GN=ano11 PE=4 SV=5;>tr|F1R5A1|F1R5A1_DANRE Anoctamin (Fragment) OS=Danio rerio GN=ano11 PE=3 SV=1	3	2	2	2	1	1	0	2	1	1	1	1	0	2	1	1	1	1	0	2	1	1	3.6	3.6	3.6	103.11	893	893;199;648	4.89				4	2	3	0.00054735	4.2419	By matching	By MS/MS	By matching	By MS/MS	By MS/MS
E7F191	E7F191	3	3	3	Anoctamin	ano8	>tr|E7F191|E7F191_DANRE Anoctamin OS=Danio rerio GN=ano8 PE=3 SV=1	1	3	3	3	1	0	0	3	2	1	1	0	0	3	2	1	1	0	0	3	2	1	4.7	4.7	4.7	125.35	1110	1110	5.8					2	8	0.0089945	2.3855	By MS/MS	By matching	By matching	By MS/MS	By MS/MS
Q7T391;B8A4V2	Q7T391;B8A4V2	6;6	5;5	5;5	Annexin	anxa11a	>tr|Q7T391|Q7T391_DANRE Annexin OS=Danio rerio GN=anxa11a PE=1 SV=1;>tr|B8A4V2|B8A4V2_DANRE Annexin OS=Danio rerio GN=anxa11a PE=1 SV=1	2	6	5	5	2	1	1	6	6	5	2	1	1	5	5	4	2	1	1	5	5	4	17	15.1	15.1	51.425	483	483;526	2.97		1	30				0	27.659	By matching	By matching	By matching	By MS/MS	By MS/MS
F1Q9R1	F1Q9R1	17	17	16	Annexin	anxa11b	>tr|F1Q9R1|F1Q9R1_DANRE Annexin OS=Danio rerio GN=anxa11b PE=1 SV=1	1	17	17	16	1	2	3	13	16	14	1	2	3	13	16	14	1	2	3	12	15	13	38.6	38.6	36.7	51.469	485	485	2.91	1	11	102	2			0	161.41	By MS/MS	By MS/MS	By matching	By MS/MS	By MS/MS
F1REH8	F1REH8	10	10	9	Annexin	anxa13	>tr|F1REH8|F1REH8_DANRE Annexin OS=Danio rerio GN=anxa13 PE=1 SV=1	1	10	10	9	1	0	2	8	9	8	1	0	2	8	9	8	1	0	2	8	8	8	38.9	38.9	35.8	35.249	316	316	1.81	25	41				3	0	37.806	By matching	By matching	By MS/MS	By MS/MS	By MS/MS
A8E7L1;A8E7L0;A8E7L2;A8E7L3;A8E7K8;A8E7K9	A8E7L1;A8E7L0;A8E7L2;A8E7L3;A8E7K8	6;6;5;5;5;1	5;5;4;4;4;1	5;5;4;4;4;1	Annexin	anxa13l	>tr|A8E7L1|A8E7L1_DANRE Annexin OS=Danio rerio GN=anxa13l PE=1 SV=1;>tr|A8E7L0|A8E7L0_DANRE Annexin OS=Danio rerio GN=anxa13l PE=1 SV=1;>tr|A8E7L2|A8E7L2_DANRE Uncharacterized protein OS=Danio rerio GN=anxa13l PE=1 SV=1;>tr|A8E7L3|A8E7L3_DANRE Annexin OS=D	6	6	5	5	0	0	0	5	5	5	0	0	0	5	4	5	0	0	0	5	4	5	36.3	32.4	32.4	29.211	259	259;316;191;248;274;179	1.67	11	22					0	22.773	By matching	By matching	By matching	By MS/MS	By MS/MS
A2BFV8;Q804H2	A2BFV8;Q804H2	3;3	3;3	3;3	Annexin	anxa1a	>tr|A2BFV8|A2BFV8_DANRE Annexin OS=Danio rerio GN=anxa1a PE=1 SV=1;>tr|Q804H2|Q804H2_DANRE Annexin OS=Danio rerio GN=anxa1a PE=1 SV=1	2	3	3	3	0	0	0	3	1	3	0	0	0	3	1	3	0	0	0	3	1	3	25.7	25.7	25.7	25.383	230	230;340	2.06		15	1				0	4.8735	By matching	By matching	By matching	By MS/MS	By MS/MS
Q6P603	Q6P603	13	13	13	Annexin	anxa2a	>tr|Q6P603|Q6P603_DANRE Annexin OS=Danio rerio GN=anxa2a PE=1 SV=1	1	13	13	13	1	3	1	11	11	10	1	3	1	11	11	10	1	3	1	11	11	10	39.2	39.2	39.2	38.138	337	337	1.99	1	102					0	205.25	By matching	By matching	By matching	By MS/MS	By MS/MS
Q5U369	Q5U369	6	6	6	Annexin	anxa3b	>tr|Q5U369|Q5U369_DANRE Annexin OS=Danio rerio GN=anxa3b PE=1 SV=1	1	6	6	6	0	0	0	4	5	5	0	0	0	4	5	5	0	0	0	4	5	5	20.6	20.6	20.6	37.653	340	340	1.93	2	28					0	81.806	By matching	By matching	By matching	By MS/MS	By MS/MS
Q804G7	Q804G7	6	6	6	Annexin	anxa4	>tr|Q804G7|Q804G7_DANRE Annexin OS=Danio rerio GN=anxa4 PE=1 SV=1	1	6	6	6	0	0	0	6	6	6	0	0	0	6	6	6	0	0	0	6	6	6	27.1	27.1	27.1	35.634	321	321	2		40					0	28.879	By matching	By matching	By matching	By MS/MS	By MS/MS
Q6P0V8	Q6P0V8	10	10	10	Annexin	anxa5b	>tr|Q6P0V8|Q6P0V8_DANRE Annexin OS=Danio rerio GN=anxa5b PE=1 SV=1	1	10	10	10	0	0	0	10	8	10	0	0	0	10	8	10	0	0	0	10	8	10	46.4	46.4	46.4	35.088	317	317	2		53					0	85.124	By matching	By matching	By matching	By MS/MS	By MS/MS
F8W331;F1R6N3;F1QSK0	F8W331;F1R6N3	3;3;1	3;3;1	3;3;1	Annexin (Fragment)	anxa6	>tr|F8W331|F8W331_DANRE Annexin (Fragment) OS=Danio rerio GN=anxa6 PE=1 SV=1;>tr|F1R6N3|F1R6N3_DANRE Annexin (Fragment) OS=Danio rerio GN=anxa6 PE=1 SV=1	3	3	3	3	0	0	0	1	2	3	0	0	0	1	2	3	0	0	0	1	2	3	8.6	8.6	8.6	63.9	567	567;568;393	4				9			0	6.0718	By matching	By matching	By matching	By MS/MS	By MS/MS
F1R2V0;F1QZP4	F1R2V0	12;1	12;1	12;1	Uncharacterized protein (Fragment)	aoc2	>tr|F1R2V0|F1R2V0_DANRE Uncharacterized protein (Fragment) OS=Danio rerio GN=aoc2 PE=1 SV=1	2	12	12	12	0	1	0	11	9	8	0	1	0	11	9	8	0	1	0	11	9	8	18.8	18.8	18.8	85.247	746	746;223	4.46	3		3	42	26	13	0	54.992	By matching	By matching	By matching	By MS/MS	By MS/MS
Q1LVZ9;F1Q5R8;A0A0G2KW58	Q1LVZ9;F1Q5R8	3;3;1	3;3;1	3;3;1	Uncharacterized protein	aox6	>tr|Q1LVZ9|Q1LVZ9_DANRE Uncharacterized protein OS=Danio rerio GN=aox6 PE=1 SV=2;>tr|F1Q5R8|F1Q5R8_DANRE Aldehyde oxidase beta OS=Danio rerio GN=aox6 PE=1 SV=1	3	3	3	3	0	1	0	3	3	2	0	1	0	3	3	2	0	1	0	3	3	2	3.5	3.5	3.5	145.05	1313	1313;1338;898	5.18					14	3	0	13.576	By matching	By matching	By matching	By MS/MS	By MS/MS
A5PMS9;A5PMT0	A5PMS9	41;6	19;1	19;1	AP complex subunit beta	ap1b1	>tr|A5PMS9|A5PMS9_DANRE AP complex subunit beta OS=Danio rerio GN=ap1b1 PE=1 SV=1	2	41	19	19	32	33	33	30	34	31	14	14	14	14	12	17	14	14	14	14	12	17	37.4	22.8	22.8	104.25	947	947;125	4.19	9	13	21	47	104	4	0	106.85	By MS/MS	By MS/MS	By MS/MS	By MS/MS	By MS/MS
F8W5I5;F1RBY6	F8W5I5	16;1	16;1	15;1	Uncharacterized protein (Fragment)	ap1g1	>tr|F8W5I5|F8W5I5_DANRE Uncharacterized protein (Fragment) OS=Danio rerio GN=ap1g1 PE=1 SV=1	2	16	16	15	9	11	11	11	13	12	9	11	11	11	13	12	8	10	10	10	12	11	30.8	30.8	29.7	91.249	821	821;188	3.99	2	2	9	78	18		0	51.187	By MS/MS	By MS/MS	By MS/MS	By MS/MS	By MS/MS
F1QYF4	F1QYF4	4	3	3	Uncharacterized protein (Fragment)	ap1g2	>tr|F1QYF4|F1QYF4_DANRE Uncharacterized protein (Fragment) OS=Danio rerio GN=ap1g2 PE=1 SV=1	1	4	3	3	2	4	4	4	3	4	1	3	3	3	2	3	1	3	3	3	2	3	7.3	6.3	6.3	91.75	831	831	4.11				17	2		0	7.0389	By matching	By MS/MS	By MS/MS	By MS/MS	By MS/MS
H9GXB2	H9GXB2	6	6	6	Uncharacterized protein	ap1m1	>tr|H9GXB2|H9GXB2_DANRE Uncharacterized protein OS=Danio rerio GN=ap1m1 PE=1 SV=1	1	6	6	6	6	5	5	4	4	6	6	5	5	4	4	6	6	5	5	4	4	6	25.9	25.9	25.9	41.154	359	359	2.12	1	42	7				0	17.787	By MS/MS	By MS/MS	By MS/MS	By MS/MS	By MS/MS
F1R3L9;F1Q997;E7FBU8	F1R3L9;F1Q997;E7FBU8	2;1;1	2;1;1	2;1;1	Uncharacterized protein	ap1m2	>tr|F1R3L9|F1R3L9_DANRE Uncharacterized protein OS=Danio rerio GN=ap1m2 PE=4 SV=1;>tr|F1Q997|F1Q997_DANRE Uncharacterized protein OS=Danio rerio GN=ap1m3 PE=4 SV=1;>tr|E7FBU8|E7FBU8_DANRE Uncharacterized protein OS=Danio rerio GN=ldlrb PE=4 SV=1	3	2	2	2	1	1	1	2	1	1	1	1	1	2	1	1	1	1	1	2	1	1	5.7	5.7	5.7	48.345	424	424;423;1052	2.33		8			1		0.0085648	2.4153	By matching	By matching	By matching	By MS/MS	By MS/MS
F1Q5Z2;Q6NSP1	F1Q5Z2;Q6NSP1	1;1	1;1	1;1	Uncharacterized protein	ap1s1	>tr|F1Q5Z2|F1Q5Z2_DANRE Uncharacterized protein OS=Danio rerio GN=ap1s1 PE=1 SV=1;>tr|Q6NSP1|Q6NSP1_DANRE Ap1s1 protein OS=Danio rerio GN=ap1s1 PE=1 SV=1	2	1	1	1	1	1	1	1	1	1	1	1	1	1	1	1	1	1	1	1	1	1	10.2	10.2	10.2	18.644	157	157;158	1	6						0	48.513	By matching	By MS/MS	By MS/MS	By MS/MS	By MS/MS
Q6P0R9;E9QFV3	Q6P0R9;E9QFV3	4;3	4;3	4;3	Uncharacterized protein	ap1s2	>tr|Q6P0R9|Q6P0R9_DANRE Uncharacterized protein OS=Danio rerio GN=ap1s2 PE=1 SV=1;>tr|E9QFV3|E9QFV3_DANRE Uncharacterized protein OS=Danio rerio GN=ap1s2 PE=1 SV=1	2	4	4	4	3	4	2	4	2	4	3	4	2	4	2	4	3	4	2	4	2	4	27.4	27.4	27.4	18.609	157	157;168	1	22						0	9.5441	By MS/MS	By MS/MS	By MS/MS	By MS/MS	By matching
X1WD71	X1WD71	61	61	3	Uncharacterized protein	ap2a1	>tr|X1WD71|X1WD71_DANRE Uncharacterized protein OS=Danio rerio GN=ap2a1 PE=1 SV=1	1	61	61	3	47	49	51	39	54	47	47	49	51	39	54	47	3	3	2	3	3	3	64.5	64.5	2.7	106.04	959	959	3.86	91	163	312	328	547	79	0	323.31	By MS/MS	By MS/MS	By MS/MS	By MS/MS	By MS/MS
Q6NYJ9;E9QC84	Q6NYJ9;E9QC84	69;48	69;48	47;27	AP complex subunit beta	ap2b1	>tr|Q6NYJ9|Q6NYJ9_DANRE AP complex subunit beta OS=Danio rerio GN=ap2b1 PE=1 SV=1;>tr|E9QC84|E9QC84_DANRE AP complex subunit beta OS=Danio rerio GN=ap2b1 PE=1 SV=1	2	69	69	47	57	62	62	53	65	51	57	62	62	53	65	51	39	43	43	37	43	37	64.9	64.9	52.4	105.62	951	951;598	3.73	130	205	346	374	599	41	0	323.31	By MS/MS	By MS/MS	By MS/MS	By MS/MS	By MS/MS
Q6NWK2;G1K2F5	Q6NWK2;G1K2F5	45;42	45;42	4;1	AP-2 complex subunit mu-A	ap2m1a	>sp|Q6NWK2|AP2MA_DANRE AP-2 complex subunit mu-A OS=Danio rerio GN=ap2m1a PE=2 SV=1;>tr|G1K2F5|G1K2F5_DANRE AP-2 complex subunit mu-A OS=Danio rerio GN=ap2m1a PE=4 SV=1	2	45	45	4	38	41	39	34	38	32	38	41	39	34	38	32	4	4	4	3	3	4	75.2	75.2	10.8	49.659	436	436;436	3.05	63	144	479	56	46	54	0	323.31	By MS/MS	By MS/MS	By MS/MS	By MS/MS	By MS/MS
F1Q9V1;I3IT87;F1RD00;Q7ZW98;F1QLI6;A8E7K7	F1Q9V1;I3IT87;F1RD00;Q7ZW98	43;41;41;39;17;12	2;0;0;0;0;0	2;0;0;0;0;0	AP-2 complex subunit mu-B	ap2m1b	>tr|F1Q9V1|F1Q9V1_DANRE AP-2 complex subunit mu-B OS=Danio rerio GN=ap2m1b PE=4 SV=1;>tr|I3IT87|I3IT87_DANRE AP-2 complex subunit mu-B OS=Danio rerio GN=ap2m1b PE=4 SV=1;>tr|F1RD00|F1RD00_DANRE AP-2 complex subunit mu-B OS=Danio rerio GN=ap2m1b PE=4 SV=1;>	6	43	2	2	36	39	37	32	36	30	2	2	2	1	1	2	2	2	2	1	1	2	74.1	5.5	5.5	49.738	436	436;434;435;436;221;113	3.04		9	35	2		3	0	85.017	By MS/MS	By MS/MS	By MS/MS	By MS/MS	By MS/MS
Q6PEJ2	Q6PEJ2	11	11	11	Uncharacterized protein	ap2s1	>tr|Q6PEJ2|Q6PEJ2_DANRE Uncharacterized protein OS=Danio rerio GN=ap2s1 PE=1 SV=1	1	11	11	11	10	10	8	10	8	9	10	10	8	10	8	9	10	10	8	10	8	9	52.8	52.8	52.8	17.005	142	142	2.08	98	8	3	4	14	14	0	205.01	By MS/MS	By MS/MS	By MS/MS	By MS/MS	By MS/MS
A0A0G2KQL4;A0A0G2L8C2;E7FFW0;E7EZ80;A0A0G2KCY3;F1R955	A0A0G2KQL4;A0A0G2L8C2;E7FFW0	9;9;9;1;1;1	9;9;9;1;1;1	9;9;9;1;1;1	Uncharacterized protein	ap3b2	>tr|A0A0G2KQL4|A0A0G2KQL4_DANRE Uncharacterized protein OS=Danio rerio GN=ap3b2 PE=4 SV=1;>tr|A0A0G2L8C2|A0A0G2L8C2_DANRE Uncharacterized protein OS=Danio rerio GN=ap3b2 PE=4 SV=1;>tr|E7FFW0|E7FFW0_DANRE AP-3 complex subunit beta OS=Danio rerio GN=ap3b2 PE	6	9	9	9	2	5	1	6	7	9	2	5	1	6	7	9	2	5	1	6	7	9	14.4	14.4	14.4	110.89	988	988;991;1102;224;676;903	4.49	1	1	4	33	29	9	0	16.318	By matching	By matching	By matching	By MS/MS	By MS/MS
B7ZUU8	B7ZUU8	9	9	9	Si:ch211-129c21.6	ap3d1	>tr|B7ZUU8|B7ZUU8_DANRE Si:ch211-129c21.6 OS=Danio rerio GN=ap3d1 PE=1 SV=1	1	9	9	9	1	3	1	6	7	9	1	3	1	6	7	9	1	3	1	6	7	9	11.9	11.9	11.9	140.23	1247	1247	4.98			8	8	21	23	0	20.185	By matching	By matching	By matching	By MS/MS	By MS/MS
A2CG10;F1R2B3;A9JRS9	A2CG10	6;1;1	6;1;1	6;1;1	Uncharacterized protein	ap3m2	>tr|A2CG10|A2CG10_DANRE Uncharacterized protein OS=Danio rerio GN=ap3m2 PE=1 SV=1	3	6	6	6	5	5	2	6	6	6	5	5	2	6	6	6	5	5	2	6	6	6	26.3	26.3	26.3	46.932	418	418;181;421	2.16		43	6	1			0	29.731	By matching	By MS/MS	By matching	By MS/MS	By MS/MS
E9QIJ3;Q6DGS0	E9QIJ3;Q6DGS0	1;1	1;1	1;1	Uncharacterized protein	ap3s2	>tr|E9QIJ3|E9QIJ3_DANRE Uncharacterized protein OS=Danio rerio GN=ap3s2 PE=4 SV=1;>tr|Q6DGS0|Q6DGS0_DANRE Uncharacterized protein OS=Danio rerio GN=ap3s2 PE=2 SV=1	2	1	1	1	0	0	0	1	1	1	0	0	0	1	1	1	0	0	0	1	1	1	10.1	10.1	10.1	19.041	168	168;192	2.25	6					2	0.00028249	4.7016	By matching	By matching	By matching	By MS/MS	By MS/MS
F1QFL4;F1QTD8;E9QDB8;E7FGL9	F1QFL4;F1QTD8	5;5;1;1	5;5;1;1	5;5;1;1	Uncharacterized protein (Fragment)	apba1a	>tr|F1QFL4|F1QFL4_DANRE Uncharacterized protein (Fragment) OS=Danio rerio GN=apba1a PE=4 SV=1;>tr|F1QTD8|F1QTD8_DANRE Uncharacterized protein (Fragment) OS=Danio rerio GN=apba1a PE=4 SV=1	4	5	5	5	0	1	0	2	3	3	0	1	0	2	3	3	0	1	0	2	3	3	8.3	8.3	8.3	88.212	794	794;800;960;971	5				3	10	3	0	6.318	By matching	By matching	By matching	By MS/MS	By MS/MS
E9QCN3;E7FD77	E9QCN3;E7FD77	1;1	1;1	1;1	Uncharacterized protein	apbb2b	>tr|E9QCN3|E9QCN3_DANRE Uncharacterized protein OS=Danio rerio GN=apbb2b PE=4 SV=1;>tr|E7FD77|E7FD77_DANRE Uncharacterized protein OS=Danio rerio GN=apbb2b PE=4 SV=1	2	1	1	1	1	0	0	1	1	1	1	0	0	1	1	1	1	0	0	1	1	1	1.2	1.2	1.2	94.261	863	863;890	1.14	6	1					0.001339	3.9699	By matching	By matching	By matching	By MS/MS	By matching
F8W4Z3;F1QN37	F8W4Z3;F1QN37	8;7	8;7	8;7	Uncharacterized protein	apc	>tr|F8W4Z3|F8W4Z3_DANRE Uncharacterized protein OS=Danio rerio GN=apc PE=1 SV=1;>tr|F1QN37|F1QN37_DANRE Uncharacterized protein OS=Danio rerio GN=apc PE=1 SV=1	2	8	8	8	5	6	5	3	1	4	5	6	5	3	1	4	5	6	5	3	1	4	4.7	4.7	4.7	299.97	2745	2745;2755	5.15			3	6	13	18	0	12.326	By MS/MS	By MS/MS	By MS/MS	By MS/MS	By matching
F1QTR9;Z4YHV8;A0MTA1;H0WED1;H0WEZ7;H0WEW8;H0WFG1;H0WFB7	F1QTR9;Z4YHV8;A0MTA1;H0WED1;H0WEZ7	4;4;4;2;2;1;1;1	4;4;4;2;2;1;1;1	4;4;4;2;2;1;1;1	DNA-(apurinic or apyrimidinic site) lyase	apex1	>tr|F1QTR9|F1QTR9_DANRE DNA-(apurinic or apyrimidinic site) lyase OS=Danio rerio GN=apex1 PE=1 SV=1;>tr|Z4YHV8|Z4YHV8_DANRE DNA-(apurinic or apyrimidinic site) lyase OS=Danio rerio GN=apex1 PE=1 SV=1;>sp|A0MTA1|APEX1_DANRE DNA-(apurinic or apyrimidinic sit	8	4	4	4	1	0	0	3	4	3	1	0	0	3	4	3	1	0	0	3	4	3	22	22	22	33.336	296	296;310;310;189;220;105;116;170	1.77	8	27					0	13.657	By matching	By matching	By matching	By MS/MS	By MS/MS
R4GDP5	R4GDP5	1	1	1	Uncharacterized protein	api5	>tr|R4GDP5|R4GDP5_DANRE Uncharacterized protein OS=Danio rerio GN=api5 PE=1 SV=1	1	1	1	1	1	1	0	1	1	1	1	1	0	1	1	1	1	1	0	1	1	1	3.4	3.4	3.4	59.435	529	529	3			6				0.0017999	3.4882	By MS/MS	By matching	By matching	By matching	By MS/MS
H9GX77	H9GX77	3	2	2	Uncharacterized protein (Fragment)	aplp1	>tr|H9GX77|H9GX77_DANRE Uncharacterized protein (Fragment) OS=Danio rerio GN=aplp1 PE=4 SV=1	1	3	2	2	0	0	0	2	1	2	0	0	0	2	1	1	0	0	0	2	1	1	11.8	8.4	8.4	41.666	357	357	4.55				5	6		0.00028177	4.6699	By matching	By matching	By matching	By MS/MS	By matching
A2BID8	A2BID8	5	5	4	Aplp2 protein	aplp2	>tr|A2BID8|A2BID8_DANRE Aplp2 protein OS=Danio rerio GN=aplp2 PE=2 SV=2	1	5	5	4	0	1	0	2	1	4	0	1	0	2	1	4	0	1	0	2	1	3	10.2	10.2	8.6	86.611	764	764	4.36			2	5	7		0	8.7454	By matching	By matching	By matching	By MS/MS	By MS/MS
Q803F5	Q803F5	8	8	8	Adipocyte plasma membrane-associated protein	apmap	>sp|Q803F5|APMAP_DANRE Adipocyte plasma membrane-associated protein OS=Danio rerio GN=apmap PE=2 SV=1	1	8	8	8	2	2	2	7	7	6	2	2	2	7	7	6	2	2	2	7	7	6	23.6	23.6	23.6	46.743	415	415	2.33	1	39	17		1		0	31.576	By matching	By MS/MS	By MS/MS	By MS/MS	By MS/MS
O42363	O42363	21	21	21	Apolipoprotein A-I	apoa1	>sp|O42363|APOA1_DANRE Apolipoprotein A-I OS=Danio rerio GN=apoa1 PE=2 SV=1	1	21	21	21	1	2	2	20	17	20	1	2	2	20	17	20	1	2	2	20	17	20	75.6	75.6	75.6	30.256	262	262	1.5	103	93	3				0	323.31	By matching	By matching	By matching	By MS/MS	By MS/MS
E7FES0	E7FES0	19	19	19	Uncharacterized protein	apoa1b	>tr|E7FES0|E7FES0_DANRE Uncharacterized protein OS=Danio rerio GN=apoa1b PE=1 SV=1	1	19	19	19	7	6	7	19	17	18	7	6	7	19	17	18	7	6	7	19	17	18	55.6	55.6	55.6	30.139	257	257	1.2	214	37	8				0	284.38	By MS/MS	By MS/MS	By matching	By MS/MS	By MS/MS
B3DFP9	B3DFP9	11	11	11	Uncharacterized protein	apoa2	>tr|B3DFP9|B3DFP9_DANRE Uncharacterized protein OS=Danio rerio GN=apoa2 PE=1 SV=1	1	11	11	11	1	1	4	10	10	10	1	1	4	10	10	10	1	1	4	10	10	10	45.4	45.4	45.4	15.537	141	141	1	66						0	59.656	By matching	By matching	By MS/MS	By MS/MS	By MS/MS
F1QHR0	F1QHR0	7	7	3	Uncharacterized protein	apoa4b.1	>tr|F1QHR0|F1QHR0_DANRE Uncharacterized protein OS=Danio rerio GN=apoa4b.1 PE=1 SV=1	1	7	7	3	0	0	0	7	4	7	0	0	0	7	4	7	0	0	0	3	1	3	32.9	32.9	12.2	29.449	255	255	1.4	21	8			1		0	24.139	By matching	By matching	By matching	By MS/MS	By MS/MS
E9QJQ2;B3DHC5;E9QCH4;F1QJD1	E9QJQ2;B3DHC5;E9QCH4;F1QJD1	5;5;4;4	1;1;0;1	1;1;0;1	Uncharacterized protein	apoa4b.2	>tr|E9QJQ2|E9QJQ2_DANRE Uncharacterized protein OS=Danio rerio GN=apoa4b.2 PE=1 SV=1;>tr|B3DHC5|B3DHC5_DANRE Uncharacterized protein OS=Danio rerio GN=apoa4b.2 PE=1 SV=1;>tr|E9QCH4|E9QCH4_DANRE Uncharacterized protein OS=Danio rerio GN=apoa4b.2 PE=4 SV=1;>	4	5	1	1	0	0	0	5	4	5	0	0	0	1	1	1	0	0	0	1	1	1	27	5.6	5.6	28.505	248	248;255;170;255	1.33	2	1					0	5.4642	By matching	By matching	By matching	By MS/MS	By MS/MS
E7FBD3	E7FBD3	2	2	2	Uncharacterized protein	apoba	>tr|E7FBD3|E7FBD3_DANRE Uncharacterized protein OS=Danio rerio GN=apoba PE=1 SV=1	1	2	2	2	0	0	0	1	1	1	0	0	0	1	1	1	0	0	0	1	1	1	0.7	0.7	0.7	495.98	4418	4418	4.6				3	1	1	0.0059852	2.7184	By matching	By matching	By matching	By MS/MS	By matching
Q5TZ29;F1QQ87	Q5TZ29;F1QQ87	28;28	28;28	28;28	Uncharacterized protein	apobb.1	>tr|Q5TZ29|Q5TZ29_DANRE Uncharacterized protein OS=Danio rerio GN=apobb.1 PE=1 SV=1;>tr|F1QQ87|F1QQ87_DANRE Uncharacterized protein OS=Danio rerio GN=apobb.1 PE=1 SV=1	2	28	28	28	2	3	2	21	11	26	2	3	2	21	11	26	2	3	2	21	11	26	10.3	10.3	10.3	412.59	3730	3730;3730	5.95				1	3	102	0	80.766	By MS/MS	By MS/MS	By matching	By MS/MS	By MS/MS
F1QMP5;A5WUQ7	F1QMP5;A5WUQ7	4;4	4;4	4;4	Uncharacterized protein	apobb.2	>tr|F1QMP5|F1QMP5_DANRE Uncharacterized protein OS=Danio rerio GN=apobb.2 PE=1 SV=1;>tr|A5WUQ7|A5WUQ7_DANRE Uncharacterized protein OS=Danio rerio GN=apobb.2 PE=1 SV=2	2	4	4	4	1	1	1	4	2	3	1	1	1	4	2	3	1	1	1	4	2	3	2.3	2.3	2.3	272.34	2476	2476;2534	4.14	3	1	6		2	9	0	7.2381	By matching	By matching	By MS/MS	By MS/MS	By matching
E9QFX0;E9QDI1	E9QFX0;E9QDI1	1;1	1;1	1;1	Uncharacterized protein	apoc1l	>tr|E9QFX0|E9QFX0_DANRE Uncharacterized protein OS=Danio rerio GN=apoc1l PE=1 SV=1;>tr|E9QDI1|E9QDI1_DANRE Uncharacterized protein OS=Danio rerio GN=apoc1l PE=1 SV=1	2	1	1	1	0	0	0	1	1	1	0	0	0	1	1	1	0	0	0	1	1	1	16.7	16.7	16.7	9.785	84	84;85	1.11	8	1					0	58.571	By matching	By matching	By matching	By MS/MS	By MS/MS
E9QEQ1	E9QEQ1	1	1	1	Uncharacterized protein	apoc2	>tr|E9QEQ1|E9QEQ1_DANRE Uncharacterized protein OS=Danio rerio GN=apoc2 PE=1 SV=1	1	1	1	1	0	0	0	1	1	1	0	0	0	1	1	1	0	0	0	1	1	1	23	23	23	11.162	100	100	1	6						0.0077031	2.4839	By matching	By matching	By matching	By matching	By MS/MS
O42364;E9QBB8	O42364;E9QBB8	7;5	7;5	7;5	Apolipoprotein Eb	apoeb	>sp|O42364|APOEB_DANRE Apolipoprotein Eb OS=Danio rerio GN=apoeb PE=2 SV=1;>tr|E9QBB8|E9QBB8_DANRE Apolipoprotein Eb OS=Danio rerio GN=apoeb PE=1 SV=1	2	7	7	7	0	0	0	5	5	6	0	0	0	5	5	6	0	0	0	5	5	6	29.5	29.5	29.5	31.673	281	281;209	1.94	2	32					0	21.928	By matching	By matching	By matching	By MS/MS	By MS/MS
F1Q9N0;F1QX33;F1QFH8	F1Q9N0;F1QX33;F1QFH8	1;1;1	1;1;1	1;1;1	Uncharacterized protein (Fragment)	apom	>tr|F1Q9N0|F1Q9N0_DANRE Uncharacterized protein (Fragment) OS=Danio rerio GN=apom PE=1 SV=1;>tr|F1QX33|F1QX33_DANRE Uncharacterized protein (Fragment) OS=Danio rerio GN=apom PE=1 SV=1;>tr|F1QFH8|F1QFH8_DANRE Uncharacterized protein (Fragment) OS=Danio reri	3	1	1	1	0	1	0	1	1	0	0	1	0	1	1	0	0	1	0	1	1	0	5.3	5.3	5.3	21.241	189	189;203;215	1	5						0	5.348	By matching	By matching	By matching	By MS/MS	By MS/MS
H9GZD1;Q3B747;H9GXF9	H9GZD1;Q3B747;H9GXF9	10;8;8	10;8;8	10;8;8	Uncharacterized protein	apooa	>tr|H9GZD1|H9GZD1_DANRE Uncharacterized protein OS=Danio rerio GN=apooa PE=1 SV=1;>tr|Q3B747|Q3B747_DANRE Uncharacterized protein OS=Danio rerio GN=apooa PE=1 SV=1;>tr|H9GXF9|H9GXF9_DANRE Uncharacterized protein (Fragment) OS=Danio rerio GN=apooa PE=1 SV=1	3	10	10	10	0	1	0	9	9	8	0	1	0	9	9	8	0	1	0	9	9	8	67.1	67.1	67.1	23.509	216	216;205;205	1.05	60	3					0	69.819	By matching	By matching	By matching	By MS/MS	By MS/MS
Q7T173	Q7T173	9	9	9	Uncharacterized protein	apoob	>tr|Q7T173|Q7T173_DANRE Uncharacterized protein OS=Danio rerio GN=apoob PE=1 SV=2	1	9	9	9	0	0	0	9	9	8	0	0	0	9	9	8	0	0	0	9	9	8	39.7	39.7	39.7	23.963	219	219	1.37	95	12				6	0	189.39	By matching	By matching	By matching	By MS/MS	By MS/MS
F1Q7J1	F1Q7J1	14	14	14	Uncharacterized protein (Fragment)	apool	>tr|F1Q7J1|F1Q7J1_DANRE Uncharacterized protein (Fragment) OS=Danio rerio GN=apool PE=1 SV=1	1	14	14	14	5	6	8	13	12	11	5	6	8	13	12	11	5	6	8	13	12	11	45.4	45.4	45.4	48.174	467	467	2.73	56	23	39	77	2		0	242.1	By MS/MS	By MS/MS	By MS/MS	By MS/MS	By MS/MS
F1R9V9;F1QR39	F1R9V9;F1QR39	6;5	4;4	4;4	Uncharacterized protein (Fragment)	appa	>tr|F1R9V9|F1R9V9_DANRE Uncharacterized protein (Fragment) OS=Danio rerio GN=appa PE=4 SV=1;>tr|F1QR39|F1QR39_DANRE Uncharacterized protein (Fragment) OS=Danio rerio GN=appa PE=4 SV=1	2	6	4	4	0	0	0	6	4	6	0	0	0	4	2	4	0	0	0	4	2	4	17.8	13.2	13.2	49.437	433	433;310	4.19			1	11	4		0	11.963	By matching	By matching	By matching	By MS/MS	By MS/MS
B0V0E4;B0V0E5;F1QKA6;F1RC40;F1R8S2	B0V0E4;B0V0E5;F1QKA6;F1RC40;F1R8S2	9;9;8;5;5	9;9;8;5;5	7;7;7;4;4	Uncharacterized protein	appb	>tr|B0V0E4|B0V0E4_DANRE Uncharacterized protein OS=Danio rerio GN=appb PE=4 SV=1;>tr|B0V0E5|B0V0E5_DANRE Uncharacterized protein OS=Danio rerio GN=appb PE=1 SV=1;>tr|F1QKA6|F1QKA6_DANRE Uncharacterized protein OS=Danio rerio GN=appb PE=4 SV=1;>tr|F1RC40|F1	5	9	9	7	0	0	1	9	8	8	0	0	1	9	8	8	0	0	1	7	6	6	16.3	16.3	13.4	79.212	694	694;751;660;362;362	3.81	5	1	4	38	10		0	242.99	By matching	By matching	By matching	By MS/MS	By MS/MS
F1QA18	F1QA18	9	9	9	Uncharacterized protein	appl1	>tr|F1QA18|F1QA18_DANRE Uncharacterized protein OS=Danio rerio GN=appl1 PE=1 SV=1	1	9	9	9	4	5	6	7	8	8	4	5	6	7	8	8	4	5	6	7	8	8	22.4	22.4	22.4	79.12	706	706	3.96			7	44	5		0	29.848	By matching	By MS/MS	By MS/MS	By MS/MS	By MS/MS
F1RB27	F1RB27	17	17	17	Uncharacterized protein	appl2	>tr|F1RB27|F1RB27_DANRE Uncharacterized protein OS=Danio rerio GN=appl2 PE=1 SV=1	1	17	17	17	8	8	15	10	11	13	8	8	15	10	11	13	8	8	15	10	11	13	40.3	40.3	40.3	74.445	662	662	3.86		2	12	92	1		0	75.63	By matching	By MS/MS	By MS/MS	By MS/MS	By MS/MS
F1QAP2;F8W4R3	F1QAP2;F8W4R3	1;1	1;1	1;1	Uncharacterized protein	aprt	>tr|F1QAP2|F1QAP2_DANRE Uncharacterized protein OS=Danio rerio GN=aprt PE=1 SV=2;>tr|F8W4R3|F8W4R3_DANRE Uncharacterized protein OS=Danio rerio GN=aprt PE=1 SV=1	2	1	1	1	0	0	0	1	1	1	0	0	0	1	1	1	0	0	0	1	1	1	9.3	9.3	9.3	13.343	118	118;177	1	6						0.0092017	2.3614	By matching	By matching	By matching	By MS/MS	By MS/MS
Q6NZ72	Q6NZ72	3	3	3	Aquaporin 1a	aqp1a.1	>tr|Q6NZ72|Q6NZ72_DANRE Aquaporin 1a OS=Danio rerio GN=aqp1a.1 PE=2 SV=1	1	3	3	3	2	1	2	2	1	1	2	1	2	2	1	1	2	1	2	2	1	1	13.5	13.5	13.5	27.418	260	260	3.15	14	6	4	2	4	10	0	22.098	By MS/MS	By MS/MS	By MS/MS	By MS/MS	By MS/MS
Q7ZU89;Q7ZW27	Q7ZU89;Q7ZW27	4;3	4;3	4;3	Archain 1 like	arcn1b	>tr|Q7ZU89|Q7ZU89_DANRE Archain 1 like OS=Danio rerio GN=arcn1b PE=1 SV=1;>tr|Q7ZW27|Q7ZW27_DANRE Archain 1 OS=Danio rerio GN=arcn1a PE=1 SV=1	2	4	4	4	3	3	2	3	2	2	3	3	2	3	2	2	3	3	2	3	2	2	8.4	8.4	8.4	56.722	512	512;509	2.88		3	12	1			0.00055479	4.4135	By MS/MS	By MS/MS	By MS/MS	By MS/MS	By matching
Q78AP9;Q6NYD8;E9QEB6;Q7ZUZ7;Q803D1;Q6DHP3;F8W522	Q78AP9;Q6NYD8;E9QEB6;Q7ZUZ7;Q803D1;Q6DHP3;F8W522	12;11;10;10;9;9;6	12;11;10;10;9;9;6	6;5;4;4;4;4;1	ADP-ribosylation factor 3b	arf3b	>tr|Q78AP9|Q78AP9_DANRE ADP-ribosylation factor 3b OS=Danio rerio GN=arf3b PE=2 SV=1;>tr|Q6NYD8|Q6NYD8_DANRE ADP-ribosylation factor 2 OS=Danio rerio GN=arf2 PE=2 SV=1;>tr|E9QEB6|E9QEB6_DANRE Uncharacterized protein OS=Danio rerio GN=arf1l PE=1 SV=1;>tr|Q7	7	12	12	6	4	5	3	12	12	11	4	5	3	12	12	11	1	1	1	6	6	5	59.1	59.1	27.6	20.601	181	181;181;144;181;180;181;118	1.05	95	1	2				0	83.45	By MS/MS	By MS/MS	By MS/MS	By MS/MS	By MS/MS
Q7ZUW4;Q6P5M5	Q7ZUW4;Q6P5M5	7;7	2;2	1;1	ADP-ribosylation factor 5	arf5	>tr|Q7ZUW4|Q7ZUW4_DANRE ADP-ribosylation factor 5 OS=Danio rerio GN=arf5 PE=2 SV=1;>tr|Q6P5M5|Q6P5M5_DANRE Novel protein similar to vertebrate ADP-ribosylation factor 4 (ARF4) (Zgc:77650) OS=Danio rerio GN=DKEY-238C7.11 PE=2 SV=1	2	7	2	1	3	4	2	6	5	6	0	0	0	1	0	1	0	0	0	1	0	0	39.4	10	5.6	20.342	180	180;180	1.33	2	1					0	6.2313	By matching	By matching	By matching	By MS/MS	By matching
Q6P2U5	Q6P2U5	5	5	5	Uncharacterized protein	arf6a	>tr|Q6P2U5|Q6P2U5_DANRE Uncharacterized protein OS=Danio rerio GN=arf6a PE=1 SV=1	1	5	5	5	2	1	1	3	4	3	2	1	1	3	4	3	2	1	1	3	4	3	46.9	46.9	46.9	20.128	175	175	1	28						0	8.1691	By MS/MS	By MS/MS	By matching	By MS/MS	By MS/MS
E7FGL2	E7FGL2	2	2	1	Uncharacterized protein	arfgef1	>tr|E7FGL2|E7FGL2_DANRE Uncharacterized protein OS=Danio rerio GN=arfgef1 PE=1 SV=1	1	2	2	1	0	0	0	0	1	1	0	0	0	0	1	1	0	0	0	0	1	0	1.5	1.5	0.9	208.48	1849	1849	3.67		1	1			1	0.0078996	2.4562	By matching	By matching	By matching	By matching	By MS/MS
E9QF76;E7FCG1	E9QF76;E7FCG1	2;2	1;1	1;1	Uncharacterized protein	arfgef2	>tr|E9QF76|E9QF76_DANRE Uncharacterized protein OS=Danio rerio GN=arfgef2 PE=1 SV=1;>tr|E7FCG1|E7FCG1_DANRE Uncharacterized protein OS=Danio rerio GN=arfgef2 PE=1 SV=1	2	2	1	1	0	0	0	1	0	1	0	0	0	1	0	0	0	0	0	1	0	0	1.8	1.2	1.2	206.44	1832	1832;1846	5					2		1	-2	By matching	By matching	By matching	By MS/MS	By matching
E9QFJ3;B8JHV8	E9QFJ3;B8JHV8	2;1	2;1	2;1	Uncharacterized protein	arfgef3	>tr|E9QFJ3|E9QFJ3_DANRE Uncharacterized protein OS=Danio rerio GN=arfgef3 PE=4 SV=1;>tr|B8JHV8|B8JHV8_DANRE Uncharacterized protein (Fragment) OS=Danio rerio GN=arfgef3 PE=4 SV=1	2	2	2	2	0	1	1	2	1	1	0	1	1	2	1	1	0	1	1	2	1	1	1.6	1.6	1.6	188.49	1717	1717;1352	6						9	0.0013358	3.9456	By matching	By MS/MS	By matching	By MS/MS	By MS/MS
Q567G5	Q567G5	2	2	2	ADP-ribosylation factor interacting protein 2b	arfip2b	>tr|Q567G5|Q567G5_DANRE ADP-ribosylation factor interacting protein 2b OS=Danio rerio GN=arfip2b PE=1 SV=1	1	2	2	2	0	0	0	1	2	2	0	0	0	1	2	2	0	0	0	1	2	2	8.7	8.7	8.7	40.158	355	355	2.33		4	2				0.0020361	3.3866	By matching	By matching	By matching	By matching	By MS/MS
Q5EAS5;E7FAS3	Q5EAS5;E7FAS3	2;2	2;2	2;2	Uncharacterized protein	arfrp1	>tr|Q5EAS5|Q5EAS5_DANRE Uncharacterized protein OS=Danio rerio GN=arfrp1 PE=1 SV=1;>tr|E7FAS3|E7FAS3_DANRE Uncharacterized protein OS=Danio rerio GN=arfrp1 PE=1 SV=1	2	2	2	2	0	0	0	2	2	1	0	0	0	2	2	1	0	0	0	2	2	1	18.1	18.1	18.1	20.94	188	188;201	1.1	9	1					0.0005484	4.2722	By matching	By matching	By matching	By MS/MS	By MS/MS
F1R2J2	F1R2J2	17	17	17	Uncharacterized protein	arhgap1	>tr|F1R2J2|F1R2J2_DANRE Uncharacterized protein OS=Danio rerio GN=arhgap1 PE=1 SV=1	1	17	17	17	2	7	3	13	17	14	2	7	3	13	17	14	2	7	3	13	17	14	47.7	47.7	47.7	49.571	434	434	2.39	3	100	54	6			0	182.06	By MS/MS	By MS/MS	By matching	By MS/MS	By MS/MS
F1R7Y5;F1QST2	F1R7Y5;F1QST2	7;7	7;7	6;6	Uncharacterized protein	arhgap21b	>tr|F1R7Y5|F1R7Y5_DANRE Uncharacterized protein OS=Danio rerio GN=arhgap21b PE=4 SV=2;>tr|F1QST2|F1QST2_DANRE Uncharacterized protein OS=Danio rerio GN=arhgap21b PE=4 SV=1	2	7	7	6	4	6	6	4	3	4	4	6	6	4	3	4	3	5	5	3	2	3	6.3	6.3	5.7	186.77	1694	1694;1793	4.3	1	4	6	9	23	4	0	14.302	By MS/MS	By MS/MS	By MS/MS	By MS/MS	By MS/MS
X1WES7;F1Q9Y4	X1WES7;F1Q9Y4	5;3	5;3	4;2	Uncharacterized protein	arhgap23a	>tr|X1WES7|X1WES7_DANRE Uncharacterized protein OS=Danio rerio GN=arhgap23a PE=1 SV=1;>tr|F1Q9Y4|F1Q9Y4_DANRE Uncharacterized protein (Fragment) OS=Danio rerio GN=arhgap23a PE=1 SV=1	2	5	5	4	3	4	2	2	2	2	3	4	2	2	2	2	2	3	1	1	1	1	4.1	4.1	3.3	180.22	1626	1626;1377	4.49	4	4	3	4	15	15	0	9.5166	By MS/MS	By MS/MS	By MS/MS	By MS/MS	By matching
F1QKC5;E9QGF9	F1QKC5;E9QGF9	1;1	1;1	1;1	Uncharacterized protein (Fragment)	arhgap31	>tr|F1QKC5|F1QKC5_DANRE Uncharacterized protein (Fragment) OS=Danio rerio GN=arhgap31 PE=4 SV=1;>tr|E9QGF9|E9QGF9_DANRE Uncharacterized protein OS=Danio rerio GN=arhgap31 PE=4 SV=2	2	1	1	1	1	1	1	1	1	1	1	1	1	1	1	1	1	1	1	1	1	1	0.9	0.9	0.9	145.61	1304	1304;1391	4.69		1	2	4	3	6	0.0055222	2.7483	By MS/MS	By MS/MS	By MS/MS	By MS/MS	By MS/MS
E7F2V6;X1WC05	E7F2V6	4;1	4;1	4;1	Uncharacterized protein	arhgap33	>tr|E7F2V6|E7F2V6_DANRE Uncharacterized protein OS=Danio rerio GN=arhgap33 PE=4 SV=1	2	4	4	4	1	3	3	0	0	1	1	3	3	0	0	1	1	3	3	0	0	1	3.1	3.1	3.1	215.51	1964	1964;1174	5.09				3	4	4	0	5.8488	By MS/MS	By MS/MS	By MS/MS	By matching	By matching
A5PF53;F1R0X6	A5PF53;F1R0X6	3;3	1;1	1;1	Uncharacterized protein	arhgap35	>tr|A5PF53|A5PF53_DANRE Uncharacterized protein OS=Danio rerio GN=arhgap35 PE=1 SV=1;>tr|F1R0X6|F1R0X6_DANRE Uncharacterized protein OS=Danio rerio GN=arhgap35 PE=1 SV=1	2	3	1	1	0	0	0	2	0	3	0	0	0	1	0	1	0	0	0	1	0	1	3.5	1.7	1.7	171.4	1517	1517;1530	6						4	1	-2	By matching	By matching	By matching	By MS/MS	By matching
E7F8G5	E7F8G5	5	5	3	Uncharacterized protein	arhgap35a	>tr|E7F8G5|E7F8G5_DANRE Uncharacterized protein OS=Danio rerio GN=arhgap35a PE=1 SV=1	1	5	5	3	0	1	1	3	2	5	0	1	1	3	2	5	0	1	1	2	2	3	4.6	4.6	2.8	173.55	1536	1536	5.76					4	13	0	10.108	By matching	By matching	By matching	By MS/MS	By MS/MS
F1QV51;A0A0G2KKK6;F1R1V2	F1QV51;A0A0G2KKK6	27;18;1	27;18;1	27;18;1	Uncharacterized protein	arhgap39	>tr|F1QV51|F1QV51_DANRE Uncharacterized protein OS=Danio rerio GN=arhgap39 PE=4 SV=1;>tr|A0A0G2KKK6|A0A0G2KKK6_DANRE Uncharacterized protein OS=Danio rerio PE=4 SV=1	3	27	27	27	18	25	22	15	15	15	18	25	22	15	15	15	18	25	22	15	15	15	38.2	38.2	38.2	108.36	967	967;660;121	4.24	15	10	21	48	119	10	0	186.54	By MS/MS	By MS/MS	By MS/MS	By MS/MS	By MS/MS
U3JAW3;F1QT62	U3JAW3;F1QT62	4;4	3;3	3;3	Uncharacterized protein	arhgap44	>tr|U3JAW3|U3JAW3_DANRE Uncharacterized protein OS=Danio rerio GN=arhgap44 PE=4 SV=1;>tr|F1QT62|F1QT62_DANRE Uncharacterized protein (Fragment) OS=Danio rerio GN=arhgap44 PE=4 SV=1	2	4	3	3	2	3	3	2	2	2	2	2	3	2	2	2	2	2	3	2	2	2	6.9	5.4	5.4	68.46	611	611;735	4.21			1	21	7		0	6.0689	By matching	By MS/MS	By MS/MS	By MS/MS	By MS/MS
E7FEI6;E9QHI0	E7FEI6;E9QHI0	14;13	14;13	14;13	Uncharacterized protein	arhgap4b	>tr|E7FEI6|E7FEI6_DANRE Uncharacterized protein OS=Danio rerio GN=arhgap4b PE=4 SV=1;>tr|E9QHI0|E9QHI0_DANRE Uncharacterized protein OS=Danio rerio GN=arhgap4b PE=4 SV=1	2	14	14	14	4	9	6	10	11	12	4	9	6	10	11	12	4	9	6	10	11	12	22.5	22.5	22.5	105.55	943	943;957	4.46		10	8	6	64	3	0	37.27	By matching	By MS/MS	By MS/MS	By MS/MS	By MS/MS
X1WBR2;F1R372	X1WBR2;F1R372	1;1	1;1	1;1	Uncharacterized protein	arhgap5	>tr|X1WBR2|X1WBR2_DANRE Uncharacterized protein OS=Danio rerio GN=arhgap5 PE=1 SV=1;>tr|F1R372|F1R372_DANRE Uncharacterized protein (Fragment) OS=Danio rerio GN=arhgap5 PE=1 SV=1	2	1	1	1	1	1	1	1	0	1	1	1	1	1	0	1	1	1	1	1	0	1	0.8	0.8	0.8	171.94	1502	1502;1503	5.17				2	1	3	0.009187	2.3485	By matching	By matching	By matching	By MS/MS	By matching
Q6P3J2;X1WC11	Q6P3J2;X1WC11	6;4	6;4	6;4	Rho GDP dissociation inhibitor (GDI) alpha	arhgdia	>tr|Q6P3J2|Q6P3J2_DANRE Rho GDP dissociation inhibitor (GDI) alpha OS=Danio rerio GN=arhgdia PE=1 SV=1;>tr|X1WC11|X1WC11_DANRE Uncharacterized protein OS=Danio rerio GN=arhgdia PE=1 SV=1	2	6	6	6	0	0	0	4	6	3	0	0	0	4	6	3	0	0	0	4	6	3	34.5	34.5	34.5	23.047	203	203;136	1.27	22	8					0	145.52	By matching	By matching	By matching	By MS/MS	By MS/MS
A2RUX1;F1QC02;F1RB67;E7FFR0	A2RUX1;F1QC02	13;13;1;1	13;13;1;1	13;13;1;1	Rho guanine nucleotide exchange factor (GEF) 1	arhgef1a	>tr|A2RUX1|A2RUX1_DANRE Rho guanine nucleotide exchange factor (GEF) 1 OS=Danio rerio GN=arhgef1a PE=1 SV=1;>tr|F1QC02|F1QC02_DANRE Uncharacterized protein OS=Danio rerio GN=arhgef1a PE=1 SV=1	4	13	13	13	7	9	7	6	10	9	7	9	7	6	10	9	7	9	7	6	10	9	18.5	18.5	18.5	105.62	935	935;1149;567;695	4.52	2		8	16	55	1	0	63.787	By MS/MS	By MS/MS	By MS/MS	By MS/MS	By MS/MS
K7DYF5;F6P744;E7FAH9	K7DYF5;F6P744;E7FAH9	5;5;5	1;1;1	1;1;1	Uncharacterized protein	arhgef4	>tr|K7DYF5|K7DYF5_DANRE Uncharacterized protein OS=Danio rerio GN=arhgef4 PE=4 SV=1;>tr|F6P744|F6P744_DANRE Uncharacterized protein OS=Danio rerio GN=arhgef4 PE=4 SV=1;>tr|E7FAH9|E7FAH9_DANRE Uncharacterized protein OS=Danio rerio GN=arhgef4 PE=4 SV=1	3	5	1	1	2	2	4	3	4	2	0	0	0	1	0	0	0	0	0	1	0	0	8.7	2.5	2.5	60.197	519	519;621;3063	2		1					1	-2	By matching	By matching	By matching	By MS/MS	By matching
B0S771;F1QMD3	B0S771;F1QMD3	8;8	8;8	7;7	Uncharacterized protein	arhgef7a	>tr|B0S771|B0S771_DANRE Uncharacterized protein OS=Danio rerio GN=arhgef7a PE=1 SV=1;>tr|F1QMD3|F1QMD3_DANRE Uncharacterized protein OS=Danio rerio GN=arhgef7a PE=1 SV=1	2	8	8	7	5	5	5	6	6	7	5	5	5	6	6	7	5	5	5	6	5	7	15	15	13.9	96.644	858	858;861	4.13				40	6		0	31.159	By MS/MS	By MS/MS	By MS/MS	By MS/MS	By MS/MS
F1QA07;F1RE63	F1QA07;F1RE63	3;3	2;2	2;2	Uncharacterized protein	arhgef7b	>tr|F1QA07|F1QA07_DANRE Uncharacterized protein OS=Danio rerio GN=arhgef7b PE=1 SV=1;>tr|F1RE63|F1RE63_DANRE Uncharacterized protein OS=Danio rerio GN=arhgef7b PE=1 SV=1	2	3	2	2	1	1	0	2	3	1	1	1	0	2	2	1	1	1	0	2	2	1	6.2	4.7	4.7	73.018	643	643;799	4				8			0.0018004	3.4889	By matching	By MS/MS	By matching	By MS/MS	By matching
E9QHS5;F1QN08;E9QEP1	E9QHS5;F1QN08	9;8;3	9;8;3	3;2;1	Uncharacterized protein	arhgef9a	>tr|E9QHS5|E9QHS5_DANRE Uncharacterized protein OS=Danio rerio GN=arhgef9a PE=4 SV=1;>tr|F1QN08|F1QN08_DANRE Uncharacterized protein (Fragment) OS=Danio rerio GN=arhgef9a PE=4 SV=1	3	9	9	3	7	7	9	6	8	7	7	7	9	6	8	7	3	3	3	2	2	3	15.8	15.8	6.2	64.189	549	549;521;251	2.8	9	9	62	9			0	39.607	By MS/MS	By MS/MS	By MS/MS	By MS/MS	By MS/MS
F1QQ10;F1Q628;F1QEK6	F1QQ10;F1Q628	8;8;2	2;2;2	2;2;2	Uncharacterized protein (Fragment)	arhgef9b	>tr|F1QQ10|F1QQ10_DANRE Uncharacterized protein (Fragment) OS=Danio rerio GN=arhgef9b PE=4 SV=1;>tr|F1Q628|F1Q628_DANRE Uncharacterized protein OS=Danio rerio GN=arhgef9b PE=4 SV=1	3	8	2	2	5	6	8	6	7	6	1	2	2	2	1	2	1	2	2	2	1	2	13.3	2.9	2.9	60.015	513	513;514;235	2.83		2	10				0.0020487	3.447	By MS/MS	By MS/MS	By MS/MS	By matching	By matching
F1RDR4;E9QE80	F1RDR4;E9QE80	8;4	8;4	8;4	Uncharacterized protein (Fragment)	arl15b	>tr|F1RDR4|F1RDR4_DANRE Uncharacterized protein (Fragment) OS=Danio rerio GN=arl15b PE=4 SV=1;>tr|E9QE80|E9QE80_DANRE Uncharacterized protein OS=Danio rerio GN=arl15b PE=4 SV=1	2	8	8	8	2	2	2	6	8	6	2	2	2	6	8	6	2	2	2	6	8	6	53.7	53.7	53.7	26.852	246	246;142	1.07	41	3					0	92.133	By matching	By matching	By matching	By MS/MS	By MS/MS
F1Q9Z2	F1Q9Z2	2	2	2	Uncharacterized protein	arl2	>tr|F1Q9Z2|F1Q9Z2_DANRE Uncharacterized protein OS=Danio rerio GN=arl2 PE=1 SV=1	1	2	2	2	0	1	0	1	2	1	0	1	0	1	2	1	0	1	0	1	2	1	21.2	21.2	21.2	20.702	184	184	1	8						0.0042027	3.0679	By matching	By matching	By matching	By MS/MS	By MS/MS
Q1MTE5;E7F7G0	Q1MTE5	3;1	3;1	3;1	ADP-ribosylation factor-like protein 3	arl3	>sp|Q1MTE5|ARL3_DANRE ADP-ribosylation factor-like protein 3 OS=Danio rerio GN=arl3 PE=2 SV=1	2	3	3	3	0	0	0	3	3	3	0	0	0	3	3	3	0	0	0	3	3	3	28.6	28.6	28.6	20.426	182	182;328	1	18						0	7.7814	By matching	By matching	By matching	By MS/MS	By MS/MS
E9QGB6;Q7ZWB4	E9QGB6;Q7ZWB4	3;3	3;3	3;3	Uncharacterized protein	arl6ip1	>tr|E9QGB6|E9QGB6_DANRE Uncharacterized protein OS=Danio rerio GN=arl6ip1 PE=1 SV=1;>tr|Q7ZWB4|Q7ZWB4_DANRE ADP-ribosylation factor-like 6 interacting protein OS=Danio rerio GN=arl6ip1 PE=1 SV=1	2	3	3	3	0	0	0	1	2	2	0	0	0	1	2	2	0	0	0	1	2	2	21.2	21.2	21.2	18.435	160	160;203	2.27	8				1	2	0	65.963	By matching	By matching	By matching	By MS/MS	By MS/MS
Q6DGQ9;Q5XJS6	Q6DGQ9	7;1	7;1	7;1	Addicsin	arl6ip5b	>tr|Q6DGQ9|Q6DGQ9_DANRE Addicsin OS=Danio rerio GN=arl6ip5b PE=1 SV=1	2	7	7	7	1	0	2	7	7	7	1	0	2	7	7	7	1	0	2	7	7	7	37.9	37.9	37.9	21.3	190	190;190	3.66	26	4	5	6	12	26	0	63.036	By matching	By matching	By matching	By MS/MS	By MS/MS
F8W2P1;E7FF49	F8W2P1;E7FF49	5;5	5;5	4;4	Uncharacterized protein	arl8a	>tr|F8W2P1|F8W2P1_DANRE Uncharacterized protein OS=Danio rerio GN=arl8a PE=1 SV=1;>tr|E7FF49|E7FF49_DANRE Uncharacterized protein OS=Danio rerio GN=arl8a PE=1 SV=1	2	5	5	4	3	3	2	4	4	5	3	3	2	4	4	5	3	3	2	3	3	4	34.4	34.4	21	21.428	186	186;187	1.03	38	1					0	9.8862	By MS/MS	By MS/MS	By matching	By MS/MS	By MS/MS
Q6NZW8	Q6NZW8	2	1	1	ADP-ribosylation factor-like protein 8B-A	arl8ba	>sp|Q6NZW8|AR8BA_DANRE ADP-ribosylation factor-like protein 8B-A OS=Danio rerio GN=arl8ba PE=2 SV=1	1	2	1	1	0	0	0	2	2	2	0	0	0	1	1	1	0	0	0	1	1	1	18.3	4.8	4.8	21.494	186	186	1	6						0.0089841	2.3753	By matching	By matching	By matching	By MS/MS	By MS/MS
F1QXC3	F1QXC3	5	5	5	Uncharacterized protein	arl9	>tr|F1QXC3|F1QXC3_DANRE Uncharacterized protein OS=Danio rerio GN=arl9 PE=1 SV=1	1	5	5	5	0	2	1	5	5	5	0	2	1	5	5	5	0	2	1	5	5	5	33.6	33.6	33.6	26.181	241	241	1.35	22	12					0	10.192	By matching	By matching	By matching	By MS/MS	By MS/MS
Q5PR58;A8KBM7	Q5PR58;A8KBM7	9;8	9;8	9;8	Armadillo repeat-containing protein 1	armc1	>tr|Q5PR58|Q5PR58_DANRE Armadillo repeat-containing protein 1 OS=Danio rerio GN=armc1 PE=1 SV=1;>tr|A8KBM7|A8KBM7_DANRE Armadillo repeat-containing protein 1 OS=Danio rerio GN=armc1 PE=1 SV=1	2	9	9	9	0	6	1	7	8	7	0	6	1	7	8	7	0	6	1	7	8	7	42.2	42.2	42.2	30.24	275	275;243	2	4	74				1	0	126.84	By matching	By MS/MS	By matching	By MS/MS	By MS/MS
E7FB07	E7FB07	1	1	1	Uncharacterized protein	armc4	>tr|E7FB07|E7FB07_DANRE Uncharacterized protein OS=Danio rerio GN=armc4 PE=1 SV=1	1	1	1	1	0	0	1	0	0	0	0	0	1	0	0	0	0	0	1	0	0	0	1.3	1.3	1.3	115.95	1047	1047	3			1				0.0085688	2.4192	By matching	By matching	By MS/MS	By matching	By matching
A0A0G2KFS5;F1Q957	A0A0G2KFS5;F1Q957	2;2	2;2	2;2	Uncharacterized protein	armc6	>tr|A0A0G2KFS5|A0A0G2KFS5_DANRE Uncharacterized protein OS=Danio rerio GN=armc6 PE=4 SV=1;>tr|F1Q957|F1Q957_DANRE Uncharacterized protein (Fragment) OS=Danio rerio GN=LOC555425 PE=1 SV=1	2	2	2	2	1	0	0	1	2	1	1	0	0	1	2	1	1	0	0	1	2	1	6	6	6	51.075	469	469;484	2.9		1	9				0.0046432	2.9272	By matching	By matching	By matching	By MS/MS	By MS/MS
Q7ZUQ0	Q7ZUQ0	10	10	10	Actin related protein 2/3 complex, subunit 1A	arpc1a	>tr|Q7ZUQ0|Q7ZUQ0_DANRE Actin related protein 2/3 complex, subunit 1A OS=Danio rerio GN=arpc1a PE=1 SV=1	1	10	10	10	5	7	10	7	7	7	5	7	10	7	7	7	5	7	10	7	7	7	35.9	35.9	35.9	41.574	370	370	2.01	5	61	2			1	0	59.678	By MS/MS	By MS/MS	By MS/MS	By MS/MS	By MS/MS
Q6P2T5	Q6P2T5	7	7	7	Actin related protein 2/3 complex, subunit 2	arpc2	>tr|Q6P2T5|Q6P2T5_DANRE Actin related protein 2/3 complex, subunit 2 OS=Danio rerio GN=arpc2 PE=1 SV=1	1	7	7	7	6	5	6	7	5	7	6	5	6	7	5	7	6	5	6	7	5	7	31.1	31.1	31.1	34.467	299	299	1.92	21	46			1	3	0	13.107	By MS/MS	By MS/MS	By MS/MS	By MS/MS	By MS/MS
Q6ZM62	Q6ZM62	8	8	8	Actin-related protein 2/3 complex subunit 3	arpc3	>tr|Q6ZM62|Q6ZM62_DANRE Actin-related protein 2/3 complex subunit 3 OS=Danio rerio GN=arpc3 PE=1 SV=1	1	8	8	8	6	7	7	7	7	7	6	7	7	7	7	7	6	7	7	7	7	7	48.3	48.3	48.3	20.456	178	178	1.02	88	2					0	60.829	By MS/MS	By MS/MS	By MS/MS	By MS/MS	By MS/MS
Q6NZZ2;E9QJ46	Q6NZZ2;E9QJ46	10;9	10;9	10;9	Actin related protein 2/3 complex, subunit 4	arpc4	>tr|Q6NZZ2|Q6NZZ2_DANRE Actin related protein 2/3 complex, subunit 4 OS=Danio rerio GN=arpc4 PE=1 SV=1;>tr|E9QJ46|E9QJ46_DANRE Uncharacterized protein OS=Danio rerio GN=arpc4l PE=1 SV=1	2	10	10	10	8	9	7	9	9	8	8	9	7	9	9	8	8	9	7	9	9	8	58.9	58.9	58.9	19.678	168	168;193	1	70						0	44.228	By MS/MS	By MS/MS	By MS/MS	By MS/MS	By MS/MS
Q803M7	Q803M7	4	4	3	Actin-related protein 2/3 complex subunit 5	arpc5a	>tr|Q803M7|Q803M7_DANRE Actin-related protein 2/3 complex subunit 5 OS=Danio rerio GN=arpc5a PE=1 SV=1	1	4	4	3	2	3	3	4	4	4	2	3	3	4	4	4	1	2	2	3	3	3	51.3	51.3	44.7	16.535	150	150	1.03	29	1					0	17.346	By matching	By MS/MS	By MS/MS	By MS/MS	By MS/MS
Q7ZWH4;U3JA28	Q7ZWH4	4;1	3;1	3;1	Actin-related protein 2/3 complex subunit 5	arpc5b	>tr|Q7ZWH4|Q7ZWH4_DANRE Actin-related protein 2/3 complex subunit 5 OS=Danio rerio GN=arpc5b PE=1 SV=1	2	4	3	3	3	3	4	3	4	3	2	2	3	2	3	2	2	2	3	2	3	2	56	49.3	49.3	16.613	150	150;100	1	24						0	13.509	By MS/MS	By MS/MS	By MS/MS	By MS/MS	By MS/MS
Q6P0D3;E7F8H9	Q6P0D3;E7F8H9	3;3	3;3	2;2	Actin-related protein 2/3 complex subunit 5	arpc5la	>tr|Q6P0D3|Q6P0D3_DANRE Actin-related protein 2/3 complex subunit 5 OS=Danio rerio GN=arpc5la PE=1 SV=1;>tr|E7F8H9|E7F8H9_DANRE Actin-related protein 2/3 complex subunit 5 OS=Danio rerio GN=arpc5la PE=1 SV=1	2	3	3	2	3	3	3	3	3	3	3	3	3	3	3	3	2	2	2	2	2	2	28.7	28.7	20.7	16.669	150	150;150	1	29						0	13.877	By MS/MS	By MS/MS	By MS/MS	By MS/MS	By MS/MS
B0S516	B0S516	3	2	2	Actin-related protein 2/3 complex subunit 5	arpc5lb	>tr|B0S516|B0S516_DANRE Actin-related protein 2/3 complex subunit 5 OS=Danio rerio GN=arpc5lb PE=1 SV=1	1	3	2	2	3	3	3	2	2	2	2	2	2	1	1	1	2	2	2	1	1	1	40	32	32	16.801	150	150	1	20						0	7.5885	By MS/MS	By MS/MS	By matching	By MS/MS	By matching
C3PTE8;F1QYJ1	C3PTE8	3;1	3;1	3;1	Beta-arrestin 1	arrb1	>tr|C3PTE8|C3PTE8_DANRE Beta-arrestin 1 OS=Danio rerio GN=arrb1 PE=2 SV=1	2	3	3	3	0	0	0	2	2	2	0	0	0	2	2	2	0	0	0	2	2	2	13.9	13.9	13.9	46.936	418	418;157	3			7				0.00028313	4.7395	By matching	By matching	By matching	By MS/MS	By matching
F1QLG1;Q7T2D2;E7F428	F1QLG1;Q7T2D2;E7F428	1;1;1	1;1;1	1;1;1	Uncharacterized protein	arrb2a	>tr|F1QLG1|F1QLG1_DANRE Uncharacterized protein OS=Danio rerio GN=arrb2a PE=4 SV=1;>tr|Q7T2D2|Q7T2D2_DANRE Arrb2b protein OS=Danio rerio GN=arrb2b PE=2 SV=1;>tr|E7F428|E7F428_DANRE Uncharacterized protein OS=Danio rerio GN=arrb2a PE=4 SV=1	3	1	1	1	0	1	1	0	0	0	0	1	1	0	0	0	0	1	1	0	0	0	3.2	3.2	3.2	45.683	406	406;408;414	2		2					0.0044248	3.001	By matching	By MS/MS	By MS/MS	By matching	By matching
A5WV48	A5WV48	1	1	1	Uncharacterized protein	arsa	>tr|A5WV48|A5WV48_DANRE Uncharacterized protein OS=Danio rerio GN=arsa PE=1 SV=1	1	1	1	1	0	0	0	0	1	1	0	0	0	0	1	1	0	0	0	0	1	1	2.8	2.8	2.8	55.125	503	503	3			3				0.00055325	4.3909	By matching	By matching	By matching	By matching	By matching
F1R953;E7F8R7	F1R953;E7F8R7	5;5	3;3	3;3	Uncharacterized protein	arvcfa	>tr|F1R953|F1R953_DANRE Uncharacterized protein OS=Danio rerio GN=arvcfa PE=4 SV=2;>tr|E7F8R7|E7F8R7_DANRE Uncharacterized protein OS=Danio rerio GN=arvcfa PE=4 SV=1	2	5	3	3	3	4	3	3	3	4	2	3	2	1	1	3	2	3	2	1	1	3	8.5	5.3	5.3	90.12	813	813;819	4.05	1	1	4	5	10		0	5.5725	By matching	By MS/MS	By matching	By matching	By matching
A2BGY1;F1QY26;F8W3H3;F8W355;F8W3V3;A2BGY2	A2BGY1;F1QY26	33;32;11;8;6;2	31;30;9;6;6;2	29;28;7;5;6;2	Uncharacterized protein	arvcfb	>tr|A2BGY1|A2BGY1_DANRE Uncharacterized protein OS=Danio rerio GN=arvcfb PE=1 SV=1;>tr|F1QY26|F1QY26_DANRE Uncharacterized protein (Fragment) OS=Danio rerio GN=arvcfb PE=1 SV=1	6	33	31	29	25	27	23	22	21	20	23	25	21	20	19	18	22	24	20	18	17	17	45.7	44.5	42.6	110.5	986	986;918;254;191;150;124	4.07	11	45	52	65	162	18	0	323.31	By MS/MS	By MS/MS	By MS/MS	By MS/MS	By MS/MS
B3DI91;F1QBI5	B3DI91;F1QBI5	8;7	8;7	6;5	Si:ch211-160i2.3 protein	asap1a	>tr|B3DI91|B3DI91_DANRE Si:ch211-160i2.3 protein OS=Danio rerio GN=asap1a PE=2 SV=1;>tr|F1QBI5|F1QBI5_DANRE Uncharacterized protein (Fragment) OS=Danio rerio GN=asap1a PE=4 SV=1	2	8	8	6	4	5	3	8	6	7	4	5	3	8	6	7	2	3	1	6	5	6	13	13	10.1	120.49	1077	1077;1132	4.89			2	11	45	8	0	15.276	By MS/MS	By MS/MS	By MS/MS	By MS/MS	By MS/MS
E9QHH4;E7FGT3;F1R6F3;F1QSC2	E9QHH4;E7FGT3	4;4;1;1	2;2;1;1	2;2;1;1	Uncharacterized protein	asap1b	>tr|E9QHH4|E9QHH4_DANRE Uncharacterized protein OS=Danio rerio GN=asap1b PE=4 SV=1;>tr|E7FGT3|E7FGT3_DANRE Uncharacterized protein OS=Danio rerio GN=asap1b PE=4 SV=1	4	4	2	2	2	3	2	3	2	2	0	1	0	1	1	1	0	1	0	1	1	1	5.5	2.8	2.8	127.21	1140	1140;1156;223;350	5					4		0.001799	3.4854	By matching	By MS/MS	By matching	By MS/MS	By matching
Q708S7	Q708S7	3	3	2	Acid-sensing ion channel 1	asic1	>sp|Q708S7|ASI1B_DANRE Acid-sensing ion channel 1 OS=Danio rerio GN=asic1 PE=1 SV=1	1	3	3	2	2	1	1	2	2	1	2	1	1	2	2	1	2	1	1	1	1	1	7.8	7.8	6	57.418	501	501	2.92		2	24				0	5.0827	By MS/MS	By MS/MS	By matching	By MS/MS	By MS/MS
E7F2H6;Q708S5	E7F2H6;Q708S5	1;1	1;1	1;1	Uncharacterized protein	asic2	>tr|E7F2H6|E7F2H6_DANRE Uncharacterized protein OS=Danio rerio GN=asic2 PE=3 SV=1;>sp|Q708S5|ASIC2_DANRE Acid-sensing ion channel 2 OS=Danio rerio GN=asic2 PE=2 SV=1	2	1	1	1	0	0	1	1	1	1	0	0	1	1	1	1	0	0	1	1	1	1	7	7	7	25.711	227	227;533	3.2			4	1			0.0046308	2.9019	By matching	By matching	By matching	By MS/MS	By MS/MS
Q6IQE5;F1QF33	Q6IQE5	9;2	9;2	9;2	ATPase asna1	asna1	>sp|Q6IQE5|ASNA_DANRE ATPase asna1 OS=Danio rerio GN=asna1 PE=1 SV=1	2	9	9	9	1	0	1	8	8	8	1	0	1	8	8	8	1	0	1	8	8	8	39.6	39.6	39.6	38.339	341	341;156	1.93	5	66					0	24.429	By matching	By matching	By matching	By MS/MS	By MS/MS
F1R920;B0S5J7;B0S5J6	F1R920;B0S5J7;B0S5J6	2;2;1	2;2;1	2;2;1	Uncharacterized protein	asph	>tr|F1R920|F1R920_DANRE Uncharacterized protein OS=Danio rerio GN=asph PE=1 SV=1;>tr|B0S5J7|B0S5J7_DANRE Uncharacterized protein OS=Danio rerio GN=asph PE=1 SV=1;>tr|B0S5J6|B0S5J6_DANRE Uncharacterized protein OS=Danio rerio GN=asph PE=1 SV=1	3	2	2	2	0	0	1	1	2	2	0	0	1	1	2	2	0	0	1	1	2	2	7.2	7.2	7.2	49.257	443	443;472;183	3.43	3			10	1		0	28.431	By matching	By matching	By matching	By MS/MS	By MS/MS
A0JMH0;B0UXV2;B0UXV3	A0JMH0	8;3;1	8;3;1	8;3;1	Aspartate beta-hydroxylase domain-containing protein 2	asphd2	>sp|A0JMH0|ASPH2_DANRE Aspartate beta-hydroxylase domain-containing protein 2 OS=Danio rerio GN=asphd2 PE=2 SV=1	3	8	8	8	6	5	7	7	6	6	6	5	7	7	6	6	6	5	7	7	6	6	30.2	30.2	30.2	41.13	371	371;178;87	1.83	14	69					0	173.54	By MS/MS	By MS/MS	By MS/MS	By MS/MS	By MS/MS
Q5BKW9	Q5BKW9	6	6	6	Isoaspartyl peptidase/L-asparaginase	asrgl1	>sp|Q5BKW9|ASGL1_DANRE Isoaspartyl peptidase/L-asparaginase OS=Danio rerio GN=asrgl1 PE=2 SV=1	1	6	6	6	0	0	0	4	5	4	0	0	0	4	5	4	0	0	0	4	5	4	30	30	30	32.928	310	310	1	24						0	12.57	By matching	By matching	By matching	By MS/MS	By MS/MS
F1Q5X4;F1QEP2;E9QD43;F2Z4W2	F1Q5X4	15;5;1;1	15;5;1;1	15;5;1;1	Uncharacterized protein	astn1	>tr|F1Q5X4|F1Q5X4_DANRE Uncharacterized protein OS=Danio rerio GN=astn1 PE=4 SV=1	4	15	15	15	9	8	11	14	12	11	9	8	11	14	12	11	9	8	11	14	12	11	18	18	18	147.13	1319	1319;714;114;177	3.24	11	65	13	15	47	5	0	57.993	By MS/MS	By MS/MS	By MS/MS	By MS/MS	By MS/MS
Q7ZZ25	Q7ZZ25	8	7	7	ATPase family AAA domain-containing protein 1-A	atad1a	>sp|Q7ZZ25|ATD1A_DANRE ATPase family AAA domain-containing protein 1-A OS=Danio rerio GN=atad1a PE=2 SV=2	1	8	7	7	2	3	3	7	7	4	2	3	3	7	6	4	2	3	3	7	6	4	33.2	28.4	28.4	42.58	380	380	2		36					0	16.987	By matching	By MS/MS	By MS/MS	By MS/MS	By MS/MS
Q503W7	Q503W7	9	9	8	ATPase family AAA domain-containing protein 1-B	atad1b	>sp|Q503W7|ATD1B_DANRE ATPase family AAA domain-containing protein 1-B OS=Danio rerio GN=atad1b PE=2 SV=2	1	9	9	8	4	2	4	8	8	8	4	2	4	8	8	8	4	2	4	8	7	8	37.6	37.6	32.6	41.093	362	362	1.96	3	67					0	209.92	By MS/MS	By MS/MS	By MS/MS	By MS/MS	By MS/MS
F1QRF8	F1QRF8	16	16	15	Uncharacterized protein	atad3b	>tr|F1QRF8|F1QRF8_DANRE Uncharacterized protein OS=Danio rerio GN=atad3b PE=1 SV=1	1	16	16	15	14	15	12	14	13	11	14	15	12	14	13	11	13	14	11	13	12	10	62.9	62.9	59.7	25.536	221	221	3.1	6	16	120	45	1		0	310.08	By MS/MS	By MS/MS	By MS/MS	By MS/MS	By MS/MS
Q6PFS7	Q6PFS7	3	3	3	Ubiquitin-like-conjugating enzyme ATG3	atg3	>sp|Q6PFS7|ATG3_DANRE Ubiquitin-like-conjugating enzyme ATG3 OS=Danio rerio GN=atg3 PE=2 SV=1	1	3	3	3	0	0	0	3	3	3	0	0	0	3	3	3	0	0	0	3	3	3	14.5	14.5	14.5	35.699	317	317	1.94	1	16					0	6.085	By matching	By matching	By matching	By MS/MS	By MS/MS
F1QCA8;E9QHF0;E9QHY2	F1QCA8	3;1;1	3;1;1	3;1;1	Uncharacterized protein	atg9a	>tr|F1QCA8|F1QCA8_DANRE Uncharacterized protein OS=Danio rerio GN=atg9a PE=4 SV=1	3	3	3	3	1	1	1	3	2	3	1	1	1	3	2	3	1	1	1	3	2	3	6.9	6.9	6.9	96.031	846	846;99;163	3.71	4	1	5	4	1	6	0.0018051	3.5153	By matching	By matching	By matching	By MS/MS	By MS/MS
A2CEW4	A2CEW4	11	11	11	Uncharacterized protein	atic	>tr|A2CEW4|A2CEW4_DANRE Uncharacterized protein OS=Danio rerio GN=atic PE=1 SV=1	1	11	11	11	0	0	0	8	8	8	0	0	0	8	8	8	0	0	0	8	8	8	32.2	32.2	32.2	64.056	590	590	3.07		3	34	6			0	52.181	By matching	By matching	By matching	By MS/MS	By MS/MS
B8A6H1;E9QGX9;F1R155;F6NJS4	B8A6H1;E9QGX9	19;19;4;2	19;19;4;2	19;19;4;2	Uncharacterized protein	atl1	>tr|B8A6H1|B8A6H1_DANRE Uncharacterized protein OS=Danio rerio GN=atl1 PE=1 SV=1;>tr|E9QGX9|E9QGX9_DANRE Uncharacterized protein OS=Danio rerio GN=atl1 PE=1 SV=1	4	19	19	19	1	3	2	17	18	17	1	3	2	17	18	17	1	3	2	17	18	17	44.2	44.2	44.2	63.209	554	554;559;136;606	3.1		5	136	2	3	4	0	243.31	By matching	By MS/MS	By MS/MS	By MS/MS	By MS/MS
F1R1X4;F1Q8Y9	F1R1X4;F1Q8Y9	6;5	6;5	6;5	Uncharacterized protein	atp13a1	>tr|F1R1X4|F1R1X4_DANRE Uncharacterized protein OS=Danio rerio GN=atp13a1 PE=1 SV=1;>tr|F1Q8Y9|F1Q8Y9_DANRE Uncharacterized protein (Fragment) OS=Danio rerio GN=atp13a1 PE=1 SV=1	2	6	6	6	1	1	1	3	3	4	1	1	1	3	3	4	1	1	1	3	3	4	6.2	6.2	6.2	138.83	1242	1242;887	5.22				2	10	6	0	10.04	By matching	By matching	By matching	By MS/MS	By MS/MS
Q9DGL6	Q9DGL6	82	41	36	ATPase, Na+/K+ transporting, alpha 1 polypeptide	atp1a1a.1	>tr|Q9DGL6|Q9DGL6_DANRE ATPase, Na+/K+ transporting, alpha 1 polypeptide OS=Danio rerio GN=atp1a1a.1 PE=1 SV=1	1	82	41	36	33	33	29	63	79	64	12	12	10	34	39	32	10	11	8	30	34	28	57.7	30.4	26.4	113.38	1028	1028	4.35	75	52	161	227	263	305	0	323.31	By MS/MS	By MS/MS	By MS/MS	By MS/MS	By MS/MS
B8JKT0	B8JKT0	28	3	0	Uncharacterized protein	atp1a1a.3	>tr|B8JKT0|B8JKT0_DANRE Uncharacterized protein OS=Danio rerio GN=atp1a1a.3 PE=1 SV=1	1	28	3	0	11	12	11	23	27	24	0	0	1	3	3	3	0	0	0	0	0	0	20.1	3.5	0	112.78	1024	1024	4.69			8	9	13	12	0	17.754	By matching	By matching	By matching	By MS/MS	By MS/MS
B8JKS7	B8JKS7	43	2	2	Uncharacterized protein	atp1a1a.4	>tr|B8JKS7|B8JKS7_DANRE Uncharacterized protein OS=Danio rerio GN=atp1a1a.4 PE=1 SV=1	1	43	2	2	22	19	18	30	42	35	0	0	0	2	2	2	0	0	0	2	2	2	34	2.8	2.8	112.49	1024	1024	5.25				1	7	4	0.001343	4.0269	By matching	By matching	By matching	By MS/MS	By matching
B0R068	B0R068	93	93	44	Uncharacterized protein	atp1a1b	>tr|B0R068|B0R068_DANRE Uncharacterized protein OS=Danio rerio GN=atp1a1b PE=1 SV=1	1	93	93	44	44	45	35	72	91	74	44	45	35	72	91	74	19	20	14	36	43	35	60.7	60.7	34.5	112.74	1025	1025	4.35	317	410	524	1139	1261	1413	0	323.31	By MS/MS	By MS/MS	By MS/MS	By MS/MS	By MS/MS
B0S5Q5	B0S5Q5	29	1	1	ATPase, Na+/K+ transporting, alpha 2a polypeptide	atp1a2a	>tr|B0S5Q5|B0S5Q5_DANRE ATPase, Na+/K+ transporting, alpha 2a polypeptide OS=Danio rerio GN=atp1a2a PE=1 SV=1	1	29	1	1	15	14	12	20	28	22	0	0	0	1	1	1	0	0	0	1	1	1	21.8	1.8	1.8	112.22	1017	1017	4.25				3	1		0	63.82	By matching	By matching	By matching	By MS/MS	By matching
Q6P271	Q6P271	87	55	34	ATPase, Na+/K+ transporting, alpha 3a polypeptide	atp1a3b	>tr|Q6P271|Q6P271_DANRE ATPase, Na+/K+ transporting, alpha 3a polypeptide OS=Danio rerio GN=atp1a3b PE=1 SV=1	1	87	55	34	44	45	41	62	82	66	27	28	26	40	51	41	14	17	15	23	33	23	60	43.7	28.4	112.52	1023	1023	4.09	200	207	357	599	549	525	0	323.31	By MS/MS	By MS/MS	By MS/MS	By MS/MS	By MS/MS
Q9DGL3	Q9DGL3	14	14	14	Na+/K+ ATPase beta subunit isoform 1	atp1b1a	>tr|Q9DGL3|Q9DGL3_DANRE Na+/K+ ATPase beta subunit isoform 1 OS=Danio rerio GN=atp1b1a PE=1 SV=1	1	14	14	14	0	0	1	8	13	6	0	0	1	8	13	6	0	0	1	8	13	6	47.7	47.7	47.7	35.177	306	306	2.52	6	58	5	3	2	8	0	86.401	By matching	By matching	By matching	By MS/MS	By MS/MS
F1Q6G8	F1Q6G8	18	18	18	Uncharacterized protein (Fragment)	atp1b1b	>tr|F1Q6G8|F1Q6G8_DANRE Uncharacterized protein (Fragment) OS=Danio rerio GN=atp1b1b PE=1 SV=1	1	18	18	18	7	4	6	13	17	12	7	4	6	13	17	12	7	4	6	13	17	12	50.8	50.8	50.8	36.723	317	317	2.71	62	159	37	17	26	39	0	176.62	By MS/MS	By MS/MS	By MS/MS	By MS/MS	By MS/MS
Q9DGL2;E9QEU4;F1QUM2;F1QN11	Q9DGL2;E9QEU4;F1QUM2	17;13;13;4	17;13;13;4	16;12;12;4	ATPase, Na+/K+ transporting, beta 2a polypeptide	atp1b2a	>tr|Q9DGL2|Q9DGL2_DANRE ATPase, Na+/K+ transporting, beta 2a polypeptide OS=Danio rerio GN=atp1b2a PE=1 SV=1;>tr|E9QEU4|E9QEU4_DANRE Uncharacterized protein OS=Danio rerio GN=atp1b2a PE=1 SV=1;>tr|F1QUM2|F1QUM2_DANRE Uncharacterized protein (Fragment) OS=D	4	17	17	16	5	7	7	12	17	13	5	7	7	12	17	13	5	6	6	11	16	12	41.8	41.8	37.2	32.779	285	285;239;252;91	2.68	53	149	131	18	20	23	0	282.9	By MS/MS	By MS/MS	By MS/MS	By MS/MS	By MS/MS
Q90Z34	Q90Z34	12	11	11	ATPase, Na+/K+ transporting, beta 2b polypeptide	atp1b2b	>tr|Q90Z34|Q90Z34_DANRE ATPase, Na+/K+ transporting, beta 2b polypeptide OS=Danio rerio GN=atp1b2b PE=1 SV=1	1	12	11	11	0	1	2	8	12	8	0	0	1	7	11	7	0	0	1	7	11	7	40.4	40.4	40.4	33.956	292	292	2.06	1	49	4				0	115.05	By matching	By matching	By matching	By MS/MS	By MS/MS
Q8QHI1;F1QYB9;X1WHS2	Q8QHI1;F1QYB9	12;9;5	12;9;5	12;9;5	Atp1b3a protein	atp1b3a	>tr|Q8QHI1|Q8QHI1_DANRE Atp1b3a protein OS=Danio rerio GN=atp1b3a PE=1 SV=1;>tr|F1QYB9|F1QYB9_DANRE Uncharacterized protein OS=Danio rerio GN=atp1b3a PE=1 SV=1	3	12	12	12	0	0	1	9	11	8	0	0	1	9	11	8	0	0	1	9	11	8	38.5	38.5	38.5	32.026	278	278;275;114	1.96	16	98	11				0	116.91	By matching	By matching	By matching	By MS/MS	By MS/MS
Q9DGI4	Q9DGI4	23	23	23	ATPase, Na+/K+ transporting, beta 3b polypeptide	atp1b3b	>tr|Q9DGI4|Q9DGI4_DANRE ATPase, Na+/K+ transporting, beta 3b polypeptide OS=Danio rerio GN=atp1b3b PE=1 SV=1	1	23	23	23	0	3	7	19	22	18	0	3	7	19	22	18	0	3	7	19	22	18	61.5	61.5	61.5	31.874	275	275	2.03	26	195	9	2	1	4	0	237.5	By matching	By matching	By matching	By MS/MS	By MS/MS
E7F9R1	E7F9R1	33	33	33	Uncharacterized protein	atp1b4	>tr|E7F9R1|E7F9R1_DANRE Uncharacterized protein OS=Danio rerio GN=atp1b4 PE=1 SV=1	1	33	33	33	14	14	15	26	32	26	14	14	15	26	32	26	14	14	15	26	32	26	62.8	62.8	62.8	39.234	347	347	2.66	117	396	253	45	39	64	0	323.31	By MS/MS	By MS/MS	By MS/MS	By MS/MS	By MS/MS
A0JMP4;Q642Z0;Q5U3A4	A0JMP4;Q642Z0;Q5U3A4	9;8;8	3;2;2	3;2;2	Calcium-transporting ATPase	atp2a1l	>tr|A0JMP4|A0JMP4_DANRE Calcium-transporting ATPase OS=Danio rerio GN=atp2a1l PE=1 SV=1;>tr|Q642Z0|Q642Z0_DANRE Calcium-transporting ATPase OS=Danio rerio GN=atp2a1 PE=1 SV=1;>tr|Q5U3A4|Q5U3A4_DANRE Calcium-transporting ATPase OS=Danio rerio GN=atp2a1 PE=1	3	9	3	3	3	1	2	7	5	7	1	0	0	3	1	2	1	0	0	3	1	2	12	5.8	5.8	108.93	991	991;994;1005	4.86				4	8	2	0	5.2333	By matching	By matching	By matching	By MS/MS	By MS/MS
Q6ZM60;A9C3Q5;A9C3Q4	Q6ZM60;A9C3Q5;A9C3Q4	24;13;13	17;7;7	15;5;5	Calcium-transporting ATPase	atp2a2b	>tr|Q6ZM60|Q6ZM60_DANRE Calcium-transporting ATPase OS=Danio rerio GN=atp2a2b PE=1 SV=1;>tr|A9C3Q5|A9C3Q5_DANRE Calcium-transporting ATPase OS=Danio rerio GN=atp2a2a PE=1 SV=1;>tr|A9C3Q4|A9C3Q4_DANRE Calcium-transporting ATPase OS=Danio rerio GN=atp2a2a PE	3	24	17	15	5	7	6	21	20	21	3	5	4	14	14	15	2	5	3	13	13	13	26.6	20.1	18	113.58	1035	1035;996;1042	4.67		5	12	53	39	42	0	160.58	By MS/MS	By matching	By matching	By MS/MS	By MS/MS
A2BIP1;F1Q4P9	A2BIP1;F1Q4P9	21;18	14;12	14;12	Uncharacterized protein (Fragment)	atp2a3	>tr|A2BIP1|A2BIP1_DANRE Uncharacterized protein (Fragment) OS=Danio rerio GN=atp2a3 PE=1 SV=1;>tr|F1Q4P9|F1Q4P9_DANRE Uncharacterized protein (Fragment) OS=Danio rerio GN=atp2a3 PE=1 SV=1	2	21	14	14	2	4	5	19	17	19	0	2	2	13	12	13	0	2	2	13	12	13	23.9	16.8	16.8	102.69	932	932;849	4.59	3	5	15	60	49	44	0	90.351	By matching	By matching	By matching	By MS/MS	By MS/MS
Q5RGZ4;A0ELQ2	Q5RGZ4;A0ELQ2	56;54	39;37	32;30	Calcium-transporting ATPase	atp2b1a	>tr|Q5RGZ4|Q5RGZ4_DANRE Calcium-transporting ATPase OS=Danio rerio GN=atp2b1a PE=1 SV=1;>tr|A0ELQ2|A0ELQ2_DANRE Calcium-transporting ATPase OS=Danio rerio GN=atp2b1a PE=1 SV=1	2	56	39	32	21	19	20	47	54	42	11	9	11	32	38	27	6	4	7	26	31	21	48	36.9	32.4	135.73	1228	1228;1215	5.01	20	12	19	56	240	217	0	323.31	By MS/MS	By MS/MS	By MS/MS	By MS/MS	By MS/MS
F1RC03	F1RC03	42	25	25	Uncharacterized protein (Fragment)	atp2b2	>tr|F1RC03|F1RC03_DANRE Uncharacterized protein (Fragment) OS=Danio rerio GN=atp2b2 PE=1 SV=1	1	42	25	25	15	18	15	33	38	33	6	7	3	20	21	20	6	7	3	20	21	20	42.7	28.3	28.3	101.32	911	911	5.05	6	7	16	58	144	153	0	323.31	By MS/MS	By MS/MS	By MS/MS	By MS/MS	By MS/MS
F1R2R5;B0S5H1	F1R2R5;B0S5H1	53;50	30;27	1;0	Calcium-transporting ATPase	atp2b3a	>tr|F1R2R5|F1R2R5_DANRE Calcium-transporting ATPase OS=Danio rerio GN=atp2b3a PE=1 SV=1;>tr|B0S5H1|B0S5H1_DANRE Calcium-transporting ATPase OS=Danio rerio GN=atp2b3a PE=1 SV=1	2	53	30	1	27	26	20	43	49	43	12	12	9	23	27	23	1	1	1	1	1	1	38.9	27.6	0.9	137.65	1245	1245;1176	4.87	13	33	19	71	167	196	0	323.31	By MS/MS	By MS/MS	By MS/MS	By MS/MS	By MS/MS
X1WCG5;B2CZC0	X1WCG5;B2CZC0	66;64	59;57	46;44	Calcium-transporting ATPase	atp2b3b	>tr|X1WCG5|X1WCG5_DANRE Calcium-transporting ATPase OS=Danio rerio GN=atp2b3b PE=1 SV=1;>tr|B2CZC0|B2CZC0_DANRE Calcium-transporting ATPase OS=Danio rerio GN=atp2b3b PE=1 SV=1	2	66	59	46	21	22	20	52	60	51	15	16	14	46	53	45	8	9	9	34	41	33	51.4	49.2	40.3	129.31	1180	1180;1174	4.89	30	71	60	158	383	484	0	323.31	By MS/MS	By MS/MS	By MS/MS	By MS/MS	By MS/MS
F1QKF2	F1QKF2	68	68	55	Calcium-transporting ATPase	atp2b4	>tr|F1QKF2|F1QKF2_DANRE Calcium-transporting ATPase OS=Danio rerio GN=atp2b4 PE=1 SV=1	1	68	68	55	24	28	30	51	65	51	24	28	30	51	65	51	17	20	21	41	52	41	50.9	50.9	43.6	129.8	1174	1174	4.82	46	68	108	233	554	554	0	323.31	By MS/MS	By MS/MS	By MS/MS	By MS/MS	By MS/MS
Q08BA1	Q08BA1	66	66	66	ATP synthase subunit alpha	atp5a1	>tr|Q08BA1|Q08BA1_DANRE ATP synthase subunit alpha OS=Danio rerio GN=atp5a1 PE=1 SV=1	1	66	66	66	37	35	38	60	66	61	37	35	38	60	66	61	37	35	38	60	66	61	77.9	77.9	77.9	59.743	551	551	2.91	329	382	1468	205	112	128	0	323.31	By MS/MS	By MS/MS	By MS/MS	By MS/MS	By MS/MS
Q5RH26	Q5RH26	26	26	26	ATP synthase subunit gamma	atp5c1	>tr|Q5RH26|Q5RH26_DANRE ATP synthase subunit gamma OS=Danio rerio GN=atp5c1 PE=1 SV=1	1	26	26	26	6	10	7	20	25	22	6	10	7	20	25	22	6	10	7	20	25	22	75.3	75.3	75.3	32.148	292	292	2.05	92	295	21	11	5	14	0	323.31	By MS/MS	By MS/MS	By MS/MS	By MS/MS	By MS/MS
Q1LVG7	Q1LVG7	4	4	4	Uncharacterized protein	atp5d	>tr|Q1LVG7|Q1LVG7_DANRE Uncharacterized protein OS=Danio rerio GN=atp5d PE=1 SV=1	1	4	4	4	2	2	3	4	4	4	2	2	3	4	4	4	2	2	3	4	4	4	21.4	21.4	21.4	16.885	159	159	1	44						0	77.996	By matching	By MS/MS	By MS/MS	By MS/MS	By MS/MS
F8W3H2	F8W3H2	3	3	3	Uncharacterized protein	atp5e	>tr|F8W3H2|F8W3H2_DANRE Uncharacterized protein OS=Danio rerio GN=atp5e PE=1 SV=1	1	3	3	3	1	1	1	2	3	3	1	1	1	2	3	3	1	1	1	2	3	3	54.9	54.9	54.9	5.7087	51	51	1.06	17	1					0	4.8371	By matching	By matching	By matching	By MS/MS	By MS/MS
B8JIS1	B8JIS1	29	29	29	Uncharacterized protein	atp5f1	>tr|B8JIS1|B8JIS1_DANRE Uncharacterized protein OS=Danio rerio GN=atp5f1 PE=1 SV=1	1	29	29	29	18	21	19	27	29	28	18	21	19	27	29	28	18	21	19	27	29	28	66.3	66.3	66.3	28.169	252	252	1.39	610	106	2	5	9	27	0	323.31	By MS/MS	By MS/MS	By MS/MS	By MS/MS	By MS/MS
Q6PC77	Q6PC77	23	23	23	ATP synthase, H+ transporting, mitochondrial F0 complex, subunit d	atp5h	>tr|Q6PC77|Q6PC77_DANRE ATP synthase, H+ transporting, mitochondrial F0 complex, subunit d OS=Danio rerio GN=atp5h PE=1 SV=1	1	23	23	23	18	17	17	22	22	23	18	17	17	22	22	23	18	17	17	22	22	23	86.3	86.3	86.3	18.258	161	161	1.08	420	12		2	1	3	0	323.01	By MS/MS	By MS/MS	By MS/MS	By MS/MS	By MS/MS
A7YY99	A7YY99	7	5	5	Uncharacterized protein	atp5ia	>tr|A7YY99|A7YY99_DANRE Uncharacterized protein OS=Danio rerio GN=atp5ia PE=1 SV=1	1	7	5	5	5	2	4	7	7	7	4	1	3	5	5	5	4	1	3	5	5	5	74.6	57.7	57.7	8.3736	71	71	1.09	52					1	0	187.68	By matching	By matching	By MS/MS	By MS/MS	By MS/MS
A2ARG7	A2ARG7	10	10	8	Uncharacterized protein	atp5ib	>tr|A2ARG7|A2ARG7_DANRE Uncharacterized protein OS=Danio rerio GN=atp5ib PE=1 SV=2	1	10	10	8	3	5	5	10	9	9	3	5	5	10	9	9	2	4	4	8	7	7	80.3	80.3	63.4	8.3165	71	71	1.16	105	5		1		2	0	115.29	By MS/MS	By MS/MS	By MS/MS	By MS/MS	By MS/MS
B8JM34;Q6NYF7	B8JM34;Q6NYF7	10;6	10;6	10;6	ATP synthase-coupling factor 6, mitochondrial	atp5j	>tr|B8JM34|B8JM34_DANRE ATP synthase-coupling factor 6, mitochondrial OS=Danio rerio GN=atp5j PE=1 SV=1;>tr|Q6NYF7|Q6NYF7_DANRE ATP synthase-coupling factor 6, mitochondrial OS=Danio rerio GN=atp5j PE=1 SV=1	2	10	10	10	5	4	5	9	10	9	5	4	5	9	10	9	5	4	5	9	10	9	59.6	59.6	59.6	12.012	109	109;112	1.12	111	2	3	2			0	122.81	By MS/MS	By MS/MS	By MS/MS	By MS/MS	By MS/MS
Q6P6E0	Q6P6E0	9	9	9	ATP synthase, H+ transporting, mitochondrial F0 complex, subunit g	atp5l	>tr|Q6P6E0|Q6P6E0_DANRE ATP synthase, H+ transporting, mitochondrial F0 complex, subunit g OS=Danio rerio GN=atp5l PE=1 SV=1	1	9	9	9	4	5	5	8	7	8	4	5	5	8	7	8	4	5	5	8	7	8	71.8	71.8	71.8	11.315	103	103	1.68	93	1	6	2	6	7	0	91.45	By MS/MS	By MS/MS	By MS/MS	By MS/MS	By MS/MS
Q6DRD1	Q6DRD1	22	22	22	ATP synthase oligomycin sensitivity conferral protein	atp5o	>tr|Q6DRD1|Q6DRD1_DANRE ATP synthase oligomycin sensitivity conferral protein OS=Danio rerio GN=atp5o PE=1 SV=1	1	22	22	22	17	16	14	20	20	20	17	16	14	20	20	20	17	16	14	20	20	20	78	78	78	22.482	209	209	1.39	478	61	13	13	10	13	0	323.31	By MS/MS	By MS/MS	By MS/MS	By MS/MS	By MS/MS
B8A6G7;Q7ZV27	B8A6G7;Q7ZV27	4;4	4;4	4;4	Uncharacterized protein	atp5s	>tr|B8A6G7|B8A6G7_DANRE Uncharacterized protein OS=Danio rerio GN=atp5s PE=1 SV=1;>tr|Q7ZV27|Q7ZV27_DANRE ATP synthase, H+ transporting, mitochondrial F0 complex, subunit s OS=Danio rerio GN=atp5s PE=1 SV=1	2	4	4	4	0	0	0	4	4	3	0	0	0	4	4	3	0	0	0	4	4	3	23.7	23.7	23.7	19.227	169	169;199	1.3	20	2				1	0	5.2164	By matching	By matching	By matching	By MS/MS	By MS/MS
F1R9A7	F1R9A7	16	16	16	Uncharacterized protein	atp6ap1a	>tr|F1R9A7|F1R9A7_DANRE Uncharacterized protein OS=Danio rerio GN=atp6ap1a PE=1 SV=1	1	16	16	16	11	10	11	13	14	16	11	10	11	13	14	16	11	10	11	13	14	16	25.8	25.8	25.8	51.64	466	466	1.92	72	135	9	1	2	9	0	165.43	By MS/MS	By MS/MS	By MS/MS	By MS/MS	By MS/MS
A2AR67	A2AR67	2	2	2	Uncharacterized protein	atp6ap1b	>tr|A2AR67|A2AR67_DANRE Uncharacterized protein OS=Danio rerio GN=atp6ap1b PE=1 SV=1	1	2	2	2	1	2	1	2	2	2	1	2	1	2	2	2	1	2	1	2	2	2	5.2	5.2	5.2	50.412	459	459	2.83		4	19				0	48.451	By matching	By MS/MS	By MS/MS	By matching	By MS/MS
F1QIH1	F1QIH1	1	1	1	Uncharacterized protein	atp6ap2	>tr|F1QIH1|F1QIH1_DANRE Uncharacterized protein OS=Danio rerio GN=atp6ap2 PE=1 SV=1	1	1	1	1	1	1	1	1	1	1	1	1	1	1	1	1	1	1	1	1	1	1	3.6	3.6	3.6	43.083	386	386	1	9						0	47.743	By MS/MS	By MS/MS	By MS/MS	By matching	By MS/MS
F1QEY7	F1QEY7	18	1	1	V-type proton ATPase subunit a	atp6v0a1a	>tr|F1QEY7|F1QEY7_DANRE V-type proton ATPase subunit a OS=Danio rerio GN=atp6v0a1a PE=1 SV=1	1	18	1	1	14	15	15	13	14	13	0	1	0	0	0	1	0	1	0	0	0	1	18.5	1.3	1.3	95.505	834	834	4.8				2	2	1	1	-2	By matching	By MS/MS	By matching	By matching	By matching
F1QE30	F1QE30	35	35	18	V-type proton ATPase subunit a	atp6v0a1b	>tr|F1QE30|F1QE30_DANRE V-type proton ATPase subunit a OS=Danio rerio GN=atp6v0a1b PE=1 SV=1	1	35	35	18	30	31	32	31	31	29	30	31	32	31	31	29	16	17	17	18	17	17	35.2	35.2	20.1	95.707	839	839	3.92	189	126	199	276	270	319	0	323.31	By MS/MS	By MS/MS	By MS/MS	By MS/MS	By MS/MS
E7F7W2;A2BEG0	E7F7W2	10;1	10;1	10;1	V-type proton ATPase subunit a	atp6v0a2a	>tr|E7F7W2|E7F7W2_DANRE V-type proton ATPase subunit a OS=Danio rerio GN=atp6v0a2a PE=3 SV=1	2	10	10	10	9	8	6	7	7	10	9	8	6	7	7	10	9	8	6	7	7	10	14.3	14.3	14.3	95.799	842	842;849	4.98	1	2	1	31	33	41	0	32.922	By MS/MS	By MS/MS	By MS/MS	By MS/MS	By MS/MS
F1QSP4	F1QSP4	2	1	1	Uncharacterized protein	atp6v0ca	>tr|F1QSP4|F1QSP4_DANRE Uncharacterized protein OS=Danio rerio GN=atp6v0ca PE=1 SV=1	1	2	1	1	2	2	2	2	2	2	1	1	1	1	1	1	1	1	1	1	1	1	33.8	22.1	22.1	15.694	154	154	2.38	13	2	3	1	3	2	0	13.769	By matching	By MS/MS	By MS/MS	By MS/MS	By MS/MS
Q6P041	Q6P041	2	2	1	Uncharacterized protein	atp6v0cb	>tr|Q6P041|Q6P041_DANRE Uncharacterized protein OS=Danio rerio GN=atp6v0cb PE=2 SV=1	1	2	2	1	2	2	2	2	2	2	2	2	2	2	2	2	1	1	1	1	1	1	33.3	33.3	21.6	15.498	153	153	2.6	121	9	31	26	27	25	0	29.572	By MS/MS	By MS/MS	By MS/MS	By MS/MS	By MS/MS
Q6PGV1;F1Q4U4	Q6PGV1	25;8	25;8	25;8	V-type proton ATPase subunit d 1	atp6v0d1	>sp|Q6PGV1|VA0D1_DANRE V-type proton ATPase subunit d 1 OS=Danio rerio GN=atp6v0d1 PE=1 SV=1	2	25	25	25	18	21	21	18	22	17	18	21	21	18	22	17	18	21	21	18	22	17	72	72	72	40.19	350	350;138	1.99	91	234	6	2	3	17	0	323.31	By MS/MS	By MS/MS	By MS/MS	By MS/MS	By MS/MS
A2BEN1	A2BEN1	45	45	14	Uncharacterized protein	atp6v1aa	>tr|A2BEN1|A2BEN1_DANRE Uncharacterized protein OS=Danio rerio GN=atp6v1aa PE=1 SV=1	1	45	45	14	34	42	36	41	45	41	34	42	36	41	45	41	13	13	11	14	14	14	79.6	79.6	25.8	68.377	617	617	3.04	180	164	609	406	42	29	0	323.31	By MS/MS	By MS/MS	By MS/MS	By MS/MS	By MS/MS
E7FCD8	E7FCD8	44	13	13	Uncharacterized protein	atp6v1ab	>tr|E7FCD8|E7FCD8_DANRE Uncharacterized protein OS=Danio rerio GN=atp6v1ab PE=1 SV=1	1	44	13	13	32	41	36	39	42	40	11	12	11	12	11	13	11	12	11	12	11	13	82.3	28.5	28.5	68.377	617	617	3.06	33	24	170	105		2	0	174.52	By MS/MS	By MS/MS	By MS/MS	By MS/MS	By MS/MS
A4FUM8;Q568W2	A4FUM8	42;16	42;16	20;9	ATPase, H+ transporting, lysosomal V1 subunit B2	atp6v1b2	>tr|A4FUM8|A4FUM8_DANRE ATPase, H+ transporting, lysosomal V1 subunit B2 OS=Danio rerio GN=atp6v1b2 PE=1 SV=1	2	42	42	20	31	33	31	28	38	29	31	33	31	28	38	29	14	14	14	12	19	12	89.2	89.2	52.1	56.477	509	509;196	2.67	171	148	560	41	17	31	0	323.31	By MS/MS	By MS/MS	By MS/MS	By MS/MS	By MS/MS
Q6PC68	Q6PC68	34	12	12	ATPase, H+ transporting, lysosomal, V1 subunit B, member a	atp6v1ba	>tr|Q6PC68|Q6PC68_DANRE ATPase, H+ transporting, lysosomal, V1 subunit B, member a OS=Danio rerio GN=atp6v1ba PE=1 SV=1	1	34	12	12	24	27	25	25	30	25	7	8	8	9	11	8	7	8	8	9	11	8	71.9	30.2	30.2	55.985	506	506	2.73	20	12	97	1	1	4	0	96.055	By MS/MS	By MS/MS	By MS/MS	By MS/MS	By MS/MS
Q7T385	Q7T385	28	28	25	V-type proton ATPase subunit C 1-A	atp6v1c1a	>sp|Q7T385|VTC1A_DANRE V-type proton ATPase subunit C 1-A OS=Danio rerio GN=atp6v1c1a PE=2 SV=1	1	28	28	25	19	21	20	23	25	26	19	21	20	23	25	26	17	18	17	20	22	23	74.9	74.9	67.6	44.314	383	383	2.04	13	289	12	3	1	1	0	204.82	By MS/MS	By MS/MS	By MS/MS	By MS/MS	By MS/MS
Q5XIY6	Q5XIY6	15	12	12	V-type proton ATPase subunit C 1-B	atp6v1c1b	>sp|Q5XIY6|VTC1B_DANRE V-type proton ATPase subunit C 1-B OS=Danio rerio GN=atp6v1c1b PE=2 SV=1	1	15	12	12	10	11	9	13	13	14	8	8	6	10	10	11	8	8	6	10	10	11	54.3	47	47	43.942	381	381	2.06	2	75	7				0	49.213	By MS/MS	By MS/MS	By matching	By MS/MS	By MS/MS
Q7ZVX8	Q7ZVX8	13	13	13	ATPase, H+ transporting, V1 subunit D	atp6v1d	>tr|Q7ZVX8|Q7ZVX8_DANRE ATPase, H+ transporting, V1 subunit D OS=Danio rerio GN=atp6v1d PE=1 SV=1	1	13	13	13	9	10	8	12	12	12	9	10	8	12	12	12	9	10	8	12	12	12	59.7	59.7	59.7	28.286	248	248	1.74	56	113	6	2			0	237.73	By MS/MS	By MS/MS	By MS/MS	By MS/MS	By MS/MS
F1RDT4	F1RDT4	7	1	1	Uncharacterized protein	atp6v1e1a	>tr|F1RDT4|F1RDT4_DANRE Uncharacterized protein OS=Danio rerio GN=atp6v1e1a PE=1 SV=1	1	7	1	1	6	7	6	7	6	6	0	1	0	1	0	0	0	1	0	1	0	0	18.6	4	4	26.011	226	226	1.5	1	1					1	-2	By matching	By matching	By matching	By MS/MS	By matching
Q6NWK4	Q6NWK4	23	23	17	Atp6v1e1 protein	atp6v1e1b	>tr|Q6NWK4|Q6NWK4_DANRE Atp6v1e1 protein OS=Danio rerio GN=atp6v1e1b PE=1 SV=1	1	23	23	17	21	20	20	22	23	22	21	20	20	22	23	22	15	14	14	16	17	16	81.9	81.9	71.2	25.961	226	226	1.43	341	223	6			2	0	323.31	By MS/MS	By MS/MS	By MS/MS	By MS/MS	By MS/MS
Q6DRK0	Q6DRK0	12	12	12	V-type proton ATPase subunit F	atp6v1f	>tr|Q6DRK0|Q6DRK0_DANRE V-type proton ATPase subunit F OS=Danio rerio GN=atp6v1f PE=1 SV=1	1	12	12	12	8	9	10	9	12	10	8	9	10	9	12	10	8	9	10	9	12	10	94.1	94.1	94.1	13.274	119	119	1.02	113	2					0	46.648	By MS/MS	By MS/MS	By MS/MS	By MS/MS	By MS/MS
Q6PBR5	Q6PBR5	13	13	13	ATPase, H+ transporting, V1 subunit G isoform 1	atp6v1g1	>tr|Q6PBR5|Q6PBR5_DANRE ATPase, H+ transporting, V1 subunit G isoform 1 OS=Danio rerio GN=atp6v1g1 PE=1 SV=1	1	13	13	13	11	13	11	13	12	13	11	13	11	13	12	13	11	13	11	13	12	13	79.7	79.7	79.7	13.323	118	118	1.01	210	1	1				0	323.31	By MS/MS	By MS/MS	By MS/MS	By MS/MS	By MS/MS
Q6PC35;B0R0V8;F8W3K9	Q6PC35;B0R0V8	25;25;2	25;25;2	25;25;2	ATPase, H+ transporting, lysosomal, V1 subunit H	atp6v1h	>tr|Q6PC35|Q6PC35_DANRE ATPase, H+ transporting, lysosomal, V1 subunit H OS=Danio rerio GN=atp6v1h PE=1 SV=1;>tr|B0R0V8|B0R0V8_DANRE Uncharacterized protein OS=Danio rerio GN=atp6v1h PE=1 SV=1	3	25	25	25	17	17	19	19	23	19	17	17	19	19	23	19	17	17	19	19	23	19	63.1	63.1	63.1	53.426	463	463;481;103	2.64	55	164	151	4	12	32	0	297.81	By MS/MS	By MS/MS	By MS/MS	By MS/MS	By MS/MS
F1QFE2;F1QFE1	F1QFE2;F1QFE1	5;5	5;5	5;5	Uncharacterized protein (Fragment)	atp8a1	>tr|F1QFE2|F1QFE2_DANRE Uncharacterized protein (Fragment) OS=Danio rerio GN=atp8a1 PE=4 SV=1;>tr|F1QFE1|F1QFE1_DANRE Uncharacterized protein (Fragment) OS=Danio rerio GN=atp8a1 PE=4 SV=1	2	5	5	5	1	1	0	4	2	2	1	1	0	4	2	2	1	1	0	4	2	2	21.2	21.2	21.2	33.009	293	293;326	5.34				2	17	13	0	11.135	By matching	By matching	By matching	By MS/MS	By MS/MS
X1WCP3;F1RDE6;K7DY26	X1WCP3;F1RDE6	12;8;3	12;8;3	12;8;3	Phospholipid-transporting ATPase (Fragment)	atp8a2	>tr|X1WCP3|X1WCP3_DANRE Phospholipid-transporting ATPase (Fragment) OS=Danio rerio GN=atp8a2 PE=3 SV=1;>tr|F1RDE6|F1RDE6_DANRE Phospholipid-transporting ATPase OS=Danio rerio GN=atp8a2 PE=3 SV=2	3	12	12	12	4	7	2	12	9	9	4	7	2	12	9	9	4	7	2	12	9	9	13.7	13.7	13.7	132.92	1189	1189;1135;186	5.14				44	39	64	0	229.46	By MS/MS	By MS/MS	By matching	By MS/MS	By MS/MS
F1QQW4	F1QQW4	1	1	1	Phospholipid-transporting ATPase	atp8b3	>tr|F1QQW4|F1QQW4_DANRE Phospholipid-transporting ATPase OS=Danio rerio GN=atp8b3 PE=3 SV=2	1	1	1	1	0	0	0	0	1	0	0	0	0	0	1	0	0	0	0	0	1	0	1.4	1.4	1.4	124.56	1107	1107	1.67	1	2					1	-2	By matching	By matching	By matching	By matching	By MS/MS
F6NZZ2;F1Q4S1	F6NZZ2;F1Q4S1	2;2	2;2	2;2	Phospholipid-transporting ATPase	atp9b	>tr|F6NZZ2|F6NZZ2_DANRE Phospholipid-transporting ATPase OS=Danio rerio GN=atp9b PE=1 SV=1;>sp|F1Q4S1|ATP9B_DANRE Probable phospholipid-transporting ATPase IIB OS=Danio rerio GN=atp9b PE=3 SV=1	2	2	2	2	1	1	1	2	2	2	1	1	1	2	2	2	1	1	1	2	2	2	2.2	2.2	2.2	129.6	1147	1147;1125	5.09			1	1	5	4	0.0018353	3.7362	By matching	By MS/MS	By matching	By MS/MS	By matching
Q1LYB6	Q1LYB6	9	9	9	ATPase inhibitor B, mitochondrial	atpif1b	>sp|Q1LYB6|ATF1B_DANRE ATPase inhibitor B, mitochondrial OS=Danio rerio GN=atpif1b PE=3 SV=1	1	9	9	9	1	1	4	6	8	9	1	1	4	6	8	9	1	1	4	6	8	9	35.5	35.5	35.5	12.191	107	107	1	47						0	33.561	By matching	By matching	By matching	By MS/MS	By MS/MS
F1RDX1	F1RDX1	2	2	2	Uncharacterized protein	auh	>tr|F1RDX1|F1RDX1_DANRE Uncharacterized protein OS=Danio rerio GN=auh PE=1 SV=1	1	2	2	2	0	0	0	1	1	1	0	0	0	1	1	1	0	0	0	1	1	1	6.5	6.5	6.5	34.739	325	325	1.8	1	4					0.0018407	3.7589	By matching	By matching	By matching	By MS/MS	By MS/MS
F1R8S1	F1R8S1	1	1	1	Uncharacterized protein	avl9	>tr|F1R8S1|F1R8S1_DANRE Uncharacterized protein OS=Danio rerio GN=avl9 PE=4 SV=1	1	1	1	1	0	0	0	0	0	1	0	0	0	0	0	1	0	0	0	0	0	1	2.8	2.8	2.8	48.27	426	426	4.5				1	1		0.0078795	2.4327	By matching	By matching	By matching	By matching	By matching
H0WF44;Q04475	H0WF44;Q04475	2;2	2;2	2;2	Beta-2-microglobulin	b2m	>tr|H0WF44|H0WF44_DANRE Beta-2-microglobulin OS=Danio rerio GN=b2m PE=1 SV=1;>sp|Q04475|B2MG_DANRE Beta-2-microglobulin OS=Danio rerio GN=b2m PE=1 SV=1	2	2	2	2	0	0	0	0	2	0	0	0	0	0	2	0	0	0	0	0	2	0	22.3	22.3	22.3	13.107	112	112;116	1	5						0.00055586	4.45	By matching	By matching	By matching	By matching	By MS/MS
Q256Z7	Q256Z7	3	3	3	Beta-1,3-galactosyltransferase 6	b3galt6	>tr|Q256Z7|Q256Z7_DANRE Beta-1,3-galactosyltransferase 6 OS=Danio rerio GN=b3galt6 PE=2 SV=1	1	3	3	3	1	0	3	3	3	3	1	0	3	3	3	3	1	0	3	3	3	3	9.6	9.6	9.6	38.591	335	335	1.95	1	19					0	5.0585	By matching	By matching	By matching	By MS/MS	By matching
F1QF40;E9QJD3	F1QF40;E9QJD3	2;1	2;1	2;1	Uncharacterized protein (Fragment)	b3galtlb	>tr|F1QF40|F1QF40_DANRE Uncharacterized protein (Fragment) OS=Danio rerio GN=b3galtlb PE=4 SV=1;>tr|E9QJD3|E9QJD3_DANRE Uncharacterized protein OS=Danio rerio GN=b3galtlb PE=4 SV=1	2	2	2	2	0	0	1	2	1	1	0	0	1	2	1	1	0	0	1	2	1	1	10.4	10.4	10.4	14.716	125	125;467	3			9				0.0022791	3.3292	By matching	By matching	By MS/MS	By matching	By matching
F8W289;E7EXT8;F1R873	F8W289;E7EXT8	3;3;1	3;3;1	3;3;1	Uncharacterized protein	b3gat3	>tr|F8W289|F8W289_DANRE Uncharacterized protein OS=Danio rerio GN=b3gat3 PE=4 SV=1;>tr|E7EXT8|E7EXT8_DANRE Uncharacterized protein OS=Danio rerio GN=b3gat3 PE=4 SV=1	3	3	3	3	1	2	2	2	2	3	1	2	2	2	2	3	1	2	2	2	2	3	8.2	8.2	8.2	38.11	330	330;368;346	1.87	2	13					0	5.1262	By matching	By MS/MS	By MS/MS	By MS/MS	By matching
A0A0A0MPM6;L7YAI7	A0A0A0MPM6;L7YAI7	1;1	1;1	1;1	Beta-1,4-glucuronyltransferase 1 (Fragment)	b4gat1	>tr|A0A0A0MPM6|A0A0A0MPM6_DANRE Beta-1,4-glucuronyltransferase 1 (Fragment) OS=Danio rerio GN=b4gat1 PE=4 SV=1;>sp|L7YAI7|B4GA1_DANRE Beta-1,4-glucuronyltransferase 1 OS=Danio rerio GN=b4gat1 PE=2 SV=1	2	1	1	1	0	0	0	0	1	1	0	0	0	0	1	1	0	0	0	0	1	1	2.7	2.7	2.7	50.58	444	444;431	3			4				0.0018116	3.5642	By matching	By matching	By matching	By matching	By MS/MS
Q90486;O93548;F6NT71;Q7T1B0	Q90486	16;2;1;1	16;2;1;1	4;1;1;1	Hemoglobin subunit beta-1	ba1	>sp|Q90486|HBB1_DANRE Hemoglobin subunit beta-1 OS=Danio rerio GN=ba1 PE=1 SV=3	4	16	16	4	6	6	8	12	16	12	6	6	8	12	16	12	1	1	2	3	4	3	95.3	95.3	29.7	16.389	148	148;147;88;147	1.25	191	3	1		3	7	0	291.07	By MS/MS	By MS/MS	By MS/MS	By MS/MS	By MS/MS
Q90485	Q90485	15	3	3	Hemoglobin subunit beta-2	ba2	>sp|Q90485|HBB2_DANRE Hemoglobin subunit beta-2 OS=Danio rerio GN=ba2 PE=1 SV=3	1	15	3	3	5	5	6	11	14	11	0	0	0	2	2	2	0	0	0	2	2	2	97.3	31.8	31.8	16.389	148	148	1	10						0	39.949	By matching	By matching	By matching	By MS/MS	By MS/MS
A5PLC6	A5PLC6	4	4	4	Si:dkey-216e9.4 protein	bag1	>tr|A5PLC6|A5PLC6_DANRE Si:dkey-216e9.4 protein OS=Danio rerio GN=bag1 PE=1 SV=1	1	4	4	4	1	2	2	3	4	3	1	2	2	3	4	3	1	2	2	3	4	3	24.8	24.8	24.8	22.594	206	206	1.11	25	3					0	9.7583	By matching	By MS/MS	By matching	By MS/MS	By MS/MS
F1Q9J0	F1Q9J0	5	5	5	Uncharacterized protein	bag3	>tr|F1Q9J0|F1Q9J0_DANRE Uncharacterized protein OS=Danio rerio GN=bag3 PE=4 SV=1	1	5	5	5	2	2	3	1	2	0	2	2	3	1	2	0	2	2	3	1	2	0	25.6	25.6	25.6	53.875	480	480	3.08			11	1			0	11.081	By MS/MS	By matching	By MS/MS	By matching	By matching
F1QGM6;F1RCU0;B8A5N0	F1QGM6;F1RCU0;B8A5N0	7;6;6	7;6;6	7;6;6	Uncharacterized protein	bag5	>tr|F1QGM6|F1QGM6_DANRE Uncharacterized protein OS=Danio rerio GN=bag5 PE=1 SV=1;>tr|F1RCU0|F1RCU0_DANRE Uncharacterized protein OS=Danio rerio GN=bag5 PE=1 SV=1;>tr|B8A5N0|B8A5N0_DANRE Uncharacterized protein OS=Danio rerio GN=bag5 PE=1 SV=1	3	7	7	7	3	5	5	3	6	5	3	5	5	3	6	5	3	5	5	3	6	5	24.9	24.9	24.9	56.711	511	511;471;494	2.8	2	4	34				0	56.522	By MS/MS	By MS/MS	By MS/MS	By MS/MS	By MS/MS
F1QIQ2	F1QIQ2	3	3	3	Uncharacterized protein	bag6	>tr|F1QIQ2|F1QIQ2_DANRE Uncharacterized protein OS=Danio rerio GN=bag6 PE=1 SV=1	1	3	3	3	1	3	0	2	2	3	1	3	0	2	2	3	1	3	0	2	2	3	3.6	3.6	3.6	128.13	1209	1209	5.17			1	1	14	7	0	8.2848	By MS/MS	By MS/MS	By matching	By MS/MS	By MS/MS
F1QB08	F1QB08	28	28	22	Uncharacterized protein	baiap2a	>tr|F1QB08|F1QB08_DANRE Uncharacterized protein OS=Danio rerio GN=baiap2a PE=4 SV=1	1	28	28	22	25	24	24	17	19	15	25	24	24	17	19	15	19	19	20	14	14	11	61.3	61.3	53.7	57.081	514	514	2.54	69	60	241	17	1		0	323.31	By MS/MS	By MS/MS	By MS/MS	By MS/MS	By MS/MS
U3JAA2;U3JB34;U3JAB6	U3JAA2	22;9;7	17;7;7	3;2;0	Uncharacterized protein (Fragment)	baiap2b	>tr|U3JAA2|U3JAA2_DANRE Uncharacterized protein (Fragment) OS=Danio rerio GN=baiap2b PE=4 SV=1	3	22	17	3	18	21	19	7	9	9	13	17	16	5	5	6	2	3	3	1	1	0	58.7	51.1	8	57.404	511	511;229;250	2.54	15	21	76				0	171.88	By MS/MS	By MS/MS	By MS/MS	By matching	By matching
X1WG82;F1QAX6	X1WG82;F1QAX6	2;2	2;2	2;2	Uncharacterized protein (Fragment)	baiap2l1b	>tr|X1WG82|X1WG82_DANRE Uncharacterized protein (Fragment) OS=Danio rerio GN=baiap2l1b PE=4 SV=1;>tr|F1QAX6|F1QAX6_DANRE Uncharacterized protein (Fragment) OS=Danio rerio GN=baiap2l1b PE=4 SV=1	2	2	2	2	1	2	2	0	0	1	1	2	2	0	0	1	1	2	2	0	0	1	7.4	7.4	7.4	44.186	391	391;412	2.62		3	5				0	10.654	By matching	By MS/MS	By MS/MS	By matching	By matching
F1QMR1;X1WGN8	F1QMR1;X1WGN8	12;12	12;12	12;12	Uncharacterized protein (Fragment)	baiap3	>tr|F1QMR1|F1QMR1_DANRE Uncharacterized protein (Fragment) OS=Danio rerio GN=baiap3 PE=4 SV=1;>tr|X1WGN8|X1WGN8_DANRE Uncharacterized protein OS=Danio rerio GN=baiap3 PE=4 SV=1	2	12	12	12	5	7	7	10	7	10	5	7	7	10	7	10	5	7	7	10	7	10	15.4	15.4	15.4	123.16	1070	1070;1179	5.05	1		1	4	61	14	0	67.637	By matching	By MS/MS	By MS/MS	By MS/MS	By MS/MS
Q6P026	Q6P026	7	7	7	Barrier-to-autointegration factor	banf1	>sp|Q6P026|BAF_DANRE Barrier-to-autointegration factor OS=Danio rerio GN=banf1 PE=1 SV=1	1	7	7	7	7	7	7	5	6	6	7	7	7	5	6	6	7	7	7	5	6	6	54.4	54.4	54.4	10.228	90	90	1	76						0	58.353	By MS/MS	By MS/MS	By MS/MS	By MS/MS	By MS/MS
Q1RM09	Q1RM09	17	17	17	Brain acid soluble protein 1 homolog	basp1	>sp|Q1RM09|BASP1_DANRE Brain acid soluble protein 1 homolog OS=Danio rerio GN=basp1 PE=2 SV=2	1	17	17	17	10	10	12	16	16	13	10	10	12	16	16	13	10	10	12	16	16	13	78.7	78.7	78.7	19.996	197	197	2.97	17	58	132	44	15	3	0	269.1	By MS/MS	By MS/MS	By MS/MS	By MS/MS	By MS/MS
B7ZV06;Q7ZW25	B7ZV06;Q7ZW25	3;2	3;2	3;2	Bc2 protein	bc2	>tr|B7ZV06|B7ZV06_DANRE Bc2 protein OS=Danio rerio GN=bc2 PE=1 SV=1;>sp|Q7ZW25|CHM2A_DANRE Charged multivesicular body protein 2a OS=Danio rerio GN=chmp2a PE=2 SV=1	2	3	3	3	2	1	2	0	1	2	2	1	2	0	1	2	2	1	2	0	1	2	15.5	15.5	15.5	25.168	220	220;220	1.9	1	9					0.00055556	4.4281	By MS/MS	By matching	By MS/MS	By matching	By matching
F1QN52;Q08BX5;F1QVA6	F1QN52;Q08BX5	11;10;5	11;10;5	8;7;4	Uncharacterized protein	bcam	>tr|F1QN52|F1QN52_DANRE Uncharacterized protein OS=Danio rerio GN=bcam PE=1 SV=1;>tr|Q08BX5|Q08BX5_DANRE Basal cell adhesion molecule (Lutheran blood group) OS=Danio rerio GN=bcam PE=1 SV=1	3	11	11	8	3	3	4	7	9	7	3	3	4	7	9	7	2	2	3	5	6	6	25.8	25.8	22	65.657	604	604;547;243	3.55	2	3	30	45	1	2	0	219.88	By MS/MS	By MS/MS	By MS/MS	By MS/MS	By MS/MS
F8W4A2;F1QSS6	F8W4A2;F1QSS6	12;12	12;12	12;12	Uncharacterized protein	bcan	>tr|F8W4A2|F8W4A2_DANRE Uncharacterized protein OS=Danio rerio GN=bcan PE=4 SV=1;>tr|F1QSS6|F1QSS6_DANRE Uncharacterized protein OS=Danio rerio GN=bcan PE=4 SV=1	2	12	12	12	6	9	8	8	8	8	6	9	8	8	8	8	6	9	8	8	8	8	10.2	10.2	10.2	143.91	1295	1295;1300	5.52	2	1	3	7	3	67	0	48.86	By MS/MS	By MS/MS	By MS/MS	By MS/MS	By MS/MS
Q5RIX5	Q5RIX5	2	2	2	Uncharacterized protein	bcap29	>tr|Q5RIX5|Q5RIX5_DANRE Uncharacterized protein OS=Danio rerio GN=bcap29 PE=1 SV=1	1	2	2	2	0	1	1	2	2	2	0	1	1	2	2	2	0	1	1	2	2	2	12.5	12.5	12.5	28.032	240	240	1.2	12	3					0	6.5819	By matching	By matching	By matching	By MS/MS	By MS/MS
Q8JFW7	Q8JFW7	8	8	8	Novel protein similar to vertebrate caldesmon 1 (CALD1)	bcap31	>tr|Q8JFW7|Q8JFW7_DANRE Novel protein similar to vertebrate caldesmon 1 (CALD1) OS=Danio rerio GN=bcap31 PE=1 SV=1	1	8	8	8	5	2	4	7	7	7	5	2	4	7	7	7	5	2	4	7	7	7	28.3	28.3	28.3	28.041	247	247	1.41	40	25	1				0	34.256	By MS/MS	By MS/MS	By matching	By MS/MS	By MS/MS
E7FDI1;B5DE36	E7FDI1;B5DE36	2;2	2;2	2;2	Uncharacterized protein	bcar1	>tr|E7FDI1|E7FDI1_DANRE Uncharacterized protein OS=Danio rerio GN=bcar1 PE=1 SV=1;>tr|B5DE36|B5DE36_DANRE Uncharacterized protein OS=Danio rerio GN=bcar1 PE=1 SV=1	2	2	2	2	0	1	0	2	0	2	0	1	0	2	0	2	0	1	0	2	0	2	3.6	3.6	3.6	102.12	919	919;919	5				1	6	1	0	6.142	By matching	By matching	By matching	By MS/MS	By matching
Q5RHB8	Q5RHB8	4	3	3	Branched-chain-amino-acid aminotransferase	bcat1	>tr|Q5RHB8|Q5RHB8_DANRE Branched-chain-amino-acid aminotransferase OS=Danio rerio GN=bcat1 PE=1 SV=1	1	4	3	3	0	0	0	3	3	4	0	0	0	2	2	3	0	0	0	2	2	3	11.2	8.8	8.8	42.678	385	385	2		10					0	8.1763	By matching	By matching	By matching	By MS/MS	By MS/MS
E9QFU8;E9QCQ6;F1QLF8	E9QFU8;E9QCQ6;F1QLF8	12;12;12	12;12;12	11;11;11	Branched-chain-amino-acid aminotransferase	bcat2	>tr|E9QFU8|E9QFU8_DANRE Branched-chain-amino-acid aminotransferase OS=Danio rerio GN=bcat2 PE=1 SV=1;>tr|E9QCQ6|E9QCQ6_DANRE Branched-chain-amino-acid aminotransferase OS=Danio rerio GN=bcat2 PE=1 SV=1;>tr|F1QLF8|F1QLF8_DANRE Branched-chain-amino-acid amin	3	12	12	11	0	0	0	9	11	10	0	0	0	9	11	10	0	0	0	8	10	9	43	43	43	43.515	391	391;406;414	2	4	74	1		1		0	45.986	By matching	By matching	By matching	By MS/MS	By MS/MS
Q4VBU0	Q4VBU0	12	12	12	Bckdha protein	bckdha	>tr|Q4VBU0|Q4VBU0_DANRE Bckdha protein OS=Danio rerio GN=bckdha PE=1 SV=1	1	12	12	12	2	1	1	10	10	11	2	1	1	10	10	11	2	1	1	10	10	11	38.3	38.3	38.3	50.779	446	446	2.19		55	13				0	100.27	By matching	By matching	By matching	By MS/MS	By MS/MS
E7FDU0	E7FDU0	2	2	2	Uncharacterized protein	bckdhb	>tr|E7FDU0|E7FDU0_DANRE Uncharacterized protein OS=Danio rerio GN=bckdhb PE=1 SV=1	1	2	2	2	0	0	0	0	2	0	0	0	0	0	2	0	0	0	0	0	2	0	12.6	12.6	12.6	40.966	374	374	2		4					0.000815	4.1495	By matching	By matching	By matching	By matching	By MS/MS
B0R159	B0R159	14	14	14	Uncharacterized protein	bckdk	>tr|B0R159|B0R159_DANRE Uncharacterized protein OS=Danio rerio GN=bckdk PE=1 SV=1	1	14	14	14	11	13	11	10	9	8	11	13	11	10	9	8	11	13	11	10	9	8	50.5	50.5	50.5	47.88	428	428	1.99	8	127	7				0	89.18	By MS/MS	By MS/MS	By MS/MS	By MS/MS	By MS/MS
E7F247;Q564A4	E7F247;Q564A4	1;1	1;1	1;1	Uncharacterized protein	bcl2a	>tr|E7F247|E7F247_DANRE Uncharacterized protein OS=Danio rerio GN=bcl2a PE=4 SV=1;>tr|Q564A4|Q564A4_DANRE B-cell leukemia/lymphoma 2 OS=Danio rerio GN=bcl2a PE=2 SV=1	2	1	1	1	0	0	0	1	1	1	0	0	0	1	1	1	0	0	0	1	1	1	5.9	5.9	5.9	21.617	187	187;228	1.2	4	1					0.0076959	2.4799	By matching	By matching	By matching	By MS/MS	By MS/MS
Q90Z98	Q90Z98	5	5	5	Bcl-XL-like protein 1	bcl2l1	>tr|Q90Z98|Q90Z98_DANRE Bcl-XL-like protein 1 OS=Danio rerio GN=bcl2l1 PE=1 SV=1	1	5	5	5	0	0	0	4	5	4	0	0	0	4	5	4	0	0	0	4	5	4	22.7	22.7	22.7	26.253	238	238	1.33	12	6					0	7.9051	By matching	By matching	By matching	By MS/MS	By MS/MS
Q1LX53;K7DYE9	Q1LX53;K7DYE9	6;4	6;4	6;4	Bcl2l13 protein	bcl2l13	>tr|Q1LX53|Q1LX53_DANRE Bcl2l13 protein OS=Danio rerio GN=bcl2l13 PE=1 SV=1;>tr|K7DYE9|K7DYE9_DANRE Uncharacterized protein OS=Danio rerio GN=bcl2l13 PE=1 SV=1	2	6	6	6	0	0	0	5	6	5	0	0	0	5	6	5	0	0	0	5	6	5	21.6	21.6	21.6	51.644	485	485;152	4	1		1	36	4		0	44.513	By matching	By matching	By matching	By MS/MS	By MS/MS
Q7ZV60;E9QEE7	Q7ZV60;E9QEE7	6;3	6;3	6;3	Mitochondrial chaperone BCS1	bcs1l	>sp|Q7ZV60|BCS1_DANRE Mitochondrial chaperone BCS1 OS=Danio rerio GN=bcs1l PE=2 SV=2;>tr|E9QEE7|E9QEE7_DANRE Mitochondrial chaperone BCS1 OS=Danio rerio GN=bcs1l PE=1 SV=1	2	6	6	6	1	2	1	5	5	6	1	2	1	5	5	6	1	2	1	5	5	6	25.5	25.5	25.5	47.492	420	420;200	2.13	1	38	7				0	104.75	By matching	By MS/MS	By matching	By MS/MS	By MS/MS
F1R9B4	F1R9B4	4	4	4	Uncharacterized protein (Fragment)	bdh1	>tr|F1R9B4|F1R9B4_DANRE Uncharacterized protein (Fragment) OS=Danio rerio GN=bdh1 PE=1 SV=1	1	4	4	4	0	0	0	1	3	2	0	0	0	1	3	2	0	0	0	1	3	2	16.3	16.3	16.3	40.483	363	363	3.67		5			1	3	0.00055294	4.3873	By matching	By matching	By matching	By matching	By MS/MS
F1Q5K0;E9QIT5;B0V301;Q6NZ01	F1Q5K0;E9QIT5;B0V301;Q6NZ01	1;1;1;1	1;1;1;1	1;1;1;1	Uncharacterized protein	bdnf	>tr|F1Q5K0|F1Q5K0_DANRE Uncharacterized protein OS=Danio rerio GN=bdnf PE=4 SV=1;>tr|E9QIT5|E9QIT5_DANRE Uncharacterized protein OS=Danio rerio GN=bdnf PE=4 SV=3;>tr|B0V301|B0V301_DANRE Uncharacterized protein OS=Danio rerio GN=bdnf PE=4 SV=1;>tr|Q6NZ01|Q6	4	1	1	1	1	0	0	1	1	1	1	0	0	1	1	1	1	0	0	1	1	1	14	14	14	14.857	143	143;185;239;270	1	5						0.0018013	3.4901	By MS/MS	By matching	By matching	By matching	By MS/MS
Q6IQT6	Q6IQT6	1	1	1	Blocked early in transport 1 homolog (S. cerevisiae)	bet1	>tr|Q6IQT6|Q6IQT6_DANRE Blocked early in transport 1 homolog (S. cerevisiae) OS=Danio rerio GN=bet1 PE=1 SV=1	1	1	1	1	0	0	0	1	1	1	0	0	0	1	1	1	0	0	0	1	1	1	19.5	19.5	19.5	12.697	113	113	1	7						0.001351	4.0858	By matching	By matching	By matching	By MS/MS	By matching
F1QU55;Q32LQ4	F1QU55;Q32LQ4	5;5	5;5	5;5	Betaine--homocysteine S-methyltransferase 1	bhmt	>tr|F1QU55|F1QU55_DANRE Betaine--homocysteine S-methyltransferase 1 OS=Danio rerio GN=bhmt PE=1 SV=1;>sp|Q32LQ4|BHMT1_DANRE Betaine--homocysteine S-methyltransferase 1 OS=Danio rerio GN=bhmt PE=2 SV=1	2	5	5	5	0	0	0	4	2	2	0	0	0	4	2	2	0	0	0	4	2	2	20	20	20	44.082	400	400;400	2.12	1	13	3				0	21.719	By matching	By matching	By matching	By MS/MS	By MS/MS
Q1LX52	Q1LX52	1	1	1	BH3 interacting domain death agonist	bida	>tr|Q1LX52|Q1LX52_DANRE BH3 interacting domain death agonist OS=Danio rerio GN=bida PE=1 SV=1	1	1	1	1	0	0	0	1	0	0	0	0	0	1	0	0	0	0	0	1	0	0	7	7	7	21.091	187	187	1	1						1	-2	By matching	By matching	By matching	By MS/MS	By matching
E7FD40;E9QF57;F1QDZ6;F8W5X7;F8W5F8;F1QRX4	E7FD40;E9QF57	23;17;5;2;2;2	23;17;5;2;2;2	23;17;5;2;2;2	Uncharacterized protein	bin1a	>tr|E7FD40|E7FD40_DANRE Uncharacterized protein OS=Danio rerio GN=bin1a PE=1 SV=1;>tr|E9QF57|E9QF57_DANRE Uncharacterized protein OS=Danio rerio GN=bin1a PE=1 SV=2	6	23	23	23	9	9	10	19	19	20	9	9	10	19	19	20	9	9	10	19	19	20	47.6	47.6	47.6	63.176	567	567;382;192;204;212;364	3.24	19	31	131	96	22		0	260.41	By MS/MS	By MS/MS	By MS/MS	By MS/MS	By MS/MS
F1R4G2	F1R4G2	1	1	1	Uncharacterized protein	blmh	>tr|F1R4G2|F1R4G2_DANRE Uncharacterized protein OS=Danio rerio GN=blmh PE=1 SV=1	1	1	1	1	0	0	0	0	1	0	0	0	0	0	1	0	0	0	0	0	1	0	4.4	4.4	4.4	52.233	453	453	2		1					1	-2	By matching	By matching	By matching	By matching	By MS/MS
E9QEJ0;A2BIA5;Q498W8	E9QEJ0;A2BIA5;Q498W8	3;3;2	3;3;2	3;3;2	Uncharacterized protein	bloc1s2	>tr|E9QEJ0|E9QEJ0_DANRE Uncharacterized protein OS=Danio rerio GN=bloc1s2 PE=4 SV=1;>tr|A2BIA5|A2BIA5_DANRE Uncharacterized protein OS=Danio rerio GN=bloc1s2 PE=4 SV=1;>tr|Q498W8|Q498W8_DANRE Uncharacterized protein OS=Danio rerio GN=bloc1s2 PE=2 SV=1	3	3	3	3	0	0	0	1	0	3	0	0	0	1	0	3	0	0	0	1	0	3	34.5	34.5	34.5	19.577	174	174;177;167	1	4						0	5.1727	By matching	By matching	By matching	By MS/MS	By matching
B0S5N7	B0S5N7	3	3	3	Uncharacterized protein	blvra	>tr|B0S5N7|B0S5N7_DANRE Uncharacterized protein OS=Danio rerio GN=blvra PE=1 SV=1	1	3	3	3	0	0	0	3	3	3	0	0	0	3	3	3	0	0	0	3	3	3	11	11	11	32.83	292	292	2		14					0	6.9743	By matching	By matching	By matching	By matching	By MS/MS
B8JMC1;E9QCF1;B8JMC0	B8JMC1;E9QCF1	3;3;1	3;3;1	3;3;1	Uncharacterized protein	blvrb	>tr|B8JMC1|B8JMC1_DANRE Uncharacterized protein OS=Danio rerio GN=blvrb PE=4 SV=1;>tr|E9QCF1|E9QCF1_DANRE Uncharacterized protein OS=Danio rerio GN=zgc:113340 PE=4 SV=1	3	3	3	3	0	0	0	2	1	3	0	0	0	2	1	3	0	0	0	2	1	3	18.4	18.4	18.4	22.653	207	207;260;88	1.08	12	1					0	6.7249	By matching	By matching	By matching	By MS/MS	By matching
F1R413;B0V0H4	F1R413;B0V0H4	3;3	3;3	3;3	Receptor protein serine/threonine kinase	bmpr2b	>tr|F1R413|F1R413_DANRE Receptor protein serine/threonine kinase OS=Danio rerio GN=bmpr2b PE=4 SV=1;>tr|B0V0H4|B0V0H4_DANRE Receptor protein serine/threonine kinase OS=Danio rerio GN=bmpr2b PE=4 SV=1	2	3	3	3	0	0	0	3	3	3	0	0	0	3	3	3	0	0	0	3	3	3	5	5	5	116.4	1071	1071;1071	4.56		1	1	4	11	1	0	6.9278	By matching	By matching	By matching	By MS/MS	By MS/MS
F1RCS9	F1RCS9	1	1	1	Uncharacterized protein	bnip1b	>tr|F1RCS9|F1RCS9_DANRE Uncharacterized protein OS=Danio rerio GN=bnip1b PE=4 SV=1	1	1	1	1	0	1	1	1	0	1	0	1	1	1	0	1	0	1	1	1	0	1	7.3	7.3	7.3	26.546	232	232	4.8				1	4		1	-2	By matching	By matching	By MS/MS	By matching	By matching
F1QT50	F1QT50	2	2	2	Uncharacterized protein	bnip3	>tr|F1QT50|F1QT50_DANRE Uncharacterized protein OS=Danio rerio GN=bnip3 PE=4 SV=1	1	2	2	2	0	1	0	2	1	1	0	1	0	2	1	1	0	1	0	2	1	1	14.8	14.8	14.8	21.69	196	196	1.4	6	4					0	38.198	By matching	By matching	By matching	By MS/MS	By MS/MS
F1R2T4	F1R2T4	1	1	1	Uncharacterized protein	bola1	>tr|F1R2T4|F1R2T4_DANRE Uncharacterized protein OS=Danio rerio GN=bola1 PE=1 SV=1	1	1	1	1	0	0	0	1	1	1	0	0	0	1	1	1	0	0	0	1	1	1	13.1	13.1	13.1	13.517	122	122	1	6						0.0075029	2.5192	By matching	By matching	By matching	By MS/MS	By matching
A0A0G2KLD8;H9GYQ0	A0A0G2KLD8;H9GYQ0	2;2	2;2	2;2	Uncharacterized protein	bphl	>tr|A0A0G2KLD8|A0A0G2KLD8_DANRE Uncharacterized protein OS=Danio rerio GN=bphl PE=4 SV=1;>tr|H9GYQ0|H9GYQ0_DANRE Uncharacterized protein (Fragment) OS=Danio rerio GN=LOC402804 PE=1 SV=1	2	2	2	2	0	0	0	2	1	2	0	0	0	2	1	2	0	0	0	2	1	2	15.5	15.5	15.5	31.171	277	277;300	1.33	6	3					0	9.9509	By matching	By matching	By matching	By MS/MS	By matching
Q1LYG2;B3DFX5	Q1LYG2;B3DFX5	4;3	4;3	4;3	Uncharacterized protein	braf	>tr|Q1LYG2|Q1LYG2_DANRE Uncharacterized protein OS=Danio rerio GN=braf PE=1 SV=1;>tr|B3DFX5|B3DFX5_DANRE Uncharacterized protein OS=Danio rerio GN=braf PE=1 SV=1	2	4	4	4	2	3	0	3	2	4	2	3	0	3	2	4	2	3	0	3	2	4	9.8	9.8	9.8	91.019	817	817;777	4.22				14	4		0	9.6265	By matching	By MS/MS	By matching	By MS/MS	By matching
A2CEA9	A2CEA9	6	6	6	Uncharacterized protein	bri3bp	>tr|A2CEA9|A2CEA9_DANRE Uncharacterized protein OS=Danio rerio GN=bri3bp PE=1 SV=1	1	6	6	6	6	6	6	4	5	6	6	6	6	4	5	6	6	6	6	4	5	6	21.4	21.4	21.4	26.312	234	234	1	75						0	129.81	By MS/MS	By MS/MS	By MS/MS	By MS/MS	By MS/MS
B0S6I3;F1QYG6	B0S6I3;F1QYG6	6;5	6;5	6;5	Uncharacterized protein	brinp2	>tr|B0S6I3|B0S6I3_DANRE Uncharacterized protein OS=Danio rerio GN=brinp2 PE=4 SV=1;>tr|F1QYG6|F1QYG6_DANRE Uncharacterized protein (Fragment) OS=Danio rerio GN=brinp2 PE=4 SV=1	2	6	6	6	3	2	2	3	5	2	3	2	2	3	5	2	3	2	2	3	5	2	12.1	12.1	12.1	88.653	774	774;785	4.23			1	21	8		0	8.4779	By MS/MS	By MS/MS	By matching	By matching	By MS/MS
G1K2N2;Q6IQ86	G1K2N2;Q6IQ86	5;5	5;5	5;5	Uncharacterized protein	brk1	>tr|G1K2N2|G1K2N2_DANRE Uncharacterized protein OS=Danio rerio GN=brk1 PE=4 SV=1;>sp|Q6IQ86|BRK1_DANRE Probable protein BRICK1 OS=Danio rerio GN=brk1 PE=3 SV=1	2	5	5	5	4	3	4	3	5	3	4	3	4	3	5	3	4	3	4	3	5	3	55.4	55.4	55.4	9.9573	83	83;75	1	30						0	17.558	By MS/MS	By MS/MS	By MS/MS	By MS/MS	By MS/MS
A3KQV2	A3KQV2	2	2	2	BRO1 domain-containing protein BROX	brox	>sp|A3KQV2|BROX_DANRE BRO1 domain-containing protein BROX OS=Danio rerio GN=brox PE=2 SV=1	1	2	2	2	0	0	0	1	1	2	0	0	0	1	1	2	0	0	0	1	1	2	9	9	9	46.124	411	411	2.12		7	1				0.0017935	3.4518	By matching	By matching	By matching	By MS/MS	By MS/MS
E9QBL4	E9QBL4	1	1	1	Uncharacterized protein	brwd3	>tr|E9QBL4|E9QBL4_DANRE Uncharacterized protein OS=Danio rerio GN=brwd3 PE=4 SV=2	1	1	1	1	0	1	1	1	1	0	0	1	1	1	1	0	0	1	1	1	1	0	1.7	1.7	1.7	117.28	1046	1046	4.33				5		1	1	-2	By matching	By MS/MS	By MS/MS	By matching	By matching
E7EYM9	E7EYM9	2	2	2	Uncharacterized protein	bscl2	>tr|E7EYM9|E7EYM9_DANRE Uncharacterized protein OS=Danio rerio GN=bscl2 PE=4 SV=1	1	2	2	2	0	0	0	2	2	1	0	0	0	2	2	1	0	0	0	2	2	1	9.1	9.1	9.1	49.658	441	441	5.36				2	3	6	0.0022768	3.3166	By matching	By matching	By matching	By MS/MS	By MS/MS
F1R8Z4;Q1LVH2;Q1LVH3	F1R8Z4;Q1LVH2;Q1LVH3	4;4;4	4;4;4	4;4;4	Uncharacterized protein (Fragment)	bsg	>tr|F1R8Z4|F1R8Z4_DANRE Uncharacterized protein (Fragment) OS=Danio rerio GN=bsg PE=1 SV=1;>tr|Q1LVH2|Q1LVH2_DANRE Uncharacterized protein OS=Danio rerio GN=bsg PE=1 SV=1;>tr|Q1LVH3|Q1LVH3_DANRE Uncharacterized protein OS=Danio rerio GN=bsg PE=1 SV=1	3	4	4	4	0	1	1	2	4	2	0	1	1	2	4	2	0	1	1	2	4	2	25.6	25.6	25.6	29.416	262	262;287;404	2.57	3	18	26	1	1		0	83.881	By matching	By matching	By matching	By MS/MS	By MS/MS
Q1LVW0	Q1LVW0	17	17	11	Ankyrin repeat and BTB/POZ domain-containing protein BTBD11-A	btbd11a	>sp|Q1LVW0|BTBBA_DANRE Ankyrin repeat and BTB/POZ domain-containing protein BTBD11-A OS=Danio rerio GN=btbd11a PE=3 SV=2	1	17	17	11	12	14	14	8	7	6	12	14	14	8	7	6	7	9	9	5	5	3	24.8	24.8	18	113.81	1021	1021	4.31	1	5	20	22	60	4	0	89.69	By MS/MS	By MS/MS	By MS/MS	By MS/MS	By MS/MS
F1QKI7;P0C7A6	F1QKI7;P0C7A6	8;8	2;2	2;2	Ankyrin repeat and BTB/POZ domain-containing protein BTBD11-B	btbd11b	>tr|F1QKI7|F1QKI7_DANRE Ankyrin repeat and BTB/POZ domain-containing protein BTBD11-B OS=Danio rerio GN=btbd11b PE=4 SV=1;>sp|P0C7A6|BTBBB_DANRE Ankyrin repeat and BTB/POZ domain-containing protein BTBD11-B OS=Danio rerio GN=btbd11b PE=3 SV=1	2	8	2	2	6	6	6	3	2	3	1	1	1	0	0	0	1	1	1	0	0	0	8.9	2.1	2.1	113.21	1012	1012;1012	4.5				2	2		0.001847	3.7956	By matching	By MS/MS	By MS/MS	By matching	By matching
E7F713	E7F713	3	3	3	Uncharacterized protein	btbd17a	>tr|E7F713|E7F713_DANRE Uncharacterized protein OS=Danio rerio GN=btbd17a PE=4 SV=1	1	3	3	3	2	2	2	3	2	2	2	2	2	3	2	2	2	2	2	3	2	2	10.7	10.7	10.7	54.964	486	486	3			15				0	23.548	By matching	By MS/MS	By MS/MS	By matching	By matching
F1R6Y0;E7FAV1	F1R6Y0;E7FAV1	15;15	15;15	15;15	Uncharacterized protein (Fragment)	btbd17b	>tr|F1R6Y0|F1R6Y0_DANRE Uncharacterized protein (Fragment) OS=Danio rerio GN=btbd17b PE=1 SV=1;>tr|E7FAV1|E7FAV1_DANRE Uncharacterized protein OS=Danio rerio GN=btbd17b PE=1 SV=1	2	15	15	15	13	13	13	12	12	11	13	13	13	12	12	11	13	13	13	12	12	11	36.1	36.1	36.1	53.455	477	477;515	3.04	12	30	139	25	7	8	0	323.31	By MS/MS	By MS/MS	By MS/MS	By MS/MS	By MS/MS
Q08C78	Q08C78	3	3	3	Transcription factor BTF3	btf3	>tr|Q08C78|Q08C78_DANRE Transcription factor BTF3 OS=Danio rerio GN=btf3 PE=1 SV=1	1	3	3	3	0	1	0	3	1	2	0	1	0	3	1	2	0	1	0	3	1	2	46.9	46.9	46.9	17.597	162	162	1	15						0	6.2571	By matching	By matching	By matching	By MS/MS	By MS/MS
Q6PC91	Q6PC91	3	3	3	Transcription factor BTF3 homolog 4	btf3l4	>sp|Q6PC91|BT3L4_DANRE Transcription factor BTF3 homolog 4 OS=Danio rerio GN=btf3l4 PE=2 SV=1	1	3	3	3	0	0	1	3	1	3	0	0	1	3	1	3	0	0	1	3	1	3	30.4	30.4	30.4	17.36	158	158	1	12						0.0018069	3.5258	By matching	By matching	By matching	By MS/MS	By MS/MS
E7EZJ7	E7EZJ7	4	4	4	Uncharacterized protein	BX005008.2	>tr|E7EZJ7|E7EZJ7_DANRE Uncharacterized protein OS=Danio rerio GN=BX005008.2 PE=4 SV=1	1	4	4	4	2	3	3	3	4	3	2	3	3	3	4	3	2	3	3	3	4	3	6.4	6.4	6.4	92.918	827	827	4.59		1	2	8	22	1	0	6.8282	By MS/MS	By MS/MS	By MS/MS	By MS/MS	By MS/MS
E7F123	E7F123	23	23	23	Uncharacterized protein	BX005410.1	>tr|E7F123|E7F123_DANRE Uncharacterized protein OS=Danio rerio GN=BX005410.1 PE=1 SV=1	1	23	23	23	14	15	16	19	16	21	14	15	16	19	16	21	14	15	16	19	16	21	30.9	30.9	30.9	109.43	960	960	4.93			5	28	150	24	0	197.79	By MS/MS	By MS/MS	By MS/MS	By MS/MS	By MS/MS
E7EY00	E7EY00	3	2	2	Uncharacterized protein	BX571714.2	>tr|E7EY00|E7EY00_DANRE Uncharacterized protein OS=Danio rerio GN=BX571714.2 PE=4 SV=1	1	3	2	2	2	1	3	3	3	3	1	0	2	2	2	2	1	0	2	2	2	2	15.3	9.1	9.1	24.183	209	209	1.15	11	2					0.005988	2.7202	By MS/MS	By matching	By matching	By MS/MS	By MS/MS
E7EYF4	E7EYF4	10	10	10	Uncharacterized protein	BX957322.2	>tr|E7EYF4|E7EYF4_DANRE Uncharacterized protein OS=Danio rerio GN=BX957322.2 PE=4 SV=1	1	10	10	10	7	8	8	7	8	8	7	8	8	7	8	8	7	8	8	7	8	8	16.6	16.6	16.6	89.696	807	807	4	1	1	6	51	11		0	20.992	By MS/MS	By MS/MS	By MS/MS	By MS/MS	By matching
B8JLW4	B8JLW4	2	2	2	Uncharacterized protein	c18h3orf33	>tr|B8JLW4|B8JLW4_DANRE Uncharacterized protein OS=Danio rerio GN=c18h3orf33 PE=4 SV=1	1	2	2	2	2	2	2	2	2	2	2	2	2	2	2	2	2	2	2	2	2	2	12.4	12.4	12.4	28.251	249	249	1.19	13	3					0.0076977	2.481	By matching	By MS/MS	By matching	By MS/MS	By MS/MS
F1RAQ2;E7FBK8	F1RAQ2;E7FBK8	1;1	1;1	1;1	Uncharacterized protein	c1galt1c1	>tr|F1RAQ2|F1RAQ2_DANRE Uncharacterized protein OS=Danio rerio GN=c1galt1c1 PE=4 SV=1;>tr|E7FBK8|E7FBK8_DANRE Uncharacterized protein OS=Danio rerio GN=c1galt1c1 PE=4 SV=1	2	1	1	1	0	0	0	1	1	1	0	0	0	1	1	1	0	0	0	1	1	1	4.8	4.8	4.8	35.663	313	313;317	2		3					0.007907	2.4623	By matching	By matching	By matching	By MS/MS	By matching
F1R3F7;F1R968	F1R3F7;F1R968	5;3	5;3	5;3	Uncharacterized protein	c1qbp	>tr|F1R3F7|F1R3F7_DANRE Uncharacterized protein OS=Danio rerio GN=c1qbp PE=1 SV=1;>tr|F1R968|F1R968_DANRE Uncharacterized protein (Fragment) OS=Danio rerio GN=c1qbp PE=1 SV=1	2	5	5	5	2	3	2	4	5	5	2	3	2	4	5	5	2	3	2	4	5	5	36.7	36.7	36.7	30.029	270	270;280	1.42	21	15					0	56.215	By MS/MS	By MS/MS	By matching	By MS/MS	By MS/MS
A0A0G2KP66	A0A0G2KP66	2	2	2	Uncharacterized protein	c25h12orf75	>tr|A0A0G2KP66|A0A0G2KP66_DANRE Uncharacterized protein OS=Danio rerio GN=c25h12orf75 PE=4 SV=1	1	2	2	2	2	2	1	1	1	2	2	2	1	1	1	2	2	2	1	1	1	2	33.7	33.7	33.7	10.833	101	101	1	19						0	26.26	By MS/MS	By MS/MS	By MS/MS	By MS/MS	By MS/MS
Q08BC9;A2BFN9	Q08BC9;A2BFN9	5;5	5;5	5;5	C2cd2-like	c2cd2l	>tr|Q08BC9|Q08BC9_DANRE C2cd2-like OS=Danio rerio GN=c2cd2l PE=1 SV=1;>tr|A2BFN9|A2BFN9_DANRE Uncharacterized protein OS=Danio rerio GN=c2cd2l PE=1 SV=1	2	5	5	5	3	3	2	4	3	3	3	3	2	4	3	3	3	3	2	4	3	3	7.9	7.9	7.9	76.509	708	708;712	4.32				25	7	2	0	10.983	By MS/MS	By MS/MS	By MS/MS	By MS/MS	By MS/MS
F1RDD9;B8K0F5;B8K0F6;F1RDL8;B8K0F7	F1RDD9;B8K0F5;B8K0F6;F1RDL8	3;3;3;3;1	3;3;3;3;1	3;3;3;3;1	Uncharacterized protein	c2cd5	>tr|F1RDD9|F1RDD9_DANRE Uncharacterized protein OS=Danio rerio GN=c2cd5 PE=4 SV=1;>tr|B8K0F5|B8K0F5_DANRE Uncharacterized protein OS=Danio rerio GN=c2cd5 PE=4 SV=1;>tr|B8K0F6|B8K0F6_DANRE Uncharacterized protein OS=Danio rerio GN=c2cd5 PE=4 SV=1;>tr|F1RDL8	5	3	3	3	0	2	2	2	3	2	0	2	2	2	3	2	0	2	2	2	3	2	19.6	19.6	19.6	20.953	184	184;201;351;409;163	5.06					15	1	0	7.0571	By matching	By matching	By matching	By MS/MS	By MS/MS
F1QT13;B8JKW4	F1QT13;B8JKW4	5;5	5;5	3;3	Uncharacterized protein (Fragment)	c3a.1	>tr|F1QT13|F1QT13_DANRE Uncharacterized protein (Fragment) OS=Danio rerio GN=c3a.1 PE=1 SV=1;>tr|B8JKW4|B8JKW4_DANRE Uncharacterized protein OS=Danio rerio GN=c3a.1 PE=1 SV=1	2	5	5	3	0	0	2	4	5	5	0	0	2	4	5	5	0	0	1	2	3	3	3.2	3.2	2.1	182.1	1635	1635;1643	4.36				18	5	2	0	6.0309	By matching	By matching	By matching	By MS/MS	By MS/MS
F1R9X9;F1QV29;F1QX13	F1R9X9;F1QV29;F1QX13	5;5;3	3;3;1	3;3;1	Uncharacterized protein	c3a.2	>tr|F1R9X9|F1R9X9_DANRE Uncharacterized protein OS=Danio rerio GN=c3a.2 PE=1 SV=1;>tr|F1QV29|F1QV29_DANRE Uncharacterized protein (Fragment) OS=Danio rerio GN=c3a.2 PE=1 SV=2;>tr|F1QX13|F1QX13_DANRE Uncharacterized protein OS=Danio rerio GN=c3a.3 PE=1 SV=1	3	5	3	3	1	0	1	4	4	4	1	0	0	2	2	2	1	0	0	2	2	2	4.3	3.2	3.2	185.11	1654	1654;1656;1651	4.22				7	2		0.0050909	2.851	By MS/MS	By matching	By matching	By matching	By matching
F1Q4X5	F1Q4X5	3	2	2	Uncharacterized protein	c4	>tr|F1Q4X5|F1Q4X5_DANRE Uncharacterized protein OS=Danio rerio GN=c4 PE=4 SV=1	1	3	2	2	1	1	1	3	1	3	1	1	1	2	0	2	1	1	1	2	0	2	2.2	1.6	1.6	191.05	1700	1700	2.5	7			3	1	1	0.00081522	4.1513	By matching	By MS/MS	By matching	By MS/MS	By matching
E7FCV2	E7FCV2	1	1	1	Uncharacterized protein	c5	>tr|E7FCV2|E7FCV2_DANRE Uncharacterized protein OS=Danio rerio GN=c5 PE=1 SV=1	1	1	1	1	0	1	1	0	0	0	0	1	1	0	0	0	0	1	1	0	0	0	0.8	0.8	0.8	191.01	1702	1702	2		2					1	-2	By matching	By MS/MS	By matching	By matching	By matching
E9QIX6;B8A565;F1RBU5	E9QIX6;B8A565	6;6;2	6;6;2	6;6;2	Uncharacterized protein	c9	>tr|E9QIX6|E9QIX6_DANRE Uncharacterized protein OS=Danio rerio GN=c9 PE=1 SV=1;>tr|B8A565|B8A565_DANRE Uncharacterized protein OS=Danio rerio GN=c9 PE=1 SV=1	3	6	6	6	0	0	0	3	6	4	0	0	0	3	6	4	0	0	0	3	6	4	14.9	14.9	14.9	71.527	658	658;673;280	3.88			4	21	1		0	16.524	By matching	By matching	By matching	By MS/MS	By MS/MS
F1QMF0;U3JB32	F1QMF0;U3JB32	2;1	2;1	2;1	Uncharacterized protein	ca10a	>tr|F1QMF0|F1QMF0_DANRE Uncharacterized protein OS=Danio rerio GN=ca10a PE=4 SV=1;>tr|U3JB32|U3JB32_DANRE Uncharacterized protein (Fragment) OS=Danio rerio GN=ca10a PE=4 SV=1	2	2	2	2	2	2	2	2	2	2	2	2	2	2	2	2	2	2	2	2	2	2	14.6	14.6	14.6	37.495	328	328;235	1.88	3	22					0	7.4101	By MS/MS	By MS/MS	By MS/MS	By matching	By MS/MS
F1QWY5	F1QWY5	4	3	3	Protein-tyrosine-phosphatase	ca16b	>tr|F1QWY5|F1QWY5_DANRE Protein-tyrosine-phosphatase OS=Danio rerio GN=ca16b PE=4 SV=1	1	4	3	3	3	3	2	2	4	3	2	3	2	2	3	2	2	3	2	2	3	2	5.1	4.3	4.3	156.64	1382	1382	3.06			17	1			0	7.0031	By MS/MS	By MS/MS	By matching	By MS/MS	By matching
F1QZX2	F1QZX2	11	11	11	Uncharacterized protein (Fragment)	ca4a	>tr|F1QZX2|F1QZX2_DANRE Uncharacterized protein (Fragment) OS=Danio rerio GN=ca4a PE=1 SV=1	1	11	11	11	9	11	11	10	10	9	9	11	11	10	10	9	9	11	11	10	10	9	53.1	53.1	53.1	30.273	271	271	1.83	23	115					0	316.18	By MS/MS	By MS/MS	By MS/MS	By MS/MS	By MS/MS
F1QNT8;F1QQD3	F1QNT8;F1QQD3	3;2	1;1	1;1	Uncharacterized protein	cab39	>tr|F1QNT8|F1QNT8_DANRE Uncharacterized protein OS=Danio rerio GN=cab39 PE=1 SV=1;>tr|F1QQD3|F1QQD3_DANRE Uncharacterized protein OS=Danio rerio GN=cab39l1 PE=1 SV=1	2	3	1	1	0	1	0	3	2	3	0	0	0	1	1	1	0	0	0	1	1	1	8.2	3.2	3.2	39.79	341	341;343	2		4					1	-2	By matching	By matching	By matching	By matching	By MS/MS
Q5U373	Q5U373	7	7	5	Calcium binding protein 39-like	cab39l	>tr|Q5U373|Q5U373_DANRE Calcium binding protein 39-like OS=Danio rerio GN=cab39l PE=1 SV=1	1	7	7	5	0	1	0	7	6	7	0	1	0	7	6	7	0	0	0	5	5	5	29	29	24	38.806	334	334	2		39					0	15.849	By matching	By matching	By matching	By MS/MS	By MS/MS
E7EZG5	E7EZG5	10	9	9	Uncharacterized protein	CABZ01012080.1	>tr|E7EZG5|E7EZG5_DANRE Uncharacterized protein OS=Danio rerio GN=CABZ01012080.1 PE=4 SV=1	1	10	9	9	5	4	3	7	9	5	5	4	3	7	8	4	5	4	3	7	8	4	14.4	13.1	13.1	111.86	1029	1029	4.87			4	2	37	4	0	17.787	By MS/MS	By MS/MS	By matching	By MS/MS	By MS/MS
E7F061;A0A0G2L4D7	E7F061;A0A0G2L4D7	1;1	1;1	1;1	Uncharacterized protein	CABZ01034923.1	>tr|E7F061|E7F061_DANRE Uncharacterized protein OS=Danio rerio GN=CABZ01034923.1 PE=4 SV=1;>tr|A0A0G2L4D7|A0A0G2L4D7_DANRE Uncharacterized protein OS=Danio rerio PE=4 SV=1	2	1	1	1	0	1	0	1	1	1	0	1	0	1	1	1	0	1	0	1	1	1	4	4	4	57.072	519	519;719	4.29				5	2		0.0046296	2.8989	By matching	By MS/MS	By matching	By MS/MS	By MS/MS
E7F381	E7F381	1	1	1	Uncharacterized protein	CABZ01044136.1	>tr|E7F381|E7F381_DANRE Uncharacterized protein OS=Danio rerio GN=CABZ01044136.1 PE=1 SV=1	1	1	1	1	1	1	1	1	1	1	1	1	1	1	1	1	1	1	1	1	1	1	1.9	1.9	1.9	65.627	586	586	3			7				1	-2	By matching	By MS/MS	By matching	By matching	By matching
E7EZJ2	E7EZJ2	10	10	10	Uncharacterized protein	CABZ01048373.1	>tr|E7EZJ2|E7EZJ2_DANRE Uncharacterized protein OS=Danio rerio GN=CABZ01048373.1 PE=4 SV=1	1	10	10	10	9	6	7	5	5	5	9	6	7	5	5	5	9	6	7	5	5	5	12.5	12.5	12.5	170.63	1585	1585	4.86		2	5	13	41	18	0	61.335	By MS/MS	By MS/MS	By MS/MS	By MS/MS	By MS/MS
E7F427	E7F427	1	1	1	Uncharacterized protein	CABZ01055343.2	>tr|E7F427|E7F427_DANRE Uncharacterized protein OS=Danio rerio GN=CABZ01055343.2 PE=1 SV=1	1	1	1	1	1	1	1	1	1	1	1	1	1	1	1	1	1	1	1	1	1	1	6.7	6.7	6.7	40.694	360	360	2.64		8		2	1		0	15.816	By MS/MS	By matching	By MS/MS	By MS/MS	By matching
E7F238;F1QDE0	E7F238	8;1	8;1	8;1	Uncharacterized protein	CABZ01059390.1	>tr|E7F238|E7F238_DANRE Uncharacterized protein OS=Danio rerio GN=CABZ01059390.1 PE=1 SV=1	2	8	8	8	1	1	1	5	6	1	1	1	1	5	6	1	1	1	1	5	6	1	44.5	44.5	44.5	24.262	220	220;288	2.19	18	8				6	0	23.543	By MS/MS	By matching	By MS/MS	By MS/MS	By MS/MS
E7F144	E7F144	8	1	1	Uncharacterized protein	CABZ01067868.1	>tr|E7F144|E7F144_DANRE Uncharacterized protein OS=Danio rerio GN=CABZ01067868.1 PE=4 SV=1	1	8	1	1	2	3	2	8	7	7	0	0	0	1	1	1	0	0	0	1	1	1	54.1	6.6	6.6	20.639	183	183	1	4						1	-2	By matching	By matching	By matching	By MS/MS	By matching
E7F3M2	E7F3M2	10	10	10	Uncharacterized protein	CABZ01071058.1	>tr|E7F3M2|E7F3M2_DANRE Uncharacterized protein OS=Danio rerio GN=CABZ01071058.1 PE=1 SV=1	1	10	10	10	1	3	1	8	7	9	1	3	1	8	7	9	1	3	1	8	7	9	16.6	16.6	16.6	82.093	731	731	4.08		5	6	37	15	3	0	15.722	By matching	By matching	By matching	By MS/MS	By MS/MS
E7F3M1	E7F3M1	33	33	30	Uncharacterized protein	CABZ01072018.1	>tr|E7F3M1|E7F3M1_DANRE Uncharacterized protein OS=Danio rerio GN=CABZ01072018.1 PE=4 SV=1	1	33	33	30	26	30	28	15	20	14	26	30	28	15	20	14	24	28	26	14	19	13	39.7	39.7	37.4	112.37	991	991	3.86	28	36	60	65	137	15	0	279.08	By MS/MS	By MS/MS	By MS/MS	By MS/MS	By MS/MS
E7EXM2	E7EXM2	1	1	1	Uncharacterized protein	CABZ01072557.1	>tr|E7EXM2|E7EXM2_DANRE Uncharacterized protein OS=Danio rerio GN=CABZ01072557.1 PE=4 SV=1	1	1	1	1	1	1	1	1	1	1	1	1	1	1	1	1	1	1	1	1	1	1	10.3	10.3	10.3	10.434	97	97	2.82	2	4	1	2	2		1	-2	By MS/MS	By matching	By MS/MS	By matching	By matching
E7F2N7	E7F2N7	7	7	7	Uncharacterized protein	CABZ01073085.1	>tr|E7F2N7|E7F2N7_DANRE Uncharacterized protein OS=Danio rerio GN=CABZ01073085.1 PE=1 SV=1	1	7	7	7	3	5	6	6	7	7	3	5	6	6	7	7	3	5	6	6	7	7	67.9	67.9	67.9	13.665	131	131	2.76	9	9	63	6			0	100.12	By MS/MS	By MS/MS	By MS/MS	By MS/MS	By MS/MS
E7F1K1	E7F1K1	4	4	4	Uncharacterized protein	CABZ01073424.1	>tr|E7F1K1|E7F1K1_DANRE Uncharacterized protein OS=Danio rerio GN=CABZ01073424.1 PE=4 SV=1	1	4	4	4	3	3	2	4	2	4	3	3	2	4	2	4	3	3	2	4	2	4	29.5	29.5	29.5	25.388	227	227	4.98		2	3	15	16	26	0	50.315	By MS/MS	By MS/MS	By MS/MS	By MS/MS	By MS/MS
E7F4J1;F1QW58	E7F4J1	3;1	3;1	3;1	Kinesin-like protein	CABZ01076801.1	>tr|E7F4J1|E7F4J1_DANRE Kinesin-like protein OS=Danio rerio GN=CABZ01076801.1 PE=3 SV=1	2	3	3	3	1	2	2	2	2	1	1	2	2	2	2	1	1	2	2	2	2	1	7.2	7.2	7.2	64.196	557	557;759	4.09				10	1		0.0055368	2.7634	By matching	By MS/MS	By MS/MS	By MS/MS	By matching
E7EZQ6	E7EZQ6	12	8	8	Uncharacterized protein	CABZ01084010.1	>tr|E7EZQ6|E7EZQ6_DANRE Uncharacterized protein OS=Danio rerio GN=CABZ01084010.1 PE=4 SV=1	1	12	8	8	7	10	9	10	8	9	5	7	7	6	6	6	5	7	7	6	6	6	50.6	36.9	36.9	29.33	255	255	4.06	19	5	2	9	34	20	0	60.471	By MS/MS	By MS/MS	By MS/MS	By MS/MS	By MS/MS
E7EZF2	E7EZF2	5	5	5	Uncharacterized protein	CABZ01084012.1	>tr|E7EZF2|E7EZF2_DANRE Uncharacterized protein OS=Danio rerio GN=CABZ01084012.1 PE=4 SV=1	1	5	5	5	3	4	4	4	4	3	3	4	4	4	4	3	3	4	4	4	4	3	33.5	33.5	33.5	18.645	161	161	4.8	1	3	1	12	23	16	0	52.367	By MS/MS	By MS/MS	By MS/MS	By MS/MS	By MS/MS
E7EXQ3;A0A0G2KCK6	E7EXQ3;A0A0G2KCK6	2;2	2;2	2;2	Uncharacterized protein	CABZ01085878.1	>tr|E7EXQ3|E7EXQ3_DANRE Uncharacterized protein OS=Danio rerio GN=CABZ01085878.1 PE=1 SV=1;>tr|A0A0G2KCK6|A0A0G2KCK6_DANRE Uncharacterized protein OS=Danio rerio PE=4 SV=1	2	2	2	2	2	2	1	2	2	1	2	2	1	2	2	1	2	2	1	2	2	1	2.7	2.7	2.7	73.027	676	676;709	4.46				7	6		0.0050971	2.8597	By MS/MS	By MS/MS	By MS/MS	By MS/MS	By matching
E7F199;Q4VBI7	E7F199;Q4VBI7	2;2	2;2	2;2	Uncharacterized protein	CABZ01086801.1	>tr|E7F199|E7F199_DANRE Uncharacterized protein OS=Danio rerio GN=CABZ01086801.1 PE=4 SV=1;>sp|Q4VBI7|STX18_DANRE Syntaxin-18 OS=Danio rerio GN=stx18 PE=2 SV=1	2	2	2	2	1	2	2	2	2	2	1	2	2	2	2	2	1	2	2	2	2	2	6.7	6.7	6.7	36.349	315	315;314	2		17					0	6.5631	By matching	By MS/MS	By matching	By MS/MS	By MS/MS
E7F0T7;Q6DH55	E7F0T7	13;1	5;1	5;1	Uncharacterized protein	CABZ01087197.1	>tr|E7F0T7|E7F0T7_DANRE Uncharacterized protein OS=Danio rerio GN=CABZ01087197.1 PE=1 SV=1	2	13	5	5	4	8	6	6	12	6	0	4	2	1	5	1	0	4	2	1	5	1	57.4	19.3	19.3	27.39	249	249;340	1.84	4	21					0	49.132	By matching	By MS/MS	By matching	By MS/MS	By MS/MS
E7EZ20	E7EZ20	3	3	3	Uncharacterized protein	CABZ01090118.1	>tr|E7EZ20|E7EZ20_DANRE Uncharacterized protein OS=Danio rerio GN=CABZ01090118.1 PE=4 SV=1	1	3	3	3	0	0	0	1	3	0	0	0	0	1	3	0	0	0	0	1	3	0	27.2	27.2	27.2	11.617	103	103	5.43					4	3	0	6.3623	By matching	By matching	By matching	By MS/MS	By MS/MS
E7EZP8	E7EZP8	3	3	3	Uncharacterized protein	CABZ01108997.2	>tr|E7EZP8|E7EZP8_DANRE Uncharacterized protein OS=Danio rerio GN=CABZ01108997.2 PE=1 SV=1	1	3	3	3	0	0	0	3	3	2	0	0	0	3	3	2	0	0	0	3	3	2	35.1	35.1	35.1	10.763	97	97	2.73	3	1	22				0	10.919	By matching	By matching	By matching	By MS/MS	By MS/MS
E7F1C9	E7F1C9	4	4	4	Uncharacterized protein	CABZ01113899.1	>tr|E7F1C9|E7F1C9_DANRE Uncharacterized protein OS=Danio rerio GN=CABZ01113899.1 PE=4 SV=1	1	4	4	4	1	4	4	3	4	2	1	4	4	3	4	2	1	4	4	3	4	2	9.7	9.7	9.7	64.159	586	586	3.76		1	4	20			0	13.11	By matching	By MS/MS	By MS/MS	By MS/MS	By matching
Q5RHB1;Q5RHB2;E9QJF6	Q5RHB1;Q5RHB2;E9QJF6	18;18;12	10;10;6	10;10;6	Uncharacterized protein	cacna1aa	>tr|Q5RHB1|Q5RHB1_DANRE Uncharacterized protein OS=Danio rerio GN=cacna1aa PE=3 SV=1;>tr|Q5RHB2|Q5RHB2_DANRE Uncharacterized protein OS=Danio rerio GN=cacna1aa PE=3 SV=1;>tr|E9QJF6|E9QJF6_DANRE Uncharacterized protein OS=Danio rerio GN=cacna1aa PE=3 SV=1	3	18	10	10	17	16	17	11	9	10	10	10	10	7	5	6	10	10	10	7	5	6	11.1	5.8	5.8	220.78	1938	1938;1939;1863	4.31	2	1	16	41	13	20	0	102.66	By MS/MS	By MS/MS	By MS/MS	By MS/MS	By MS/MS
F8W3Z0;F8W631;F8W536	F8W3Z0	23;5;4	23;5;4	8;0;0	Uncharacterized protein	cacna1ab	>tr|F8W3Z0|F8W3Z0_DANRE Uncharacterized protein OS=Danio rerio GN=cacna1ab PE=3 SV=1	3	23	23	8	15	19	19	11	11	12	15	19	19	11	11	12	4	7	6	3	3	4	13.4	13.4	4.8	265.01	2319	2319;243;276	4.32	12	20	22	71	63	57	0	116.56	By MS/MS	By MS/MS	By MS/MS	By MS/MS	By MS/MS
E7F278;E9QER3;A2BHF3;A2BHF4	E7F278;E9QER3	6;4;2;2	5;3;1;1	5;3;1;1	Uncharacterized protein	cacna1bb	>tr|E7F278|E7F278_DANRE Uncharacterized protein OS=Danio rerio GN=cacna1bb PE=3 SV=1;>tr|E9QER3|E9QER3_DANRE Uncharacterized protein OS=Danio rerio GN=cacna1bb PE=3 SV=2	4	6	5	5	2	4	5	2	2	3	2	3	4	2	1	3	2	3	4	2	1	3	4.5	3.9	3.9	263.35	2333	2333;1437;2270;2312	6						15	0	5.8405	By MS/MS	By MS/MS	By MS/MS	By matching	By matching
F1R1T3;Q5TZF1;F1QK46;C0LU14;F1R2C1;F1QH36	F1R1T3;Q5TZF1	9;9;2;2;1;1	9;9;2;2;1;1	6;6;0;0;0;0	Uncharacterized protein	cacna1c	>tr|F1R1T3|F1R1T3_DANRE Uncharacterized protein OS=Danio rerio GN=cacna1c PE=3 SV=1;>tr|Q5TZF1|Q5TZF1_DANRE Uncharacterized protein OS=Danio rerio GN=cacna1c PE=3 SV=1	6	9	9	6	4	6	6	6	8	7	4	6	6	6	8	7	3	4	4	4	6	4	5.3	5.3	3.4	243.24	2168	2168;2196;839;1777;1612;2126	5.86					8	49	0	18.31	By MS/MS	By MS/MS	By MS/MS	By MS/MS	By MS/MS
F1R4Y6;F1QQF8;F1R8Q5	F1R4Y6;F1QQF8;F1R8Q5	4;4;4	1;1;1	1;1;1	Uncharacterized protein (Fragment)	cacna1da	>tr|F1R4Y6|F1R4Y6_DANRE Uncharacterized protein (Fragment) OS=Danio rerio GN=cacna1da PE=3 SV=1;>tr|F1QQF8|F1QQF8_DANRE Uncharacterized protein OS=Danio rerio GN=cacna1da PE=3 SV=1;>tr|F1R8Q5|F1R8Q5_DANRE Uncharacterized protein OS=Danio rerio GN=cacna1da	3	4	1	1	1	3	3	2	2	3	0	1	1	0	0	0	0	1	1	0	0	0	4	1.5	1.5	197.14	1716	1716;2069;2083	6						2	0	5.5304	By matching	By matching	By MS/MS	By matching	By matching
U3JA71;E7F9F6	U3JA71;E7F9F6	1;1	1;1	1;1	Uncharacterized protein	cacna1g	>tr|U3JA71|U3JA71_DANRE Uncharacterized protein OS=Danio rerio GN=cacna1g PE=3 SV=1;>tr|E7F9F6|E7F9F6_DANRE Uncharacterized protein OS=Danio rerio GN=cacna1g PE=3 SV=1	2	1	1	1	0	0	1	1	1	1	0	0	1	1	1	1	0	0	1	1	1	1	0.8	0.8	0.8	186.56	1660	1660;2389	6						6	0	5.3943	By matching	By matching	By matching	By MS/MS	By matching
Q5TZ68;E7F4T2	Q5TZ68;E7F4T2	9;9	7;7	7;7	Uncharacterized protein	cacna2d1a	>tr|Q5TZ68|Q5TZ68_DANRE Uncharacterized protein OS=Danio rerio GN=cacna2d1a PE=1 SV=2;>tr|E7F4T2|E7F4T2_DANRE Uncharacterized protein OS=Danio rerio GN=cacna2d1a PE=1 SV=1	2	9	7	7	3	6	2	4	5	7	2	5	2	3	4	5	2	5	2	3	4	5	13.8	11.5	11.5	121.37	1069	1069;1090	5.06				2	25	4	0	24.619	By MS/MS	By matching	By MS/MS	By MS/MS	By MS/MS
F1QDC0;F1QM36	F1QDC0;F1QM36	22;22	18;18	18;18	Uncharacterized protein	cacna2d2a	>tr|F1QDC0|F1QDC0_DANRE Uncharacterized protein OS=Danio rerio GN=cacna2d2a PE=4 SV=1;>tr|F1QM36|F1QM36_DANRE Uncharacterized protein OS=Danio rerio GN=cacna2d2a PE=4 SV=1	2	22	18	18	18	18	19	19	18	18	15	17	16	15	16	14	15	17	16	15	16	14	52.4	49.6	49.6	51.782	450	450;490	4.44	10	27	38	91	224	45	0	302.68	By MS/MS	By MS/MS	By MS/MS	By MS/MS	By MS/MS
Q1MTF2;F1R7M3	Q1MTF2;F1R7M3	30;28	30;28	25;23	Uncharacterized protein (Fragment)	cacna2d2b	>tr|Q1MTF2|Q1MTF2_DANRE Uncharacterized protein (Fragment) OS=Danio rerio GN=cacna2d2b PE=1 SV=1;>tr|F1R7M3|F1R7M3_DANRE Uncharacterized protein (Fragment) OS=Danio rerio GN=cacna2d2b PE=1 SV=1	2	30	30	25	22	21	24	23	25	23	22	21	24	23	25	23	19	20	20	19	23	19	28.9	28.9	27.2	120.02	1056	1056;1064	4.43	11	10	54	82	220	30	0	160.65	By MS/MS	By MS/MS	By MS/MS	By MS/MS	By MS/MS
F1R3X8	F1R3X8	5	5	5	Uncharacterized protein (Fragment)	cacna2d3	>tr|F1R3X8|F1R3X8_DANRE Uncharacterized protein (Fragment) OS=Danio rerio GN=cacna2d3 PE=4 SV=1	1	5	5	5	3	3	3	5	5	5	3	3	3	5	5	5	3	3	3	5	5	5	7.9	7.9	7.9	123.78	1095	1095	5.14					32	5	0	7.9809	By MS/MS	By MS/MS	By matching	By MS/MS	By MS/MS
Q2Q551;E7F185;Q6DG31;Q2Q552;F1R605	Q2Q551;E7F185;Q6DG31;Q2Q552;F1R605	17;17;13;13;11	13;13;9;9;9	12;12;8;8;8	Dihydropyridine receptor beta 1c subunit	cacnb1	>tr|Q2Q551|Q2Q551_DANRE Dihydropyridine receptor beta 1c subunit OS=Danio rerio GN=cacnb1 PE=2 SV=1;>tr|E7F185|E7F185_DANRE Uncharacterized protein OS=Danio rerio GN=cacnb1 PE=4 SV=1;>tr|Q6DG31|Q6DG31_DANRE Calcium channel, voltage-dependent, beta 1 subuni	5	17	13	12	12	14	13	12	13	11	9	10	10	9	10	8	8	9	9	8	9	7	40.3	34.5	33	67.196	603	603;642;478;517;520	3.33	2	12	57	58			0	65.659	By MS/MS	By MS/MS	By MS/MS	By MS/MS	By MS/MS
F1R3W6;A2SZ53;E7EYY0	F1R3W6;A2SZ53;E7EYY0	3;3;3	1;1;1	1;1;1	Uncharacterized protein	cacnb2b	>tr|F1R3W6|F1R3W6_DANRE Uncharacterized protein OS=Danio rerio GN=cacnb2b PE=4 SV=1;>tr|A2SZ53|A2SZ53_DANRE Calcium channel, voltage-dependent, beta 2b OS=Danio rerio GN=cacnb2b PE=2 SV=1;>tr|E7EYY0|E7EYY0_DANRE Uncharacterized protein OS=Danio rerio GN=ca	3	3	1	1	3	3	3	3	3	3	1	1	1	1	1	1	1	1	1	1	1	1	8	2.9	2.9	41.633	374	374;377;600	2.5	2	9	6	3			0.00055944	4.5475	By MS/MS	By MS/MS	By MS/MS	By MS/MS	By MS/MS
E9QF66	E9QF66	11	8	6	Uncharacterized protein	cacnb3a	>tr|E9QF66|E9QF66_DANRE Uncharacterized protein OS=Danio rerio GN=cacnb3a PE=4 SV=1	1	11	8	6	9	11	10	9	9	10	6	8	7	6	6	7	4	6	5	4	4	5	27.9	21.9	19.6	48.737	434	434	2.96	5	13	46	20			0	65.879	By MS/MS	By MS/MS	By MS/MS	By MS/MS	By MS/MS
F1RE82;X1WGQ1;A2SZ56	F1RE82;X1WGQ1;A2SZ56	9;9;8	3;3;2	3;3;2	Uncharacterized protein (Fragment)	cacnb3b	>tr|F1RE82|F1RE82_DANRE Uncharacterized protein (Fragment) OS=Danio rerio GN=cacnb3b PE=4 SV=1;>tr|X1WGQ1|X1WGQ1_DANRE Uncharacterized protein (Fragment) OS=Danio rerio GN=cacnb3b PE=4 SV=1;>tr|A2SZ56|A2SZ56_DANRE Uncharacterized protein (Fragment) OS=Dani	3	9	3	3	9	9	9	9	9	8	3	3	3	3	3	2	3	3	3	3	3	2	25.1	12.3	12.3	41.942	375	375;378;332	2.28	3	28	16				0	56.999	By MS/MS	By MS/MS	By MS/MS	By MS/MS	By MS/MS
A8WHZ5;A8WHZ4;B0F0D0	A8WHZ5;A8WHZ4;B0F0D0	12;12;12	6;6;6	5;5;5	Uncharacterized protein	cacnb4a	>tr|A8WHZ5|A8WHZ5_DANRE Uncharacterized protein OS=Danio rerio GN=cacnb4a PE=2 SV=1;>tr|A8WHZ4|A8WHZ4_DANRE Uncharacterized protein (Fragment) OS=Danio rerio GN=cacnb4a PE=4 SV=1;>tr|B0F0D0|B0F0D0_DANRE Calcium channel, voltage-dependent, beta 4a subunit O	3	12	6	5	12	10	10	11	9	8	6	5	5	5	4	4	5	4	4	4	3	3	32.6	21.6	19.2	54.374	485	485;498;519	3		2	39	2			0	134.58	By MS/MS	By MS/MS	By MS/MS	By MS/MS	By MS/MS
B0F0C6;B0F0D1;B0F0C8;B0F0C7;F8W5E9;B2XY79;F8W313;F1RAR7	B0F0C6;B0F0D1	18;18;4;4;1;1;1;1	18;18;4;4;1;1;1;1	10;10;3;3;0;0;0;0	Uncharacterized protein	cacnb4b	>tr|B0F0C6|B0F0C6_DANRE Uncharacterized protein OS=Danio rerio GN=cacnb4b PE=2 SV=1;>tr|B0F0D1|B0F0D1_DANRE Uncharacterized protein OS=Danio rerio GN=cacnb4b PE=2 SV=1	8	18	18	10	15	17	12	15	15	14	15	17	12	15	15	14	8	10	6	8	9	9	45	45	30.5	54.525	489	489;523;150;184;207;214;231;238	2.75	14	44	144	14	2		0	144.69	By MS/MS	By MS/MS	By MS/MS	By MS/MS	By MS/MS
Q6PFS3	Q6PFS3	8	8	7	Voltage-dependent calcium channel gamma subunit	cacng2a	>tr|Q6PFS3|Q6PFS3_DANRE Voltage-dependent calcium channel gamma subunit OS=Danio rerio GN=cacng2a PE=2 SV=1	1	8	8	7	6	7	7	4	6	4	6	7	7	4	6	4	5	6	6	3	5	3	32.4	32.4	28.4	35.887	324	324	3.47	18	34	11	11	20	25	0	59.247	By MS/MS	By MS/MS	By MS/MS	By MS/MS	By MS/MS
E7F7V6	E7F7V6	5	4	4	Voltage-dependent calcium channel gamma subunit	cacng2b	>tr|E7F7V6|E7F7V6_DANRE Voltage-dependent calcium channel gamma subunit OS=Danio rerio GN=cacng2b PE=3 SV=1	1	5	4	4	5	4	5	3	3	3	4	3	4	2	2	2	4	3	4	2	2	2	15.2	11.1	11.1	35.642	323	323	3.39	7	14	1	8	5	9	0	24.827	By MS/MS	By MS/MS	By MS/MS	By MS/MS	By MS/MS
E7EY10	E7EY10	7	6	6	Voltage-dependent calcium channel gamma subunit	cacng3b	>tr|E7EY10|E7EY10_DANRE Voltage-dependent calcium channel gamma subunit OS=Danio rerio GN=cacng3b PE=3 SV=1	1	7	6	6	7	7	5	4	3	5	6	6	4	3	2	4	6	6	4	3	2	4	25.2	21	21	34.332	309	309	4.07	4	11	3	8	15	13	0	13.683	By MS/MS	By MS/MS	By MS/MS	By MS/MS	By matching
Q1L8R5;Q1L8R6	Q1L8R5	10;3	8;1	8;1	Voltage-dependent calcium channel gamma subunit	cacng8a	>tr|Q1L8R5|Q1L8R5_DANRE Voltage-dependent calcium channel gamma subunit OS=Danio rerio GN=cacng8a PE=3 SV=1	2	10	8	8	7	8	8	6	8	7	6	7	6	5	6	6	6	7	6	5	6	6	29.4	25.9	25.9	46.176	432	432;189	3.62	12	22	34	12	19	24	0	124.71	By MS/MS	By MS/MS	By MS/MS	By MS/MS	By MS/MS
E9QCW1;X1WH47	E9QCW1;X1WH47	12;7	12;7	10;5	Voltage-dependent calcium channel gamma subunit	cacng8b	>tr|E9QCW1|E9QCW1_DANRE Voltage-dependent calcium channel gamma subunit OS=Danio rerio GN=cacng8b PE=3 SV=1;>tr|X1WH47|X1WH47_DANRE Voltage-dependent calcium channel gamma subunit (Fragment) OS=Danio rerio GN=cacng8b PE=3 SV=1	2	12	12	10	7	9	10	8	11	9	7	9	10	8	11	9	6	8	8	7	9	8	39.3	39.3	35.8	45.465	422	422;409	3.15	46	37	60	21	24	31	0	74.953	By MS/MS	By MS/MS	By MS/MS	By MS/MS	By MS/MS
B0S6K3	B0S6K3	1	1	1	Calcyclin binding protein	cacybp	>tr|B0S6K3|B0S6K3_DANRE Calcyclin binding protein OS=Danio rerio GN=cacybp PE=1 SV=1	1	1	1	1	0	0	0	1	0	1	0	0	0	1	0	1	0	0	0	1	0	1	6.6	6.6	6.6	26.185	227	227	1.8	1	4					1	-2	By matching	By matching	By matching	By MS/MS	By matching
U3JAV8;F1QS89;Q5RHG8;F1Q9V4	U3JAV8;F1QS89;Q5RHG8	14;14;12;2	14;14;12;2	14;14;12;2	Uncharacterized protein	cad	>tr|U3JAV8|U3JAV8_DANRE Uncharacterized protein OS=Danio rerio GN=cad PE=1 SV=1;>tr|F1QS89|F1QS89_DANRE Uncharacterized protein OS=Danio rerio GN=cad PE=1 SV=1;>tr|Q5RHG8|Q5RHG8_DANRE Uncharacterized protein OS=Danio rerio GN=cad PE=1 SV=1	4	14	14	14	6	8	7	12	9	14	6	8	7	12	9	14	6	8	7	12	9	14	9.7	9.7	9.7	247.3	2230	2230;2230;2154;485	5.89				3	4	82	0	37.739	By MS/MS	By MS/MS	By MS/MS	By MS/MS	By MS/MS
X1WGT9;F1QG98;X1WI08;F1RDQ0;F1QZ51;F1R5L1	X1WGT9;F1QG98;X1WI08;F1RDQ0;F1QZ51;F1R5L1	11;11;11;11;11;11	11;11;11;11;11;11	9;9;9;9;9;9	Uncharacterized protein (Fragment)	cadm1a	>tr|X1WGT9|X1WGT9_DANRE Uncharacterized protein (Fragment) OS=Danio rerio GN=cadm1a PE=1 SV=1;>tr|F1QG98|F1QG98_DANRE Uncharacterized protein (Fragment) OS=Danio rerio GN=cadm1a PE=1 SV=1;>tr|X1WI08|X1WI08_DANRE Uncharacterized protein (Fragment) OS=Danio	6	11	11	9	1	1	2	7	11	7	1	1	2	7	11	7	0	1	2	5	9	5	39.7	39.7	35.6	43.136	388	388;408;416;427;436;447	2.76	36	5	39	36	6		0	206.94	By matching	By matching	By matching	By MS/MS	By MS/MS
F1QD76	F1QD76	8	6	6	Uncharacterized protein (Fragment)	cadm1b	>tr|F1QD76|F1QD76_DANRE Uncharacterized protein (Fragment) OS=Danio rerio GN=cadm1b PE=4 SV=2	1	8	6	6	1	0	0	6	8	6	0	0	0	4	6	4	0	0	0	4	6	4	28.6	24.3	24.3	40.984	370	370	3	2	9	22	13			0	53.256	By matching	By matching	By matching	By MS/MS	By MS/MS
F1QYP0	F1QYP0	11	11	2	Uncharacterized protein (Fragment)	cadm2a	>tr|F1QYP0|F1QYP0_DANRE Uncharacterized protein (Fragment) OS=Danio rerio GN=cadm2a PE=4 SV=1	1	11	11	2	2	5	4	10	11	8	2	5	4	10	11	8	0	0	0	2	2	2	46	46	8	35.611	324	324	2.92	12	27	68	26	1	4	0	93.143	By MS/MS	By MS/MS	By MS/MS	By MS/MS	By MS/MS
F1QTW2	F1QTW2	5	4	4	Uncharacterized protein (Fragment)	cadm2b	>tr|F1QTW2|F1QTW2_DANRE Uncharacterized protein (Fragment) OS=Danio rerio GN=cadm2b PE=4 SV=2	1	5	4	4	0	0	1	5	5	5	0	0	1	4	4	4	0	0	1	4	4	4	16.8	13.9	13.9	41.851	381	381	3.9			18	3	3	6	0	8.4198	By matching	By matching	By matching	By MS/MS	By MS/MS
E9QB12;B0F6R3	E9QB12;B0F6R3	13;13	13;13	13;13	Uncharacterized protein	cadm3	>tr|E9QB12|E9QB12_DANRE Uncharacterized protein OS=Danio rerio GN=cadm3 PE=1 SV=1;>tr|B0F6R3|B0F6R3_DANRE Cell adhesion molecule 3 OS=Danio rerio GN=cadm3 PE=1 SV=1	2	13	13	13	1	2	2	10	13	9	1	2	2	10	13	9	1	2	2	10	13	9	34.6	34.6	34.6	42.425	393	393;413	2.53	16	23	77				0	59.634	By matching	By matching	By matching	By MS/MS	By MS/MS
F1QF23;B0CLV3;E9QED1	F1QF23;B0CLV3;E9QED1	11;11;11	11;11;11	11;11;11	Uncharacterized protein	cadm4	>tr|F1QF23|F1QF23_DANRE Uncharacterized protein OS=Danio rerio GN=cadm4 PE=4 SV=1;>tr|B0CLV3|B0CLV3_DANRE Uncharacterized protein OS=Danio rerio GN=cadm4 PE=1 SV=1;>tr|E9QED1|E9QED1_DANRE Uncharacterized protein OS=Danio rerio GN=cadm4 PE=4 SV=1	3	11	11	11	4	6	6	7	11	7	4	6	6	7	11	7	4	6	6	7	11	7	33.8	33.8	33.8	43.285	391	391;413;415	2.98	2	7	98	9			0	185.1	By MS/MS	By MS/MS	By MS/MS	By MS/MS	By MS/MS
E7F1L2;K7DYJ7;K7DY62	E7F1L2	10;2;1	1;0;0	1;0;0	Uncharacterized protein	cadpsa	>tr|E7F1L2|E7F1L2_DANRE Uncharacterized protein OS=Danio rerio GN=cadpsa PE=4 SV=1	3	10	1	1	4	4	3	7	9	9	0	0	0	1	1	1	0	0	0	1	1	1	10.1	1.4	1.4	150.48	1316	1316;483;629	4.86				2	4	1	0.0020398	3.4139	By matching	By matching	By matching	By MS/MS	By MS/MS
F1RCD5	F1RCD5	29	29	20	Uncharacterized protein	cadpsb	>tr|F1RCD5|F1RCD5_DANRE Uncharacterized protein OS=Danio rerio GN=cadpsb PE=1 SV=1	1	29	29	20	8	9	6	21	26	25	8	9	6	21	26	25	4	5	3	15	18	17	30.4	30.4	21.7	151.26	1329	1329	4.94	9	3	13	56	116	110	0	187.67	By MS/MS	By MS/MS	By MS/MS	By MS/MS	By MS/MS
Q92051	Q92051	7	7	7	Carbonic anhydrase	cahz	>sp|Q92051|CAHZ_DANRE Carbonic anhydrase OS=Danio rerio GN=cahz PE=1 SV=2	1	7	7	7	1	4	1	6	7	6	1	4	1	6	7	6	1	4	1	6	7	6	46.9	46.9	46.9	28.677	260	260	1.55	31	33		1			0	23.684	By matching	By matching	By matching	By MS/MS	By MS/MS
Q6PC44	Q6PC44	11	11	8	Calbindin 2, like	calb2a	>tr|Q6PC44|Q6PC44_DANRE Calbindin 2, like OS=Danio rerio GN=calb2a PE=1 SV=1	1	11	11	8	1	2	0	11	9	11	1	2	0	11	9	11	0	2	0	8	7	8	34.7	34.7	28.4	31.125	271	271	1.69	22	50					0	27.339	By matching	By matching	By matching	By MS/MS	By MS/MS
F1QUS0	F1QUS0	5	2	2	Uncharacterized protein	calb2b	>tr|F1QUS0|F1QUS0_DANRE Uncharacterized protein OS=Danio rerio GN=calb2b PE=1 SV=1	1	5	2	2	1	1	0	5	3	5	0	1	0	2	1	2	0	1	0	2	1	2	14.5	8.2	8.2	30.902	269	269	1.5	4	4					0.0097749	2.2483	By matching	By matching	By matching	By MS/MS	By matching
Q6PI52;E9QBF1;Q9I8U8;E9QFE7;F1QER7	Q6PI52	15;1;1;1;1	15;1;1;1;1	15;1;1;1;1	Calmodulin	calm1a	>sp|Q6PI52|CALM_DANRE Calmodulin OS=Danio rerio GN=calm1a PE=2 SV=3	5	15	15	15	10	14	14	15	13	15	10	14	14	15	13	15	10	14	14	15	13	15	98.7	98.7	98.7	16.837	149	149;145;160;161;162	1.05	506	16	2	2			0	323.31	By MS/MS	By MS/MS	By MS/MS	By MS/MS	By MS/MS
F1Q8W8	F1Q8W8	18	18	16	Uncharacterized protein	calr	>tr|F1Q8W8|F1Q8W8_DANRE Uncharacterized protein OS=Danio rerio GN=calr PE=1 SV=1	1	18	18	16	0	0	0	16	16	15	0	0	0	16	16	15	0	0	0	14	14	14	42	42	39.8	48.64	417	417	2.6	22	23	111	1		1	0	323.31	By matching	By matching	By matching	By MS/MS	By MS/MS
Q6PE26;F1RE67	Q6PE26;F1RE67	14;13	12;11	9;8	Calr protein	calr3a	>tr|Q6PE26|Q6PE26_DANRE Calr protein OS=Danio rerio GN=calr3a PE=1 SV=1;>tr|F1RE67|F1RE67_DANRE Uncharacterized protein OS=Danio rerio GN=calr3a PE=1 SV=1	2	14	12	9	0	0	0	12	11	8	0	0	0	10	9	7	0	0	0	8	7	5	42.1	40	30.4	48.54	418	418;417	2.46	15	13	52				0	100.42	By matching	By matching	By matching	By MS/MS	By MS/MS
F1QUE7	F1QUE7	8	3	3	Uncharacterized protein	calr3b	>tr|F1QUE7|F1QUE7_DANRE Uncharacterized protein OS=Danio rerio GN=calr3b PE=1 SV=1	1	8	3	3	0	0	0	7	6	6	0	0	0	3	2	3	0	0	0	3	2	3	20.9	9.1	9.1	48.287	417	417	2.94		1	16				0	15.065	By matching	By matching	By matching	By MS/MS	By MS/MS
X1WGN0;E7FEQ2;E7F1H0	X1WGN0;E7FEQ2;E7F1H0	4;4;2	4;4;2	4;4;2	Uncharacterized protein	camk1a	>tr|X1WGN0|X1WGN0_DANRE Uncharacterized protein OS=Danio rerio GN=camk1a PE=4 SV=1;>tr|E7FEQ2|E7FEQ2_DANRE Uncharacterized protein OS=Danio rerio GN=camk1a PE=4 SV=1;>tr|E7F1H0|E7F1H0_DANRE Uncharacterized protein OS=Danio rerio GN=BX571768.1 PE=4 SV=1	3	4	4	4	0	1	1	4	3	4	0	1	1	4	3	4	0	1	1	4	3	4	14.7	14.7	14.7	42.765	375	375;394;382	2.17		24	5				0	9.8308	By matching	By MS/MS	By matching	By MS/MS	By MS/MS
E7F2G0;I3IT67	E7F2G0	29;13	22;7	19;4	Uncharacterized protein	camk2a	>tr|E7F2G0|E7F2G0_DANRE Uncharacterized protein OS=Danio rerio GN=camk2a PE=1 SV=1	2	29	22	19	25	24	23	19	25	22	18	18	17	14	20	18	16	16	15	12	17	16	52.3	42.7	35	62.542	555	555;294	2.45	70	97	181	6	8	4	0	323.31	By MS/MS	By MS/MS	By MS/MS	By MS/MS	By MS/MS
E9QDQ2	E9QDQ2	26	13	1	Uncharacterized protein	camk2b1	>tr|E9QDQ2|E9QDQ2_DANRE Uncharacterized protein OS=Danio rerio GN=camk2b1 PE=1 SV=1	1	26	13	1	23	24	21	16	18	15	11	13	11	5	6	5	1	1	1	1	1	1	45.8	24.4	4.1	65.586	590	590	2.66	51	54	117	12	9	13	0	229.24	By MS/MS	By MS/MS	By MS/MS	By MS/MS	By MS/MS
E7F012;E9QB10;F1QKM7	E7F012;E9QB10	23;15;7	10;2;7	9;2;6	Uncharacterized protein	camk2b2	>tr|E7F012|E7F012_DANRE Uncharacterized protein OS=Danio rerio GN=camk2b2 PE=1 SV=1;>tr|E9QB10|E9QB10_DANRE Uncharacterized protein OS=Danio rerio GN=camk2b2 PE=4 SV=1	3	23	10	9	21	21	19	15	18	14	9	10	10	7	7	7	8	9	9	6	6	6	50.9	27.9	26.1	58.17	517	517;314;165	2.48	39	30	106	5	4		0	295.71	By MS/MS	By MS/MS	By MS/MS	By MS/MS	By MS/MS
Q6DEH3;F1RAL9;F1QL80;F1QLM0	Q6DEH3;F1RAL9;F1QL80	21;15;11;5	6;6;2;4	6;6;2;4	Calcium/calmodulin-dependent protein kinase type II delta 1 chain	camk2d1	>sp|Q6DEH3|KC2D1_DANRE Calcium/calmodulin-dependent protein kinase type II delta 1 chain OS=Danio rerio GN=camk2d1 PE=2 SV=2;>tr|F1RAL9|F1RAL9_DANRE Calcium/calmodulin-dependent protein kinase type II delta 1 chain (Fragment) OS=Danio rerio GN=camk2d1 PE=1	4	21	6	6	18	16	16	15	18	14	6	6	6	5	5	5	6	6	6	5	5	5	42	14.9	14.9	55.828	491	491;289;264;245	2.62	13	11	65	2			0	53.064	By MS/MS	By MS/MS	By MS/MS	By MS/MS	By MS/MS
F1QGL7;Q6DGS3	F1QGL7;Q6DGS3	38;36	38;36	26;26	Calcium/calmodulin-dependent protein kinase type II delta 2 chain	camk2d2	>tr|F1QGL7|F1QGL7_DANRE Calcium/calmodulin-dependent protein kinase type II delta 2 chain OS=Danio rerio GN=camk2d2 PE=1 SV=1;>sp|Q6DGS3|KC2D2_DANRE Calcium/calmodulin-dependent protein kinase type II delta 2 chain OS=Danio rerio GN=camk2d2 PE=2 SV=2	2	38	38	26	35	32	32	27	31	25	35	32	32	27	31	25	25	24	24	19	22	19	64.8	64.8	45.3	62.399	554	554;554	2.65	149	171	377	49	35	24	0	323.31	By MS/MS	By MS/MS	By MS/MS	By MS/MS	By MS/MS
Q4V9P8;F1Q7Q1	Q4V9P8	28;12	22;10	5;3	Calcium/calmodulin-dependent protein kinase (CaM kinase) II gamma 1	camk2g1	>tr|Q4V9P8|Q4V9P8_DANRE Calcium/calmodulin-dependent protein kinase (CaM kinase) II gamma 1 OS=Danio rerio GN=camk2g1 PE=1 SV=1	2	28	22	5	27	26	26	21	22	18	21	21	22	16	18	14	4	5	5	4	5	4	54.5	40.4	13.4	62.586	560	560;212	2.71	60	139	253	41	13	13	0	323.31	By MS/MS	By MS/MS	By MS/MS	By MS/MS	By MS/MS
Q568I9;E7FEG8	Q568I9	4;1	4;1	4;1	Calcium/calmodulin-dependent protein kinase IV	camk4	>tr|Q568I9|Q568I9_DANRE Calcium/calmodulin-dependent protein kinase IV OS=Danio rerio GN=camk4 PE=2 SV=1	2	4	4	4	3	2	1	4	4	4	3	2	1	4	4	4	3	2	1	4	4	4	15.7	15.7	15.7	40.621	364	364;438	1.83	5	25					0	14.706	By matching	By matching	By matching	By MS/MS	By matching
Q7SY49	Q7SY49	23	23	14	CaM kinase-like vesicle-associated protein	camkv	>sp|Q7SY49|CAMKV_DANRE CaM kinase-like vesicle-associated protein OS=Danio rerio GN=camkv PE=2 SV=2	1	23	23	14	11	13	12	18	22	17	11	13	12	18	22	17	5	7	6	11	13	10	48.9	48.9	28.9	48.693	436	436	2.56	18	72	137	4	1		0	126.28	By MS/MS	By MS/MS	By MS/MS	By MS/MS	By MS/MS
E7FE74	E7FE74	21	12	12	Uncharacterized protein	camkva	>tr|E7FE74|E7FE74_DANRE Uncharacterized protein OS=Danio rerio GN=camkva PE=4 SV=1	1	21	12	12	10	13	12	14	19	14	4	7	6	7	10	7	4	7	6	7	10	7	61.9	38.6	38.6	43.791	386	386	1.86	17	65	5				0	124.64	By MS/MS	By MS/MS	By MS/MS	By MS/MS	By MS/MS
F1QFG8	F1QFG8	13	13	13	Uncharacterized protein	camkvl	>tr|F1QFG8|F1QFG8_DANRE Uncharacterized protein OS=Danio rerio GN=camkvl PE=4 SV=1	1	13	13	13	6	8	3	10	12	10	6	8	3	10	12	10	6	8	3	10	12	10	26.4	26.4	26.4	82.833	753	753	4.19			5	63	22		0	64.915	By MS/MS	By MS/MS	By MS/MS	By MS/MS	By MS/MS
E7FAQ5;F1QAY1	E7FAQ5;F1QAY1	5;4	5;4	5;4	Uncharacterized protein	camlg	>tr|E7FAQ5|E7FAQ5_DANRE Uncharacterized protein OS=Danio rerio GN=camlg PE=1 SV=1;>tr|F1QAY1|F1QAY1_DANRE Uncharacterized protein OS=Danio rerio GN=camlg PE=1 SV=2	2	5	5	5	2	0	0	4	3	4	2	0	0	4	3	4	2	0	0	4	3	4	27.5	27.5	27.5	29.542	262	262;252	2.35	5	17			2	2	0	17.762	By MS/MS	By matching	By matching	By MS/MS	By MS/MS
Q1LUF1;F1Q557	Q1LUF1;F1Q557	5;5	5;5	5;5	Uncharacterized protein	camsap2a	>tr|Q1LUF1|Q1LUF1_DANRE Uncharacterized protein OS=Danio rerio GN=camsap2a PE=4 SV=1;>tr|F1Q557|F1Q557_DANRE Uncharacterized protein OS=Danio rerio GN=camsap2a PE=4 SV=1	2	5	5	5	1	1	1	4	2	5	1	1	1	4	2	5	1	1	1	4	2	5	4.9	4.9	4.9	157.49	1407	1407;1410	5.61			1	1	2	14	0	8.1718	By matching	By matching	By matching	By matching	By matching
Q5TYZ5	Q5TYZ5	27	27	25	Uncharacterized protein	cand1	>tr|Q5TYZ5|Q5TYZ5_DANRE Uncharacterized protein OS=Danio rerio GN=cand1 PE=1 SV=1	1	27	27	25	7	7	9	16	23	22	7	7	9	16	23	22	7	5	8	14	21	20	29.9	29.9	27.8	136.18	1230	1230	4.8	2	2	9	41	129	30	0	290.22	By MS/MS	By MS/MS	By MS/MS	By MS/MS	By MS/MS
A8E7M5	A8E7M5	3	1	1	Si:dkey-72g22.1	cand2	>tr|A8E7M5|A8E7M5_DANRE Si:dkey-72g22.1 OS=Danio rerio GN=cand2 PE=1 SV=1	1	3	1	1	0	2	1	3	3	3	0	0	0	1	1	1	0	0	0	1	1	1	2.8	0.6	0.6	136.85	1231	1231	2.5	2		6				0.0097661	2.2326	By matching	By matching	By matching	By MS/MS	By MS/MS
F1QKS4	F1QKS4	12	12	12	Uncharacterized protein	canx	>tr|F1QKS4|F1QKS4_DANRE Uncharacterized protein OS=Danio rerio GN=canx PE=1 SV=1	1	12	12	12	2	0	0	11	12	11	2	0	0	11	12	11	2	0	0	11	12	11	26.2	26.2	26.2	67.875	600	600	3.32	4	35	35	86	3	1	0	35.971	By matching	By matching	By matching	By MS/MS	By MS/MS
Q6YBS2;B8JMD0	Q6YBS2	19;7	19;7	19;7	Adenylyl cyclase-associated protein	cap1	>tr|Q6YBS2|Q6YBS2_DANRE Adenylyl cyclase-associated protein OS=Danio rerio GN=cap1 PE=1 SV=1	2	19	19	19	3	7	3	15	18	14	3	7	3	15	18	14	3	7	3	15	18	14	54.4	54.4	54.4	49.396	463	463;207	2.96	8	22	118	5	1	8	0	323.31	By MS/MS	By MS/MS	By MS/MS	By MS/MS	By MS/MS
B8A6G0	B8A6G0	6	6	5	Uncharacterized protein	capn1a	>tr|B8A6G0|B8A6G0_DANRE Uncharacterized protein OS=Danio rerio GN=capn1a PE=1 SV=1	1	6	6	5	0	0	0	4	5	6	0	0	0	4	5	6	0	0	0	3	4	5	12.2	12.2	11.1	80.497	704	704	3.79	1	2	6	24	5		0	18.447	By matching	By matching	By matching	By MS/MS	By MS/MS
A5PMP1;A5PMP0;F1QMV0;E7FBY5;A5PMN9;Q6DFZ8;Q561U0	A5PMP1	6;1;1;1;1;1;1	5;0;0;0;0;0;0	5;0;0;0;0;0;0	Uncharacterized protein	capn1b	>tr|A5PMP1|A5PMP1_DANRE Uncharacterized protein OS=Danio rerio GN=capn1b PE=1 SV=1	7	6	5	5	1	1	0	4	4	4	1	1	0	3	3	3	1	1	0	3	3	3	13.7	12.6	12.6	80.109	700	700;413;596;695;696;700;700	4.12				14	2		0	10.156	By matching	By matching	By matching	By MS/MS	By MS/MS
F1R898	F1R898	2	1	1	Uncharacterized protein	capn2a	>tr|F1R898|F1R898_DANRE Uncharacterized protein OS=Danio rerio GN=capn2a PE=1 SV=1	1	2	1	1	0	0	0	2	1	2	0	0	0	1	0	1	0	0	0	1	0	1	3.2	2	2	78.302	698	698	4				4			0.001821	3.6253	By matching	By matching	By matching	By matching	By matching
E7F7F1	E7F7F1	3	3	3	Uncharacterized protein	capn5b	>tr|E7F7F1|E7F7F1_DANRE Uncharacterized protein OS=Danio rerio GN=capn5b PE=4 SV=1	1	3	3	3	1	1	0	1	2	2	1	1	0	1	2	2	1	1	0	1	2	2	6.7	6.7	6.7	73.74	642	642	3.78			6	11		1	0	7.6781	By matching	By matching	By matching	By MS/MS	By MS/MS
Q1LYC9	Q1LYC9	3	3	1	Uncharacterized protein	capns1a	>tr|Q1LYC9|Q1LYC9_DANRE Uncharacterized protein OS=Danio rerio GN=capns1a PE=1 SV=1	1	3	3	1	1	0	0	2	2	3	1	0	0	2	2	3	0	0	0	1	1	1	25	25	8.3	24.433	216	216	1.09	21	2					0	18.924	By matching	By matching	By matching	By MS/MS	By MS/MS
X1WFZ2;B3DFQ1	X1WFZ2;B3DFQ1	7;7	7;7	7;7	Uncharacterized protein	capns1b	>tr|X1WFZ2|X1WFZ2_DANRE Uncharacterized protein OS=Danio rerio GN=capns1b PE=1 SV=1;>tr|B3DFQ1|B3DFQ1_DANRE Capns1b protein OS=Danio rerio GN=capns1b PE=1 SV=1	2	7	7	7	0	1	0	6	6	6	0	1	0	6	6	6	0	1	0	6	6	6	51.1	51.1	51.1	21.427	188	188;213	1.09	32	3					0	17.811	By matching	By matching	By matching	By MS/MS	By MS/MS
F1QIJ0;E7FDQ5	F1QIJ0;E7FDQ5	1;1	1;1	1;1	Uncharacterized protein	caprin1a	>tr|F1QIJ0|F1QIJ0_DANRE Uncharacterized protein OS=Danio rerio GN=caprin1a PE=1 SV=1;>tr|E7FDQ5|E7FDQ5_DANRE Uncharacterized protein OS=Danio rerio GN=caprin1a PE=1 SV=1	2	1	1	1	0	1	0	1	0	1	0	1	0	1	0	1	0	1	0	1	0	1	4	4	4	72.067	657	657;670	4.25				3	1		0.002045	3.442	By matching	By matching	By matching	By matching	By matching
F1Q8Q8	F1Q8Q8	2	2	2	Uncharacterized protein	capsla	>tr|F1Q8Q8|F1Q8Q8_DANRE Uncharacterized protein OS=Danio rerio GN=capsla PE=1 SV=1	1	2	2	2	1	1	1	2	0	2	1	1	1	2	0	2	1	1	1	2	0	2	11.2	11.2	11.2	21.187	188	188	1	8						0.0074941	2.5147	By matching	By MS/MS	By matching	By matching	By matching
Q6NWK1	Q6NWK1	14	8	8	Capping protein (Actin filament) muscle Z-line, alpha 1	capza1a	>tr|Q6NWK1|Q6NWK1_DANRE Capping protein (Actin filament) muscle Z-line, alpha 1 OS=Danio rerio GN=capza1a PE=1 SV=1	1	14	8	8	11	12	12	8	8	8	7	8	7	6	5	6	7	8	7	6	5	6	64	43	43	32.77	286	286	1.87	9	61					0	102.71	By MS/MS	By MS/MS	By MS/MS	By MS/MS	By MS/MS
Q6ZM50	Q6ZM50	17	17	11	Si:dkey-16k6.1	capza1b	>tr|Q6ZM50|Q6ZM50_DANRE Si:dkey-16k6.1 OS=Danio rerio GN=capza1b PE=1 SV=2	1	17	17	11	13	13	15	12	11	12	13	13	15	12	11	12	9	9	10	10	8	10	72.7	72.7	61.2	32.727	286	286	1.74	51	144					0	323.31	By MS/MS	By MS/MS	By MS/MS	By MS/MS	By MS/MS
Q7SXP1	Q7SXP1	18	18	18	Capping protein (Actin filament) muscle Z-line, beta	capzb	>tr|Q7SXP1|Q7SXP1_DANRE Capping protein (Actin filament) muscle Z-line, beta OS=Danio rerio GN=capzb PE=1 SV=1	1	18	18	18	11	13	14	12	10	14	11	13	14	12	10	14	11	13	14	12	10	14	67.8	67.8	67.8	30.742	273	273	1.75	46	141					0	173.7	By MS/MS	By MS/MS	By MS/MS	By MS/MS	By MS/MS
F1QZG9;F1Q7R3	F1QZG9	3;1	3;1	3;1	Uncharacterized protein	car15	>tr|F1QZG9|F1QZG9_DANRE Uncharacterized protein OS=Danio rerio GN=car15 PE=4 SV=1	2	3	3	3	2	2	2	3	3	3	2	2	2	3	3	3	2	2	2	3	3	3	14.8	14.8	14.8	32.362	284	284;255	2	1	21	1				0.0044313	3.0121	By matching	By matching	By MS/MS	By MS/MS	By MS/MS
Q6PHF1	Q6PHF1	2	2	2	Calcium regulated heat stable protein 1	carhsp1	>tr|Q6PHF1|Q6PHF1_DANRE Calcium regulated heat stable protein 1 OS=Danio rerio GN=carhsp1 PE=1 SV=1	1	2	2	2	0	1	0	2	1	1	0	1	0	2	1	1	0	1	0	2	1	1	13.5	13.5	13.5	16.521	155	155	1.2	4	1					0.009408	2.3424	By matching	By matching	By matching	By MS/MS	By MS/MS
E7FGP2;E7FDV9	E7FGP2;E7FDV9	6;6	6;6	6;6	Uncharacterized protein	cars	>tr|E7FGP2|E7FGP2_DANRE Uncharacterized protein OS=Danio rerio GN=cars PE=1 SV=2;>tr|E7FDV9|E7FDV9_DANRE Uncharacterized protein OS=Danio rerio GN=cars PE=1 SV=1	2	6	6	6	1	3	5	3	2	6	1	3	5	3	2	6	1	3	5	3	2	6	9.3	9.3	9.3	84.813	745	745;824	4.03			6	26	5	1	0	65.699	By MS/MS	By MS/MS	By MS/MS	By MS/MS	By MS/MS
E7FBP9	E7FBP9	11	11	11	Uncharacterized protein	casc4	>tr|E7FBP9|E7FBP9_DANRE Uncharacterized protein OS=Danio rerio GN=casc4 PE=1 SV=1	1	11	11	11	6	6	6	10	8	8	6	6	6	10	8	8	6	6	6	10	8	8	24.2	24.2	24.2	55.618	495	495	3.02	3	8	73	16			0	207.96	By MS/MS	By MS/MS	By MS/MS	By MS/MS	By MS/MS
F1QK58;F1QUQ9;F1QWL2	F1QK58;F1QUQ9;F1QWL2	33;30;30	33;30;30	19;17;16	Uncharacterized protein (Fragment)	caska	>tr|F1QK58|F1QK58_DANRE Uncharacterized protein (Fragment) OS=Danio rerio GN=caska PE=1 SV=1;>tr|F1QUQ9|F1QUQ9_DANRE Uncharacterized protein (Fragment) OS=Danio rerio GN=caska PE=1 SV=1;>tr|F1QWL2|F1QWL2_DANRE Uncharacterized protein (Fragment) OS=Danio re	3	33	33	19	20	28	27	17	20	23	20	28	27	17	20	23	10	17	14	8	10	11	37.6	37.6	25.2	103.18	907	907;899;901	3.93	13	47	70	88	172	1	0	94.479	By MS/MS	By MS/MS	By MS/MS	By MS/MS	By MS/MS
F1QG34;X1WF70	F1QG34	25;7	11;3	11;3	Uncharacterized protein (Fragment)	caskb	>tr|F1QG34|F1QG34_DANRE Uncharacterized protein (Fragment) OS=Danio rerio GN=caskb PE=1 SV=1	2	25	11	11	15	20	24	13	15	18	5	9	11	4	5	6	5	9	11	4	5	6	36	21.7	21.7	88.991	780	780;205	4.17	1	5	16	21	42	1	0	48.689	By MS/MS	By MS/MS	By MS/MS	By MS/MS	By MS/MS
Q6DI16	Q6DI16	9	9	9	Calsequestrin	casq2	>tr|Q6DI16|Q6DI16_DANRE Calsequestrin OS=Danio rerio GN=casq2 PE=1 SV=1	1	9	9	9	8	9	9	7	5	9	8	9	9	7	5	9	8	9	9	7	5	9	32	32	32	47.33	409	409	2.3	8	62	39	1			0	38.808	By MS/MS	By MS/MS	By MS/MS	By MS/MS	By MS/MS
E9QC46;E9QHK0;E9QFK5;E9QBC9;E9QCS2;E9QF35;E9QHU9;E9QGE0;E9QGB1;E9QDC1;F1R260	E9QC46;E9QHK0;E9QFK5;E9QBC9;E9QCS2;E9QF35;E9QHU9;E9QGE0	6;5;4;4;3;3;3;3;2;1;1	6;5;4;4;3;3;3;3;2;1;1	1;1;1;1;1;1;0;1;1;0;0	Uncharacterized protein	cast	>tr|E9QC46|E9QC46_DANRE Uncharacterized protein OS=Danio rerio GN=cast PE=1 SV=1;>tr|E9QHK0|E9QHK0_DANRE Uncharacterized protein OS=Danio rerio GN=cast PE=1 SV=1;>tr|E9QFK5|E9QFK5_DANRE Uncharacterized protein OS=Danio rerio GN=cast PE=1 SV=1;>tr|E9QBC9|E9	11	6	6	1	0	0	0	5	3	4	0	0	0	5	3	4	0	0	0	1	1	1	15.2	15.2	3	86.225	828	828;296;230;274;144;173;226;227;106;124;190	4.56	1		2	6	16	2	0	8.3562	By matching	By matching	By matching	By MS/MS	By MS/MS
F1R8E4;E7F1I8;F8W2C4;Q9PT92	F1R8E4;E7F1I8;F8W2C4;Q9PT92	26;26;25;21	26;26;25;21	26;26;25;21	Catalase	cat	>tr|F1R8E4|F1R8E4_DANRE Catalase OS=Danio rerio GN=cat PE=1 SV=1;>tr|E7F1I8|E7F1I8_DANRE Catalase OS=Danio rerio GN=cat PE=1 SV=1;>tr|F8W2C4|F8W2C4_DANRE Catalase (Fragment) OS=Danio rerio GN=cat PE=1 SV=1;>sp|Q9PT92|CATA_DANRE Catalase OS=Danio rerio GN=c	4	26	26	26	6	10	7	19	25	21	6	10	7	19	25	21	6	10	7	19	25	21	61.6	61.6	61.6	59.702	526	526;526;504;526	2.61	53	58	196	19	5	2	0	323.31	By MS/MS	By MS/MS	By matching	By MS/MS	By MS/MS
Q6YLH9	Q6YLH9	1	1	1	Caveolin	cav1	>tr|Q6YLH9|Q6YLH9_DANRE Caveolin OS=Danio rerio GN=cav1 PE=1 SV=1	1	1	1	1	1	1	0	0	0	0	1	1	0	0	0	0	1	1	0	0	0	0	11	11	11	20.653	181	181	1	2						0	6.1454	By MS/MS	By MS/MS	By matching	By matching	By matching
Q7SYD0	Q7SYD0	7	6	6	Carbonyl reductase 1	cbr1	>tr|Q7SYD0|Q7SYD0_DANRE Carbonyl reductase 1 OS=Danio rerio GN=cbr1 PE=1 SV=1	1	7	6	6	2	2	1	6	6	5	1	1	0	5	5	4	1	1	0	5	5	4	40.2	40.2	40.2	29.947	276	276	1.69	9	20					0	42.827	By matching	By MS/MS	By matching	By MS/MS	By MS/MS
A8KC02	A8KC02	10	10	9	LOC792137 protein	cbr1l	>tr|A8KC02|A8KC02_DANRE LOC792137 protein OS=Danio rerio GN=cbr1l PE=1 SV=1	1	10	10	9	1	2	2	7	10	7	1	2	2	7	10	7	0	1	1	6	9	6	56	56	50.2	29.979	277	277	1.83	10	48					0	80.843	By matching	By matching	By matching	By MS/MS	By MS/MS
F1QIC0	F1QIC0	2	2	2	Cystathionine beta-synthase	cbsb	>tr|F1QIC0|F1QIC0_DANRE Cystathionine beta-synthase OS=Danio rerio GN=cbsb PE=1 SV=1	1	2	2	2	0	0	0	2	0	1	0	0	0	2	0	1	0	0	0	2	0	1	3.2	3.2	3.2	65.859	597	597	3.33			2	1			1	-2	By matching	By matching	By matching	By MS/MS	By matching
F8W478;U3JB43;F8W402;Q6IQ71	F8W478;U3JB43;F8W402;Q6IQ71	1;1;1;1	1;1;1;1	1;1;1;1	Uncharacterized protein	cbx1b	>tr|F8W478|F8W478_DANRE Uncharacterized protein OS=Danio rerio GN=cbx1b PE=4 SV=1;>tr|U3JB43|U3JB43_DANRE Uncharacterized protein OS=Danio rerio GN=cbx1b PE=4 SV=1;>tr|F8W402|F8W402_DANRE Uncharacterized protein OS=Danio rerio GN=cbx1b PE=4 SV=1;>tr|Q6IQ71	4	1	1	1	0	0	0	1	0	1	0	0	0	1	0	1	0	0	0	1	0	1	19.1	19.1	19.1	10.142	89	89;127;155;203	1	6						0.0046557	2.9697	By matching	By matching	By matching	By matching	By matching
F1QSB2;Q5EAR6	F1QSB2;Q5EAR6	1;1	1;1	1;1	Uncharacterized protein	ccdc115	>tr|F1QSB2|F1QSB2_DANRE Uncharacterized protein OS=Danio rerio GN=ccdc115 PE=4 SV=1;>sp|Q5EAR6|CC115_DANRE Coiled-coil domain-containing protein 115 OS=Danio rerio GN=ccdc115 PE=2 SV=1	2	1	1	1	1	0	0	0	0	0	1	0	0	0	0	0	1	0	0	0	0	0	4.9	4.9	4.9	23.804	206	206;206	6						1	1	-2	By MS/MS	By matching	By matching	By matching	By matching
F1QA47	F1QA47	2	2	2	Uncharacterized protein	ccdc120	>tr|F1QA47|F1QA47_DANRE Uncharacterized protein OS=Danio rerio GN=ccdc120 PE=4 SV=1	1	2	2	2	0	2	0	0	0	1	0	2	0	0	0	1	0	2	0	0	0	1	4.6	4.6	4.6	67.44	615	615	3			3				0.0050811	2.8314	By matching	By MS/MS	By matching	By matching	By matching
F1R4U4	F1R4U4	2	2	2	Uncharacterized protein	ccdc127a	>tr|F1R4U4|F1R4U4_DANRE Uncharacterized protein OS=Danio rerio GN=ccdc127a PE=4 SV=1	1	2	2	2	1	0	1	2	1	2	1	0	1	2	1	2	1	0	1	2	1	2	5.9	5.9	5.9	31.877	269	269	2		9					0.0055328	2.7593	By matching	By matching	By MS/MS	By MS/MS	By MS/MS
E9QD51;E7FEI8	E9QD51;E7FEI8	22;22	22;22	22;22	Uncharacterized protein	ccdc136b	>tr|E9QD51|E9QD51_DANRE Uncharacterized protein OS=Danio rerio GN=ccdc136b PE=4 SV=2;>tr|E7FEI8|E7FEI8_DANRE Uncharacterized protein OS=Danio rerio GN=ccdc136b PE=4 SV=1	2	22	22	22	6	12	10	18	21	19	6	12	10	18	21	19	6	12	10	18	21	19	70.2	70.2	70.2	49.273	429	429;460	3.1		16	158	23	2	3	0	258.49	By MS/MS	By MS/MS	By MS/MS	By MS/MS	By MS/MS
E7FBL7	E7FBL7	2	2	2	Uncharacterized protein	ccdc177	>tr|E7FBL7|E7FBL7_DANRE Uncharacterized protein OS=Danio rerio GN=ccdc177 PE=4 SV=1	1	2	2	2	1	0	1	0	0	0	1	0	1	0	0	0	1	0	1	0	0	0	3.2	3.2	3.2	80.467	697	697	5					2		0.0046546	2.9677	By MS/MS	By matching	By MS/MS	By matching	By matching
E7FCL0;E7F397;F1QNZ3;F1QZ00;E7EXD2;F1R819;F1QAU2	E7FCL0;E7F397;F1QNZ3;F1QZ00;E7EXD2;F1R819;F1QAU2	2;2;2;2;2;1;1	2;2;2;2;2;1;1	2;2;2;2;2;1;1	Uncharacterized protein	ccdc187	>tr|E7FCL0|E7FCL0_DANRE Uncharacterized protein OS=Danio rerio GN=ccdc187 PE=4 SV=2;>tr|E7F397|E7F397_DANRE Uncharacterized protein OS=Danio rerio GN=ccdc187 PE=4 SV=2;>tr|F1QNZ3|F1QNZ3_DANRE Uncharacterized protein OS=Danio rerio GN=ccdc187 PE=4 SV=1;>tr|	7	2	2	2	0	1	2	0	1	1	0	1	2	0	1	1	0	1	2	0	1	1	8.2	8.2	8.2	28.298	243	243;345;347;360;720;455;492	2.88		5		2	1		0.0013441	4.0349	By matching	By matching	By MS/MS	By matching	By matching
B0S5H0;Q4V909	B0S5H0;Q4V909	2;2	2;2	2;2	Coiled-coil domain-containing protein 22	ccdc22	>tr|B0S5H0|B0S5H0_DANRE Coiled-coil domain-containing protein 22 OS=Danio rerio GN=ccdc22 PE=1 SV=1;>sp|Q4V909|CCD22_DANRE Coiled-coil domain-containing protein 22 OS=Danio rerio GN=ccdc22 PE=2 SV=1	2	2	2	2	1	1	1	1	2	1	1	1	1	1	2	1	1	1	1	1	2	1	7	7	7	72.044	639	639;639	2.18	3	5	1	2			0.0018272	3.6524	By matching	By matching	By matching	By matching	By MS/MS
F1QD64;E9QFQ6;E9QJM5	F1QD64;E9QFQ6;E9QJM5	2;1;1	2;1;1	2;1;1	Uncharacterized protein	ccdc28a	>tr|F1QD64|F1QD64_DANRE Uncharacterized protein OS=Danio rerio GN=ccdc28a PE=4 SV=1;>tr|E9QFQ6|E9QFQ6_DANRE Uncharacterized protein OS=Danio rerio GN=ccdc28a PE=4 SV=1;>tr|E9QJM5|E9QJM5_DANRE Uncharacterized protein OS=Danio rerio GN=ccdc28a PE=4 SV=1	3	2	2	2	2	2	1	2	2	1	2	2	1	2	2	1	2	2	1	2	2	1	13.9	13.9	13.9	20.193	180	180;181;184	1.08	12	1					0.00081455	4.1443	By matching	By matching	By MS/MS	By MS/MS	By MS/MS
F1R3V8;Q66I12	F1R3V8;Q66I12	4;4	4;4	4;4	Coiled-coil domain-containing protein 47	ccdc47	>tr|F1R3V8|F1R3V8_DANRE Coiled-coil domain-containing protein 47 OS=Danio rerio GN=ccdc47 PE=1 SV=1;>sp|Q66I12|CCD47_DANRE Coiled-coil domain-containing protein 47 OS=Danio rerio GN=ccdc47 PE=2 SV=1	2	4	4	4	1	4	3	4	3	4	1	4	3	4	3	4	1	4	3	4	3	4	13.6	13.6	13.6	56.145	486	486;486	3		4	32	4			0	26.669	By matching	By matching	By matching	By MS/MS	By MS/MS
F1QRW6	F1QRW6	12	12	12	Uncharacterized protein	ccdc51	>tr|F1QRW6|F1QRW6_DANRE Uncharacterized protein OS=Danio rerio GN=ccdc51 PE=1 SV=1	1	12	12	12	1	2	2	11	9	12	1	2	2	11	9	12	1	2	2	11	9	12	39.4	39.4	39.4	47.245	421	421	2.07	4	63	9				0	79.308	By matching	By matching	By matching	By MS/MS	By MS/MS
Q6PBK1	Q6PBK1	4	4	4	Coiled-coil domain-containing protein 58	ccdc58	>sp|Q6PBK1|CCD58_DANRE Coiled-coil domain-containing protein 58 OS=Danio rerio GN=ccdc58 PE=2 SV=2	1	4	4	4	0	0	0	4	4	4	0	0	0	4	4	4	0	0	0	4	4	4	38.9	38.9	38.9	16.37	144	144	1	25						0	10.783	By matching	By matching	By matching	By MS/MS	By MS/MS
F1QGC9	F1QGC9	2	2	2	Uncharacterized protein	ccdc90b	>tr|F1QGC9|F1QGC9_DANRE Uncharacterized protein OS=Danio rerio GN=ccdc90b PE=4 SV=1	1	2	2	2	0	0	0	2	1	1	0	0	0	2	1	1	0	0	0	2	1	1	9.5	9.5	9.5	29.352	253	253	1	4						0.0025094	3.2399	By matching	By matching	By matching	By MS/MS	By matching
Q32PM2	Q32PM2	1	1	1	Uncharacterized protein	ccdc92	>tr|Q32PM2|Q32PM2_DANRE Uncharacterized protein OS=Danio rerio GN=ccdc92 PE=2 SV=1	1	1	1	1	0	1	0	1	0	1	0	1	0	1	0	1	0	1	0	1	0	1	4.6	4.6	4.6	38.356	349	349	2.25		3	1				0.0064225	2.6707	By matching	By matching	By matching	By MS/MS	By matching
E7FAX6	E7FAX6	1	1	1	Uncharacterized protein	cckb	>tr|E7FAX6|E7FAX6_DANRE Uncharacterized protein OS=Danio rerio GN=cckb PE=3 SV=1	1	1	1	1	1	1	1	1	1	1	1	1	1	1	1	1	1	1	1	1	1	1	7.7	7.7	7.7	12.801	117	117	1	8						0.0053089	2.8058	By matching	By matching	By matching	By matching	By MS/MS
E7F3H3;E9QHW2	E7F3H3;E9QHW2	5;4	5;4	3;2	Uncharacterized protein	ccny	>tr|E7F3H3|E7F3H3_DANRE Uncharacterized protein OS=Danio rerio GN=ccny PE=4 SV=1;>tr|E9QHW2|E9QHW2_DANRE Uncharacterized protein OS=Danio rerio GN=ccny PE=3 SV=1	2	5	5	3	3	3	5	5	4	5	3	3	5	5	4	5	2	2	3	3	2	3	20.1	20.1	11.5	40.258	349	349;248	1.9	5	46					0	35.621	By MS/MS	By MS/MS	By MS/MS	By MS/MS	By MS/MS
Q08CI4	Q08CI4	4	4	4	Cyclin-Y-like protein 1	ccnyl1	>sp|Q08CI4|CCYL1_DANRE Cyclin-Y-like protein 1 OS=Danio rerio GN=ccnyl1 PE=2 SV=1	1	4	4	4	1	1	2	4	3	3	1	1	2	4	3	3	1	1	2	4	3	3	16.5	16.5	16.5	38.783	339	339	1.88	3	21					0	7.4626	By matching	By matching	By matching	By MS/MS	By MS/MS
Q7T2P2	Q7T2P2	18	18	18	T-complex protein 1 subunit gamma	cct3	>tr|Q7T2P2|Q7T2P2_DANRE T-complex protein 1 subunit gamma OS=Danio rerio GN=cct3 PE=1 SV=1	1	18	18	18	10	9	11	16	17	14	10	9	11	16	17	14	10	9	11	16	17	14	38.1	38.1	38.1	60.282	543	543	2.84	12	15	106	15			0	108.1	By MS/MS	By MS/MS	By MS/MS	By MS/MS	By MS/MS
Q6PH46	Q6PH46	18	18	18	T-complex protein 1 subunit delta	cct4	>tr|Q6PH46|Q6PH46_DANRE T-complex protein 1 subunit delta OS=Danio rerio GN=cct4 PE=1 SV=1	1	18	18	18	7	8	8	12	16	15	7	8	8	12	16	15	7	8	8	12	16	15	49.2	49.2	49.2	56.973	533	533	2.87	6	19	112	12			0	63.626	By MS/MS	By MS/MS	By MS/MS	By MS/MS	By MS/MS
Q6NVI6	Q6NVI6	20	20	20	Chaperonin containing TCP1, subunit 5 (Epsilon)	cct5	>tr|Q6NVI6|Q6NVI6_DANRE Chaperonin containing TCP1, subunit 5 (Epsilon) OS=Danio rerio GN=cct5 PE=1 SV=1	1	20	20	20	6	10	11	16	17	17	6	10	11	16	17	17	6	10	11	16	17	17	48.8	48.8	48.8	59.394	541	541	2.98		21	136	17			0	144.13	By MS/MS	By MS/MS	By MS/MS	By MS/MS	By MS/MS
Q7ZYX4;E9QGU4;E9QD64	Q7ZYX4;E9QGU4	21;20;10	21;20;10	21;20;10	Chaperonin containing TCP1, subunit 6A (Zeta 1)	cct6a	>tr|Q7ZYX4|Q7ZYX4_DANRE Chaperonin containing TCP1, subunit 6A (Zeta 1) OS=Danio rerio GN=cct6a PE=1 SV=1;>tr|E9QGU4|E9QGU4_DANRE Uncharacterized protein OS=Danio rerio GN=cct6a PE=1 SV=1	3	21	21	21	10	16	16	19	19	20	10	16	16	19	19	20	10	16	16	19	19	20	50.3	50.3	50.3	57.628	531	531;531;242	2.99	5	16	167	23			0	247.74	By MS/MS	By MS/MS	By MS/MS	By MS/MS	By MS/MS
B3DKJ0	B3DKJ0	24	24	24	Chaperonin containing TCP1, subunit 7 (Eta)	cct7	>tr|B3DKJ0|B3DKJ0_DANRE Chaperonin containing TCP1, subunit 7 (Eta) OS=Danio rerio GN=cct7 PE=1 SV=1	1	24	24	24	13	15	12	20	24	20	13	15	12	20	24	20	13	15	12	20	24	20	60.1	60.1	60.1	59.706	547	547	3.11	2		196	28	1		0	129.8	By MS/MS	By MS/MS	By MS/MS	By MS/MS	By MS/MS
Q7ZU96	Q7ZU96	19	19	19	Cct8 protein	cct8	>tr|Q7ZU96|Q7ZU96_DANRE Cct8 protein OS=Danio rerio GN=cct8 PE=1 SV=1	1	19	19	19	6	8	7	17	18	16	6	8	7	17	18	16	6	8	7	17	18	16	40.8	40.8	40.8	59.3	546	546	2.92	9	12	135	16			0	258.76	By MS/MS	By MS/MS	By MS/MS	By MS/MS	By MS/MS
F1QVT9;Q803R2	F1QVT9;Q803R2	3;3	3;3	3;3	Vacuolar fusion protein CCZ1 homolog	ccz1	>tr|F1QVT9|F1QVT9_DANRE Vacuolar fusion protein CCZ1 homolog OS=Danio rerio GN=ccz1 PE=1 SV=1;>sp|Q803R2|CCZ1_DANRE Vacuolar fusion protein CCZ1 homolog OS=Danio rerio GN=ccz1 PE=2 SV=1	2	3	3	3	2	1	2	2	1	1	2	1	2	2	1	1	2	1	2	2	1	1	8.1	8.1	8.1	55.925	480	480;480	3			12				0.0018339	3.7296	By MS/MS	By matching	By matching	By MS/MS	By matching
B8X730	B8X730	3	3	3	TNFR superfamily member 5	cd40	>tr|B8X730|B8X730_DANRE TNFR superfamily member 5 OS=Danio rerio GN=cd40 PE=2 SV=1	1	3	3	3	0	0	0	0	3	0	0	0	0	0	3	0	0	0	0	0	3	0	17.8	17.8	17.8	31.728	286	286	2		3					0.0018121	3.5672	By matching	By matching	By matching	By matching	By MS/MS
F8W2T5;F8W2L8;Q9PUT2	F8W2T5;F8W2L8;Q9PUT2	1;1;1	1;1;1	1;1;1	Uncharacterized protein	cd74a	>tr|F8W2T5|F8W2T5_DANRE Uncharacterized protein OS=Danio rerio GN=cd74a PE=4 SV=1;>tr|F8W2L8|F8W2L8_DANRE Uncharacterized protein OS=Danio rerio GN=cd74a PE=4 SV=1;>tr|Q9PUT2|Q9PUT2_DANRE Iclp1 protein OS=Danio rerio GN=cd74a PE=2 SV=1	3	1	1	1	0	0	0	1	1	1	0	0	0	1	1	1	0	0	0	1	1	1	27.1	27.1	27.1	5.36	48	48;171;237	1.25	3	1					0.0046341	2.9044	By matching	By matching	By matching	By MS/MS	By MS/MS
Q6PFU1	Q6PFU1	7	7	7	Tetraspanin	cd81a	>tr|Q6PFU1|Q6PFU1_DANRE Tetraspanin OS=Danio rerio GN=cd81a PE=1 SV=1	1	7	7	7	0	0	0	6	7	6	0	0	0	6	7	6	0	0	0	6	7	6	29.2	29.2	29.2	26.198	236	236	2.11	32	8	6	2	4	4	0	69.24	By matching	By matching	By matching	By MS/MS	By MS/MS
Q6AZB9	Q6AZB9	4	4	4	Tetraspanin	cd81b	>tr|Q6AZB9|Q6AZB9_DANRE Tetraspanin OS=Danio rerio GN=cd81b PE=2 SV=1	1	4	4	4	1	0	1	2	4	2	1	0	1	2	4	2	1	0	1	2	4	2	18.1	18.1	18.1	26.326	238	238	1.85	20	2			4	1	0	13.165	By matching	By matching	By matching	By MS/MS	By MS/MS
F1Q6P4	F1Q6P4	3	3	3	Tetraspanin	cd82a	>tr|F1Q6P4|F1Q6P4_DANRE Tetraspanin OS=Danio rerio GN=cd82a PE=1 SV=1	1	3	3	3	0	0	0	2	3	3	0	0	0	2	3	3	0	0	0	2	3	3	9.4	9.4	9.4	28.643	256	256	3.14	5	10	4	1	4	5	0	31.299	By matching	By matching	By matching	By MS/MS	By MS/MS
B8A4U1;B8A4U0	B8A4U1;B8A4U0	3;3	3;3	3;3	Uncharacterized protein	cd99	>tr|B8A4U1|B8A4U1_DANRE Uncharacterized protein OS=Danio rerio GN=cd99 PE=1 SV=1;>tr|B8A4U0|B8A4U0_DANRE Uncharacterized protein OS=Danio rerio GN=cd99 PE=1 SV=1	2	3	3	3	0	0	0	3	3	3	0	0	0	3	3	3	0	0	0	3	3	3	19.4	19.4	19.4	21.549	206	206;220	1.44	10	8					0	85.523	By matching	By matching	By matching	By MS/MS	By MS/MS
G1K2Q2	G1K2Q2	4	4	3	CD99 antigen-like protein 2	cd99l2	>tr|G1K2Q2|G1K2Q2_DANRE CD99 antigen-like protein 2 OS=Danio rerio GN=cd99l2 PE=4 SV=1	1	4	4	3	0	0	0	4	4	4	0	0	0	4	4	4	0	0	0	3	3	3	30.3	30.3	18.1	28.384	271	271	2.04	6	41	8				0	46.467	By matching	By matching	By matching	By MS/MS	By MS/MS
Q1L9H0;Q1L9G9;Q1L9G8;Q1L9G6	Q1L9H0;Q1L9G9;Q1L9G8;Q1L9G6	1;1;1;1	1;1;1;1	1;1;1;1	Tetraspanin	cd9b	>tr|Q1L9H0|Q1L9H0_DANRE Tetraspanin OS=Danio rerio GN=cd9b PE=3 SV=1;>tr|Q1L9G9|Q1L9G9_DANRE Tetraspanin OS=Danio rerio GN=cd9b PE=3 SV=1;>tr|Q1L9G8|Q1L9G8_DANRE Tetraspanin OS=Danio rerio GN=cd9b PE=3 SV=1;>tr|Q1L9G6|Q1L9G6_DANRE Tetraspanin OS=Danio reri	4	1	1	1	0	0	0	0	1	0	0	0	0	0	1	0	0	0	0	0	1	0	14.4	14.4	14.4	17.142	160	160;224;227;231	1	1						0.00081411	4.137	By matching	By matching	By matching	By matching	By MS/MS
Q52WY2;A3QJU6	Q52WY2	10;1	10;1	4;0	Ras-like protein Cdc42a	cdc42	>tr|Q52WY2|Q52WY2_DANRE Ras-like protein Cdc42a OS=Danio rerio GN=cdc42 PE=1 SV=1	2	10	10	4	5	6	6	7	9	8	5	6	6	7	9	8	3	3	3	3	4	4	42.4	42.4	11.5	21.369	191	191;209	1.36	80	8	1		1	4	0	38.186	By MS/MS	By MS/MS	By MS/MS	By MS/MS	By MS/MS
E7FD31	E7FD31	5	3	3	Non-specific serine/threonine protein kinase	cdc42bpaa	>tr|E7FD31|E7FD31_DANRE Non-specific serine/threonine protein kinase OS=Danio rerio GN=cdc42bpaa PE=1 SV=1	1	5	3	3	1	2	4	3	2	4	0	1	2	1	1	2	0	1	2	1	1	2	4.8	2.9	2.9	198.05	1757	1757	6						7	0.0066272	2.6192	By matching	By matching	By MS/MS	By matching	By matching
Q5TZ42;X1WGT3	Q5TZ42	14;1	13;0	13;0	Non-specific serine/threonine protein kinase	cdc42bpb	>tr|Q5TZ42|Q5TZ42_DANRE Non-specific serine/threonine protein kinase OS=Danio rerio GN=cdc42bpb PE=1 SV=1	2	14	13	13	5	4	6	9	7	11	5	3	5	8	6	10	5	3	5	8	6	10	8.8	8.2	8.2	193.14	1708	1708;232	5.73				3	10	47	0	22.884	By MS/MS	By MS/MS	By MS/MS	By MS/MS	By MS/MS
E7F7G6	E7F7G6	3	3	3	Uncharacterized protein	cdc42ep4b	>tr|E7F7G6|E7F7G6_DANRE Uncharacterized protein OS=Danio rerio GN=cdc42ep4b PE=4 SV=1	1	3	3	3	0	0	0	2	1	2	0	0	0	2	1	2	0	0	0	2	1	2	13.4	13.4	13.4	36.776	336	336	2.33		4	2				0	5.4262	By matching	By matching	By matching	By MS/MS	By matching
Q7ZUQ1	Q7ZUQ1	7	6	6	Cdc42l protein	cdc42l	>tr|Q7ZUQ1|Q7ZUQ1_DANRE Cdc42l protein OS=Danio rerio GN=cdc42l PE=1 SV=1	1	7	6	6	6	7	6	7	7	6	5	6	5	6	6	6	5	6	5	6	6	6	36.6	31.4	31.4	21.305	191	191	1.09	74	7					0	63.779	By MS/MS	By MS/MS	By MS/MS	By MS/MS	By MS/MS
A9JR56	A9JR56	2	2	2	CDC42 small effector protein 2	cdc42se2	>sp|A9JR56|C42S2_DANRE CDC42 small effector protein 2 OS=Danio rerio GN=cdc42se2 PE=3 SV=1	1	2	2	2	0	0	0	2	1	1	0	0	0	2	1	1	0	0	0	2	1	1	67.1	67.1	67.1	9.4256	85	85	1	7						0	9.0788	By matching	By matching	By matching	By MS/MS	By MS/MS
Q2MLR9	Q2MLR9	5	5	5	Cadherin 10 type II	cdh10a	>tr|Q2MLR9|Q2MLR9_DANRE Cadherin 10 type II OS=Danio rerio GN=cdh10a PE=2 SV=1	1	5	5	5	3	4	4	4	3	2	3	4	4	4	3	2	3	4	4	4	3	2	10.6	10.6	10.6	88.269	785	785	4.43			3	11	16		0	9.6028	By MS/MS	By MS/MS	By MS/MS	By MS/MS	By matching
B3DGG4;A5WVR1	B3DGG4;A5WVR1	9;8	9;8	9;8	Cadherin 11, osteoblast	cdh11	>tr|B3DGG4|B3DGG4_DANRE Cadherin 11, osteoblast OS=Danio rerio GN=cdh11 PE=2 SV=1;>tr|A5WVR1|A5WVR1_DANRE Uncharacterized protein OS=Danio rerio GN=cdh11 PE=4 SV=1	2	9	9	9	5	6	5	9	4	7	5	6	5	9	4	7	5	6	5	9	4	7	18.2	18.2	18.2	88.932	800	800;797	3.8	11	4		41	25		0	20.315	By MS/MS	By MS/MS	By MS/MS	By MS/MS	By MS/MS
F1R6D1	F1R6D1	15	15	15	Uncharacterized protein (Fragment)	cdh13	>tr|F1R6D1|F1R6D1_DANRE Uncharacterized protein (Fragment) OS=Danio rerio GN=cdh13 PE=1 SV=1	1	15	15	15	14	14	15	14	15	14	14	14	15	14	15	14	14	14	15	14	15	14	26.5	26.5	26.5	72.906	661	661	2.9	79	77	48	165	15		0	223.5	By MS/MS	By MS/MS	By MS/MS	By MS/MS	By MS/MS
G1K2E7;Q90275	G1K2E7;Q90275	24;24	24;24	24;24	Cadherin-2	cdh2	>tr|G1K2E7|G1K2E7_DANRE Cadherin-2 OS=Danio rerio GN=cdh2 PE=1 SV=1;>sp|Q90275|CADH2_DANRE Cadherin-2 OS=Danio rerio GN=cdh2 PE=2 SV=2	2	24	24	24	19	20	18	17	20	20	19	20	18	17	20	20	19	20	18	17	20	20	35.3	35.3	35.3	99.048	893	893;893	3.67	28	80	69	113	154	5	0	289.75	By MS/MS	By MS/MS	By MS/MS	By MS/MS	By MS/MS
F1QUS2	F1QUS2	3	3	3	Uncharacterized protein (Fragment)	cdh23	>tr|F1QUS2|F1QUS2_DANRE Uncharacterized protein (Fragment) OS=Danio rerio GN=cdh23 PE=4 SV=1	1	3	3	3	0	1	1	3	0	3	0	1	1	3	0	3	0	1	1	3	0	3	2	2	2	292.88	2678	2678	5.78					2	7	0.00054451	4.1828	By matching	By MS/MS	By matching	By MS/MS	By matching
F1QA99;B8A4Q1;F1Q9S5;E7F374	F1QA99	12;5;1;1	12;5;1;1	12;5;1;1	Uncharacterized protein	cdh24b	>tr|F1QA99|F1QA99_DANRE Uncharacterized protein OS=Danio rerio GN=cdh24b PE=4 SV=1	4	12	12	12	8	11	8	8	7	6	8	11	8	8	7	6	8	11	8	8	7	6	11.9	11.9	11.9	172.59	1586	1586;279;643;1870	4.01	8	10	6	22	39	6	0	34.343	By MS/MS	By MS/MS	By MS/MS	By MS/MS	By MS/MS
F1QVI3	F1QVI3	16	16	16	Uncharacterized protein (Fragment)	cdh4	>tr|F1QVI3|F1QVI3_DANRE Uncharacterized protein (Fragment) OS=Danio rerio GN=cdh4 PE=4 SV=1	1	16	16	16	12	15	12	10	11	11	12	15	12	10	11	11	12	15	12	10	11	11	28.4	28.4	28.4	95.055	864	864	4.14	7	13	21	37	92		0	59.321	By MS/MS	By MS/MS	By MS/MS	By MS/MS	By MS/MS
Q5WN09	Q5WN09	2	2	2	Cadherin 6	cdh6	>tr|Q5WN09|Q5WN09_DANRE Cadherin 6 OS=Danio rerio GN=cdh6 PE=2 SV=1	1	2	2	2	1	1	1	2	1	1	1	1	1	2	1	1	1	1	1	2	1	1	2.8	2.8	2.8	88.35	794	794	5					10		0.0093714	2.292	By matching	By MS/MS	By matching	By MS/MS	By MS/MS
E7F317;B0S6D4;F1RAY1	E7F317;B0S6D4	8;8;1	8;8;1	8;8;1	Uncharacterized protein	cdh7	>tr|E7F317|E7F317_DANRE Uncharacterized protein OS=Danio rerio GN=cdh7 PE=4 SV=1;>tr|B0S6D4|B0S6D4_DANRE Cdh7 protein OS=Danio rerio GN=cdh7 PE=2 SV=1	3	8	8	8	5	6	7	6	6	8	5	6	7	6	6	8	5	6	7	6	6	8	16	16	16	86.487	787	787;787;765	4.19	1		2	41	12	2	0	27.957	By MS/MS	By MS/MS	By MS/MS	By MS/MS	By MS/MS
F1QAB8	F1QAB8	8	8	8	Uncharacterized protein (Fragment)	cdh8	>tr|F1QAB8|F1QAB8_DANRE Uncharacterized protein (Fragment) OS=Danio rerio GN=cdh8 PE=4 SV=1	1	8	8	8	5	6	4	6	5	6	5	6	4	6	5	6	5	6	4	6	5	6	20.4	20.4	20.4	78.807	711	711	4.3	3			19	22		0	27.493	By MS/MS	By MS/MS	By MS/MS	By MS/MS	By matching
Q6DRN8	Q6DRN8	4	4	4	Cdipt protein	cdipt	>tr|Q6DRN8|Q6DRN8_DANRE Cdipt protein OS=Danio rerio GN=cdipt PE=1 SV=1	1	4	4	4	1	2	1	4	4	3	1	2	1	4	4	3	1	2	1	4	4	3	16.9	16.9	16.9	23.994	213	213	3.67	16	2	1	1	12	13	0	17.392	By matching	By matching	By matching	By MS/MS	By MS/MS
Q5RHX9	Q5RHX9	3	2	2	Uncharacterized protein	cdk16	>tr|Q5RHX9|Q5RHX9_DANRE Uncharacterized protein OS=Danio rerio GN=cdk16 PE=4 SV=1	1	3	2	2	1	2	2	1	1	2	0	1	1	0	0	1	0	1	1	0	0	1	6.5	4.9	4.9	60.017	526	526	3			3				0.0062053	2.699	By matching	By MS/MS	By MS/MS	By matching	By matching
Q9DE44	Q9DE44	4	3	3	Cyclin-dependent protein kinase 5	cdk5	>tr|Q9DE44|Q9DE44_DANRE Cyclin-dependent protein kinase 5 OS=Danio rerio GN=cdk5 PE=1 SV=1	1	4	3	3	4	3	2	4	4	4	3	2	1	3	3	3	3	2	1	3	3	3	13	10.3	10.3	33.399	292	292	1.55	10	12					0	5.8743	By MS/MS	By matching	By MS/MS	By MS/MS	By MS/MS
F1Q6W4;X1WG10	F1Q6W4;X1WG10	2;2	2;2	2;2	Uncharacterized protein	cdk5r1b	>tr|F1Q6W4|F1Q6W4_DANRE Uncharacterized protein OS=Danio rerio GN=cdk5r1b PE=4 SV=1;>tr|X1WG10|X1WG10_DANRE Uncharacterized protein OS=Danio rerio GN=cdk5r1b PE=4 SV=1	2	2	2	2	1	2	1	2	1	2	1	2	1	2	1	2	1	2	1	2	1	2	11.8	11.8	11.8	34.132	304	304;310	1.89	1	8					0.0022814	3.3397	By matching	By MS/MS	By MS/MS	By matching	By matching
B9X2H5;B9X2H6	B9X2H5;B9X2H6	18;18	18;18	18;18	Cyclin dependent kinase like 5 short	cdkl5	>tr|B9X2H5|B9X2H5_DANRE Cyclin dependent kinase like 5 short OS=Danio rerio GN=cdkl5 PE=2 SV=1;>tr|B9X2H6|B9X2H6_DANRE Cyclin dependent kinase like 5 long OS=Danio rerio GN=cdkl5 PE=2 SV=1	2	18	18	18	14	14	14	5	5	5	14	14	14	5	5	5	14	14	14	5	5	5	24.3	24.3	24.3	116.7	1039	1039;1080	4.05	5	11	19	17	47	7	0	135.63	By MS/MS	By MS/MS	By MS/MS	By matching	By MS/MS
I3IS51;Q5XJM4;I3ITJ4	I3IS51;Q5XJM4;I3ITJ4	1;1;1	1;1;1	1;1;1	Uncharacterized protein	cdkn2aipnl	>tr|I3IS51|I3IS51_DANRE Uncharacterized protein OS=Danio rerio GN=cdkn2aipnl PE=1 SV=1;>tr|Q5XJM4|Q5XJM4_DANRE Uncharacterized protein OS=Danio rerio GN=cdkn2aipnl PE=1 SV=1;>tr|I3ITJ4|I3ITJ4_DANRE Uncharacterized protein OS=Danio rerio GN=cdkn2aipnl PE=1	3	1	1	1	0	0	0	1	1	1	0	0	0	1	1	1	0	0	0	1	1	1	15.9	15.9	15.9	12.724	107	107;108;111	1	3						1	-2	By matching	By matching	By matching	By matching	By matching
A5PN44	A5PN44	1	1	1	Phosphatidate cytidylyltransferase (Fragment)	cds1	>tr|A5PN44|A5PN44_DANRE Phosphatidate cytidylyltransferase (Fragment) OS=Danio rerio GN=cds1 PE=1 SV=1	1	1	1	1	0	0	0	1	1	1	0	0	0	1	1	1	0	0	0	1	1	1	4.9	4.9	4.9	49.674	431	431	5.29				1	3	3	0.0050823	2.841	By matching	By matching	By matching	By MS/MS	By MS/MS
A2BGK0	A2BGK0	2	2	2	Phosphatidate cytidylyltransferase	cds2	>tr|A2BGK0|A2BGK0_DANRE Phosphatidate cytidylyltransferase OS=Danio rerio GN=cds2 PE=1 SV=1	1	2	2	2	0	0	1	2	2	2	0	0	1	2	2	2	0	0	1	2	2	2	7.9	7.9	7.9	51.096	444	444	4.87		1	4	8	11	14	0	32.753	By matching	By matching	By matching	By MS/MS	By MS/MS
Q7T370	Q7T370	1	1	1	Protein CDV3 homolog	cdv3	>sp|Q7T370|CDV3_DANRE Protein CDV3 homolog OS=Danio rerio GN=cdv3 PE=2 SV=1	1	1	1	1	0	0	0	1	0	0	0	0	0	1	0	0	0	0	0	1	0	0	10.6	10.6	10.6	26.229	236	236	2		1					1	-2	By matching	By matching	By matching	By MS/MS	By matching
A9C3S7;F1R8J2	A9C3S7;F1R8J2	4;4	4;4	4;4	Uncharacterized protein (Fragment)	celsr3	>tr|A9C3S7|A9C3S7_DANRE Uncharacterized protein (Fragment) OS=Danio rerio GN=celsr3 PE=4 SV=1;>tr|F1R8J2|F1R8J2_DANRE Uncharacterized protein (Fragment) OS=Danio rerio GN=celsr3 PE=4 SV=1	2	4	4	4	0	3	1	4	3	4	0	3	1	4	3	4	0	3	1	4	3	4	2.9	2.9	2.9	228.14	2065	2065;2916	5.89					2	17	0	4.8716	By matching	By matching	By matching	By MS/MS	By matching
E7FB11;F1Q7X5;E7FFC1;E7EZR1	E7FB11;F1Q7X5;E7FFC1;E7EZR1	3;3;3;2	3;3;3;2	3;3;3;2	Uncharacterized protein	cenpf	>tr|E7FB11|E7FB11_DANRE Uncharacterized protein OS=Danio rerio GN=cenpf PE=1 SV=1;>tr|F1Q7X5|F1Q7X5_DANRE Uncharacterized protein OS=Danio rerio GN=cenpf PE=1 SV=2;>tr|E7FFC1|E7FFC1_DANRE Uncharacterized protein OS=Danio rerio GN=cenpf PE=1 SV=1;>tr|E7EZR1	4	3	3	3	1	1	1	2	2	1	1	1	1	2	2	1	1	1	1	2	2	1	2.6	2.6	2.6	200.78	1737	1737;2708;2861;953	3.27	3		1	5	2		0	5.5422	By MS/MS	By matching	By MS/MS	By matching	By MS/MS
F1R3P9;Q5RG45	F1R3P9;Q5RG45	6;6	6;6	6;6	Centrosomal protein of 135 kDa	cep135	>tr|F1R3P9|F1R3P9_DANRE Centrosomal protein of 135 kDa OS=Danio rerio GN=cep135 PE=1 SV=1;>sp|Q5RG45|CP135_DANRE Centrosomal protein of 135 kDa OS=Danio rerio GN=cep135 PE=3 SV=2	2	6	6	6	2	1	6	1	0	4	2	1	6	1	0	4	2	1	6	1	0	4	6.8	6.8	6.8	135.63	1170	1170;1164	4.89			1	3	12	3	0	95.708	By MS/MS	By matching	By MS/MS	By matching	By matching
F1QAR8	F1QAR8	1	1	1	Uncharacterized protein	cep170aa	>tr|F1QAR8|F1QAR8_DANRE Uncharacterized protein OS=Danio rerio GN=cep170aa PE=1 SV=2	1	1	1	1	1	1	1	1	1	1	1	1	1	1	1	1	1	1	1	1	1	1	1.3	1.3	1.3	160.41	1479	1479	3.8	1	2	4	2	4	2	0.0018239	3.6467	By MS/MS	By MS/MS	By MS/MS	By matching	By matching
A2BE85;E9QIN7	A2BE85;E9QIN7	10;10	10;10	10;10	Uncharacterized protein	cep170ab	>tr|A2BE85|A2BE85_DANRE Uncharacterized protein OS=Danio rerio GN=cep170ab PE=4 SV=1;>tr|E9QIN7|E9QIN7_DANRE Uncharacterized protein OS=Danio rerio GN=cep170ab PE=4 SV=1	2	10	10	10	4	7	7	6	2	7	4	7	7	6	2	7	4	7	7	6	2	7	11.5	11.5	11.5	140.87	1296	1296;1297	4.59	1	3	5	13	11	16	0	24.91	By matching	By MS/MS	By MS/MS	By MS/MS	By MS/MS
B8JLM0	B8JLM0	2	2	2	Uncharacterized protein	cept1a	>tr|B8JLM0|B8JLM0_DANRE Uncharacterized protein OS=Danio rerio GN=cept1a PE=1 SV=1	1	2	2	2	0	0	0	1	2	0	0	0	0	1	2	0	0	0	0	1	2	0	5.6	5.6	5.6	47.537	426	426	6						5	0.0013477	4.0658	By matching	By matching	By matching	By MS/MS	By MS/MS
Q1LUZ9;F1R2A2;Q6GMJ1;F1R9X5	Q1LUZ9;F1R2A2;Q6GMJ1;F1R9X5	2;2;2;2	2;2;2;2	2;2;2;2	Carboxylic ester hydrolase	ces3	>tr|Q1LUZ9|Q1LUZ9_DANRE Carboxylic ester hydrolase OS=Danio rerio GN=ces3 PE=1 SV=1;>tr|F1R2A2|F1R2A2_DANRE Carboxylic ester hydrolase (Fragment) OS=Danio rerio GN=ces3 PE=1 SV=1;>tr|Q6GMJ1|Q6GMJ1_DANRE Carboxylic ester hydrolase (Fragment) OS=Danio rerio	4	2	2	2	0	0	0	2	2	2	0	0	0	2	2	2	0	0	0	2	2	2	2	2	2	60.297	549	549;552;555;556	3.22			7	2			0.0044412	3.0363	By matching	By matching	By matching	By MS/MS	By matching
E7F903	E7F903	5	5	5	Uncharacterized protein	cetn2	>tr|E7F903|E7F903_DANRE Uncharacterized protein OS=Danio rerio GN=cetn2 PE=4 SV=1	1	5	5	5	4	4	5	4	4	5	4	4	5	4	4	5	4	4	5	4	4	5	52.9	52.9	52.9	19.648	172	172	1	48						0	103.04	By matching	By MS/MS	By MS/MS	By MS/MS	By MS/MS
Q6TH32;Q6NZW3	Q6TH32	19;2	19;2	19;2	Muscle cofilin 2	cfl1	>tr|Q6TH32|Q6TH32_DANRE Muscle cofilin 2 OS=Danio rerio GN=cfl1 PE=1 SV=1	2	19	19	19	10	13	10	17	17	18	10	13	10	17	17	18	10	13	10	17	17	18	85.5	85.5	85.5	18.77	165	165;166	1.23	253	18	1	1	3	6	0	323.31	By MS/MS	By MS/MS	By MS/MS	By MS/MS	By MS/MS
Q7ZWD8	Q7ZWD8	2	2	2	Cfl1 protein	cfl1l	>tr|Q7ZWD8|Q7ZWD8_DANRE Cfl1 protein OS=Danio rerio GN=cfl1l PE=1 SV=1	1	2	2	2	0	0	0	2	2	2	0	0	0	2	2	2	0	0	0	2	2	2	17.2	17.2	17.2	18.436	163	163	1	11						0	4.9476	By matching	By matching	By matching	By MS/MS	By MS/MS
E7F263;F1RCV1	E7F263;F1RCV1	3;2	3;2	3;2	Uncharacterized protein	cgna	>tr|E7F263|E7F263_DANRE Uncharacterized protein OS=Danio rerio GN=cgna PE=4 SV=1;>tr|F1RCV1|F1RCV1_DANRE Uncharacterized protein (Fragment) OS=Danio rerio GN=cgna PE=4 SV=1	2	3	3	3	1	1	3	1	1	1	1	1	3	1	1	1	1	1	3	1	1	1	3.9	3.9	3.9	135.89	1182	1182;763	2.9	1	6			2	1	0.0053063	2.7992	By matching	By matching	By MS/MS	By matching	By matching
B2ZGJ1	B2ZGJ1	1	1	1	Choline O-acetyltransferase	chat	>sp|B2ZGJ1|CLAT_DANRE Choline O-acetyltransferase OS=Danio rerio GN=chat PE=2 SV=1	1	1	1	1	0	0	0	1	1	1	0	0	0	1	1	1	0	0	0	1	1	1	2	2	2	71.839	637	637	4				5			0.009589	2.2821	By matching	By matching	By matching	By matching	By MS/MS
Q6PBP6;E9QEC3	Q6PBP6;E9QEC3	2;1	2;1	2;1	Coiled-coil-helix-coiled-coil-helix domain containing 10	chchd10	>tr|Q6PBP6|Q6PBP6_DANRE Coiled-coil-helix-coiled-coil-helix domain containing 10 OS=Danio rerio GN=chchd10 PE=1 SV=1;>tr|E9QEC3|E9QEC3_DANRE Uncharacterized protein OS=Danio rerio GN=chchd10 PE=1 SV=1	2	2	2	2	0	0	0	2	1	0	0	0	0	2	1	0	0	0	0	2	1	0	34.3	34.3	34.3	14.193	143	143;105	1	4						0	16.892	By matching	By matching	By matching	By MS/MS	By MS/MS
Q6PBS8	Q6PBS8	4	4	4	Chchd2l protein	chchd2	>tr|Q6PBS8|Q6PBS8_DANRE Chchd2l protein OS=Danio rerio GN=chchd2 PE=1 SV=1	1	4	4	4	1	2	2	2	4	2	1	2	2	2	4	2	1	2	2	2	4	2	35.7	35.7	35.7	17.713	168	168	1.11	33	4					0	130.3	By matching	By MS/MS	By MS/MS	By MS/MS	By MS/MS
F1QJD0;Q5RH04	F1QJD0;Q5RH04	7;7	7;7	7;7	Uncharacterized protein	chchd3a	>tr|F1QJD0|F1QJD0_DANRE Uncharacterized protein OS=Danio rerio GN=chchd3a PE=1 SV=1;>tr|Q5RH04|Q5RH04_DANRE Uncharacterized protein OS=Danio rerio GN=chchd3a PE=1 SV=1	2	7	7	7	1	2	2	6	6	5	1	2	2	6	6	5	1	2	2	6	6	5	22.5	22.5	22.5	35.878	316	316;317	2.26	2	44	14	2			0	89.455	By MS/MS	By MS/MS	By MS/MS	By MS/MS	By MS/MS
F1QKE2;Q6DEI8	F1QKE2;Q6DEI8	1;1	1;1	1;1	Mitochondrial intermembrane space import and assembly protein 40	chchd4	>tr|F1QKE2|F1QKE2_DANRE Mitochondrial intermembrane space import and assembly protein 40 OS=Danio rerio GN=chchd4 PE=4 SV=1;>sp|Q6DEI8|MIA40_DANRE Mitochondrial intermembrane space import and assembly protein 40 OS=Danio rerio GN=chchd4 PE=2 SV=1	2	1	1	1	0	0	0	0	1	0	0	0	0	0	1	0	0	0	0	0	1	0	15.8	15.8	15.8	15.88	146	146;146	1	2						0.0044346	3.0146	By matching	By matching	By matching	By matching	By MS/MS
Q63ZW2	Q63ZW2	17	17	4	MICOS complex subunit mic25a	chchd6a	>sp|Q63ZW2|MC25A_DANRE MICOS complex subunit mic25a OS=Danio rerio GN=chchd6a PE=2 SV=1	1	17	17	4	5	11	7	12	17	11	5	11	7	12	17	11	0	0	0	0	4	0	53.6	53.6	17.6	27.54	239	239	1.67	55	113					0	323.31	By MS/MS	By MS/MS	By MS/MS	By MS/MS	By MS/MS
F1RBH3	F1RBH3	15	15	15	Uncharacterized protein	chchd6b	>tr|F1RBH3|F1RBH3_DANRE Uncharacterized protein OS=Danio rerio GN=chchd6b PE=1 SV=1	1	15	15	15	2	4	6	11	13	12	2	4	6	11	13	12	2	4	6	11	13	12	54	54	54	25.924	226	226	1.86	19	101	2				0	323.31	By MS/MS	By MS/MS	By MS/MS	By MS/MS	By MS/MS
F1QKA5	F1QKA5	2	2	2	Uncharacterized protein	chchd7	>tr|F1QKA5|F1QKA5_DANRE Uncharacterized protein OS=Danio rerio GN=chchd7 PE=4 SV=1	1	2	2	2	0	0	0	1	2	1	0	0	0	1	2	1	0	0	0	1	2	1	33	33	33	10.25	88	88	1	4						0	18.455	By matching	By matching	By matching	By matching	By MS/MS
E7EY13	E7EY13	17	17	17	Choline dehydrogenase	chdh	>tr|E7EY13|E7EY13_DANRE Choline dehydrogenase OS=Danio rerio GN=chdh PE=1 SV=1	1	17	17	17	1	0	0	16	16	15	1	0	0	16	16	15	1	0	0	16	16	15	42.1	42.1	42.1	65.277	585	585	3.05	1	10	103	17	1		0	72.364	By matching	By matching	By matching	By MS/MS	By MS/MS
F1RB70;Q7SYK0	F1RB70;Q7SYK0	6;6	6;6	6;6	Chitinase domain-containing protein 1	chid1	>tr|F1RB70|F1RB70_DANRE Chitinase domain-containing protein 1 OS=Danio rerio GN=chid1 PE=1 SV=1;>sp|Q7SYK0|CHID1_DANRE Chitinase domain-containing protein 1 OS=Danio rerio GN=chid1 PE=2 SV=1	2	6	6	6	0	0	0	6	6	5	0	0	0	6	6	5	0	0	0	6	6	5	25.1	25.1	25.1	44.275	391	391;391	2	1	28	1				0	12.643	By matching	By matching	By matching	By MS/MS	By MS/MS
E7F8Q3	E7F8Q3	20	20	20	Uncharacterized protein	chl1b	>tr|E7F8Q3|E7F8Q3_DANRE Uncharacterized protein OS=Danio rerio GN=chl1b PE=4 SV=1	1	20	20	20	3	0	1	15	18	16	3	0	1	15	18	16	3	0	1	15	18	16	21.4	21.4	21.4	139.81	1253	1253	4.39	1	11	46	44	56	48	0	93.165	By matching	By matching	By matching	By MS/MS	By MS/MS
Q6PHF0	Q6PHF0	1	1	1	Charged multivesicular body protein 1a	chmp1a	>sp|Q6PHF0|CHM1A_DANRE Charged multivesicular body protein 1a OS=Danio rerio GN=chmp1a PE=2 SV=1	1	1	1	1	1	1	1	1	1	0	1	1	1	1	1	0	1	1	1	1	1	0	4.5	4.5	4.5	21.888	198	198	1.22	7	2					0.0022779	3.3235	By MS/MS	By MS/MS	By MS/MS	By matching	By matching
Q7ZVB1	Q7ZVB1	1	1	1	Charged multivesicular body protein 1b	chmp1b	>sp|Q7ZVB1|CHM1B_DANRE Charged multivesicular body protein 1b OS=Danio rerio GN=chmp1b PE=2 SV=1	1	1	1	1	1	1	1	1	1	1	1	1	1	1	1	1	1	1	1	1	1	1	6	6	6	22.063	199	199	1.47	9	8					0	46.874	By MS/MS	By MS/MS	By MS/MS	By MS/MS	By MS/MS
F1R9G6;Q7ZVC4	F1R9G6;Q7ZVC4	4;4	4;4	3;3	Uncharacterized protein	chmp4ba	>tr|F1R9G6|F1R9G6_DANRE Uncharacterized protein OS=Danio rerio GN=chmp4ba PE=1 SV=1;>sp|Q7ZVC4|CHM4B_DANRE Charged multivesicular body protein 4b OS=Danio rerio GN=chmp4b PE=2 SV=1	2	4	4	3	4	3	3	4	4	4	4	3	3	4	4	4	3	2	2	3	3	3	22.7	22.7	15.5	24.784	220	220;220	1.89	4	32					0	124.03	By MS/MS	By MS/MS	By MS/MS	By MS/MS	By MS/MS
Q6IQ73	Q6IQ73	2	1	1	Charged multivesicular body protein 4c	chmp4c	>sp|Q6IQ73|CHM4C_DANRE Charged multivesicular body protein 4c OS=Danio rerio GN=chmp4c PE=2 SV=1	1	2	1	1	1	2	1	2	2	2	0	1	0	1	1	1	0	1	0	1	1	1	13.4	6.2	6.2	25.176	224	224	1.86	1	6					0	71.205	By matching	By MS/MS	By matching	By matching	By MS/MS
F8W3M3;G1K2G1;Q503V0	F8W3M3;G1K2G1;Q503V0	2;2;2	2;2;2	2;2;2	Uncharacterized protein	chmp6b	>tr|F8W3M3|F8W3M3_DANRE Uncharacterized protein OS=Danio rerio GN=chmp6b PE=1 SV=1;>tr|G1K2G1|G1K2G1_DANRE Uncharacterized protein OS=Danio rerio GN=chmp6b PE=1 SV=1;>sp|Q503V0|CHMP6_DANRE Charged multivesicular body protein 6 OS=Danio rerio GN=chmp6 PE=2	3	2	2	2	1	1	1	2	2	2	1	1	1	2	2	2	1	1	1	2	2	2	15.2	15.2	15.2	19.301	165	165;188;206	2	1	25	1				0.0018479	3.7987	By matching	By matching	By matching	By MS/MS	By MS/MS
Q7T2F7;Q6TH29;A2CE70	Q7T2F7;Q6TH29;A2CE70	8;7;6	8;7;6	8;7;6	Uncharacterized protein	chp1	>tr|Q7T2F7|Q7T2F7_DANRE Uncharacterized protein OS=Danio rerio GN=chp1 PE=1 SV=1;>tr|Q6TH29|Q6TH29_DANRE Calcium binding protein P22 OS=Danio rerio GN=chp1 PE=1 SV=1;>tr|A2CE70|A2CE70_DANRE Uncharacterized protein OS=Danio rerio GN=chp1 PE=1 SV=1	3	8	8	8	4	4	4	6	7	8	4	4	4	6	7	8	4	4	4	6	7	8	46.4	46.4	46.4	22.418	194	194;187;153	1.08	58	5					0	77.959	By matching	By MS/MS	By MS/MS	By MS/MS	By MS/MS
B3DKN8	B3DKN8	3	3	3	Muscarinic acetylcholine receptor	chrm2a	>tr|B3DKN8|B3DKN8_DANRE Muscarinic acetylcholine receptor OS=Danio rerio GN=chrm2a PE=2 SV=1	1	3	3	3	0	0	0	3	2	3	0	0	0	3	2	3	0	0	0	3	2	3	14.1	14.1	14.1	54.545	495	495	5.82					3	14	0	7.0138	By matching	By matching	By matching	By MS/MS	By MS/MS
E7F3U8	E7F3U8	2	2	2	Muscarinic acetylcholine receptor	chrm4a	>tr|E7F3U8|E7F3U8_DANRE Muscarinic acetylcholine receptor OS=Danio rerio GN=chrm4a PE=3 SV=1	1	2	2	2	0	1	1	1	2	1	0	1	1	1	2	1	0	1	1	1	2	1	9.2	9.2	9.2	56.085	513	513	5.1			1	4	8	8	0	31.569	By matching	By matching	By matching	By MS/MS	By MS/MS
Q08BW2;A5PM89	Q08BW2;A5PM89	2;2	2;2	2;2	Sulfotransferase	chst2a	>tr|Q08BW2|Q08BW2_DANRE Sulfotransferase OS=Danio rerio GN=chst2a PE=2 SV=1;>tr|A5PM89|A5PM89_DANRE Sulfotransferase OS=Danio rerio GN=chst2a PE=3 SV=1	2	2	2	2	2	2	1	1	1	0	2	2	1	1	1	0	2	2	1	1	1	0	7.3	7.3	7.3	48.687	423	423;464	3			9				0.0066429	2.6445	By MS/MS	By MS/MS	By MS/MS	By matching	By matching
X1WHI3;F1QE68	X1WHI3;F1QE68	1;1	1;1	1;1	Sulfotransferase	chst7	>tr|X1WHI3|X1WHI3_DANRE Sulfotransferase OS=Danio rerio GN=chst7 PE=3 SV=1;>tr|F1QE68|F1QE68_DANRE Sulfotransferase (Fragment) OS=Danio rerio GN=chst7 PE=3 SV=1	2	1	1	1	1	1	1	1	1	1	1	1	1	1	1	1	1	1	1	1	1	1	3.8	3.8	3.8	48.322	416	416;428	3.11			8	1			0.0059923	2.7292	By MS/MS	By matching	By MS/MS	By matching	By matching
F1Q5E1;A0A0A0MPI7;F1QAZ0	F1Q5E1;A0A0A0MPI7;F1QAZ0	4;4;3	4;4;3	4;4;3	Uncharacterized protein	cib1	>tr|F1Q5E1|F1Q5E1_DANRE Uncharacterized protein OS=Danio rerio GN=cib1 PE=4 SV=1;>tr|A0A0A0MPI7|A0A0A0MPI7_DANRE Uncharacterized protein OS=Danio rerio GN=cib1 PE=4 SV=1;>tr|F1QAZ0|F1QAZ0_DANRE Uncharacterized protein (Fragment) OS=Danio rerio GN=cib1 PE=4	3	4	4	4	3	3	3	3	4	2	3	3	3	3	4	2	3	3	3	3	4	2	31.4	31.4	31.4	21.41	188	188;188;154	1	28						0	7.5795	By MS/MS	By MS/MS	By matching	By MS/MS	By MS/MS
Q566W6	Q566W6	8	8	8	Uncharacterized protein	cirbpa	>tr|Q566W6|Q566W6_DANRE Uncharacterized protein OS=Danio rerio GN=cirbpa PE=1 SV=1	1	8	8	8	3	4	3	7	6	8	3	4	3	7	6	8	3	4	3	7	6	8	55.7	55.7	55.7	18.454	185	185	1	74						0	143.76	By MS/MS	By MS/MS	By MS/MS	By MS/MS	By MS/MS
F1R6L3;F1R6L4	F1R6L3;F1R6L4	9;7	9;7	3;3	Uncharacterized protein (Fragment)	cirbpb	>tr|F1R6L3|F1R6L3_DANRE Uncharacterized protein (Fragment) OS=Danio rerio GN=cirbpb PE=1 SV=1;>tr|F1R6L4|F1R6L4_DANRE Uncharacterized protein (Fragment) OS=Danio rerio GN=cirbpb PE=1 SV=1	2	9	9	3	4	4	4	9	5	7	4	4	4	9	5	7	2	2	1	3	2	2	42.9	42.9	15.2	23.494	224	224;220	1	72						0	134.96	By MS/MS	By MS/MS	By MS/MS	By MS/MS	By MS/MS
Q6PGY7	Q6PGY7	9	9	9	Uncharacterized protein	cisd1	>tr|Q6PGY7|Q6PGY7_DANRE Uncharacterized protein OS=Danio rerio GN=cisd1 PE=1 SV=1	1	9	9	9	6	5	5	6	9	5	6	5	5	6	9	5	6	5	5	6	9	5	54.2	54.2	54.2	11.834	107	107	1.71	82	1	1	1	1	12	0	202.38	By MS/MS	By MS/MS	By MS/MS	By MS/MS	By MS/MS
Q7T326;Z4YJ68	Q7T326;Z4YJ68	4;3	4;3	4;3	CDGSH iron-sulfur domain-containing protein 2	cisd2	>sp|Q7T326|CISD2_DANRE CDGSH iron-sulfur domain-containing protein 2 OS=Danio rerio GN=cisd2 PE=2 SV=1;>tr|Z4YJ68|Z4YJ68_DANRE CDGSH iron-sulfur domain-containing protein 2 OS=Danio rerio GN=cisd2 PE=1 SV=1	2	4	4	4	3	2	2	4	4	4	3	2	2	4	4	4	3	2	2	4	4	4	30.4	30.4	30.4	15.484	135	135;125	1	32						0	19.922	By matching	By matching	By MS/MS	By MS/MS	By MS/MS
E7F780	E7F780	22	22	22	Uncharacterized protein	ckap5	>tr|E7F780|E7F780_DANRE Uncharacterized protein OS=Danio rerio GN=ckap5 PE=1 SV=1	1	22	22	22	17	16	20	10	7	15	17	16	20	10	7	15	17	16	20	10	7	15	33.2	33.2	33.2	91.588	841	841	5.56			3	14	22	95	0	92.491	By MS/MS	By MS/MS	By MS/MS	By MS/MS	By MS/MS
Q08BV6;B8JJ23;B8JJ24	Q08BV6	9;4;4	1;1;1	1;1;1	Uncharacterized protein	ckba	>tr|Q08BV6|Q08BV6_DANRE Uncharacterized protein OS=Danio rerio GN=ckba PE=1 SV=1	3	9	1	1	2	2	5	8	8	8	0	0	0	1	0	1	0	0	0	1	0	1	24.1	4.2	4.2	42.866	381	381;260;269	2		3					1	-2	By matching	By matching	By matching	By matching	By matching
Q8AY63;R4GE87;F6NIF4;R4GEP9;R4GDX0	Q8AY63;R4GE87;F6NIF4	37;25;19;8;4	37;25;19;8;4	28;18;17;8;4	Brain-subtype creatine kinase	ckbb	>tr|Q8AY63|Q8AY63_DANRE Brain-subtype creatine kinase OS=Danio rerio GN=ckbb PE=1 SV=1;>tr|R4GE87|R4GE87_DANRE Uncharacterized protein OS=Danio rerio GN=ckbb PE=1 SV=1;>tr|F6NIF4|F6NIF4_DANRE Uncharacterized protein OS=Danio rerio GN=ckbb PE=1 SV=1	5	37	37	28	12	13	21	32	35	31	12	13	21	32	35	31	9	11	15	24	26	23	76.9	76.9	58.5	42.883	381	381;241;261;118;40	2.04	243	628	129	24	17	14	0	323.31	By MS/MS	By MS/MS	By MS/MS	By MS/MS	By MS/MS
Q7T306;A2BHA3	Q7T306;A2BHA3	8;5	5;3	5;3	Ckmb protein	ckmb	>tr|Q7T306|Q7T306_DANRE Ckmb protein OS=Danio rerio GN=ckmb PE=1 SV=1;>tr|A2BHA3|A2BHA3_DANRE Uncharacterized protein OS=Danio rerio GN=ckma PE=1 SV=1	2	8	5	5	2	1	3	8	8	8	1	0	0	5	5	5	1	0	0	5	5	5	26.3	17.1	17.1	42.851	380	380;381	2.08	2	30	5				0	36.75	By matching	By matching	By matching	By MS/MS	By MS/MS
Q7ZUN7;E9QB96	Q7ZUN7	35;13	35;13	33;13	Ckmt1 protein	ckmt1	>tr|Q7ZUN7|Q7ZUN7_DANRE Ckmt1 protein OS=Danio rerio GN=ckmt1 PE=1 SV=1	2	35	35	33	29	32	31	23	35	27	29	32	31	23	35	27	27	30	29	22	33	25	76.7	76.7	72.9	46.706	417	417;152	2.21	205	581	134	59	26	24	0	323.31	By MS/MS	By MS/MS	By MS/MS	By MS/MS	By MS/MS
F1Q766	F1Q766	9	8	8	Uncharacterized protein	ckmt2a	>tr|F1Q766|F1Q766_DANRE Uncharacterized protein OS=Danio rerio GN=ckmt2a PE=1 SV=1	1	9	8	8	7	7	8	7	7	6	6	6	7	6	6	5	6	6	7	6	6	5	26.9	24.7	24.7	46.895	417	417	2.06	2	47	5				0	26.279	By MS/MS	By MS/MS	By MS/MS	By MS/MS	By MS/MS
Q6PC86;A8WG85	Q6PC86;A8WG85	3;3	1;1	1;1	Creatine kinase, mitochondrial 2 (Sarcomeric)	ckmt2b	>tr|Q6PC86|Q6PC86_DANRE Creatine kinase, mitochondrial 2 (Sarcomeric) OS=Danio rerio GN=ckmt2b PE=1 SV=1;>tr|A8WG85|A8WG85_DANRE Ckmt2 protein OS=Danio rerio GN=ckmt2b PE=1 SV=1	2	3	1	1	3	3	3	2	3	3	1	1	1	1	1	1	1	1	1	1	1	1	9.2	3.1	3.1	46.294	413	413;413	2.14		6	1				1	-2	By matching	By matching	By MS/MS	By matching	By MS/MS
A8WHM7;F1R253;F1QZJ2	A8WHM7;F1R253	22;21;1	20;19;1	19;18;1	Uncharacterized protein	clasp1a	>tr|A8WHM7|A8WHM7_DANRE Uncharacterized protein OS=Danio rerio GN=clasp1a PE=1 SV=1;>tr|F1R253|F1R253_DANRE Uncharacterized protein OS=Danio rerio GN=clasp1a PE=1 SV=1	3	22	20	19	15	18	17	13	12	16	13	16	15	12	10	14	12	16	15	12	10	14	18.4	17.4	16.8	164.77	1492	1492;1534;126	4.87	1	4	14	31	43	56	0	72.335	By MS/MS	By MS/MS	By MS/MS	By MS/MS	By MS/MS
F1QJS2;A3KPT4;F1R161;I3IT98	F1QJS2;A3KPT4;F1R161	53;51;50;7	53;51;50;7	3;2;1;1	CLIP-associating protein 2	clasp2	>tr|F1QJS2|F1QJS2_DANRE CLIP-associating protein 2 OS=Danio rerio GN=clasp2 PE=1 SV=1;>tr|A3KPT4|A3KPT4_DANRE CLIP-associating protein 2 OS=Danio rerio GN=clasp2 PE=1 SV=1;>tr|F1R161|F1R161_DANRE CLIP-associating protein 2 (Fragment) OS=Danio rerio GN=clas	4	53	53	3	38	43	38	32	36	40	38	43	38	32	36	40	2	2	2	3	2	3	43.3	43.3	4.1	167.58	1529	1529;1476;1250;236	4.28	31	59	86	161	254	122	0	323.31	By MS/MS	By MS/MS	By MS/MS	By MS/MS	By MS/MS
A5PMN6	A5PMN6	2	2	1	Uncharacterized protein	clcn2	>tr|A5PMN6|A5PMN6_DANRE Uncharacterized protein OS=Danio rerio GN=clcn2 PE=4 SV=5	1	2	2	1	0	1	1	1	0	1	0	1	1	1	0	1	0	1	1	0	0	1	4.4	4.4	2.1	72.822	657	657	4			2	1		1	1	-2	By matching	By MS/MS	By matching	By MS/MS	By matching
F1R7J9;A1A5X0;F1QW31	F1R7J9;A1A5X0;F1QW31	2;2;2	2;2;2	2;2;2	Chloride channel protein	clcn3	>tr|F1R7J9|F1R7J9_DANRE Chloride channel protein OS=Danio rerio GN=clcn3 PE=3 SV=1;>tr|A1A5X0|A1A5X0_DANRE Chloride channel protein (Fragment) OS=Danio rerio GN=clcn3 PE=2 SV=1;>tr|F1QW31|F1QW31_DANRE Chloride channel protein OS=Danio rerio GN=clcn3 PE=3 S	3	2	2	2	0	0	0	1	1	0	0	0	0	1	1	0	0	0	0	1	1	0	3.9	3.9	3.9	79.942	726	726;752;874	5.4				1	1	3	0.001334	3.9348	By matching	By matching	By matching	By MS/MS	By MS/MS
F1QXH5;E7FFG9;E9QE68;F1QXU8;X1WEF7	F1QXH5	7;3;2;2;2	7;3;2;2;2	7;3;2;2;2	Chloride channel protein	clcn4	>tr|F1QXH5|F1QXH5_DANRE Chloride channel protein OS=Danio rerio GN=clcn4 PE=3 SV=1	5	7	7	7	0	2	3	5	4	6	0	2	3	5	4	6	0	2	3	5	4	6	12.9	12.9	12.9	85.501	768	768;811;720;784;819	5.05				14	11	16	0	10.419	By matching	By matching	By matching	By MS/MS	By MS/MS
E7F798	E7F798	7	7	7	Chloride channel protein	clcn6	>tr|E7F798|E7F798_DANRE Chloride channel protein OS=Danio rerio GN=clcn6 PE=3 SV=1	1	7	7	7	4	4	4	4	2	6	4	4	4	4	2	6	4	4	4	4	2	6	10	10	10	96.9	863	863	4.34				26	6	3	0	16.146	By MS/MS	By MS/MS	By MS/MS	By MS/MS	By matching
F1QNV1;F1QNP3	F1QNV1;F1QNP3	3;3	3;3	3;3	Chloride channel protein	clcn7	>tr|F1QNV1|F1QNV1_DANRE Chloride channel protein OS=Danio rerio GN=clcn7 PE=3 SV=1;>tr|F1QNP3|F1QNP3_DANRE Chloride channel protein OS=Danio rerio GN=clcn7 PE=3 SV=1	2	3	3	3	0	1	0	3	2	3	0	1	0	3	2	3	0	1	0	3	2	3	5	5	5	88.259	795	795;795	5.07			3	2		9	0	6.0094	By matching	By MS/MS	By matching	By matching	By MS/MS
F1R031	F1R031	2	2	2	Uncharacterized protein	cldnd1a	>tr|F1R031|F1R031_DANRE Uncharacterized protein OS=Danio rerio GN=cldnd1a PE=4 SV=1	1	2	2	2	1	1	1	1	0	2	1	1	1	1	0	2	1	1	1	1	0	2	8.7	8.7	8.7	27.875	252	252	1.75	2	6					0.0044368	3.0192	By matching	By matching	By matching	By MS/MS	By matching
Q6DBT9	Q6DBT9	2	2	2	Claudin	cldnk	>tr|Q6DBT9|Q6DBT9_DANRE Claudin OS=Danio rerio GN=cldnk PE=1 SV=1	1	2	2	2	2	1	1	2	1	2	2	1	1	2	1	2	2	1	1	2	1	2	6	6	6	22.844	216	216	2.94	10		1		2	5	0	6.1017	By MS/MS	By matching	By MS/MS	By MS/MS	By MS/MS
Q08BY9	Q08BY9	12	12	12	Calmegin	clgn	>tr|Q08BY9|Q08BY9_DANRE Calmegin OS=Danio rerio GN=clgn PE=1 SV=1	1	12	12	12	2	1	0	11	8	11	2	1	0	11	8	11	2	1	0	11	8	11	25.2	25.2	25.2	71.513	630	630	3.55	4	15	20	60	12		0	41.423	By MS/MS	By MS/MS	By matching	By MS/MS	By MS/MS
E7F582	E7F582	5	4	4	Uncharacterized protein	clip1	>tr|E7F582|E7F582_DANRE Uncharacterized protein OS=Danio rerio GN=clip1 PE=4 SV=1	1	5	4	4	0	1	0	4	4	5	0	0	0	3	3	4	0	0	0	3	3	4	9.8	7.9	7.9	87.857	787	787	5					16		0	8.9364	By matching	By matching	By matching	By MS/MS	By MS/MS
F1QIN6;F8W339;F8W4J2;F8W496	F1QIN6;F8W339	11;11;3;1	11;11;3;1	10;10;3;1	Uncharacterized protein (Fragment)	clip2	>tr|F1QIN6|F1QIN6_DANRE Uncharacterized protein (Fragment) OS=Danio rerio GN=clip2 PE=1 SV=1;>tr|F8W339|F8W339_DANRE Uncharacterized protein OS=Danio rerio GN=clip2 PE=1 SV=1	4	11	11	10	3	5	6	8	7	9	3	5	6	8	7	9	3	4	6	7	6	8	14.9	14.9	13.4	111.15	992	992;1041;208;108	5.06			1	3	50	9	0	50.814	By matching	By MS/MS	By MS/MS	By MS/MS	By MS/MS
F1REL5	F1REL5	4	4	4	Uncharacterized protein	clip3	>tr|F1REL5|F1REL5_DANRE Uncharacterized protein OS=Danio rerio GN=clip3 PE=4 SV=1	1	4	4	4	1	3	4	3	3	4	1	3	4	3	3	4	1	3	4	3	3	4	10.2	10.2	10.2	59.235	539	539	2.92	1	1	21	1			0	6.9055	By matching	By MS/MS	By MS/MS	By matching	By MS/MS
X1WCM1	X1WCM1	6	6	6	Uncharacterized protein	clmn	>tr|X1WCM1|X1WCM1_DANRE Uncharacterized protein OS=Danio rerio GN=clmn PE=4 SV=1	1	6	6	6	4	6	3	2	2	3	4	6	3	2	2	3	4	6	3	2	2	3	9.7	9.7	9.7	116.99	1052	1052	5.04				2	20	3	0	11.372	By MS/MS	By MS/MS	By matching	By matching	By matching
A2BHT9;Q5PNM4	A2BHT9;Q5PNM4	1;1	1;1	1;1	ATP-dependent Clp protease proteolytic subunit	clpp	>tr|A2BHT9|A2BHT9_DANRE ATP-dependent Clp protease proteolytic subunit OS=Danio rerio GN=clpp PE=1 SV=1;>tr|Q5PNM4|Q5PNM4_DANRE ATP-dependent Clp protease proteolytic subunit OS=Danio rerio GN=clpp PE=1 SV=1	2	1	1	1	0	0	0	1	1	1	0	0	0	1	1	1	0	0	0	1	1	1	6.8	6.8	6.8	24.04	220	220;266	1.71	2	5					0	9.8415	By matching	By matching	By matching	By MS/MS	By MS/MS
F1R5K1;Q6DEL2	F1R5K1;Q6DEL2	4;4	4;4	4;4	Cleft lip and palate transmembrane protein 1 homolog	clptm1	>tr|F1R5K1|F1R5K1_DANRE Cleft lip and palate transmembrane protein 1 homolog OS=Danio rerio GN=clptm1 PE=1 SV=1;>sp|Q6DEL2|CLPT1_DANRE Cleft lip and palate transmembrane protein 1 homolog OS=Danio rerio GN=clptm1 PE=2 SV=1	2	4	4	4	1	0	0	4	1	3	1	0	0	4	1	3	1	0	0	4	1	3	10.8	10.8	10.8	72.898	631	631;631	5.04		1	2	4	5	12	0	8.9622	By matching	By matching	By matching	By MS/MS	By matching
Q6DHU1	Q6DHU1	2	2	2	Cleft lip and palate transmembrane protein 1-like protein	clptm1l	>sp|Q6DHU1|CLP1L_DANRE Cleft lip and palate transmembrane protein 1-like protein OS=Danio rerio GN=clptm1l PE=2 SV=1	1	2	2	2	2	1	2	2	2	2	2	1	2	2	2	2	2	1	2	2	2	2	5.2	5.2	5.2	62.496	538	538	4.89			8		7	13	0	7.8868	By MS/MS	By MS/MS	By MS/MS	By MS/MS	By MS/MS
F1R520;E9QIY1;E7EYL3;F1QW86	F1R520;E9QIY1;E7EYL3	9;9;9;4	9;9;9;4	9;9;9;4	Uncharacterized protein	clstn1	>tr|F1R520|F1R520_DANRE Uncharacterized protein OS=Danio rerio GN=clstn1 PE=4 SV=1;>tr|E9QIY1|E9QIY1_DANRE Uncharacterized protein OS=Danio rerio GN=clstn1 PE=4 SV=1;>tr|E7EYL3|E7EYL3_DANRE Uncharacterized protein OS=Danio rerio GN=clstn1 PE=4 SV=1	4	9	9	9	1	0	1	8	6	9	1	0	1	8	6	9	1	0	1	8	6	9	13.9	13.9	13.9	106.85	954	954;964;971;317	4.81		1	2	13	47	7	0	25.87	By matching	By matching	By matching	By MS/MS	By MS/MS
X1WDZ1;E9QCL6	X1WDZ1;E9QCL6	1;1	1;1	1;1	Uncharacterized protein (Fragment)	clstn3	>tr|X1WDZ1|X1WDZ1_DANRE Uncharacterized protein (Fragment) OS=Danio rerio GN=clstn3 PE=4 SV=1;>tr|E9QCL6|E9QCL6_DANRE Uncharacterized protein OS=Danio rerio GN=clstn3 PE=4 SV=1	2	1	1	1	0	0	0	1	1	1	0	0	0	1	1	1	0	0	0	1	1	1	2.3	2.3	2.3	105.88	960	960;969	4.88				2	5	1	0	17.37	By matching	By matching	By matching	By MS/MS	By MS/MS
Q6P937;E9QDE6	Q6P937;E9QDE6	9;7	9;7	3;1	Clathrin, light chain (Lca)	clta	>tr|Q6P937|Q6P937_DANRE Clathrin, light chain (Lca) OS=Danio rerio GN=clta PE=1 SV=1;>tr|E9QDE6|E9QDE6_DANRE Uncharacterized protein OS=Danio rerio GN=clta PE=1 SV=1	2	9	9	3	3	4	3	8	8	8	3	4	3	8	8	8	0	0	0	2	3	2	41.3	41.3	21.7	26.312	235	235;223	1.66	38	73					0	81.111	By matching	By MS/MS	By MS/MS	By MS/MS	By MS/MS
F1R966	F1R966	79	28	28	Clathrin heavy chain	cltca	>tr|F1R966|F1R966_DANRE Clathrin heavy chain OS=Danio rerio GN=cltca PE=1 SV=1	1	79	28	28	39	37	29	59	72	67	9	9	6	21	23	25	9	9	6	21	23	25	50.5	19.8	19.8	191.82	1680	1680	4.97	1	6	22	112	96	166	0	323.31	By MS/MS	By MS/MS	By MS/MS	By MS/MS	By MS/MS
E9QBV1;E9QD79;E9QG93;F1R4U8;Q5EAQ7	E9QBV1;E9QD79;E9QG93	86;85;85;14;5	86;85;85;14;5	33;32;32;7;3	Clathrin heavy chain	cltcb	>tr|E9QBV1|E9QBV1_DANRE Clathrin heavy chain OS=Danio rerio GN=cltcb PE=1 SV=1;>tr|E9QD79|E9QD79_DANRE Clathrin heavy chain OS=Danio rerio GN=cltcb PE=1 SV=1;>tr|E9QG93|E9QG93_DANRE Clathrin heavy chain OS=Danio rerio GN=cltcb PE=1 SV=1	5	86	86	33	39	35	32	67	79	73	39	35	32	67	79	73	8	7	9	27	28	29	52.2	52.2	22.1	191.63	1677	1677;1678;1683;318;89	4.82	32	44	120	333	380	564	0	323.31	By MS/MS	By MS/MS	By MS/MS	By MS/MS	By MS/MS
Q5SPP0	Q5SPP0	2	2	2	Clavesin-2	clvs2	>sp|Q5SPP0|CLVS2_DANRE Clavesin-2 OS=Danio rerio GN=clvs2 PE=2 SV=1	1	2	2	2	0	0	0	2	1	1	0	0	0	2	1	1	0	0	0	2	1	1	8.5	8.5	8.5	38.119	329	329	1.88	1	7					0	13.963	By matching	By matching	By matching	By MS/MS	By MS/MS
Q1JPT8;B0S690	Q1JPT8	3;1	3;1	3;1	Uncharacterized protein	clybl	>tr|Q1JPT8|Q1JPT8_DANRE Uncharacterized protein OS=Danio rerio GN=clybl PE=1 SV=1	2	3	3	3	0	0	0	3	2	3	0	0	0	3	2	3	0	0	0	3	2	3	12.2	12.2	12.2	37.932	343	343;120	2		14					0	6.7233	By matching	By matching	By matching	By MS/MS	By MS/MS
Q5RH89;Q0E671	Q5RH89;Q0E671	1;1	1;1	1;1	Uncharacterized protein	cmasa	>tr|Q5RH89|Q5RH89_DANRE Uncharacterized protein OS=Danio rerio GN=cmasa PE=1 SV=1;>tr|Q0E671|Q0E671_DANRE Cytidine monophosphate sialic acid synthetase 1 OS=Danio rerio GN=cmasa PE=1 SV=1	2	1	1	1	0	1	0	1	0	1	0	1	0	1	0	1	0	1	0	1	0	1	3.9	3.9	3.9	46.145	411	411;430	2.75		1	3				0.0025246	3.2815	By matching	By matching	By matching	By matching	By matching
F1RD15	F1RD15	6	6	6	Uncharacterized protein	cmc1	>tr|F1RD15|F1RD15_DANRE Uncharacterized protein OS=Danio rerio GN=cmc1 PE=1 SV=1	1	6	6	6	1	2	2	4	6	4	1	2	2	4	6	4	1	2	2	4	6	4	53.3	53.3	53.3	12.729	107	107	1	37						0	18.914	By matching	By matching	By matching	By MS/MS	By MS/MS
Q7ZWE9;A5WWI2;F1QP56;A5WWI1	Q7ZWE9;A5WWI2;F1QP56;A5WWI1	10;9;9;9	10;9;9;9	10;9;9;9	UMP-CMP kinase	cmpk	>sp|Q7ZWE9|KCY_DANRE UMP-CMP kinase OS=Danio rerio GN=cmpk PE=2 SV=2;>tr|A5WWI2|A5WWI2_DANRE UMP-CMP kinase OS=Danio rerio GN=cmpk PE=1 SV=1;>tr|F1QP56|F1QP56_DANRE UMP-CMP kinase (Fragment) OS=Danio rerio GN=cmpk PE=1 SV=1;>tr|A5WWI1|A5WWI1_DANRE UMP-CMP	4	10	10	10	2	4	3	10	9	10	2	4	3	10	9	10	2	4	3	10	9	10	55.6	55.6	55.6	22.423	196	196;219;221;225	1.06	60	4					0	23.677	By matching	By matching	By matching	By MS/MS	By MS/MS
A7YYE5	A7YYE5	2	2	2	CKLF-like MARVEL transmembrane domain containing 4	cmtm4	>tr|A7YYE5|A7YYE5_DANRE CKLF-like MARVEL transmembrane domain containing 4 OS=Danio rerio GN=cmtm4 PE=2 SV=1	1	2	2	2	2	2	2	2	2	2	2	2	2	2	2	2	2	2	2	2	2	2	12	12	12	23.219	208	208	1.77	24	1	1			4	0	14.12	By MS/MS	By MS/MS	By MS/MS	By MS/MS	By MS/MS
Q1LYM1	Q1LYM1	2	2	2	CKLF-like MARVEL transmembrane domain containing 6	cmtm6	>tr|Q1LYM1|Q1LYM1_DANRE CKLF-like MARVEL transmembrane domain containing 6 OS=Danio rerio GN=cmtm6 PE=1 SV=1	1	2	2	2	1	1	1	2	2	2	1	1	1	2	2	2	1	1	1	2	2	2	15.3	15.3	15.3	20.637	189	189	1	10						0	5.2434	By matching	By matching	By matching	By MS/MS	By MS/MS
E7FCQ0;F1Q6Z5;E9QBN6	E7FCQ0;F1Q6Z5;E9QBN6	2;2;1	2;2;1	2;2;1	Uncharacterized protein	cnbpb	>tr|E7FCQ0|E7FCQ0_DANRE Uncharacterized protein OS=Danio rerio GN=cnbpb PE=1 SV=2;>tr|F1Q6Z5|F1Q6Z5_DANRE Uncharacterized protein OS=Danio rerio GN=cnbpa PE=1 SV=1;>tr|E9QBN6|E9QBN6_DANRE Uncharacterized protein OS=Danio rerio GN=cnbpa PE=1 SV=1	3	2	2	2	0	0	0	0	2	0	0	0	0	0	2	0	0	0	0	0	2	0	15.5	15.5	15.5	17.599	161	161;163;124	1	4						0	5.1035	By matching	By matching	By matching	By matching	By MS/MS
A3KQX1	A3KQX1	6	6	6	Uncharacterized protein	cndp2	>tr|A3KQX1|A3KQX1_DANRE Uncharacterized protein OS=Danio rerio GN=cndp2 PE=1 SV=1	1	6	6	6	0	0	0	6	6	6	0	0	0	6	6	6	0	0	0	6	6	6	16.5	16.5	16.5	53.229	474	474	3			34				0	17.024	By matching	By matching	By matching	By MS/MS	By MS/MS
E7F861	E7F861	1	1	1	Uncharacterized protein	cnih4	>tr|E7F861|E7F861_DANRE Uncharacterized protein OS=Danio rerio GN=cnih4 PE=4 SV=1	1	1	1	1	0	0	1	1	0	1	0	0	1	1	0	1	0	0	1	1	0	1	16.5	16.5	16.5	11.96	103	103	1	3						0.0029814	3.1182	By matching	By matching	By matching	By matching	By matching
E7F641;F1QZP6	E7F641;F1QZP6	21;14	21;14	16;9	Uncharacterized protein	cnksr2a	>tr|E7F641|E7F641_DANRE Uncharacterized protein OS=Danio rerio GN=cnksr2a PE=4 SV=1;>tr|F1QZP6|F1QZP6_DANRE Uncharacterized protein (Fragment) OS=Danio rerio GN=cnksr2a PE=4 SV=1	2	21	21	16	17	18	18	13	11	15	17	18	18	13	11	15	13	13	13	11	8	11	30.5	30.5	23.1	115.45	1025	1025;684	4.17	16	13	27	51	118	12	0	76.176	By MS/MS	By MS/MS	By MS/MS	By MS/MS	By MS/MS
E7FAZ0	E7FAZ0	13	8	8	Uncharacterized protein	cnksr2b	>tr|E7FAZ0|E7FAZ0_DANRE Uncharacterized protein OS=Danio rerio GN=cnksr2b PE=4 SV=1	1	13	8	8	9	10	11	4	5	8	5	5	6	2	2	4	5	5	6	2	2	4	21	13.1	13.1	108.28	963	963	4.43	1	2	7	4	32	1	0	52.053	By MS/MS	By MS/MS	By MS/MS	By matching	By matching
F1Q7I7;F1R6Z8;F1QPJ4;F1QWE0	F1Q7I7;F1R6Z8	6;4;2;1	6;4;2;1	6;4;2;1	Uncharacterized protein (Fragment)	cnnm4b	>tr|F1Q7I7|F1Q7I7_DANRE Uncharacterized protein (Fragment) OS=Danio rerio GN=cnnm4b PE=1 SV=1;>tr|F1R6Z8|F1R6Z8_DANRE Uncharacterized protein (Fragment) OS=Danio rerio GN=cnnm4b PE=1 SV=1	4	6	6	6	2	2	0	5	6	6	2	2	0	5	6	6	2	2	0	5	6	6	12.5	12.5	12.5	86.093	769	769;602;141;757	4.16		2	1	24	11		0	14.169	By matching	By MS/MS	By matching	By MS/MS	By MS/MS
F1QFA6;F1QAM0;A1A5H6;F1R160	F1QFA6;F1QAM0;A1A5H6	5;5;5;2	5;5;5;2	5;5;5;2	CCR4-NOT transcription complex subunit 1	cnot1	>tr|F1QFA6|F1QFA6_DANRE CCR4-NOT transcription complex subunit 1 OS=Danio rerio GN=cnot1 PE=1 SV=1;>tr|F1QAM0|F1QAM0_DANRE CCR4-NOT transcription complex subunit 1 OS=Danio rerio GN=cnot1 PE=1 SV=1;>sp|A1A5H6|CNOT1_DANRE CCR4-NOT transcription complex subu	4	5	5	5	2	2	3	3	1	4	2	2	3	3	1	4	2	2	3	3	1	4	2.1	2.1	2.1	266.68	2374	2374;2375;2374;293	5.5				4	3	15	0	12.104	By MS/MS	By MS/MS	By MS/MS	By MS/MS	By matching
E7EXK6;F1R528;E9QJ13;F1QLB4;F1QJM4;F8W2W7;F8W4E4	E7EXK6	18;5;5;5;5;2;2	18;5;5;5;5;2;2	1;1;1;1;1;0;0	Uncharacterized protein	cnp	>tr|E7EXK6|E7EXK6_DANRE Uncharacterized protein OS=Danio rerio GN=cnp PE=1 SV=1	7	18	18	1	2	0	1	15	17	16	2	0	1	15	17	16	0	0	0	1	1	1	61.3	61.3	5.2	46.523	424	424;219;223;240;255;110;122	3.11	4	2	99	24			0	85.031	By matching	By matching	By matching	By MS/MS	By MS/MS
Q2L6L0	Q2L6L0	1	1	1	Canopy2	cnpy2	>tr|Q2L6L0|Q2L6L0_DANRE Canopy2 OS=Danio rerio GN=cnpy2 PE=1 SV=1	1	1	1	1	0	0	0	0	1	1	0	0	0	0	1	1	0	0	0	0	1	1	8.7	8.7	8.7	21.065	184	184	1.33	2	1					1	-2	By matching	By matching	By matching	By matching	By matching
Q7T3Q3	Q7T3Q3	1	1	1	Cannabinoid receptor-like protein cb1-zf	cnr1	>tr|Q7T3Q3|Q7T3Q3_DANRE Cannabinoid receptor-like protein cb1-zf OS=Danio rerio GN=cnr1 PE=2 SV=1	1	1	1	1	0	1	1	1	1	1	0	1	1	1	1	1	0	1	1	1	1	1	3.4	3.4	3.4	53.043	475	475	4.63		3		4	6	6	0	17.258	By matching	By matching	By matching	By MS/MS	By MS/MS
Q6DBX3	Q6DBX3	9	9	9	Uncharacterized protein	cnrip1a	>tr|Q6DBX3|Q6DBX3_DANRE Uncharacterized protein OS=Danio rerio GN=cnrip1a PE=1 SV=1	1	9	9	9	1	2	1	7	9	8	1	2	1	7	9	8	1	2	1	7	9	8	86.4	86.4	86.4	18.449	162	162	1	62						0	43.307	By matching	By matching	By matching	By MS/MS	By MS/MS
A4JYQ0	A4JYQ0	4	4	4	Cntfr	cntfr	>tr|A4JYQ0|A4JYQ0_DANRE Cntfr OS=Danio rerio GN=cntfr PE=2 SV=1	1	4	4	4	1	1	1	3	3	3	1	1	1	3	3	3	1	1	1	3	3	3	14.6	14.6	14.6	40.176	357	357	3			18				0	9.5647	By matching	By MS/MS	By MS/MS	By MS/MS	By MS/MS
Q8AXZ4;A0A0G2KK51;E7F1Y5	Q8AXZ4	40;14;14	40;14;14	40;14;14	Contactin-1a	cntn1a	>sp|Q8AXZ4|CNT1A_DANRE Contactin-1a OS=Danio rerio GN=cntn1a PE=2 SV=1	3	40	40	40	31	34	34	31	37	31	31	34	34	31	37	31	31	34	34	31	37	31	42.5	42.5	42.5	114.33	1032	1032;356;491	4.22	19	93	151	192	393	103	0	323.31	By MS/MS	By MS/MS	By MS/MS	By MS/MS	By MS/MS
F1R1C8;Q5TYT0	F1R1C8;Q5TYT0	24;23	24;23	24;23	Uncharacterized protein	cntn1b	>tr|F1R1C8|F1R1C8_DANRE Uncharacterized protein OS=Danio rerio GN=cntn1b PE=4 SV=1;>tr|Q5TYT0|Q5TYT0_DANRE Uncharacterized protein OS=Danio rerio GN=cntn1b PE=4 SV=2	2	24	24	24	20	19	17	17	17	15	20	19	17	17	17	15	20	19	17	17	17	15	27.9	27.9	27.9	117.14	1031	1031;1039	4.46	4	16	31	63	165	24	0	158.78	By MS/MS	By MS/MS	By MS/MS	By MS/MS	By MS/MS
F1QCV0;F1QN84	F1QCV0;F1QN84	26;14	26;14	26;14	Uncharacterized protein (Fragment)	cntn2	>tr|F1QCV0|F1QCV0_DANRE Uncharacterized protein (Fragment) OS=Danio rerio GN=cntn2 PE=4 SV=1;>tr|F1QN84|F1QN84_DANRE Uncharacterized protein (Fragment) OS=Danio rerio GN=cntn2 PE=4 SV=1	2	26	26	26	17	22	21	19	22	18	17	22	21	19	22	18	17	22	21	19	22	18	35.4	35.4	35.4	94.094	853	853;412	4.62		16	29	53	211	30	0	176.44	By MS/MS	By MS/MS	By MS/MS	By MS/MS	By MS/MS
F1R3I1;F1Q8S1	F1R3I1;F1Q8S1	4;4	2;2	2;2	Uncharacterized protein (Fragment)	cntn3a.2	>tr|F1R3I1|F1R3I1_DANRE Uncharacterized protein (Fragment) OS=Danio rerio GN=cntn3a.2 PE=4 SV=1;>tr|F1Q8S1|F1Q8S1_DANRE Uncharacterized protein (Fragment) OS=Danio rerio GN=cntn3a.2 PE=4 SV=1	2	4	2	2	2	2	1	3	3	3	2	1	1	2	1	1	2	1	1	2	1	1	5.3	2.7	2.7	101.34	929	929;966	5.3					7	3	0.0029955	3.1814	By MS/MS	By matching	By matching	By MS/MS	By matching
F1QGN2;X1WGI2	F1QGN2;X1WGI2	12;11	12;11	11;10	Uncharacterized protein	cntn4	>tr|F1QGN2|F1QGN2_DANRE Uncharacterized protein OS=Danio rerio GN=cntn4 PE=4 SV=1;>tr|X1WGI2|X1WGI2_DANRE Uncharacterized protein (Fragment) OS=Danio rerio GN=cntn4 PE=4 SV=1	2	12	12	11	6	6	6	9	10	10	6	6	6	9	10	10	6	6	6	9	9	9	14.1	14.1	12.8	112.28	1028	1028;876	5.03	1	1		3	50	12	0	47.665	By MS/MS	By MS/MS	By MS/MS	By MS/MS	By MS/MS
F1QIL9;Q7ZW34;F1QIL8;F1QUR1;F6P406	F1QIL9;Q7ZW34;F1QIL8;F1QUR1	20;18;17;11;6	20;18;17;11;6	19;17;16;10;6	Contactin-5	cntn5	>tr|F1QIL9|F1QIL9_DANRE Contactin-5 OS=Danio rerio GN=cntn5 PE=4 SV=1;>sp|Q7ZW34|CNTN5_DANRE Contactin-5 OS=Danio rerio GN=cntn5 PE=2 SV=1;>tr|F1QIL8|F1QIL8_DANRE Contactin-5 OS=Danio rerio GN=cntn5 PE=4 SV=1;>tr|F1QUR1|F1QUR1_DANRE Contactin-5 (Fragment)	5	20	20	19	15	18	15	15	13	16	15	18	15	15	13	16	15	17	15	14	12	15	25.5	25.5	24.5	122.37	1114	1114;1056;936;601;305	4.5	2	12	29	42	114	29	0	323.31	By MS/MS	By MS/MS	By MS/MS	By MS/MS	By MS/MS
X1WGG7;F1QPX5	X1WGG7;F1QPX5	13;12	13;12	13;12	Uncharacterized protein	cntnap1	>tr|X1WGG7|X1WGG7_DANRE Uncharacterized protein OS=Danio rerio GN=cntnap1 PE=4 SV=1;>tr|F1QPX5|F1QPX5_DANRE Uncharacterized protein (Fragment) OS=Danio rerio GN=cntnap1 PE=4 SV=1	2	13	13	13	10	10	8	8	7	9	10	10	8	8	7	9	10	10	8	8	7	9	9.8	9.8	9.8	150.64	1309	1309;1292	5.24	4	1	4	11	8	59	0	39.062	By MS/MS	By MS/MS	By MS/MS	By MS/MS	By MS/MS
X1WDP2;X1WFA3	X1WDP2	17;1	15;1	2;0	Uncharacterized protein (Fragment)	cntnap2a	>tr|X1WDP2|X1WDP2_DANRE Uncharacterized protein (Fragment) OS=Danio rerio GN=cntnap2a PE=1 SV=1	2	17	15	2	2	1	1	14	13	11	1	1	1	13	12	10	0	0	1	2	1	1	20.5	19.4	1.4	142.48	1284	1284;190	4.96		3	5	28	41	42	0	41.071	By MS/MS	By MS/MS	By matching	By MS/MS	By MS/MS
B0S7S0;X1WFW5	B0S7S0;X1WFW5	16;14	1;1	1;1	Uncharacterized protein (Fragment)	cntnap2b	>tr|B0S7S0|B0S7S0_DANRE Uncharacterized protein (Fragment) OS=Danio rerio GN=cntnap2b PE=4 SV=2;>tr|X1WFW5|X1WFW5_DANRE Uncharacterized protein OS=Danio rerio GN=cntnap2b PE=4 SV=1	2	16	1	1	9	7	7	11	10	9	1	1	1	1	1	1	1	1	1	1	1	1	33.5	4.5	4.5	68.82	627	627;566	4.75			1	3	6	2	0	5.8449	By MS/MS	By MS/MS	By MS/MS	By matching	By MS/MS
F1Q802;F1R1K2	F1Q802	4;1	3;1	3;1	Uncharacterized protein	cntnap5b	>tr|F1Q802|F1Q802_DANRE Uncharacterized protein OS=Danio rerio GN=cntnap5b PE=4 SV=1	2	4	3	3	1	3	2	3	3	3	1	3	2	3	2	3	1	3	2	3	2	3	3.4	2.9	2.9	145.14	1306	1306;158	5.11				1	14	3	0	6.9026	By matching	By MS/MS	By matching	By MS/MS	By MS/MS
F1QBJ3;A8KB87	F1QBJ3;A8KB87	5;4	5;4	5;4	Cytochrome c oxidase assembly factor 3 homolog, mitochondrial	coa3	>tr|F1QBJ3|F1QBJ3_DANRE Cytochrome c oxidase assembly factor 3 homolog, mitochondrial OS=Danio rerio GN=coa3 PE=1 SV=1;>sp|A8KB87|COA3_DANRE Cytochrome c oxidase assembly factor 3 homolog, mitochondrial OS=Danio rerio GN=coa3 PE=3 SV=1	2	5	5	5	3	2	3	5	5	5	3	2	3	5	5	5	3	2	3	5	5	5	45.5	45.5	45.5	11.103	99	99;96	1.02	39	1					0	11.548	By matching	By matching	By matching	By MS/MS	By MS/MS
B8A5J2	B8A5J2	2	2	2	Uncharacterized protein	coa6	>tr|B8A5J2|B8A5J2_DANRE Uncharacterized protein OS=Danio rerio GN=coa6 PE=4 SV=1	1	2	2	2	0	0	0	1	2	1	0	0	0	1	2	1	0	0	0	1	2	1	30.4	30.4	30.4	9.3324	79	79	1	6						0	5.9421	By matching	By matching	By matching	By MS/MS	By MS/MS
Q5TYQ3	Q5TYQ3	4	4	4	Cytochrome c oxidase assembly factor 7	coa7	>sp|Q5TYQ3|COA7_DANRE Cytochrome c oxidase assembly factor 7 OS=Danio rerio GN=coa7 PE=2 SV=1	1	4	4	4	1	1	1	4	2	3	1	1	1	4	2	3	1	1	1	4	2	3	22.3	22.3	22.3	25.522	229	229	1.29	14	2		1			0	11.718	By MS/MS	By MS/MS	By MS/MS	By MS/MS	By MS/MS
Q66HW0	Q66HW0	1	1	1	Uncharacterized protein	coasy	>tr|Q66HW0|Q66HW0_DANRE Uncharacterized protein OS=Danio rerio GN=coasy PE=1 SV=1	1	1	1	1	0	0	0	0	1	1	0	0	0	0	1	1	0	0	0	0	1	1	2.5	2.5	2.5	61.393	554	554	3.33			2	1			0.0020476	3.4458	By matching	By matching	By matching	By matching	By matching
X1WF98	X1WF98	4	4	4	Uncharacterized protein	col12a1a	>tr|X1WF98|X1WF98_DANRE Uncharacterized protein OS=Danio rerio GN=col12a1a PE=1 SV=1	1	4	4	4	2	3	2	1	1	3	2	3	2	1	1	3	2	3	2	1	1	3	1.8	1.8	1.8	321.9	2975	2975	4.86	3				1	10	0	6.3719	By MS/MS	By MS/MS	By MS/MS	By matching	By matching
Q6IQX2;E9QCG6	Q6IQX2;E9QCG6	3;3	3;3	3;3	Collagen, type I, alpha 2	col1a2	>tr|Q6IQX2|Q6IQX2_DANRE Collagen, type I, alpha 2 OS=Danio rerio GN=col1a2 PE=1 SV=1;>tr|E9QCG6|E9QCG6_DANRE Uncharacterized protein OS=Danio rerio GN=col1a2 PE=1 SV=1	2	3	3	3	1	3	1	0	0	0	1	3	1	0	0	0	1	3	1	0	0	0	3.8	3.8	3.8	127.21	1352	1352;1352	5.4					3	2	0	10.401	By MS/MS	By MS/MS	By matching	By matching	By matching
B8A6D0	B8A6D0	1	1	1	Uncharacterized protein	commd1	>tr|B8A6D0|B8A6D0_DANRE Uncharacterized protein OS=Danio rerio GN=commd1 PE=1 SV=1	1	1	1	1	0	0	0	0	1	1	0	0	0	0	1	1	0	0	0	0	1	1	11.1	11.1	11.1	21.247	189	189	1	2						1	-2	By matching	By matching	By matching	By matching	By matching
F8W601;A4QN68	F8W601;A4QN68	1;1	1;1	1;1	Uncharacterized protein	commd9	>tr|F8W601|F8W601_DANRE Uncharacterized protein OS=Danio rerio GN=commd9 PE=4 SV=1;>tr|A4QN68|A4QN68_DANRE Si:ch211-154e15.3 protein OS=Danio rerio GN=commd9 PE=1 SV=1	2	1	1	1	0	0	0	1	1	1	0	0	0	1	1	1	0	0	0	1	1	1	13.3	13.3	13.3	13.45	120	120;197	1	6						0	5.0727	By matching	By matching	By matching	By MS/MS	By matching
B0UYJ6	B0UYJ6	4	4	4	Uncharacterized protein (Fragment)	comta	>tr|B0UYJ6|B0UYJ6_DANRE Uncharacterized protein (Fragment) OS=Danio rerio GN=comta PE=1 SV=1	1	4	4	4	0	0	0	2	3	2	0	0	0	2	3	2	0	0	0	2	3	2	20.6	20.6	20.6	31.261	277	277	1.67	3	6					0	6.0348	By matching	By matching	By matching	By MS/MS	By MS/MS
A4IG53	A4IG53	4	4	4	Si:dkey-13a21.15 protein	comtb	>tr|A4IG53|A4IG53_DANRE Si:dkey-13a21.15 protein OS=Danio rerio GN=comtb PE=1 SV=1	1	4	4	4	1	1	1	1	4	2	1	1	1	1	4	2	1	1	1	1	4	2	25.4	25.4	25.4	29.871	264	264	1.31	18	8					0	100.66	By matching	By MS/MS	By matching	By MS/MS	By MS/MS
F1QDQ1;F1R590;E7F9E0	F1QDQ1;F1R590	13;13;4	13;13;4	13;13;4	Coatomer subunit alpha	copa	>tr|F1QDQ1|F1QDQ1_DANRE Coatomer subunit alpha OS=Danio rerio GN=copa PE=1 SV=1;>tr|F1R590|F1R590_DANRE Coatomer subunit alpha OS=Danio rerio GN=copa PE=1 SV=1	3	13	13	13	1	6	2	12	5	12	1	6	2	12	5	12	1	6	2	12	5	12	13.3	13.3	13.3	138.12	1224	1224;1225;539	5.39				1	34	24	0	22.3	By matching	By matching	By matching	By MS/MS	By matching
Q66HV4	Q66HV4	6	6	6	Coatomer subunit beta	copb1	>sp|Q66HV4|COPB_DANRE Coatomer subunit beta OS=Danio rerio GN=copb1 PE=2 SV=1	1	6	6	6	2	0	0	4	3	5	2	0	0	4	3	5	2	0	0	4	3	5	10	10	10	107.03	953	953	4.64			1	7	17		0	9.5032	By matching	By matching	By matching	By MS/MS	By MS/MS
B0R171	B0R171	6	6	6	Coatomer protein complex, subunit beta 2	copb2	>tr|B0R171|B0R171_DANRE Coatomer protein complex, subunit beta 2 OS=Danio rerio GN=copb2 PE=1 SV=1	1	6	6	6	0	1	1	2	0	5	0	1	1	2	0	5	0	1	1	2	0	5	10.7	10.7	10.7	105.29	934	934	4.89				2	16		0	12.698	By matching	By matching	By matching	By MS/MS	By matching
F1R7S1	F1R7S1	1	1	1	Uncharacterized protein (Fragment)	cope	>tr|F1R7S1|F1R7S1_DANRE Uncharacterized protein (Fragment) OS=Danio rerio GN=cope PE=1 SV=1	1	1	1	1	0	0	1	1	1	1	0	0	1	1	1	1	0	0	1	1	1	1	8.5	8.5	8.5	27.831	246	246	2		7					0.0053025	2.7948	By matching	By matching	By matching	By matching	By MS/MS
Q9PUE4	Q9PUE4	9	9	9	Coatomer subunit gamma-2	copg2	>sp|Q9PUE4|COPG2_DANRE Coatomer subunit gamma-2 OS=Danio rerio GN=copg2 PE=2 SV=2	1	9	9	9	0	2	4	6	7	8	0	2	4	6	7	8	0	2	4	6	7	8	14.4	14.4	14.4	97.528	873	873	4.13				39	6		0	75.539	By matching	By MS/MS	By MS/MS	By MS/MS	By MS/MS
Q6P2U9;F1Q731	Q6P2U9	3;1	3;1	3;1	COP9 signalosome complex subunit 3	cops3	>sp|Q6P2U9|CSN3_DANRE COP9 signalosome complex subunit 3 OS=Danio rerio GN=cops3 PE=2 SV=1	2	3	3	3	0	1	1	3	3	3	0	1	1	3	3	3	0	1	1	3	3	3	12.3	12.3	12.3	47.907	423	423;256	2.14		12	2				0	23.102	By matching	By MS/MS	By matching	By matching	By MS/MS
Q6P0H6	Q6P0H6	6	6	6	COP9 signalosome complex subunit 4	cops4	>sp|Q6P0H6|CSN4_DANRE COP9 signalosome complex subunit 4 OS=Danio rerio GN=cops4 PE=2 SV=1	1	6	6	6	1	5	0	5	5	6	1	5	0	5	5	6	1	5	0	5	5	6	19.5	19.5	19.5	46.345	406	406	2.1	1	35	5				0	40.043	By matching	By matching	By matching	By MS/MS	By MS/MS
Q6PC30	Q6PC30	3	3	3	COP9 signalosome complex subunit 5	cops5	>sp|Q6PC30|CSN5_DANRE COP9 signalosome complex subunit 5 OS=Danio rerio GN=cops5 PE=2 SV=1	1	3	3	3	0	0	0	2	1	2	0	0	0	2	1	2	0	0	0	2	1	2	7.8	7.8	7.8	37.581	334	334	2		8					0.00028337	4.7416	By matching	By matching	By matching	By MS/MS	By MS/MS
Q6PBI3	Q6PBI3	3	3	3	Cops7a protein (Fragment)	cops7a	>tr|Q6PBI3|Q6PBI3_DANRE Cops7a protein (Fragment) OS=Danio rerio GN=cops7a PE=1 SV=1	1	3	3	3	0	0	0	3	2	3	0	0	0	3	2	3	0	0	0	3	2	3	23.5	23.5	23.5	31.961	293	293	1.92	1	12					0	6.1108	By matching	By matching	By matching	By MS/MS	By MS/MS
Q7ZUZ0	Q7ZUZ0	2	2	2	COP9 signalosome complex subunit 8	cops8	>sp|Q7ZUZ0|CSN8_DANRE COP9 signalosome complex subunit 8 OS=Danio rerio GN=cops8 PE=2 SV=1	1	2	2	2	0	1	0	2	1	2	0	1	0	2	1	2	0	1	0	2	1	2	19.4	19.4	19.4	21.546	191	191	1	10						0.0020481	3.4464	By matching	By matching	By matching	By matching	By matching
F1QFP1	F1QFP1	2	2	2	Uncharacterized protein	copz1	>tr|F1QFP1|F1QFP1_DANRE Uncharacterized protein OS=Danio rerio GN=copz1 PE=1 SV=1	1	2	2	2	0	0	0	1	2	2	0	0	0	1	2	2	0	0	0	1	2	2	16.7	16.7	16.7	22.912	198	198	1	8						0	9.1396	By matching	By matching	By matching	By MS/MS	By MS/MS
A5WW99;Q66L51	A5WW99;Q66L51	2;2	2;2	2;2	Uncharacterized protein	coq5	>tr|A5WW99|A5WW99_DANRE Uncharacterized protein OS=Danio rerio GN=coq5 PE=1 SV=1;>sp|Q66L51|COQ5_DANRE 2-methoxy-6-polyprenyl-1,4-benzoquinol methylase, mitochondrial OS=Danio rerio GN=coq5 PE=2 SV=1	2	2	2	2	1	0	0	1	1	1	1	0	0	1	1	1	1	0	0	1	1	1	9.2	9.2	9.2	37.245	327	327;327	2.43	1	5				1	0.002997	3.1851	By MS/MS	By matching	By matching	By MS/MS	By matching
F1RAX8	F1RAX8	6	6	6	Ubiquinone biosynthesis monooxygenase COQ6, mitochondrial	coq6	>sp|F1RAX8|COQ6_DANRE Ubiquinone biosynthesis monooxygenase COQ6, mitochondrial OS=Danio rerio GN=coq6 PE=2 SV=1	1	6	6	6	0	0	0	5	4	6	0	0	0	5	4	6	0	0	0	5	4	6	23.1	23.1	23.1	52.998	484	484	2.81		5	22				0	14.346	By matching	By matching	By matching	By MS/MS	By MS/MS
F1QW05	F1QW05	2	2	2	Uncharacterized protein	coq7	>tr|F1QW05|F1QW05_DANRE Uncharacterized protein OS=Danio rerio GN=coq7 PE=1 SV=1	1	2	2	2	0	0	0	2	2	2	0	0	0	2	2	2	0	0	0	2	2	2	13	13	13	25.08	223	223	1	17						0	13.091	By matching	By matching	By matching	By MS/MS	By MS/MS
A2AV34	A2AV34	2	2	2	Uncharacterized protein	coq9	>tr|A2AV34|A2AV34_DANRE Uncharacterized protein OS=Danio rerio GN=coq9 PE=1 SV=1	1	2	2	2	0	0	0	2	2	2	0	0	0	2	2	2	0	0	0	2	2	2	8.5	8.5	8.5	36.152	331	331	2		16					0	6.4951	By matching	By matching	By matching	By MS/MS	By MS/MS
Q7SX58	Q7SX58	4	3	3	Coronin	coro1a	>tr|Q7SX58|Q7SX58_DANRE Coronin OS=Danio rerio GN=coro1a PE=1 SV=1	1	4	3	3	3	2	3	3	2	4	2	2	2	2	2	3	2	2	2	2	2	3	11	9.2	9.2	50.718	455	455	3	1	3	15	3	1		0	7.2959	By MS/MS	By MS/MS	By MS/MS	By MS/MS	By MS/MS
F1Q728	F1Q728	6	6	5	Coronin	coro1b	>tr|F1Q728|F1Q728_DANRE Coronin OS=Danio rerio GN=coro1b PE=1 SV=1	1	6	6	5	3	2	5	4	4	4	3	2	5	4	4	4	2	2	4	3	4	3	20.8	20.8	19.2	54.647	499	499	2.87	2	3	41	1			0	15.749	By MS/MS	By MS/MS	By MS/MS	By MS/MS	By MS/MS
B0R0D7	B0R0D7	11	6	6	Coronin	coro1ca	>tr|B0R0D7|B0R0D7_DANRE Coronin OS=Danio rerio GN=coro1ca PE=1 SV=1	1	11	6	6	5	6	7	7	9	4	3	4	4	5	4	3	3	4	4	5	4	3	24.7	16.2	16.2	53.368	474	474	2.65	6	1	30				0	8.6438	By MS/MS	By MS/MS	By MS/MS	By MS/MS	By MS/MS
F1QDY7;E9QI46;E9QIL5;E9QEX2	F1QDY7;E9QI46	23;22;4;2	23;22;4;2	18;17;4;0	Coronin (Fragment)	coro1cb	>tr|F1QDY7|F1QDY7_DANRE Coronin (Fragment) OS=Danio rerio GN=coro1cb PE=1 SV=1;>tr|E9QI46|E9QI46_DANRE Coronin OS=Danio rerio GN=coro1cb PE=1 SV=1	4	23	23	18	18	18	18	17	18	16	18	18	18	17	18	16	16	16	15	15	13	15	41.9	41.9	33.6	54.109	482	482;474;197;66	2.88	57	89	154	27	23	28	0	254.93	By MS/MS	By MS/MS	By MS/MS	By MS/MS	By MS/MS
F1QR96;R4GET0	F1QR96	6;1	6;1	6;1	Coronin	coro2a	>tr|F1QR96|F1QR96_DANRE Coronin OS=Danio rerio GN=coro2a PE=3 SV=1	2	6	6	6	6	5	4	1	2	3	6	5	4	1	2	3	6	5	4	1	2	3	9.6	9.6	9.6	60.459	533	533;242	2.93		5	21	3			0	11.646	By MS/MS	By MS/MS	By MS/MS	By matching	By matching
F8W330;E7FGQ1	F8W330;E7FGQ1	18;18	18;18	18;18	Coronin	coro2ba	>tr|F8W330|F8W330_DANRE Coronin OS=Danio rerio GN=coro2ba PE=3 SV=1;>tr|E7FGQ1|E7FGQ1_DANRE Coronin OS=Danio rerio GN=coro2ba PE=3 SV=1	2	18	18	18	17	16	17	8	7	7	17	16	17	8	7	7	17	16	17	8	7	7	45.1	45.1	45.1	55.27	486	486;491	3.05	15	31	86	23	8	10	0	138.15	By MS/MS	By MS/MS	By MS/MS	By MS/MS	By matching
Q6PFT7	Q6PFT7	1	1	1	Coactosin-like 1	cotl1	>tr|Q6PFT7|Q6PFT7_DANRE Coactosin-like 1 OS=Danio rerio GN=cotl1 PE=1 SV=1	1	1	1	1	1	1	1	1	1	1	1	1	1	1	1	1	1	1	1	1	1	1	11.3	11.3	11.3	15.904	142	142	1	15						1	-2	By matching	By matching	By matching	By MS/MS	By MS/MS
L7MTQ8;A8E7D3	L7MTQ8;A8E7D3	1;1	1;1	1;1	Uncharacterized protein (Fragment)	cox14	>tr|L7MTQ8|L7MTQ8_DANRE Uncharacterized protein (Fragment) OS=Danio rerio GN=cox14 PE=4 SV=1;>sp|A8E7D3|COX14_DANRE Cytochrome c oxidase assembly protein COX14 homolog OS=Danio rerio GN=si:dkey-222f2.8 PE=3 SV=2	2	1	1	1	0	1	0	1	1	1	0	1	0	1	1	1	0	1	0	1	1	1	18.6	18.6	18.6	10.801	97	97;60	1	6						0	18.889	By matching	By MS/MS	By matching	By matching	By MS/MS
F1R355	F1R355	2	2	2	Uncharacterized protein	cox15	>tr|F1R355|F1R355_DANRE Uncharacterized protein OS=Danio rerio GN=cox15 PE=1 SV=1	1	2	2	2	0	0	0	1	2	1	0	0	0	1	2	1	0	0	0	1	2	1	5.5	5.5	5.5	44.723	399	399	5.5				2	2	8	0.0018363	3.74	By matching	By matching	By matching	By MS/MS	By MS/MS
B8JHU3	B8JHU3	2	2	2	Uncharacterized protein	cox16	>tr|B8JHU3|B8JHU3_DANRE Uncharacterized protein OS=Danio rerio GN=cox16 PE=1 SV=1	1	2	2	2	1	2	2	1	2	2	1	2	2	1	2	2	1	2	2	1	2	2	23.4	23.4	23.4	12.669	107	107	1	12						0.00055127	4.3356	By matching	By matching	By matching	By MS/MS	By MS/MS
B7ZVA6	B7ZVA6	2	2	2	Uncharacterized protein	cox19	>tr|B7ZVA6|B7ZVA6_DANRE Uncharacterized protein OS=Danio rerio GN=cox19 PE=1 SV=1	1	2	2	2	0	0	0	2	2	2	0	0	0	2	2	2	0	0	0	2	2	2	19.4	19.4	19.4	10.974	93	93	1	13						0	96.318	By matching	By matching	By matching	By MS/MS	By MS/MS
Q6TNV0	Q6TNV0	20	20	19	Cytochrome c oxidase subunit IV isoform 1	cox4i1	>tr|Q6TNV0|Q6TNV0_DANRE Cytochrome c oxidase subunit IV isoform 1 OS=Danio rerio GN=cox4i1 PE=1 SV=1	1	20	20	19	13	19	15	20	19	20	13	19	15	20	19	20	12	18	14	19	18	19	66.3	66.3	66.3	19.385	169	169	1.64	299	8	11	6	14	26	0	323.31	By MS/MS	By MS/MS	By MS/MS	By MS/MS	By MS/MS
F1QLR1	F1QLR1	11	10	10	Uncharacterized protein	cox4i2	>tr|F1QLR1|F1QLR1_DANRE Uncharacterized protein OS=Danio rerio GN=cox4i2 PE=4 SV=1	1	11	10	10	2	8	5	11	9	9	1	7	4	10	8	8	1	7	4	10	8	8	53.7	48	48	20.257	177	177	1.13	77					2	0	46.17	By matching	By MS/MS	By matching	By MS/MS	By MS/MS
Q4VBU7	Q4VBU7	8	6	6	Cox5aa protein	cox5aa	>tr|Q4VBU7|Q4VBU7_DANRE Cox5aa protein OS=Danio rerio GN=cox5aa PE=1 SV=1	1	8	6	6	6	8	5	8	8	8	4	6	3	6	6	6	4	6	3	6	6	6	53.2	41.8	41.8	15.896	141	141	1.01	74	1					0	98.776	By MS/MS	By MS/MS	By MS/MS	By MS/MS	By MS/MS
F1QJ99	F1QJ99	10	10	8	Uncharacterized protein (Fragment)	cox5ab	>tr|F1QJ99|F1QJ99_DANRE Uncharacterized protein (Fragment) OS=Danio rerio GN=cox5ab PE=1 SV=1	1	10	10	8	7	8	8	8	10	10	7	8	8	8	10	10	5	6	6	6	8	8	67.5	67.5	57.6	17.058	151	151	1.02	192	3					0	131.58	By MS/MS	By MS/MS	By MS/MS	By MS/MS	By MS/MS
Q0P3U4;F1QPN7	Q0P3U4;F1QPN7	4;4	4;4	4;4	Uncharacterized protein	cox5b2	>tr|Q0P3U4|Q0P3U4_DANRE Uncharacterized protein OS=Danio rerio GN=cox5b2 PE=1 SV=1;>tr|F1QPN7|F1QPN7_DANRE Uncharacterized protein OS=Danio rerio GN=cox5b2 PE=1 SV=1	2	4	4	4	0	1	0	3	4	4	0	1	0	3	4	4	0	1	0	3	4	4	21.4	21.4	21.4	14.308	126	126;141	1	21						0	5.1992	By matching	By matching	By matching	By MS/MS	By MS/MS
A9C462	A9C462	7	7	7	Cytochrome c oxidase subunit 6A, mitochondrial	cox6a1	>tr|A9C462|A9C462_DANRE Cytochrome c oxidase subunit 6A, mitochondrial OS=Danio rerio GN=cox6a1 PE=1 SV=1	1	7	7	7	5	5	4	7	6	6	5	5	4	7	6	6	5	5	4	7	6	6	44.4	44.4	44.4	12.226	108	108	1.28	158	1	1	3	4	4	0	136.68	By MS/MS	By MS/MS	By MS/MS	By MS/MS	By MS/MS
Q6DH63	Q6DH63	5	5	5	Uncharacterized protein	cox6b1	>tr|Q6DH63|Q6DH63_DANRE Uncharacterized protein OS=Danio rerio GN=cox6b1 PE=1 SV=1	1	5	5	5	2	3	3	5	5	4	2	3	3	5	5	4	2	3	3	5	5	4	68.6	68.6	68.6	10.334	86	86	1.04	52	2					0	103.33	By MS/MS	By MS/MS	By MS/MS	By MS/MS	By MS/MS
Q7SXM1	Q7SXM1	7	7	7	Uncharacterized protein	cox6b2	>tr|Q7SXM1|Q7SXM1_DANRE Uncharacterized protein OS=Danio rerio GN=cox6b2 PE=1 SV=1	1	7	7	7	1	3	3	6	6	5	1	3	3	6	6	5	1	3	3	6	6	5	50	50	50	10.087	86	86	1.02	40	1					0	54.305	By matching	By MS/MS	By matching	By MS/MS	By MS/MS
Q6ZM23	Q6ZM23	10	10	10	Uncharacterized protein	cox6c	>tr|Q6ZM23|Q6ZM23_DANRE Uncharacterized protein OS=Danio rerio GN=cox6c PE=1 SV=1	1	10	10	10	8	9	7	10	10	10	8	9	7	10	10	10	8	9	7	10	10	10	71.1	71.1	71.1	8.4798	76	76	1.52	138	2	1	5	6	8	0	273.82	By MS/MS	By MS/MS	By MS/MS	By MS/MS	By MS/MS
F1Q9A4	F1Q9A4	4	4	4	Uncharacterized protein	cox7a2a	>tr|F1Q9A4|F1Q9A4_DANRE Uncharacterized protein OS=Danio rerio GN=cox7a2a PE=1 SV=1	1	4	4	4	2	2	2	3	4	4	2	2	2	3	4	4	2	2	2	3	4	4	30.1	30.1	30.1	9.568	83	83	1.23	41	1			1	1	0	58.166	By MS/MS	By MS/MS	By MS/MS	By MS/MS	By MS/MS
Q7SXI1	Q7SXI1	9	9	9	Cox7a2l protein	cox7a3	>tr|Q7SXI1|Q7SXI1_DANRE Cox7a2l protein OS=Danio rerio GN=cox7a3 PE=1 SV=1	1	9	9	9	6	8	7	8	8	8	6	8	7	8	8	8	6	8	7	8	8	8	70.4	70.4	70.4	12.591	115	115	1.55	143	4	1	3	3	13	0	190.86	By MS/MS	By MS/MS	By MS/MS	By MS/MS	By MS/MS
Q6PBP0	Q6PBP0	2	2	2	Cytochrome c oxidase, subunit VIIc	cox7c	>tr|Q6PBP0|Q6PBP0_DANRE Cytochrome c oxidase, subunit VIIc OS=Danio rerio GN=cox7c PE=1 SV=1	1	2	2	2	1	1	1	2	2	2	1	1	1	2	2	2	1	1	1	2	2	2	17.5	17.5	17.5	7.1274	63	63	1	12						0.0025157	3.258	By matching	By matching	By matching	By MS/MS	By MS/MS
Q6P3G1;F1QLQ3;F1RBQ0;F1Q8N4;F1QLQ1	Q6P3G1	36;6;2;2;2	36;6;2;2;2	36;6;2;2;2	Ceruloplasmin	cp	>tr|Q6P3G1|Q6P3G1_DANRE Ceruloplasmin OS=Danio rerio GN=cp PE=1 SV=1	5	36	36	36	10	13	13	29	28	30	10	13	13	29	28	30	10	13	13	29	28	30	37.4	37.4	37.4	124.38	1087	1087;230;193;194;203	4.8		2	35	50	196	58	0	323.31	By MS/MS	By MS/MS	By MS/MS	By MS/MS	By MS/MS
X1WCL4;E7F254	X1WCL4;E7F254	8;8	8;8	8;8	Uncharacterized protein	cpda	>tr|X1WCL4|X1WCL4_DANRE Uncharacterized protein OS=Danio rerio GN=cpda PE=1 SV=1;>tr|E7F254|E7F254_DANRE Uncharacterized protein OS=Danio rerio GN=cpda PE=1 SV=1	2	8	8	8	0	0	0	7	3	8	0	0	0	7	3	8	0	0	0	7	3	8	9	9	9	149.91	1349	1349;1350	5.39			1	5	9	21	0	11.229	By matching	By matching	By matching	By MS/MS	By MS/MS
Q6NSM5	Q6NSM5	13	13	13	Uncharacterized protein	cpe	>tr|Q6NSM5|Q6NSM5_DANRE Uncharacterized protein OS=Danio rerio GN=cpe PE=2 SV=1	1	13	13	13	1	4	2	11	12	11	1	4	2	11	12	11	1	4	2	11	12	11	39.9	39.9	39.9	51.282	454	454	2.73	12	13	114				0	122.48	By matching	By MS/MS	By matching	By MS/MS	By MS/MS
A0A0G2KYC0;E7F7D5;F1RBZ1;F1R034;F1QW08;F1RE03;E7FE75;F1QCY1;Q7SXN4	A0A0G2KYC0;E7F7D5;F1RBZ1;F1R034;F1QW08;F1RE03;E7FE75;F1QCY1;Q7SXN4	2;1;1;1;1;1;1;1;1	2;1;1;1;1;1;1;1;1	2;1;1;1;1;1;1;1;1	Cytoplasmic polyadenylation element-binding protein 4	cpeb4	>tr|A0A0G2KYC0|A0A0G2KYC0_DANRE Cytoplasmic polyadenylation element-binding protein 4 OS=Danio rerio GN=cpeb4 PE=4 SV=1;>tr|E7F7D5|E7F7D5_DANRE Uncharacterized protein OS=Danio rerio GN=LOC100535549 PE=4 SV=1;>tr|F1RBZ1|F1RBZ1_DANRE Uncharacterized protein	9	2	2	2	2	2	2	2	0	2	2	2	2	2	0	2	2	2	2	2	0	2	4.5	4.5	4.5	80.262	726	726;132;390;407;478;586;602;703;635	3.39	1	2	5	9	1		0.00056243	4.6342	By matching	By MS/MS	By MS/MS	By matching	By matching
E7FBR8	E7FBR8	2	2	2	Uncharacterized protein	cplx2	>tr|E7FBR8|E7FBR8_DANRE Uncharacterized protein OS=Danio rerio GN=cplx2 PE=4 SV=1	1	2	2	2	0	0	0	1	1	0	0	0	0	1	1	0	0	0	0	1	1	0	26.9	26.9	26.9	15.257	134	134	1	3						0.0018533	3.8431	By matching	By matching	By matching	By MS/MS	By MS/MS
Q6DHG4	Q6DHG4	2	2	2	Complexin 2	cplx2l	>tr|Q6DHG4|Q6DHG4_DANRE Complexin 2 OS=Danio rerio GN=cplx2l PE=1 SV=1	1	2	2	2	0	0	0	1	2	1	0	0	0	1	2	1	0	0	0	1	2	1	26.3	26.3	26.3	14.94	133	133	1	13						0.00055882	4.5261	By matching	By matching	By matching	By MS/MS	By MS/MS
D2K290	D2K290	3	3	3	Complexin 3b	cplx3b	>tr|D2K290|D2K290_DANRE Complexin 3b OS=Danio rerio GN=cplx3b PE=2 SV=1	1	3	3	3	0	0	0	3	3	3	0	0	0	3	3	3	0	0	0	3	3	3	30.1	30.1	30.1	17.736	156	156	1	18						0	6.1081	By matching	By matching	By matching	By MS/MS	By MS/MS
Q6TEN9;F1QNY5	Q6TEN9;F1QNY5	9;9	9;9	9;9	Copine III	cpne1	>tr|Q6TEN9|Q6TEN9_DANRE Copine III OS=Danio rerio GN=cpne1 PE=1 SV=1;>tr|F1QNY5|F1QNY5_DANRE Uncharacterized protein OS=Danio rerio GN=cpne1 PE=1 SV=1	2	9	9	9	3	1	1	9	9	9	3	1	1	9	9	9	3	1	1	9	9	9	23.1	23.1	23.1	59.214	533	533;534	2.64	15	12	48	11			0	70.717	By matching	By matching	By matching	By MS/MS	By MS/MS
Q1LX40;Q1LX41;E9QJ75	Q1LX40	9;2;1	8;2;0	8;2;0	Uncharacterized protein	cpne2	>tr|Q1LX40|Q1LX40_DANRE Uncharacterized protein OS=Danio rerio GN=cpne2 PE=4 SV=1	3	9	8	8	6	8	7	6	6	8	5	7	6	5	5	7	5	7	6	5	5	7	19.2	19.2	19.2	62.828	563	563;131;553	2.51	9	12	37	1			0	103.15	By MS/MS	By MS/MS	By MS/MS	By MS/MS	By MS/MS
E7F3R6;E7FCQ5;F1QFF7	E7F3R6;E7FCQ5;F1QFF7	13;13;9	13;13;9	5;5;5	Uncharacterized protein	cpne5	>tr|E7F3R6|E7F3R6_DANRE Uncharacterized protein OS=Danio rerio GN=cpne5 PE=4 SV=1;>tr|E7FCQ5|E7FCQ5_DANRE Uncharacterized protein OS=Danio rerio GN=cpne5 PE=4 SV=1;>tr|F1QFF7|F1QFF7_DANRE Uncharacterized protein (Fragment) OS=Danio rerio GN=cpne5 PE=4 SV=1	3	13	13	5	13	13	11	8	9	13	13	13	11	8	9	13	5	5	5	4	4	5	27.1	27.1	11.8	62.427	557	557;574;429	2.88	10	14	102	17			0	82.724	By MS/MS	By MS/MS	By MS/MS	By MS/MS	By MS/MS
E7F725	E7F725	5	4	4	Uncharacterized protein	cpne7	>tr|E7F725|E7F725_DANRE Uncharacterized protein OS=Danio rerio GN=cpne7 PE=1 SV=1	1	5	4	4	4	3	3	5	5	4	3	2	2	4	4	3	3	2	2	4	4	3	8.6	8.6	8.6	62.613	559	559	3	1		29	2			0	7.8067	By MS/MS	By matching	By MS/MS	By MS/MS	By MS/MS
E7F5X2	E7F5X2	7	1	1	Uncharacterized protein	cpne8	>tr|E7F5X2|E7F5X2_DANRE Uncharacterized protein OS=Danio rerio GN=cpne8 PE=4 SV=1	1	7	1	1	6	5	6	3	4	4	1	1	1	0	0	0	1	1	1	0	0	0	11	1.7	1.7	64.736	575	575	3			3				0.0025126	3.2509	By matching	By matching	By MS/MS	By matching	By matching
Q1LY08	Q1LY08	10	10	10	Coproporphyrinogen oxidase	cpox	>tr|Q1LY08|Q1LY08_DANRE Coproporphyrinogen oxidase OS=Danio rerio GN=cpox PE=1 SV=2	1	10	10	10	0	0	0	8	9	9	0	0	0	8	9	9	0	0	0	8	9	9	27.8	27.8	27.8	50.977	449	449	1.96	2	53					0	183.67	By matching	By matching	By matching	By MS/MS	By MS/MS
G8JL13;Q6NWC6	G8JL13;Q6NWC6	1;1	1;1	1;1	Cleavage and polyadenylation-specificity factor subunit 6	cpsf6	>tr|G8JL13|G8JL13_DANRE Cleavage and polyadenylation-specificity factor subunit 6 OS=Danio rerio GN=cpsf6 PE=1 SV=1;>sp|Q6NWC6|CPSF6_DANRE Cleavage and polyadenylation specificity factor subunit 6 OS=Danio rerio GN=cpsf6 PE=2 SV=1	2	1	1	1	1	1	1	1	1	1	1	1	1	1	1	1	1	1	1	1	1	1	16.9	16.9	16.9	17.479	148	148;545	2.8	1	1	13				0	8.8604	By MS/MS	By MS/MS	By MS/MS	By matching	By MS/MS
Q1MTA9	Q1MTA9	34	34	3	Uncharacterized protein	cpt1aa	>tr|Q1MTA9|Q1MTA9_DANRE Uncharacterized protein OS=Danio rerio GN=cpt1aa PE=1 SV=1	1	34	34	3	29	27	30	24	26	28	29	27	30	24	26	28	3	2	2	0	2	1	40.8	40.8	6.7	88.672	774	774	4.14	14	54	63	235	96	97	0	323.31	By MS/MS	By MS/MS	By MS/MS	By MS/MS	By MS/MS
E9QI17	E9QI17	17	14	14	Uncharacterized protein	cpt1ab	>tr|E9QI17|E9QI17_DANRE Uncharacterized protein OS=Danio rerio GN=cpt1ab PE=1 SV=1	1	17	14	14	13	12	12	14	13	15	11	11	10	11	12	13	11	11	10	11	12	13	27	23.9	23.9	88.572	774	774	3.99	2	7	10	106	22	3	0	100.88	By MS/MS	By MS/MS	By MS/MS	By MS/MS	By MS/MS
Q5U3U3;B0S7W8	Q5U3U3	22;7	22;7	22;7	Carnitine O-palmitoyltransferase 2, mitochondrial	cpt2	>sp|Q5U3U3|CPT2_DANRE Carnitine O-palmitoyltransferase 2, mitochondrial OS=Danio rerio GN=cpt2 PE=2 SV=2	2	22	22	22	1	4	3	15	18	18	1	4	3	15	18	18	1	4	3	15	18	18	42.2	42.2	42.2	74.916	669	669;244	3.38	6	15	68	87	4		0	130.99	By matching	By matching	By matching	By MS/MS	By MS/MS
E7F3N0	E7F3N0	1	1	1	Uncharacterized protein	CR318593.1	>tr|E7F3N0|E7F3N0_DANRE Uncharacterized protein OS=Danio rerio GN=CR318593.1 PE=4 SV=1	1	1	1	1	0	0	0	0	1	0	0	0	0	0	1	0	0	0	0	0	1	0	4.2	4.2	4.2	41.099	379	379	2		1					1	-2	By matching	By matching	By matching	By matching	By MS/MS
F1Q4P0	F1Q4P0	2	2	2	Uncharacterized protein	CR385063.1	>tr|F1Q4P0|F1Q4P0_DANRE Uncharacterized protein OS=Danio rerio GN=CR385063.1 PE=4 SV=1	1	2	2	2	0	0	1	1	1	1	0	0	1	1	1	1	0	0	1	1	1	1	1.5	1.5	1.5	285.02	2343	2343	5.8					1	4	1	-2	By matching	By matching	By MS/MS	By matching	By MS/MS
E7F1S0;F1RCT2	E7F1S0	18;3	18;3	18;3	Uncharacterized protein	CR388046.3	>tr|E7F1S0|E7F1S0_DANRE Uncharacterized protein OS=Danio rerio GN=CR388046.3 PE=1 SV=1	2	18	18	18	3	3	1	13	11	16	3	3	1	13	11	16	3	3	1	13	11	16	7	7	7	418.73	3753	3753;443	5.61	4	1	1		3	68	0	70.637	By MS/MS	By matching	By matching	By MS/MS	By MS/MS
E7EZI9	E7EZI9	1	1	1	Uncharacterized protein	CR559945.3	>tr|E7EZI9|E7EZI9_DANRE Uncharacterized protein OS=Danio rerio GN=CR559945.3 PE=1 SV=1	1	1	1	1	0	0	0	1	0	0	0	0	0	1	0	0	0	0	0	1	0	0	3.2	3.2	3.2	25.14	221	221	1	1						1	-2	By matching	By matching	By matching	By MS/MS	By matching
E7EXN4	E7EXN4	3	3	2	Uncharacterized protein	CR847925.1	>tr|E7EXN4|E7EXN4_DANRE Uncharacterized protein OS=Danio rerio GN=CR847925.1 PE=4 SV=1	1	3	3	2	0	0	0	3	1	3	0	0	0	3	1	3	0	0	0	2	0	2	23.1	23.1	17	28.436	247	247	1.87	2	13					0	35.9	By matching	By matching	By matching	By MS/MS	By MS/MS
E7F240	E7F240	4	4	4	Uncharacterized protein	CR848737.3	>tr|E7F240|E7F240_DANRE Uncharacterized protein OS=Danio rerio GN=CR848737.3 PE=1 SV=1	1	4	4	4	4	3	3	3	2	2	4	3	3	3	2	2	4	3	3	3	2	2	8.7	8.7	8.7	66.358	595	595	3.22	1	1	13	8			0	6.2856	By MS/MS	By MS/MS	By MS/MS	By MS/MS	By matching
E7EXY0	E7EXY0	2	2	2	Uncharacterized protein	CR932037.1	>tr|E7EXY0|E7EXY0_DANRE Uncharacterized protein OS=Danio rerio GN=CR932037.1 PE=4 SV=1	1	2	2	2	0	0	0	1	1	2	0	0	0	1	1	2	0	0	0	1	1	2	18	18	18	22.307	200	200	1	5						0.0046262	2.8914	By matching	By matching	By matching	By matching	By MS/MS
E7F1B4	E7F1B4	62	51	47	Uncharacterized protein	CR936337.1	>tr|E7F1B4|E7F1B4_DANRE Uncharacterized protein OS=Danio rerio GN=CR936337.1 PE=1 SV=1	1	62	51	47	56	58	56	42	46	37	47	48	45	36	37	29	43	45	41	32	34	26	75.8	69.3	66.9	70.091	619	619	4.17	47	97	133	242	440	106	0	323.31	By MS/MS	By MS/MS	By MS/MS	By MS/MS	By MS/MS
Q7T0F4;E9QD41	Q7T0F4;E9QD41	7;7	7;7	6;6	Cellular retinoic acid-binding protein	crabp1a	>tr|Q7T0F4|Q7T0F4_DANRE Cellular retinoic acid-binding protein OS=Danio rerio GN=crabp1a PE=1 SV=1;>tr|E9QD41|E9QD41_DANRE Uncharacterized protein OS=Danio rerio GN=crabp1a PE=1 SV=2	2	7	7	6	2	2	2	6	5	5	2	2	2	6	5	5	2	2	2	6	5	4	47.1	47.1	39.9	15.676	138	138;165	1	41						0	23.95	By matching	By matching	By matching	By MS/MS	By MS/MS
A2CF48;Q642H6	A2CF48;Q642H6	10;10	10;10	8;8	Uncharacterized protein	crata	>tr|A2CF48|A2CF48_DANRE Uncharacterized protein OS=Danio rerio GN=crata PE=1 SV=1;>tr|Q642H6|Q642H6_DANRE Uncharacterized protein OS=Danio rerio GN=crata PE=1 SV=1	2	10	10	8	6	7	6	8	9	8	6	7	6	8	9	8	4	5	4	6	7	7	17.8	17.8	15.2	69.918	618	618;631	3.05	2	4	82	13			0	23.657	By MS/MS	By MS/MS	By matching	By MS/MS	By MS/MS
A3KPZ2	A3KPZ2	10	10	10	Novel protein similar to vertebrate carnitine acetyltransferase (CRAT)	cratb	>tr|A3KPZ2|A3KPZ2_DANRE Novel protein similar to vertebrate carnitine acetyltransferase (CRAT) OS=Danio rerio GN=cratb PE=1 SV=1	1	10	10	10	8	9	9	6	7	5	8	9	9	6	7	5	8	9	9	6	7	5	24.1	24.1	24.1	70.04	614	614	3.05		3	57	6			0	29.522	By MS/MS	By MS/MS	By MS/MS	By matching	By matching
Q6DEM2	Q6DEM2	8	8	8	Uncharacterized protein	crk	>tr|Q6DEM2|Q6DEM2_DANRE Uncharacterized protein OS=Danio rerio GN=crk PE=1 SV=1	1	8	8	8	1	0	0	6	6	8	1	0	0	6	6	8	1	0	0	6	6	8	37.6	37.6	37.6	34.263	311	311	2		46					0	24.801	By matching	By matching	By matching	By MS/MS	By MS/MS
E7F9X3	E7F9X3	26	23	3	Uncharacterized protein	crmp1	>tr|E7F9X3|E7F9X3_DANRE Uncharacterized protein OS=Danio rerio GN=crmp1 PE=1 SV=1	1	26	23	3	4	8	4	22	24	19	3	6	2	19	22	17	1	1	0	3	3	2	54.7	51.2	5.9	74.036	674	674	3.43	6	12	80	102	3	1	0	150.75	By matching	By matching	By matching	By MS/MS	By MS/MS
F1QAI1	F1QAI1	4	4	4	Uncharacterized protein	crot	>tr|F1QAI1|F1QAI1_DANRE Uncharacterized protein OS=Danio rerio GN=crot PE=1 SV=1	1	4	4	4	0	0	0	3	3	4	0	0	0	3	3	4	0	0	0	3	3	4	9.2	9.2	9.2	69.454	612	612	3.12		1	13	3			0	22.542	By matching	By matching	By matching	By MS/MS	By MS/MS
A3KPG7	A3KPG7	1	1	1	Uncharacterized protein	crp1	>tr|A3KPG7|A3KPG7_DANRE Uncharacterized protein OS=Danio rerio GN=crp1 PE=1 SV=1	1	1	1	1	0	0	0	1	1	1	0	0	0	1	1	1	0	0	0	1	1	1	6.2	6.2	6.2	25.484	225	225	2.88	5					3	0.0032266	3.1079	By matching	By matching	By matching	By MS/MS	By MS/MS
A1XF92	A1XF92	8	8	8	Cartilage acidic protein 2	crtac1a	>tr|A1XF92|A1XF92_DANRE Cartilage acidic protein 2 OS=Danio rerio GN=crtac1a PE=2 SV=1	1	8	8	8	3	6	3	6	7	6	3	6	3	6	7	6	3	6	3	6	7	6	22.5	22.5	22.5	59.011	546	546	3.09	1	2	36	6	1		0	17.806	By MS/MS	By MS/MS	By MS/MS	By MS/MS	By MS/MS
F1RB08	F1RB08	1	1	1	Uncharacterized protein	crtc1a	>tr|F1RB08|F1RB08_DANRE Uncharacterized protein OS=Danio rerio GN=crtc1a PE=4 SV=1	1	1	1	1	0	1	0	0	0	1	0	1	0	0	0	1	0	1	0	0	0	1	5.6	5.6	5.6	57.864	533	533	3.5			1	1			0.0005499	4.297	By matching	By MS/MS	By matching	By matching	By matching
E7F3Z5	E7F3Z5	2	2	2	Uncharacterized protein	crtc3	>tr|E7F3Z5|E7F3Z5_DANRE Uncharacterized protein OS=Danio rerio GN=crtc3 PE=4 SV=1	1	2	2	2	1	2	1	1	0	2	1	2	1	1	0	2	1	2	1	1	0	2	9.7	9.7	9.7	68.258	631	631	4				7			0	6.1466	By matching	By MS/MS	By MS/MS	By matching	By matching
F1QGM2;Q6DG35;F8W318	F1QGM2;Q6DG35;F8W318	2;2;2	2;2;2	2;2;2	Uncharacterized protein	cryabb	>tr|F1QGM2|F1QGM2_DANRE Uncharacterized protein OS=Danio rerio GN=cryabb PE=1 SV=2;>tr|Q6DG35|Q6DG35_DANRE AlphaB2-crystallin OS=Danio rerio GN=cryabb PE=1 SV=1;>tr|F8W318|F8W318_DANRE Uncharacterized protein OS=Danio rerio GN=cryabb PE=1 SV=1	3	2	2	2	2	2	2	2	1	0	2	2	2	2	1	0	2	2	2	2	1	0	23.4	23.4	23.4	13.723	124	124;165;180	1	11						0.0073148	2.5835	By MS/MS	By MS/MS	By MS/MS	By MS/MS	By matching
B0UYA3;Q1RLR0;B0UYA2	B0UYA3;Q1RLR0;B0UYA2	5;5;4	5;5;4	5;5;4	Uncharacterized protein	cryl1	>tr|B0UYA3|B0UYA3_DANRE Uncharacterized protein OS=Danio rerio GN=cryl1 PE=1 SV=1;>tr|Q1RLR0|Q1RLR0_DANRE Cryl1 protein (Fragment) OS=Danio rerio GN=cryl1 PE=1 SV=1;>tr|B0UYA2|B0UYA2_DANRE Uncharacterized protein OS=Danio rerio GN=cryl1 PE=1 SV=1	3	5	5	5	0	0	0	4	3	5	0	0	0	4	3	5	0	0	0	4	3	5	26.7	26.7	26.7	35.144	315	315;327;268	2		19					0	57.036	By matching	By matching	By matching	By MS/MS	By MS/MS
A5PN39;A5PN40	A5PN39;A5PN40	6;4	6;4	6;4	Uncharacterized protein	cryz	>tr|A5PN39|A5PN39_DANRE Uncharacterized protein OS=Danio rerio GN=cryz PE=1 SV=1;>tr|A5PN40|A5PN40_DANRE Uncharacterized protein OS=Danio rerio GN=cryz PE=1 SV=1	2	6	6	6	1	1	1	3	6	3	1	1	1	3	6	3	1	1	1	3	6	3	27.1	27.1	27.1	34.568	328	328;217	1.93	2	28					0	24.509	By matching	By matching	By matching	By MS/MS	By MS/MS
Q6DHM3	Q6DHM3	2	2	2	Crystallin, zeta (Quinone reductase)-like 1	cryzl1	>tr|Q6DHM3|Q6DHM3_DANRE Crystallin, zeta (Quinone reductase)-like 1 OS=Danio rerio GN=cryzl1 PE=2 SV=1	1	2	2	2	1	1	0	2	2	2	1	1	0	2	2	2	1	1	0	2	2	2	8.4	8.4	8.4	38.497	345	345	2.07	1	11	2				0.0015966	3.889	By matching	By MS/MS	By matching	By MS/MS	By MS/MS
B2GTW6;Q7ZVY5	B2GTW6;Q7ZVY5	21;21	21;21	21;21	Citrate synthase	cs	>tr|B2GTW6|B2GTW6_DANRE Citrate synthase OS=Danio rerio GN=cs PE=1 SV=1;>sp|Q7ZVY5|CISY_DANRE Citrate synthase, mitochondrial OS=Danio rerio GN=cs PE=2 SV=1	2	21	21	21	3	6	4	18	20	18	3	6	4	18	20	18	3	6	4	18	20	18	57.7	57.7	57.7	51.783	468	468;468	2.07	46	159	35	3	2	4	0	170.28	By MS/MS	By matching	By MS/MS	By MS/MS	By MS/MS
Q7SZC2;G1K2H9	Q7SZC2;G1K2H9	7;6	7;6	7;6	Exportin-2	cse1l	>sp|Q7SZC2|XPO2_DANRE Exportin-2 OS=Danio rerio GN=cse1l PE=2 SV=1;>tr|G1K2H9|G1K2H9_DANRE Exportin-2 OS=Danio rerio GN=cse1l PE=1 SV=1	2	7	7	7	0	1	0	4	4	6	0	1	0	4	4	6	0	1	0	4	4	6	11.3	11.3	11.3	110.06	971	971;971	5					21		0	14.005	By matching	By matching	By matching	By MS/MS	By matching
F1QDK6;F1Q5D0	F1QDK6;F1Q5D0	8;8	8;8	8;8	Uncharacterized protein	csmd2	>tr|F1QDK6|F1QDK6_DANRE Uncharacterized protein OS=Danio rerio GN=csmd2 PE=4 SV=2;>tr|F1Q5D0|F1Q5D0_DANRE Uncharacterized protein OS=Danio rerio GN=csmd2 PE=4 SV=1	2	8	8	8	3	2	2	7	6	6	3	2	2	7	6	6	3	2	2	7	6	6	3.6	3.6	3.6	392.73	3589	3589;3604	5.88				1	3	38	0	15.112	By matching	By matching	By matching	By MS/MS	By MS/MS
Q8JG73;Q8JHE0	Q8JG73;Q8JHE0	7;5	7;5	7;5	Casein kinase 1alpha S	csnk1a1	>tr|Q8JG73|Q8JG73_DANRE Casein kinase 1alpha S OS=Danio rerio GN=csnk1a1 PE=1 SV=1;>tr|Q8JHE0|Q8JHE0_DANRE Casein kinase 1-alphaLS OS=Danio rerio GN=csnk1a1 PE=1 SV=1	2	7	7	7	6	6	5	5	5	6	6	6	5	5	5	6	6	6	5	5	5	6	22	22	22	38.88	337	337;365	1.91	4	41					0	48.121	By MS/MS	By MS/MS	By MS/MS	By MS/MS	By MS/MS
Q7T2E3	Q7T2E3	13	13	2	Casein kinase I isoform delta-A	csnk1da	>sp|Q7T2E3|KC1DA_DANRE Casein kinase I isoform delta-A OS=Danio rerio GN=csnk1da PE=2 SV=1	1	13	13	2	12	13	13	11	9	8	12	13	13	11	9	8	1	2	2	1	1	1	33.5	33.5	10.2	46.242	403	403	2.02	11	99	13				0	165.65	By MS/MS	By MS/MS	By MS/MS	By MS/MS	By MS/MS
Q6P3K7	Q6P3K7	12	1	1	Casein kinase I isoform delta-B	csnk1db	>sp|Q6P3K7|KC1DB_DANRE Casein kinase I isoform delta-B OS=Danio rerio GN=csnk1db PE=2 SV=1	1	12	1	1	12	12	11	11	9	8	1	1	0	1	1	1	1	1	0	1	1	1	26.7	3.7	3.7	46.831	409	409	2	2	6	2				1	-2	By matching	By MS/MS	By matching	By matching	By matching
Q6P109	Q6P109	11	3	3	Casein kinase 1 epsilon	csnk1e	>tr|Q6P109|Q6P109_DANRE Casein kinase 1 epsilon OS=Danio rerio GN=csnk1e PE=2 SV=1	1	11	3	3	10	11	11	9	7	5	2	3	3	1	1	1	2	3	3	1	1	1	26.6	10.6	10.6	47.242	417	417	2.27	2	7	6				0.0029851	3.1549	By MS/MS	By MS/MS	By MS/MS	By matching	By matching
Q5PRD4	Q5PRD4	13	13	7	Casein kinase I isoform gamma-1	csnk1g1	>sp|Q5PRD4|KC1G1_DANRE Casein kinase I isoform gamma-1 OS=Danio rerio GN=csnk1g1 PE=2 SV=1	1	13	13	7	12	12	12	10	10	10	12	12	12	10	10	10	6	6	7	5	4	5	33	33	21.6	48.281	421	421	2.65	3	52	101	2			0	39.823	By MS/MS	By MS/MS	By MS/MS	By MS/MS	By MS/MS
X1WHT8	X1WHT8	7	1	1	Uncharacterized protein (Fragment)	csnk1g2a	>tr|X1WHT8|X1WHT8_DANRE Uncharacterized protein (Fragment) OS=Danio rerio GN=csnk1g2a PE=1 SV=1	1	7	1	1	7	7	7	5	7	6	1	1	1	1	1	1	1	1	1	1	1	1	26.8	4.6	4.6	27.27	239	239	2.83	1	1	16				0	11.279	By MS/MS	By MS/MS	By MS/MS	By MS/MS	By MS/MS
B0S603;Q0P446;B0S605	B0S603;Q0P446	9;9;1	3;3;1	1;1;1	Uncharacterized protein	csnk1g2b	>tr|B0S603|B0S603_DANRE Uncharacterized protein OS=Danio rerio GN=csnk1g2b PE=1 SV=1;>tr|Q0P446|Q0P446_DANRE Casein kinase 1, gamma 2b OS=Danio rerio GN=csnk1g2b PE=1 SV=1	3	9	3	1	9	9	7	6	8	7	3	3	2	1	2	2	1	1	1	1	1	1	22.2	10.5	3.7	47.022	410	410;444;55	2.14	1	16	4				0	6.2732	By MS/MS	By MS/MS	By MS/MS	By MS/MS	By matching
Q803N7;E9QIP1;E9QHH7;E9QCX0;E7F3I3	Q803N7;E9QIP1;E9QHH7;E9QCX0	16;10;8;8;1	16;10;8;8;1	3;2;1;1;0	Casein kinase 2 alpha 1	csnk2a1	>tr|Q803N7|Q803N7_DANRE Casein kinase 2 alpha 1 OS=Danio rerio GN=csnk2a1 PE=1 SV=1;>tr|E9QIP1|E9QIP1_DANRE Uncharacterized protein OS=Danio rerio GN=csnk2a1 PE=1 SV=1;>tr|E9QHH7|E9QHH7_DANRE Uncharacterized protein OS=Danio rerio GN=csnk2a1 PE=4 SV=1;>tr|	5	16	16	3	16	15	16	14	16	15	16	15	16	14	16	15	3	3	3	2	3	3	55.2	55.2	14.7	45.607	395	395;232;140;141;389	1.91	40	180	19				0	323.31	By MS/MS	By MS/MS	By MS/MS	By MS/MS	By MS/MS
Q7ZU33	Q7ZU33	7	5	5	Ck2a2 protein	csnk2a2a	>tr|Q7ZU33|Q7ZU33_DANRE Ck2a2 protein OS=Danio rerio GN=csnk2a2a PE=1 SV=1	1	7	5	5	4	3	6	4	4	6	2	2	5	2	2	4	2	2	5	2	2	4	35.1	26.7	26.7	40.862	348	348	2		35					0	6.8207	By matching	By MS/MS	By MS/MS	By matching	By MS/MS
E7FCZ6	E7FCZ6	8	8	6	Uncharacterized protein	csnk2a2b	>tr|E7FCZ6|E7FCZ6_DANRE Uncharacterized protein OS=Danio rerio GN=csnk2a2b PE=1 SV=1	1	8	8	6	6	7	7	6	8	8	6	7	7	6	8	8	4	6	6	4	6	6	38.6	38.6	30.3	41.29	350	350	1.9	8	72					0	55.309	By MS/MS	By MS/MS	By MS/MS	By MS/MS	By MS/MS
Q91398	Q91398	7	7	7	Casein kinase II subunit beta	csnk2b	>sp|Q91398|CSK2B_DANRE Casein kinase II subunit beta OS=Danio rerio GN=csnk2b PE=2 SV=1	1	7	7	7	5	7	6	4	6	2	5	7	6	4	6	2	5	7	6	4	6	2	31.6	31.6	31.6	24.885	215	215	1.07	41	3					0	19.893	By MS/MS	By MS/MS	By MS/MS	By matching	By MS/MS
E7FCN9	E7FCN9	6	6	6	Uncharacterized protein	cspg4	>tr|E7FCN9|E7FCN9_DANRE Uncharacterized protein OS=Danio rerio GN=cspg4 PE=4 SV=1	1	6	6	6	2	3	0	5	2	5	2	3	0	5	2	5	2	3	0	5	2	5	4.5	4.5	4.5	255.49	2305	2305	5.68				1	10	27	0	14.664	By MS/MS	By MS/MS	By matching	By MS/MS	By MS/MS
A5PLG4;F8W3W2	A5PLG4;F8W3W2	10;10	10;10	10;10	Cspg5 protein (Fragment)	cspg5a	>tr|A5PLG4|A5PLG4_DANRE Cspg5 protein (Fragment) OS=Danio rerio GN=cspg5a PE=2 SV=1;>tr|F8W3W2|F8W3W2_DANRE Uncharacterized protein OS=Danio rerio GN=cspg5a PE=4 SV=1	2	10	10	10	5	4	3	6	10	6	5	4	3	6	10	6	5	4	3	6	10	6	37.1	37.1	37.1	37.767	334	334;532	3.68	3	46	35	19	55	13	0	127.09	By MS/MS	By MS/MS	By MS/MS	By MS/MS	By MS/MS
Q1L8V4	Q1L8V4	4	4	3	Uncharacterized protein	cspg5b	>tr|Q1L8V4|Q1L8V4_DANRE Uncharacterized protein OS=Danio rerio GN=cspg5b PE=4 SV=1	1	4	4	3	1	2	2	3	4	3	1	2	2	3	4	3	0	1	1	2	3	2	14.6	14.6	12.5	52.37	481	481	2.73	1	18	4	9	1		0	44.235	By matching	By MS/MS	By matching	By MS/MS	By MS/MS
F1QMH0;F8W305	F1QMH0;F8W305	5;4	5;4	5;4	Uncharacterized protein	csrp1b	>tr|F1QMH0|F1QMH0_DANRE Uncharacterized protein OS=Danio rerio GN=csrp1b PE=1 SV=1;>tr|F8W305|F8W305_DANRE Uncharacterized protein OS=Danio rerio GN=csrp1b PE=1 SV=1	2	5	5	5	0	0	0	1	5	0	0	0	0	1	5	0	0	0	0	1	5	0	34.9	34.9	34.9	20.176	192	192;175	1	8						0	12.733	By matching	By matching	By matching	By MS/MS	By MS/MS
A7MCL7;E7EYW5	A7MCL7;E7EYW5	5;4	5;4	5;4	MGC174082 protein	cst14a.2	>tr|A7MCL7|A7MCL7_DANRE MGC174082 protein OS=Danio rerio GN=cst14a.2 PE=1 SV=1;>tr|E7EYW5|E7EYW5_DANRE Uncharacterized protein OS=Danio rerio GN=cst14a.2 PE=1 SV=1	2	5	5	5	1	3	1	5	4	5	1	3	1	5	4	5	1	3	1	5	4	5	54	54	54	11.161	100	100;100	1	33						0	64.405	By matching	By MS/MS	By matching	By MS/MS	By MS/MS
Q9DEG7;E9QEQ4;Q1RLQ4	Q9DEG7;E9QEQ4;Q1RLQ4	9;8;5	9;8;5	8;7;4	CtBP1 protein	ctbp1	>tr|Q9DEG7|Q9DEG7_DANRE CtBP1 protein OS=Danio rerio GN=ctbp1 PE=1 SV=1;>tr|E9QEQ4|E9QEQ4_DANRE Uncharacterized protein OS=Danio rerio GN=ctbp1 PE=1 SV=1;>tr|Q1RLQ4|Q1RLQ4_DANRE Uncharacterized protein OS=Danio rerio GN=zgc:136929 PE=1 SV=1	3	9	9	8	4	5	3	4	6	5	4	5	3	4	6	5	4	4	3	3	5	4	25.6	25.6	23.6	48.445	449	449;288;440	2.43		21	16				0	17.797	By MS/MS	By MS/MS	By MS/MS	By MS/MS	By MS/MS
F8W509;F8W571;Q6NZ25;Q7SZN5;Q9DEG6;F8W3U1;F1RA12;F1QMW3;F8W4E9;F8W3Q3;F8W377;F8W438;H9GZC9	F8W509;F8W571;Q6NZ25;Q7SZN5;Q9DEG6;F8W3U1;F1RA12;F1QMW3;F8W4E9;F8W3Q3;F8W377;F8W438	4;4;4;4;4;4;4;4;4;2;2;2;1	3;3;3;3;3;3;3;3;3;1;1;1;1	3;3;3;3;3;3;3;3;3;1;1;1;1	Uncharacterized protein	ctbp2a	>tr|F8W509|F8W509_DANRE Uncharacterized protein OS=Danio rerio GN=ctbp2a PE=1 SV=1;>tr|F8W571|F8W571_DANRE Uncharacterized protein (Fragment) OS=Danio rerio GN=ctbp2a PE=1 SV=1;>tr|Q6NZ25|Q6NZ25_DANRE Ctbp2 protein OS=Danio rerio GN=ctbp2a PE=1 SV=1;>tr|Q7	13	4	3	3	1	2	1	2	3	3	1	1	1	1	2	2	1	1	1	1	2	2	23.9	20.3	20.3	28.13	251	251;313;404;405;444;670;710;1148;1156;151;165;189;182	2.08		12	1				0	6.2617	By matching	By matching	By matching	By MS/MS	By MS/MS
B0S5V5	B0S5V5	3	3	3	Uncharacterized protein	ctdsp1	>tr|B0S5V5|B0S5V5_DANRE Uncharacterized protein OS=Danio rerio GN=ctdsp1 PE=4 SV=1	1	3	3	3	1	1	1	2	3	3	1	1	1	2	3	3	1	1	1	2	3	3	19.2	19.2	19.2	29.843	265	265	1.6	8	12					0.0018074	3.5297	By matching	By matching	By matching	By MS/MS	By MS/MS
F1R5R0	F1R5R0	2	2	2	Uncharacterized protein	cthl	>tr|F1R5R0|F1R5R0_DANRE Uncharacterized protein OS=Danio rerio GN=cthl PE=1 SV=1	1	2	2	2	0	0	0	2	2	2	0	0	0	2	2	2	0	0	0	2	2	2	9.9	9.9	9.9	44.596	404	404	2		9					0.0095825	2.2778	By matching	By matching	By matching	By matching	By matching
Q9PVF8;E9QEM4;E9QJM0	Q9PVF8;E9QEM4;E9QJM0	37;26;26	30;20;20	30;20;20	Catenin (Cadherin-associated protein), alpha	ctnna1	>tr|Q9PVF8|Q9PVF8_DANRE Catenin (Cadherin-associated protein), alpha OS=Danio rerio GN=ctnna1 PE=1 SV=1;>tr|E9QEM4|E9QEM4_DANRE Uncharacterized protein OS=Danio rerio GN=ctnna1 PE=1 SV=1;>tr|E9QJM0|E9QJM0_DANRE Uncharacterized protein OS=Danio rerio GN=ctn	3	37	30	30	27	29	25	28	28	29	21	23	22	23	21	25	21	23	22	23	21	25	54.2	48.1	48.1	100.52	907	907;670;674	4.22	10	23	22	73	160	1	0	301.29	By MS/MS	By MS/MS	By MS/MS	By MS/MS	By MS/MS
B7ZC77;X1WG13	B7ZC77	69;34	69;34	32;31	Catenin alpha-2	Ctnna2	>sp|B7ZC77|CTNA2_DANRE Catenin alpha-2 OS=Danio rerio GN=Ctnna2 PE=3 SV=1	2	69	69	32	58	62	56	51	62	50	58	62	56	51	62	50	25	28	27	23	28	23	79.9	79.9	43.9	95.855	865	865;476	3.8	99	179	222	455	550	10	0	323.31	By MS/MS	By MS/MS	By MS/MS	By MS/MS	By MS/MS
Q1LU92	Q1LU92	6	6	6	Uncharacterized protein	ctnnal1	>tr|Q1LU92|Q1LU92_DANRE Uncharacterized protein OS=Danio rerio GN=ctnnal1 PE=1 SV=2	1	6	6	6	3	4	5	3	3	3	3	4	5	3	3	3	3	4	5	3	3	3	11.4	11.4	11.4	83.546	754	754	4.07			2	24	2	1	0	18.181	By MS/MS	By MS/MS	By MS/MS	By matching	By MS/MS
F1QGH7;F8W436	F1QGH7	40;11	40;11	6;2	Uncharacterized protein	ctnnb1	>tr|F1QGH7|F1QGH7_DANRE Uncharacterized protein OS=Danio rerio GN=ctnnb1 PE=1 SV=1	2	40	40	6	31	32	32	24	34	24	31	32	32	24	34	24	6	6	6	4	6	5	65.1	65.1	15.4	85.568	780	780;258	3.62	23	142	127	451	97	28	0	323.31	By MS/MS	By MS/MS	By MS/MS	By MS/MS	By MS/MS
E7FC99;F1QYT6	E7FC99;F1QYT6	38;36	4;3	4;3	Uncharacterized protein	ctnnb2	>tr|E7FC99|E7FC99_DANRE Uncharacterized protein OS=Danio rerio GN=ctnnb2 PE=1 SV=1;>tr|F1QYT6|F1QYT6_DANRE Uncharacterized protein (Fragment) OS=Danio rerio GN=ctnnb2 PE=1 SV=1	2	38	4	4	28	30	30	22	32	21	3	4	4	2	4	2	3	4	4	2	4	2	62.7	10.4	10.4	81.501	742	742;741	4.21			1	41	10	1	0	21.919	By MS/MS	By MS/MS	By MS/MS	By MS/MS	By MS/MS
F1R6C8;F1QS70;E7EYR9	F1R6C8;F1QS70;E7EYR9	20;20;19	20;20;19	20;20;19	Uncharacterized protein (Fragment)	ctnnd1	>tr|F1R6C8|F1R6C8_DANRE Uncharacterized protein (Fragment) OS=Danio rerio GN=ctnnd1 PE=1 SV=1;>tr|F1QS70|F1QS70_DANRE Uncharacterized protein (Fragment) OS=Danio rerio GN=ctnnd1 PE=1 SV=1;>tr|E7EYR9|E7EYR9_DANRE Uncharacterized protein OS=Danio rerio GN=ct	3	20	20	20	18	16	16	14	14	16	18	16	16	14	14	16	18	16	16	14	14	16	32.7	32.7	32.7	100.08	904	904;904;914	3.97	6	35	38	68	113	2	0	133.26	By MS/MS	By MS/MS	By MS/MS	By MS/MS	By MS/MS
F1R306;E7FFJ4	F1R306;E7FFJ4	31;31	24;24	24;24	Uncharacterized protein (Fragment)	ctnnd2a	>tr|F1R306|F1R306_DANRE Uncharacterized protein (Fragment) OS=Danio rerio GN=ctnnd2a PE=4 SV=1;>tr|E7FFJ4|E7FFJ4_DANRE Uncharacterized protein OS=Danio rerio GN=ctnnd2a PE=4 SV=1	2	31	24	24	22	25	24	23	25	21	17	20	18	19	18	17	17	20	18	19	18	17	45	39.8	39.8	128	1179	1179;1221	4.56		10	30	51	135	29	0	285.4	By MS/MS	By MS/MS	By MS/MS	By MS/MS	By MS/MS
F1RBK4;B0V2S9;F1R829;B0V2S8	F1RBK4;B0V2S9	31;29;8;1	28;26;8;1	23;21;5;0	Uncharacterized protein	ctnnd2b	>tr|F1RBK4|F1RBK4_DANRE Uncharacterized protein OS=Danio rerio GN=ctnnd2b PE=1 SV=1;>tr|B0V2S9|B0V2S9_DANRE Uncharacterized protein OS=Danio rerio GN=ctnnd2b PE=1 SV=1	4	31	28	23	22	25	22	23	23	21	20	23	20	20	21	18	17	20	16	18	16	16	34.5	32.9	28.8	131.41	1207	1207;1210;268;114	4.14	18	42	58	121	190	36	0	323.31	By MS/MS	By MS/MS	By MS/MS	By MS/MS	By MS/MS
E9QDX8;Q6PH75	E9QDX8;Q6PH75	4;4	4;4	4;4	Uncharacterized protein	ctsba	>tr|E9QDX8|E9QDX8_DANRE Uncharacterized protein OS=Danio rerio GN=ctsba PE=1 SV=1;>tr|Q6PH75|Q6PH75_DANRE Cathepsin B OS=Danio rerio GN=ctsba PE=1 SV=1	2	4	4	4	0	0	0	3	3	3	0	0	0	3	3	3	0	0	0	3	3	3	22.6	22.6	22.6	31.048	283	283;330	1.15	11	2					0	5.9664	By matching	By matching	By matching	By MS/MS	By MS/MS
F1QL40	F1QL40	2	2	2	Uncharacterized protein	ctsc	>tr|F1QL40|F1QL40_DANRE Uncharacterized protein OS=Danio rerio GN=ctsc PE=1 SV=1	1	2	2	2	0	1	0	2	1	1	0	1	0	2	1	1	0	1	0	2	1	1	6.6	6.6	6.6	50.661	455	455	1	6						0	6.515	By matching	By matching	By matching	By MS/MS	By matching
Q8AWD9	Q8AWD9	10	10	10	Ctsd protein	ctsd	>tr|Q8AWD9|Q8AWD9_DANRE Ctsd protein OS=Danio rerio GN=ctsd PE=1 SV=1	1	10	10	10	0	0	1	7	8	8	0	0	1	7	8	8	0	0	1	7	8	8	34.4	34.4	34.4	43.199	398	398	1.85	10	48	1				0	60.26	By matching	By matching	By matching	By MS/MS	By MS/MS
F1Q932;E7F4V0;F1R3Q0	F1Q932;E7F4V0	16;14;5	16;14;5	16;14;5	Uncharacterized protein	cttn	>tr|F1Q932|F1Q932_DANRE Uncharacterized protein OS=Danio rerio GN=cttn PE=1 SV=1;>tr|E7F4V0|E7F4V0_DANRE Uncharacterized protein OS=Danio rerio GN=cttn PE=1 SV=1	3	16	16	16	15	15	13	14	11	14	15	15	13	14	11	14	15	15	13	14	11	14	35.2	35.2	35.2	60.169	534	534;504;206	3.04	2	17	108	18	3	1	0	84.203	By MS/MS	By MS/MS	By MS/MS	By MS/MS	By MS/MS
Q1LX68;F1QFV1;REV__E7FFI5	Q1LX68;F1QFV1	10;10;1	10;10;1	10;10;1	Uncharacterized protein (Fragment)	cttnbp2	>tr|Q1LX68|Q1LX68_DANRE Uncharacterized protein (Fragment) OS=Danio rerio GN=cttnbp2 PE=4 SV=1;>tr|F1QFV1|F1QFV1_DANRE Uncharacterized protein OS=Danio rerio GN=cttnbp2 PE=4 SV=1	3	10	10	10	8	8	3	10	4	5	8	8	3	10	4	5	8	8	3	10	4	5	9.4	9.4	9.4	156.14	1427	1427;1573;907	3.27	2	6	34	23	1	1	0	45.729	By MS/MS	By MS/MS	By MS/MS	By MS/MS	By matching
E7F3S7	E7F3S7	3	3	3	Uncharacterized protein	CU184872.1	>tr|E7F3S7|E7F3S7_DANRE Uncharacterized protein OS=Danio rerio GN=CU184872.1 PE=4 SV=1	1	3	3	3	3	3	3	0	1	1	3	3	3	0	1	1	3	3	3	0	1	1	6.6	6.6	6.6	101.18	897	897	4.41			2	6	9		0	34.48	By matching	By MS/MS	By MS/MS	By matching	By matching
E7F0I5	E7F0I5	13	3	1	Uncharacterized protein	CU929119.2	>tr|E7F0I5|E7F0I5_DANRE Uncharacterized protein OS=Danio rerio GN=CU929119.2 PE=4 SV=1	1	13	3	1	6	8	9	10	8	11	0	1	2	1	1	3	0	0	0	0	0	1	15.3	3.9	1.2	101.77	882	882	4.7		1	1		6	2	0.00055021	4.3009	By matching	By MS/MS	By MS/MS	By matching	By matching
E7EXY4	E7EXY4	3	2	2	Protein argonaute-2	CU929240.1	>tr|E7EXY4|E7EXY4_DANRE Protein argonaute-2 OS=Danio rerio GN=CU929240.1 PE=1 SV=1	1	3	2	2	2	2	1	3	2	2	1	1	0	2	1	1	1	1	0	2	1	1	3.3	2.4	2.4	99.018	873	873	4.42			1	6	4	1	0.0046387	2.9138	By matching	By matching	By matching	By MS/MS	By MS/MS
F1QA38	F1QA38	2	2	2	Uncharacterized protein	cuedc1b	>tr|F1QA38|F1QA38_DANRE Uncharacterized protein OS=Danio rerio GN=cuedc1b PE=1 SV=1	1	2	2	2	1	2	2	0	0	2	1	2	2	0	0	2	1	2	2	0	0	2	8.6	8.6	8.6	42.81	383	383	2.57		3	4				0.00081566	4.1595	By matching	By MS/MS	By MS/MS	By matching	By matching
Q6NYS3;F1QV12;F1Q7M5;Q502R5	Q6NYS3;F1QV12;F1Q7M5	12;8;8;3	12;8;8;3	12;8;8;3	Cullin 1a	cul1a	>tr|Q6NYS3|Q6NYS3_DANRE Cullin 1a OS=Danio rerio GN=cul1a PE=1 SV=1;>tr|F1QV12|F1QV12_DANRE Uncharacterized protein OS=Danio rerio GN=cul1b PE=1 SV=1;>tr|F1Q7M5|F1Q7M5_DANRE Uncharacterized protein OS=Danio rerio GN=cul1b PE=1 SV=1	4	12	12	12	8	9	8	8	7	10	8	9	8	8	7	10	8	9	8	8	7	10	22	22	22	90.027	777	777;774;775;320	4.13			4	57	14		0	26.819	By MS/MS	By MS/MS	By MS/MS	By MS/MS	By MS/MS
F6NVK8;E7F6S3	F6NVK8;E7F6S3	11;8	11;8	11;8	Uncharacterized protein	cul3b	>tr|F6NVK8|F6NVK8_DANRE Uncharacterized protein OS=Danio rerio GN=cul3b PE=1 SV=1;>tr|E7F6S3|E7F6S3_DANRE Uncharacterized protein OS=Danio rerio PE=1 SV=1	2	11	11	11	7	8	7	8	8	9	7	8	7	8	8	9	7	8	7	8	8	9	18.1	18.1	18.1	89.882	774	774;543	3.5	3	14	5	50	4		0	21.364	By MS/MS	By MS/MS	By MS/MS	By MS/MS	By MS/MS
F8W428;F1R029	F8W428;F1R029	1;1	1;1	1;1	Uncharacterized protein	cul4b	>tr|F8W428|F8W428_DANRE Uncharacterized protein OS=Danio rerio GN=cul4b PE=1 SV=1;>tr|F1R029|F1R029_DANRE Uncharacterized protein (Fragment) OS=Danio rerio GN=cul4b PE=1 SV=1	2	1	1	1	0	0	1	1	0	1	0	0	1	1	0	1	0	0	1	1	0	1	1.4	1.4	1.4	99.425	864	864;885	4.25				3	1		0.0025044	3.2179	By matching	By matching	By matching	By MS/MS	By matching
F1REN0;F1QFY1;F1Q821	F1REN0;F1QFY1	14;11;6	14;11;6	14;11;6	Uncharacterized protein	cul5a	>tr|F1REN0|F1REN0_DANRE Uncharacterized protein OS=Danio rerio GN=cul5a PE=1 SV=1;>tr|F1QFY1|F1QFY1_DANRE Uncharacterized protein OS=Danio rerio GN=cul5b PE=3 SV=1	3	14	14	14	8	6	7	12	10	11	8	6	7	12	10	11	8	6	7	12	10	11	22.4	22.4	22.4	91.012	780	780;795;541	4.11			2	75	12		0	27.734	By MS/MS	By matching	By MS/MS	By MS/MS	By MS/MS
F1RBV9;F1QFI2	F1RBV9	14;4	14;4	14;4	Uncharacterized protein	cux1b	>tr|F1RBV9|F1RBV9_DANRE Uncharacterized protein OS=Danio rerio GN=cux1b PE=4 SV=1	2	14	14	14	6	11	10	11	11	8	6	11	10	11	11	8	6	11	10	11	11	8	28	28	28	77.158	672	672;273	3.9			10	77	1		0	25.772	By MS/MS	By MS/MS	By MS/MS	By MS/MS	By MS/MS
E7FBZ4	E7FBZ4	7	3	3	Gap junction protein	cx40.8	>tr|E7FBZ4|E7FBZ4_DANRE Gap junction protein OS=Danio rerio GN=cx40.8 PE=3 SV=1	1	7	3	3	6	7	7	3	3	3	3	3	3	0	0	0	3	3	3	0	0	0	22.3	7.3	7.3	40.787	354	354	1.7	3	7					0.00056196	4.6251	By MS/MS	By MS/MS	By MS/MS	By matching	By matching
F1QYI2;I3ITP6;B0UYC0;E9QEA8;Q1LYE5;I3ITL1;E7FH01;Q92052	F1QYI2;I3ITP6	3;2;1;1;1;1;1;1	2;1;0;0;1;1;0;0	2;1;0;0;1;1;0;0	Gap junction protein	cx44.2	>tr|F1QYI2|F1QYI2_DANRE Gap junction protein OS=Danio rerio GN=cx44.2 PE=3 SV=1;>tr|I3ITP6|I3ITP6_DANRE Gap junction protein OS=Danio rerio GN=si:dkey-91f15.8 PE=3 SV=1	8	3	2	2	3	3	3	0	0	1	2	2	2	0	0	1	2	2	2	0	0	1	13	11.3	11.3	44.166	391	391;391;380;391;391;391;406;380	2	3	9	3				0	35.828	By MS/MS	By MS/MS	By MS/MS	By matching	By matching
Q66HV7	Q66HV7	10	10	9	Gap junction protein	cx47.1	>tr|Q66HV7|Q66HV7_DANRE Gap junction protein OS=Danio rerio GN=cx47.1 PE=2 SV=1	1	10	10	9	9	10	9	5	6	4	9	10	9	5	6	4	8	9	8	5	6	4	35.9	35.9	34.2	47.124	409	409	2.49	22	77	34	11	6	6	0	323.31	By MS/MS	By MS/MS	By MS/MS	By MS/MS	By MS/MS
B3DFV4	B3DFV4	1	1	1	Similar to cytochrome b561	cyb561	>tr|B3DFV4|B3DFV4_DANRE Similar to cytochrome b561 OS=Danio rerio GN=cyb561 PE=2 SV=1	1	1	1	1	0	0	0	1	0	0	0	0	0	1	0	0	0	0	0	1	0	0	6.1	6.1	6.1	27.36	246	246	6						1	0.009755	2.2149	By matching	By matching	By matching	By MS/MS	By matching
A8WGS0	A8WGS0	3	3	3	Cyb5a protein	cyb5a	>tr|A8WGS0|A8WGS0_DANRE Cyb5a protein OS=Danio rerio GN=cyb5a PE=1 SV=1	1	3	3	3	0	0	0	3	3	3	0	0	0	3	3	3	0	0	0	3	3	3	24.8	24.8	24.8	15.392	137	137	1	15						0	37.372	By matching	By matching	By matching	By MS/MS	By MS/MS
Q6NY41	Q6NY41	3	3	3	Cytochrome b5 type B	cyb5b	>tr|Q6NY41|Q6NY41_DANRE Cytochrome b5 type B OS=Danio rerio GN=cyb5b PE=1 SV=1	1	3	3	3	0	0	0	3	3	3	0	0	0	3	3	3	0	0	0	3	3	3	28.1	28.1	28.1	17.584	153	153	1	18						0	50.189	By matching	By matching	By matching	By MS/MS	By MS/MS
F1QJ75	F1QJ75	18	18	14	NADH-cytochrome b5 reductase	cyb5r1	>tr|F1QJ75|F1QJ75_DANRE NADH-cytochrome b5 reductase OS=Danio rerio GN=cyb5r1 PE=1 SV=1	1	18	18	14	3	2	0	15	17	17	3	2	0	15	17	17	1	1	0	12	13	13	59.9	59.9	52.6	34.161	304	304	3.65	58	95	47	55	69	97	0	232.08	By matching	By matching	By matching	By MS/MS	By MS/MS
Q6NYE6;H0WF81;Q0P487	Q6NYE6	10;3;1	6;2;1	6;2;1	NADH-cytochrome b5 reductase	cyb5r3	>tr|Q6NYE6|Q6NYE6_DANRE NADH-cytochrome b5 reductase OS=Danio rerio GN=cyb5r3 PE=1 SV=1	3	10	6	6	2	1	0	8	8	10	0	0	0	5	4	6	0	0	0	5	4	6	35.6	28.2	28.2	33.769	298	298;56;309	1.78	7	25					0	12.414	By matching	By matching	By matching	By MS/MS	By MS/MS
A8WHQ9;Q503V1	A8WHQ9;Q503V1	1;1	1;1	1;1	Cytochrome b reductase 1	cybrd1	>tr|A8WHQ9|A8WHQ9_DANRE Cytochrome b reductase 1 OS=Danio rerio GN=cybrd1 PE=4 SV=1;>sp|Q503V1|CYBR1_DANRE Cytochrome b reductase 1 OS=Danio rerio GN=cybrd1 PE=2 SV=1	2	1	1	1	0	0	0	1	1	1	0	0	0	1	1	1	0	0	0	1	1	1	7.1	7.1	7.1	28.053	254	254;253	6						3	0	5.0869	By matching	By matching	By matching	By MS/MS	By matching
Q6IQM2	Q6IQM2	15	15	13	Cytochrome c	cyc	>sp|Q6IQM2|CYC_DANRE Cytochrome c OS=Danio rerio GN=cyc PE=3 SV=3	1	15	15	13	3	6	7	14	15	14	3	6	7	14	15	14	2	5	5	12	13	12	65.4	65.4	57.7	11.456	104	104	1.52	189	13	5	7	8	9	0	323.31	By MS/MS	By MS/MS	By MS/MS	By MS/MS	By MS/MS
Q3B7R0;F1R377	Q3B7R0	8;1	8;1	8;1	Cytochrome c-1	cyc1	>tr|Q3B7R0|Q3B7R0_DANRE Cytochrome c-1 OS=Danio rerio GN=cyc1 PE=1 SV=1	2	8	8	8	5	6	4	7	8	6	5	6	4	7	8	6	5	6	4	7	8	6	46.3	46.3	46.3	33.714	307	307;131	2.05	101	112	17	12	6	14	0	152.49	By MS/MS	By MS/MS	By MS/MS	By MS/MS	By MS/MS
F1QE65;Q90YM8;E7FE42;F1R468	F1QE65;Q90YM8;E7FE42	43;42;40;12	18;18;16;3	18;18;16;3	Cytoplasmic FMR1-interacting protein 1 homolog	cyfip1	>tr|F1QE65|F1QE65_DANRE Cytoplasmic FMR1-interacting protein 1 homolog OS=Danio rerio GN=cyfip1 PE=1 SV=1;>sp|Q90YM8|CYFP1_DANRE Cytoplasmic FMR1-interacting protein 1 homolog OS=Danio rerio GN=cyfip1 PE=2 SV=1;>tr|E7FE42|E7FE42_DANRE Cytoplasmic FMR1-inte	4	43	18	18	36	38	37	25	29	35	14	16	15	8	10	14	14	16	15	8	10	14	38.1	19.3	19.3	145.19	1253	1253;1253;1257;476	4.81	1	1	12	15	87	20	0	91.655	By MS/MS	By MS/MS	By MS/MS	By MS/MS	By MS/MS
B3DIT1;A5A5E1	B3DIT1;A5A5E1	74;74	74;74	49;49	Uncharacterized protein	cyfip2	>tr|B3DIT1|B3DIT1_DANRE Uncharacterized protein OS=Danio rerio GN=cyfip2 PE=1 SV=1;>tr|A5A5E1|A5A5E1_DANRE Cytoplasmic FMR1 interacting protein 2 OS=Danio rerio GN=cyfip2 PE=1 SV=1	2	74	74	49	60	65	64	56	57	59	60	65	64	56	57	59	38	43	42	39	38	38	54.7	54.7	35.9	145.65	1252	1252;1253	4.51	25	43	117	210	519	154	0	323.31	By MS/MS	By MS/MS	By MS/MS	By MS/MS	By MS/MS
Q5U870;F1RAI0	Q5U870;F1RAI0	11;7	11;7	11;7	Brain aromatase	cyp19a1b	>tr|Q5U870|Q5U870_DANRE Brain aromatase OS=Danio rerio GN=cyp19a1b PE=3 SV=1;>tr|F1RAI0|F1RAI0_DANRE Uncharacterized protein OS=Danio rerio GN=cyp19a1b PE=4 SV=1	2	11	11	11	1	1	1	8	11	8	1	1	1	8	11	8	1	1	1	8	11	8	28.8	28.8	28.8	58.216	511	511;400	2.95	1	13	46	3		3	0	68.717	By matching	By matching	By matching	By MS/MS	By MS/MS
F1QHW0	F1QHW0	2	2	2	Uncharacterized protein	cyp20a1	>tr|F1QHW0|F1QHW0_DANRE Uncharacterized protein OS=Danio rerio GN=cyp20a1 PE=1 SV=1	1	2	2	2	0	0	0	1	1	1	0	0	0	1	1	1	0	0	0	1	1	1	7.3	7.3	7.3	51.768	463	463	2.17		5	1				0.00465	2.9454	By matching	By matching	By matching	By matching	By MS/MS
Q6EIG3	Q6EIG3	4	4	4	Cytochrome P450 26B1	cyp26b1	>sp|Q6EIG3|CP26B_DANRE Cytochrome P450 26B1 OS=Danio rerio GN=cyp26b1 PE=1 SV=1	1	4	4	4	0	0	0	2	1	3	0	0	0	2	1	3	0	0	0	2	1	3	10	10	10	57.597	511	511	3.11			8	1			0	5.153	By matching	By matching	By matching	By MS/MS	By matching
F1Q7H1	F1Q7H1	7	7	4	Uncharacterized protein	cyp27a7	>tr|F1Q7H1|F1Q7H1_DANRE Uncharacterized protein OS=Danio rerio GN=cyp27a7 PE=3 SV=2	1	7	7	4	3	3	3	6	6	7	3	3	3	6	6	7	1	2	1	3	3	4	18.9	18.9	11.8	59.886	524	524	2.94		3	47				0	20.208	By MS/MS	By MS/MS	By matching	By MS/MS	By MS/MS
F1R9A6;F8W2S7	F1R9A6;F8W2S7	2;2	2;2	1;1	Uncharacterized protein	cyp2aa11	>tr|F1R9A6|F1R9A6_DANRE Uncharacterized protein OS=Danio rerio GN=cyp2aa11 PE=1 SV=2;>tr|F8W2S7|F8W2S7_DANRE Uncharacterized protein OS=Danio rerio GN=cyp2aa11 PE=1 SV=1	2	2	2	1	0	0	1	1	0	1	0	0	1	1	0	1	0	0	0	0	0	1	5.4	5.4	3.7	45.732	405	405;501	3			4				0.00055188	4.365	By matching	By matching	By matching	By MS/MS	By matching
E7EZ45;Q5TZ76;F1QDS9;Q5TZ86;Q5TZ85;Q5TZ82;E7FEJ8;Q5RG51;F1Q8C3;B3DIC0	E7EZ45;Q5TZ76	3;3;1;1;1;1;1;1;1;1	3;3;1;1;1;1;1;1;1;1	3;3;1;1;1;1;1;1;1;1	Uncharacterized protein	cyp2p6	>tr|E7EZ45|E7EZ45_DANRE Uncharacterized protein OS=Danio rerio GN=cyp2p6 PE=4 SV=1;>tr|Q5TZ76|Q5TZ76_DANRE Uncharacterized protein OS=Danio rerio GN=cyp2p6 PE=3 SV=1	10	3	3	3	1	0	0	3	3	2	1	0	0	3	3	2	1	0	0	3	3	2	6.3	6.3	6.3	56.372	492	492;532;433;496;496;497;497;499;505;507	3			15				0	17.666	By matching	By matching	By matching	By MS/MS	By matching
E7FB64;F1QSM0	E7FB64;F1QSM0	11;9	11;9	11;9	Uncharacterized protein	cyp4t8	>tr|E7FB64|E7FB64_DANRE Uncharacterized protein OS=Danio rerio GN=cyp4t8 PE=1 SV=1;>tr|F1QSM0|F1QSM0_DANRE Uncharacterized protein OS=Danio rerio GN=cyp4t8 PE=1 SV=1	2	11	11	11	2	3	4	7	8	9	2	3	4	7	8	9	2	3	4	7	8	9	28.5	28.5	28.5	58.836	509	509;458	2.97		2	56				0	28.449	By MS/MS	By matching	By MS/MS	By MS/MS	By MS/MS
Q1JPY5	Q1JPY5	3	3	3	Cyp51 protein	cyp51	>tr|Q1JPY5|Q1JPY5_DANRE Cyp51 protein OS=Danio rerio GN=cyp51 PE=1 SV=1	1	3	3	3	0	0	0	2	2	3	0	0	0	2	2	3	0	0	0	2	2	3	5	5	5	57.001	499	499	2.85		2	11				0.0018334	3.7255	By matching	By matching	By matching	By MS/MS	By MS/MS
Q6PW01;Q08CQ5	Q6PW01;Q08CQ5	4;4	1;1	1;1	Cytohesin 1-like protein	cyth1a	>tr|Q6PW01|Q6PW01_DANRE Cytohesin 1-like protein OS=Danio rerio GN=cyth1a PE=2 SV=1;>tr|Q08CQ5|Q08CQ5_DANRE Cyth1 protein OS=Danio rerio GN=cyth1a PE=2 SV=1	2	4	1	1	3	4	3	2	3	4	1	1	1	0	0	1	1	1	1	0	0	1	13.1	3.3	3.3	46.481	398	398;399	2.17	1	3	2				0.0078777	2.4325	By MS/MS	By MS/MS	By MS/MS	By matching	By matching
X1WHH8;F1QDR1;E7F2Q0;F1R9I9;A2BHI2;A8WGT3;F1RBL6	X1WHH8;F1QDR1;E7F2Q0	5;5;4;2;1;1;1	2;2;2;0;0;0;0	2;2;2;0;0;0;0	Uncharacterized protein	cyth3b	>tr|X1WHH8|X1WHH8_DANRE Uncharacterized protein OS=Danio rerio GN=cyth3b PE=4 SV=1;>tr|F1QDR1|F1QDR1_DANRE Uncharacterized protein (Fragment) OS=Danio rerio GN=cyth3b PE=4 SV=1;>tr|E7F2Q0|E7F2Q0_DANRE Uncharacterized protein OS=Danio rerio GN=cyth3a PE=4 S	7	5	2	2	4	5	4	3	5	4	2	2	2	1	2	1	2	2	2	1	2	1	19.4	8.3	8.3	40.819	351	351;401;396;399;364;394;411	2.07		13	1				0.001813	3.5708	By matching	By MS/MS	By MS/MS	By matching	By matching
E7F6Y9;X1WCJ0	E7F6Y9	17;3	10;3	10;3	Uncharacterized protein (Fragment)	daam1a	>tr|E7F6Y9|E7F6Y9_DANRE Uncharacterized protein (Fragment) OS=Danio rerio GN=daam1a PE=4 SV=2	2	17	10	10	9	12	10	7	10	8	5	6	6	3	7	5	5	6	6	3	7	5	21.5	16.4	16.4	123.66	1084	1084;152	4.39	3	4	4	10	37	4	0	24.906	By MS/MS	By MS/MS	By MS/MS	By MS/MS	By MS/MS
B3DJI0;Q5RHJ3	B3DJI0;Q5RHJ3	30;30	30;30	23;23	Daam1l protein	daam1b	>tr|B3DJI0|B3DJI0_DANRE Daam1l protein OS=Danio rerio GN=daam1b PE=1 SV=1;>tr|Q5RHJ3|Q5RHJ3_DANRE Uncharacterized protein OS=Danio rerio GN=daam1b PE=1 SV=1	2	30	30	23	16	22	20	18	17	17	16	22	20	18	17	17	12	16	16	14	14	14	36.9	36.9	31.7	122.68	1069	1069;1079	4.73	1	6	9	45	147	23	0	123.29	By MS/MS	By MS/MS	By MS/MS	By MS/MS	By MS/MS
F1QFV5;X1WFQ5	F1QFV5	5;1	3;1	3;1	Uncharacterized protein (Fragment)	daam2	>tr|F1QFV5|F1QFV5_DANRE Uncharacterized protein (Fragment) OS=Danio rerio GN=daam2 PE=4 SV=1	2	5	3	3	4	5	5	3	3	2	2	3	3	1	2	1	2	3	3	1	2	1	6.2	4.7	4.7	125.18	1092	1092;433	5				1	14	1	0	8.4878	By MS/MS	By MS/MS	By matching	By MS/MS	By matching
A2BEF7;F1Q6J4;F1Q650	A2BEF7;F1Q6J4;F1Q650	3;3;3	3;3;3	3;3;3	Uncharacterized protein	dab1a	>tr|A2BEF7|A2BEF7_DANRE Uncharacterized protein OS=Danio rerio GN=dab1a PE=4 SV=2;>tr|F1Q6J4|F1Q6J4_DANRE Uncharacterized protein OS=Danio rerio GN=dab1a PE=4 SV=1;>tr|F1Q650|F1Q650_DANRE Uncharacterized protein OS=Danio rerio GN=dab1a PE=4 SV=1	3	3	3	3	1	1	1	3	2	2	1	1	1	3	2	2	1	1	1	3	2	2	6.7	6.7	6.7	57.639	537	537;541;543	3.11	1		14	4			0.0018538	3.8439	By MS/MS	By MS/MS	By MS/MS	By MS/MS	By matching
F1Q782;F1Q588;B0S6Z2;F1QX32;E7FDZ7	F1Q782;F1Q588	15;15;3;3;1	11;11;1;1;1	7;7;0;0;0	Uncharacterized protein (Fragment)	dab2ipa	>tr|F1Q782|F1Q782_DANRE Uncharacterized protein (Fragment) OS=Danio rerio GN=dab2ipa PE=4 SV=1;>tr|F1Q588|F1Q588_DANRE Uncharacterized protein OS=Danio rerio GN=dab2ipa PE=4 SV=1	5	15	11	7	9	13	11	5	6	9	6	9	7	4	4	6	4	6	5	3	3	4	14.8	12.7	9.5	128.03	1147	1147;1162;1336;1343;1124	5.02				4	34	5	0	21.334	By MS/MS	By MS/MS	By MS/MS	By MS/MS	By matching
F1RAN5;F6PDT3	F1RAN5;F6PDT3	11;11	3;3	3;3	Uncharacterized protein (Fragment)	dab2ipb	>tr|F1RAN5|F1RAN5_DANRE Uncharacterized protein (Fragment) OS=Danio rerio GN=dab2ipb PE=4 SV=1;>tr|F6PDT3|F6PDT3_DANRE Uncharacterized protein (Fragment) OS=Danio rerio GN=dab2ipb PE=4 SV=1	2	11	3	3	6	9	9	3	4	8	1	2	3	1	1	3	1	2	3	1	1	3	9.8	4.1	4.1	118.46	1061	1061;1109	4.5				9	3	2	0	39.041	By matching	By matching	By MS/MS	By matching	By matching
F1QMH7	F1QMH7	4	4	4	Uncharacterized protein	dag1	>tr|F1QMH7|F1QMH7_DANRE Uncharacterized protein OS=Danio rerio GN=dag1 PE=1 SV=1	1	4	4	4	1	0	0	4	2	4	1	0	0	4	2	4	1	0	0	4	2	4	7.5	7.5	7.5	94.601	866	866	2.95	1	9	2	8	1		0	24.09	By matching	By matching	By matching	By MS/MS	By MS/MS
E7F0B3	E7F0B3	12	12	12	Uncharacterized protein	dagla	>tr|E7F0B3|E7F0B3_DANRE Uncharacterized protein OS=Danio rerio GN=dagla PE=4 SV=1	1	12	12	12	2	3	4	6	6	8	2	3	4	6	6	8	2	3	4	6	6	8	21.1	21.1	21.1	115.92	1051	1051	5.4			1	5	23	31	0	32.182	By MS/MS	By MS/MS	By MS/MS	By MS/MS	By MS/MS
A2BGT2;A2BGT3;E7F7N4;Q6P009	A2BGT2;A2BGT3	4;3;1;1	4;3;1;1	4;3;1;1	Uncharacterized protein	dao.2	>tr|A2BGT2|A2BGT2_DANRE Uncharacterized protein OS=Danio rerio GN=dao.2 PE=1 SV=1;>tr|A2BGT3|A2BGT3_DANRE Uncharacterized protein OS=Danio rerio GN=dao.1 PE=4 SV=1	4	4	4	4	0	0	0	3	4	4	0	0	0	3	4	4	0	0	0	3	4	4	16.7	16.7	16.7	38.966	348	348;348;224;353	2		17					0	13.253	By matching	By matching	By matching	By MS/MS	By MS/MS
F1R4V5	F1R4V5	1	1	1	Uncharacterized protein	dap3	>tr|F1R4V5|F1R4V5_DANRE Uncharacterized protein OS=Danio rerio GN=dap3 PE=1 SV=1	1	1	1	1	0	0	0	0	1	1	0	0	0	0	1	1	0	0	0	0	1	1	4.5	4.5	4.5	45.997	402	402	2		2					0.009966	2.1976	By matching	By matching	By matching	By matching	By MS/MS
A5WVL9	A5WVL9	23	23	23	Death-associated protein kinase	dapk1	>tr|A5WVL9|A5WVL9_DANRE Death-associated protein kinase OS=Danio rerio GN=dapk1 PE=2 SV=1	1	23	23	23	16	18	20	2	8	4	16	18	20	2	8	4	16	18	20	2	8	4	24.3	24.3	24.3	159.61	1439	1439	4.7	2	6	5	18	52	22	0	58.223	By MS/MS	By MS/MS	By MS/MS	By matching	By MS/MS
F1R246;F1QVY0	F1R246	19;5	19;5	19;5	Uncharacterized protein	dars	>tr|F1R246|F1R246_DANRE Uncharacterized protein OS=Danio rerio GN=dars PE=1 SV=1	2	19	19	19	12	14	13	17	16	16	12	14	13	17	16	16	12	14	13	17	16	16	41.6	41.6	41.6	60.541	531	531;168	3.13	1	2	149	18	1	2	0	92.124	By MS/MS	By MS/MS	By MS/MS	By MS/MS	By MS/MS
B3DGL8	B3DGL8	2	2	2	Dopamine beta hydroxylase	dbh	>tr|B3DGL8|B3DGL8_DANRE Dopamine beta hydroxylase OS=Danio rerio GN=dbh PE=2 SV=1	1	2	2	2	1	1	0	2	2	2	1	1	0	2	2	2	1	1	0	2	2	2	4.4	4.4	4.4	69.383	614	614	4				12			0.000549	4.2771	By matching	By matching	By matching	By MS/MS	By matching
E9QFI5;Q6P5L2	E9QFI5;Q6P5L2	5;5	5;5	5;5	Uncharacterized protein	dbi	>tr|E9QFI5|E9QFI5_DANRE Uncharacterized protein OS=Danio rerio GN=dbi PE=1 SV=1;>tr|Q6P5L2|Q6P5L2_DANRE Uncharacterized protein OS=Danio rerio GN=dbi PE=1 SV=1	2	5	5	5	0	0	0	5	5	5	0	0	0	5	5	5	0	0	0	5	5	5	61.2	61.2	61.2	9.6158	85	85;87	1	27						0	17.338	By matching	By matching	By matching	By MS/MS	By MS/MS
E7F192;E9QF65;F1Q6A8	E7F192	16;1;1	16;1;1	16;1;1	Uncharacterized protein	dbn1	>tr|E7F192|E7F192_DANRE Uncharacterized protein OS=Danio rerio GN=dbn1 PE=1 SV=1	3	16	16	16	12	13	12	13	12	10	12	13	12	13	12	10	12	13	12	13	12	10	38.2	38.2	38.2	61.954	553	553;85;145	3.38	5	31	47	105	4		0	91.606	By MS/MS	By MS/MS	By MS/MS	By MS/MS	By MS/MS
E7EXG2	E7EXG2	11	11	3	Uncharacterized protein	dbnlb	>tr|E7EXG2|E7EXG2_DANRE Uncharacterized protein OS=Danio rerio GN=dbnlb PE=1 SV=1	1	11	11	3	5	7	7	8	9	9	5	7	7	8	9	9	1	2	3	1	2	2	31.3	31.3	7.1	53.997	476	476	2.87		13	63	3			0	62.466	By matching	By MS/MS	By MS/MS	By MS/MS	By MS/MS
F1R4V9	F1R4V9	9	9	9	Uncharacterized protein	dbt	>tr|F1R4V9|F1R4V9_DANRE Uncharacterized protein OS=Danio rerio GN=dbt PE=1 SV=1	1	9	9	9	7	7	9	8	6	7	7	7	9	8	6	7	7	7	9	8	6	7	30.8	30.8	30.8	53.98	493	493	2.93	5	6	93			3	0	59.202	By MS/MS	By MS/MS	By MS/MS	By MS/MS	By MS/MS
Q7T3E0	Q7T3E0	5	5	5	Uncharacterized protein	dcaf7	>tr|Q7T3E0|Q7T3E0_DANRE Uncharacterized protein OS=Danio rerio GN=dcaf7 PE=1 SV=1	1	5	5	5	3	3	3	2	3	3	3	3	3	2	3	3	3	3	3	2	3	3	22.8	22.8	22.8	38.934	342	342	1.81	5	22					0	14.613	By MS/MS	By MS/MS	By MS/MS	By MS/MS	By MS/MS
F1QN99;Q0P4C4	F1QN99;Q0P4C4	2;2	2;2	2;2	Dephospho-CoA kinase domain-containing protein	dcakd	>tr|F1QN99|F1QN99_DANRE Dephospho-CoA kinase domain-containing protein OS=Danio rerio GN=dcakd PE=3 SV=1;>sp|Q0P4C4|DCAKD_DANRE Dephospho-CoA kinase domain-containing protein OS=Danio rerio GN=dcakd PE=2 SV=1	2	2	2	2	2	2	2	2	2	2	2	2	2	2	2	2	2	2	2	2	2	2	10.5	10.5	10.5	25.84	229	229;229	1	15						0	5.0005	By matching	By MS/MS	By matching	By MS/MS	By matching
F1QGX1;F1QXA3	F1QGX1	13;4	13;4	13;4	Uncharacterized protein	dchs1b	>tr|F1QGX1|F1QGX1_DANRE Uncharacterized protein OS=Danio rerio GN=dchs1b PE=1 SV=1	2	13	13	13	2	7	5	10	6	11	2	7	5	10	6	11	2	7	5	10	6	11	7.7	7.7	7.7	355.81	3286	3286;921	5.76				1	13	48	0	30.986	By matching	By MS/MS	By MS/MS	By MS/MS	By MS/MS
F1QB18;F1R5D1	F1QB18	5;1	3;1	3;1	Uncharacterized protein	dckl1b	>tr|F1QB18|F1QB18_DANRE Uncharacterized protein OS=Danio rerio GN=dckl1b PE=4 SV=2	2	5	3	3	4	5	4	4	4	5	2	3	2	2	2	3	2	3	2	2	2	3	8.8	4.8	4.8	82.442	746	746;496	3.2	1	9	1	12	2		0	6.1769	By MS/MS	By MS/MS	By MS/MS	By matching	By MS/MS
A2A122;A2A121;A2A125;A0A0G2KZL6;F1R686;A0A0G2KD98;A0A0G2L8W3;E7F1J5;E9QBD0	A2A122;A2A121;A2A125;A0A0G2KZL6;F1R686;A0A0G2KD98;A0A0G2L8W3	17;17;16;16;16;16;15;8;1	17;17;16;16;16;16;15;8;1	15;15;14;14;14;14;13;6;0	Doublecortin like protein kinase_2	dclk2a	>tr|A2A122|A2A122_DANRE Doublecortin like protein kinase_2 OS=Danio rerio GN=dclk2a PE=2 SV=1;>tr|A2A121|A2A121_DANRE Doublecortin like protein kinase_1 OS=Danio rerio GN=dclk2a PE=1 SV=1;>tr|A2A125|A2A125_DANRE Doublecortin like protein kinase_5 OS=Danio	9	17	17	15	8	16	15	7	7	9	8	16	15	7	7	9	6	14	13	5	5	7	32	32	30.3	87.427	791	791;810;700;716;722;782;688;249;234	3.86	5	8	10	72	24		0	92.795	By MS/MS	By MS/MS	By MS/MS	By MS/MS	By MS/MS
F1R0W9	F1R0W9	14	12	12	Uncharacterized protein	dctn1a	>tr|F1R0W9|F1R0W9_DANRE Uncharacterized protein OS=Danio rerio GN=dctn1a PE=1 SV=1	1	14	12	12	3	4	2	10	9	8	2	4	1	9	7	7	2	4	1	9	7	7	17.9	16.2	16.2	135.28	1218	1218	5.3				1	26	13	0	48.738	By matching	By MS/MS	By matching	By MS/MS	By MS/MS
F6PC33;F6P5P9	F6PC33	20;3	20;3	18;2	Uncharacterized protein (Fragment)	dctn1b	>tr|F6PC33|F6PC33_DANRE Uncharacterized protein (Fragment) OS=Danio rerio GN=dctn1b PE=4 SV=1	2	20	20	18	3	6	6	14	16	13	3	6	6	14	16	13	2	6	5	13	14	12	22.4	22.4	20.5	124.88	1114	1114;222	5.01		1	6	6	63	22	0	189.1	By matching	By MS/MS	By MS/MS	By MS/MS	By MS/MS
F1QA97;E7FB97;E9QF92;Q7T3H1	F1QA97;E7FB97;E9QF92;Q7T3H1	12;12;11;11	12;12;11;11	12;12;11;11	Dynactin subunit 2	dctn2	>tr|F1QA97|F1QA97_DANRE Dynactin subunit 2 OS=Danio rerio GN=dctn2 PE=1 SV=1;>tr|E7FB97|E7FB97_DANRE Dynactin subunit 2 OS=Danio rerio GN=dctn2 PE=1 SV=1;>tr|E9QF92|E9QF92_DANRE Dynactin subunit 2 OS=Danio rerio GN=dctn2 PE=1 SV=1;>sp|Q7T3H1|DCTN2_DANRE Dy	4	12	12	12	6	7	8	8	11	9	6	7	8	8	11	9	6	7	8	8	11	9	47.2	47.2	47.2	44.566	405	405;406;402;405	2.19	40	38	63	2			0	150.93	By MS/MS	By MS/MS	By MS/MS	By MS/MS	By MS/MS
Q6GQL6;E9QB54	Q6GQL6;E9QB54	7;5	7;5	7;5	Dynactin 3 (P22)	dctn3	>tr|Q6GQL6|Q6GQL6_DANRE Dynactin 3 (P22) OS=Danio rerio GN=dctn3 PE=1 SV=1;>tr|E9QB54|E9QB54_DANRE Uncharacterized protein OS=Danio rerio GN=dctn3 PE=1 SV=1	2	7	7	7	3	4	4	5	5	6	3	4	4	5	5	6	3	4	4	5	5	6	45.5	45.5	45.5	21.695	187	187;180	1.16	38	5	1				0	34.175	By MS/MS	By MS/MS	By MS/MS	By MS/MS	By MS/MS
F1R222	F1R222	3	3	3	Uncharacterized protein	dctn4	>tr|F1R222|F1R222_DANRE Uncharacterized protein OS=Danio rerio GN=dctn4 PE=1 SV=1	1	3	3	3	0	0	2	2	3	3	0	0	2	2	3	3	0	0	2	2	3	3	8.8	8.8	8.8	53.238	467	467	3		2	18	2			0	8.8055	By matching	By matching	By MS/MS	By MS/MS	By MS/MS
Q502J7	Q502J7	1	1	1	Dynactin subunit 6	dctn6	>sp|Q502J7|DCTN6_DANRE Dynactin subunit 6 OS=Danio rerio GN=dctn6 PE=2 SV=1	1	1	1	1	0	1	1	1	1	1	0	1	1	1	1	1	0	1	1	1	1	1	5.1	5.1	5.1	20.929	195	195	1.14	6	1					0.0074889	2.5102	By matching	By MS/MS	By matching	By MS/MS	By MS/MS
F8W4F5;A5PN62	F8W4F5;A5PN62	2;2	2;2	2;2	Uncharacterized protein	ddah2	>tr|F8W4F5|F8W4F5_DANRE Uncharacterized protein OS=Danio rerio GN=ddah2 PE=1 SV=1;>tr|A5PN62|A5PN62_DANRE Si:dkey-46a12.1 OS=Danio rerio GN=ddah2 PE=1 SV=1	2	2	2	2	0	0	0	1	2	1	0	0	0	1	2	1	0	0	0	1	2	1	18.1	18.1	18.1	17.488	160	160;286	2		6					0.0018277	3.6533	By matching	By matching	By matching	By MS/MS	By MS/MS
F1QS38	F1QS38	5	5	5	Uncharacterized protein	ddb1	>tr|F1QS38|F1QS38_DANRE Uncharacterized protein OS=Danio rerio GN=ddb1 PE=1 SV=1	1	5	5	5	0	2	2	3	2	5	0	2	2	3	2	5	0	2	2	3	2	5	21.5	21.5	21.5	34.571	307	307	5.14				3	13	6	0	8.2244	By matching	By matching	By matching	By MS/MS	By MS/MS
Q6NYS8	Q6NYS8	14	14	14	Dolichyl-diphosphooligosaccharide--protein glycosyltransferase 48 kDa subunit	ddost	>sp|Q6NYS8|OST48_DANRE Dolichyl-diphosphooligosaccharide--protein glycosyltransferase 48 kDa subunit OS=Danio rerio GN=ddost PE=2 SV=2	1	14	14	14	8	11	7	13	14	14	8	11	7	13	14	14	8	11	7	13	14	14	47.6	47.6	47.6	48.533	441	441	2.14	26	109	16			8	0	227.15	By MS/MS	By MS/MS	By MS/MS	By MS/MS	By MS/MS
Q6P0E5;F1QT57;F1QA11	Q6P0E5;F1QT57	4;3;1	4;3;1	4;3;1	DDRGK domain-containing protein 1	ddrgk1	>sp|Q6P0E5|DDRGK_DANRE DDRGK domain-containing protein 1 OS=Danio rerio GN=ddrgk1 PE=2 SV=1;>tr|F1QT57|F1QT57_DANRE DDRGK domain-containing protein 1 (Fragment) OS=Danio rerio GN=ddrgk1 PE=1 SV=1	3	4	4	4	2	0	2	4	4	4	2	0	2	4	4	4	2	0	2	4	4	4	24	24	24	34.431	300	300;176;124	1.88	4	29					0	23.392	By matching	By matching	By matching	By MS/MS	By MS/MS
F1QJV7	F1QJV7	6	6	6	Uncharacterized protein	ddt	>tr|F1QJV7|F1QJV7_DANRE Uncharacterized protein OS=Danio rerio GN=ddt PE=1 SV=1	1	6	6	6	0	0	0	4	6	5	0	0	0	4	6	5	0	0	0	4	6	5	56.8	56.8	56.8	12.951	118	118	1	26						0	11.535	By matching	By matching	By matching	By MS/MS	By MS/MS
F1R3T3;F1R2L8	F1R3T3;F1R2L8	11;11	11;11	11;11	Uncharacterized protein	ddx1	>tr|F1R3T3|F1R3T3_DANRE Uncharacterized protein OS=Danio rerio GN=ddx1 PE=1 SV=2;>tr|F1R2L8|F1R2L8_DANRE Uncharacterized protein OS=Danio rerio GN=ddx1 PE=1 SV=1	2	11	11	11	8	10	10	7	7	7	8	10	10	7	7	7	8	10	10	7	7	7	23.7	23.7	23.7	81.806	734	734;740	3.96	1		6	71	6		0	31.911	By MS/MS	By MS/MS	By MS/MS	By MS/MS	By MS/MS
F1QMM9;F8W3D4	F1QMM9;F8W3D4	2;1	2;1	2;1	Uncharacterized protein	ddx10	>tr|F1QMM9|F1QMM9_DANRE Uncharacterized protein OS=Danio rerio GN=ddx10 PE=1 SV=1;>tr|F8W3D4|F8W3D4_DANRE Uncharacterized protein OS=Danio rerio GN=ddx10 PE=1 SV=1	2	2	2	2	2	1	1	1	1	1	2	1	1	1	1	1	2	1	1	1	1	1	2.9	2.9	2.9	100.16	875	875;864	2.09	1	9		1			0.0061979	2.6898	By MS/MS	By MS/MS	By MS/MS	By matching	By matching
F1QHT9	F1QHT9	2	2	2	Uncharacterized protein	ddx19	>tr|F1QHT9|F1QHT9_DANRE Uncharacterized protein OS=Danio rerio GN=ddx19 PE=1 SV=1	1	2	2	2	0	0	1	2	1	2	0	0	1	2	1	2	0	0	1	2	1	2	5.1	5.1	5.1	54.732	487	487	3.22			7	2			0	60.587	By matching	By matching	By matching	By MS/MS	By MS/MS
B0S6P6;B0S6P7	B0S6P6	20;1	4;1	4;1	Uncharacterized protein	ddx3	>tr|B0S6P6|B0S6P6_DANRE Uncharacterized protein OS=Danio rerio GN=ddx3 PE=1 SV=1	2	20	4	4	16	11	14	14	14	11	2	2	4	2	2	2	2	2	4	2	2	2	34	12	12	78.334	709	709;110	3.66		2	8	25			0	18.235	By MS/MS	By MS/MS	By MS/MS	By matching	By MS/MS
Q8AW05;Q803W0;A2AWA1;Q7SXU7	Q8AW05;Q803W0;A2AWA1;Q7SXU7	1;1;1;1	1;1;1;1	1;1;1;1	DEAD (Asp-Glu-Ala-Asp) box polypeptide 39a	ddx39aa	>tr|Q8AW05|Q8AW05_DANRE DEAD (Asp-Glu-Ala-Asp) box polypeptide 39a OS=Danio rerio GN=ddx39aa PE=1 SV=1;>tr|Q803W0|Q803W0_DANRE DEAD (Asp-Glu-Ala-Asp) box polypeptide 39b OS=Danio rerio GN=ddx39ab PE=1 SV=1;>tr|A2AWA1|A2AWA1_DANRE Uncharacterized protein OS	4	1	1	1	1	1	1	1	1	1	1	1	1	1	1	1	1	1	1	1	1	1	2.9	2.9	2.9	39.961	346	346;427;427;435	2.78		2	7				0.0025253	3.2839	By matching	By matching	By matching	By MS/MS	By matching
Q6NWH7;F1RBJ8;F1Q5L6;B0JZJ1;E9QG17;I3ISW2;F1QBS1	Q6NWH7;F1RBJ8;F1Q5L6;B0JZJ1	9;9;9;8;3;2;2	8;8;8;7;3;1;1	8;8;8;7;3;1;1	Ddx5 protein	ddx5	>tr|Q6NWH7|Q6NWH7_DANRE Ddx5 protein OS=Danio rerio GN=ddx5 PE=1 SV=1;>tr|F1RBJ8|F1RBJ8_DANRE Uncharacterized protein OS=Danio rerio GN=ddx5 PE=1 SV=1;>tr|F1Q5L6|F1Q5L6_DANRE Uncharacterized protein OS=Danio rerio GN=ddx5 PE=1 SV=1;>tr|B0JZJ1|B0JZJ1_DANRE	7	9	8	8	7	8	5	5	2	3	6	7	4	4	1	2	6	7	4	4	1	2	19.8	17.5	17.5	56.613	496	496;514;617;488;217;411;671	3.09	1	3	23	8			0	118.74	By MS/MS	By MS/MS	By MS/MS	By MS/MS	By matching
E7FD91	E7FD91	2	2	2	Uncharacterized protein	ddx6	>tr|E7FD91|E7FD91_DANRE Uncharacterized protein OS=Danio rerio GN=ddx6 PE=1 SV=1	1	2	2	2	1	2	2	2	2	2	1	2	2	2	2	2	1	2	2	2	2	2	7.6	7.6	7.6	53.981	485	485	2.67	3	2	15	1			0	15.805	By MS/MS	By MS/MS	By MS/MS	By MS/MS	By MS/MS
F1QB21	F1QB21	15	15	15	Uncharacterized protein	decr1	>tr|F1QB21|F1QB21_DANRE Uncharacterized protein OS=Danio rerio GN=decr1 PE=1 SV=1	1	15	15	15	12	13	14	10	13	11	12	13	14	10	13	11	12	13	14	10	13	11	55.3	55.3	55.3	35.539	333	333	1.87	18	123					0	79.281	By MS/MS	By MS/MS	By MS/MS	By MS/MS	By MS/MS
Q6DH65	Q6DH65	1	1	1	Density-regulated protein	denr	>sp|Q6DH65|DENR_DANRE Density-regulated protein OS=Danio rerio GN=denr PE=1 SV=1	1	1	1	1	0	0	0	1	1	1	0	0	0	1	1	1	0	0	0	1	1	1	8.2	8.2	8.2	22.804	208	208	2		3					0	48.329	By matching	By matching	By matching	By MS/MS	By matching
B0UYS4	B0UYS4	3	3	3	Uncharacterized protein	dera	>tr|B0UYS4|B0UYS4_DANRE Uncharacterized protein OS=Danio rerio GN=dera PE=1 SV=1	1	3	3	3	2	2	2	2	3	1	2	2	2	2	3	1	2	2	2	2	3	1	17.6	17.6	17.6	35.055	318	318	1.81	5	21					0	18.67	By MS/MS	By MS/MS	By MS/MS	By MS/MS	By MS/MS
E9QEA2;E7F2D8	E9QEA2;E7F2D8	4;4	3;3	3;3	Uncharacterized protein	dfnb31a	>tr|E9QEA2|E9QEA2_DANRE Uncharacterized protein OS=Danio rerio GN=dfnb31a PE=4 SV=1;>tr|E7F2D8|E7F2D8_DANRE Uncharacterized protein OS=Danio rerio GN=dfnb31a PE=4 SV=1	2	4	3	3	3	2	3	1	1	1	2	1	2	0	0	0	2	1	2	0	0	0	5.6	4.4	4.4	99.393	924	924;939	3.12	1	1	2	4			0	5.8766	By MS/MS	By matching	By MS/MS	By matching	By matching
F1R0L2;F1R807;H9GXL3;F1R5F1	F1R0L2	5;2;2;2	5;2;2;2	4;2;2;1	Uncharacterized protein (Fragment)	dfnb31b	>tr|F1R0L2|F1R0L2_DANRE Uncharacterized protein (Fragment) OS=Danio rerio GN=dfnb31b PE=4 SV=1	4	5	5	4	4	5	4	1	2	2	4	5	4	1	2	2	3	4	3	0	1	1	8.5	8.5	7.2	95.295	874	874;335;477;556	4.92			1	7	10	7	0	8.5482	By MS/MS	By MS/MS	By matching	By matching	By matching
Q6P3J0	Q6P3J0	1	1	1	O-acyltransferase	dgat1a	>tr|Q6P3J0|Q6P3J0_DANRE O-acyltransferase OS=Danio rerio GN=dgat1a PE=2 SV=1	1	1	1	1	0	0	1	1	1	1	0	0	1	1	1	1	0	0	1	1	1	1	2.6	2.6	2.6	57.151	499	499	5.43		1				6	0	6.3716	By matching	By matching	By MS/MS	By MS/MS	By matching
Q1ECW5	Q1ECW5	3	3	3	Diacylglycerol kinase	dgkaa	>tr|Q1ECW5|Q1ECW5_DANRE Diacylglycerol kinase OS=Danio rerio GN=dgkaa PE=1 SV=1	1	3	3	3	2	2	1	3	3	3	2	2	1	3	3	3	2	2	1	3	3	3	5.5	5.5	5.5	81.746	727	727	3.9		1	1	17	1		0	5.1186	By matching	By MS/MS	By matching	By MS/MS	By MS/MS
X1WGD2	X1WGD2	1	1	1	Diacylglycerol kinase	dgkb	>tr|X1WGD2|X1WGD2_DANRE Diacylglycerol kinase OS=Danio rerio GN=dgkb PE=3 SV=1	1	1	1	1	1	0	1	0	1	0	1	0	1	0	1	0	1	0	1	0	1	0	4.1	4.1	4.1	80.553	710	710	4				3			0	8.2318	By matching	By matching	By MS/MS	By matching	By matching
E7F2G1	E7F2G1	4	4	4	Diacylglycerol kinase	dgke	>tr|E7F2G1|E7F2G1_DANRE Diacylglycerol kinase OS=Danio rerio GN=dgke PE=3 SV=1	1	4	4	4	2	3	2	4	4	4	2	3	2	4	4	4	2	3	2	4	4	4	10.6	10.6	10.6	63.427	566	566	3.05		2	38	4			0	9.3885	By MS/MS	By MS/MS	By MS/MS	By MS/MS	By MS/MS
F1Q9R6;F1QRM7	F1Q9R6;F1QRM7	3;3	3;3	3;3	Diacylglycerol kinase (Fragment)	dgkg	>tr|F1Q9R6|F1Q9R6_DANRE Diacylglycerol kinase (Fragment) OS=Danio rerio GN=dgkg PE=3 SV=1;>tr|F1QRM7|F1QRM7_DANRE Diacylglycerol kinase OS=Danio rerio GN=dgkg PE=3 SV=1	2	3	3	3	2	3	2	3	2	3	2	3	2	3	2	3	2	3	2	3	2	3	6.5	6.5	6.5	76.879	682	682;865	4.05			3	15	4		0	7.7492	By MS/MS	By MS/MS	By MS/MS	By MS/MS	By matching
F1RC67;F1QFA8;E7F3B0	F1RC67;F1QFA8;E7F3B0	9;9;5	9;9;5	7;7;4	Diacylglycerol kinase (Fragment)	dgkh	>tr|F1RC67|F1RC67_DANRE Diacylglycerol kinase (Fragment) OS=Danio rerio GN=dgkh PE=3 SV=2;>tr|F1QFA8|F1QFA8_DANRE Diacylglycerol kinase OS=Danio rerio GN=dgkh PE=3 SV=1;>tr|E7F3B0|E7F3B0_DANRE Uncharacterized protein OS=Danio rerio GN=dgkh PE=4 SV=1	3	9	9	7	2	4	1	7	7	6	2	4	1	7	7	6	1	4	1	5	5	5	12.1	12.1	9.5	136.63	1223	1223;1235;588	5.05			1	3	33	7	0	45.571	By matching	By MS/MS	By matching	By MS/MS	By MS/MS
E7F577	E7F577	5	5	5	Diacylglycerol kinase	dgki	>tr|E7F577|E7F577_DANRE Diacylglycerol kinase OS=Danio rerio GN=dgki PE=3 SV=1	1	5	5	5	3	2	3	1	4	4	3	2	3	1	4	4	3	2	3	1	4	4	8.2	8.2	8.2	107.54	968	968	4.9				2	19		0	9.1278	By MS/MS	By matching	By MS/MS	By matching	By matching
F1QUM4;F8W2X8	F1QUM4;F8W2X8	2;1	2;1	2;1	Uncharacterized protein	dhcr24	>tr|F1QUM4|F1QUM4_DANRE Uncharacterized protein OS=Danio rerio GN=dhcr24 PE=4 SV=1;>tr|F8W2X8|F8W2X8_DANRE Uncharacterized protein OS=Danio rerio GN=dhcr24 PE=4 SV=1	2	2	2	2	1	1	2	1	1	2	1	1	2	1	1	2	1	1	2	1	1	2	4.8	4.8	4.8	60.248	516	516;380	2.91		1	10				0.0053012	2.7877	By matching	By matching	By matching	By matching	By matching
F1QNH4	F1QNH4	12	12	12	Dihydroorotate dehydrogenase (quinone), mitochondrial	dhodh	>tr|F1QNH4|F1QNH4_DANRE Dihydroorotate dehydrogenase (quinone), mitochondrial OS=Danio rerio GN=dhodh PE=1 SV=1	1	12	12	12	2	1	2	10	10	7	2	1	2	10	10	7	2	1	2	10	10	7	47.4	47.4	47.4	43.883	407	407	2.09	1	59	7				0	23.994	By matching	By matching	By matching	By MS/MS	By MS/MS
Q6GQN9	Q6GQN9	11	11	11	Dehydrogenase/reductase (SDR family) member 1	dhrs1	>tr|Q6GQN9|Q6GQN9_DANRE Dehydrogenase/reductase (SDR family) member 1 OS=Danio rerio GN=dhrs1 PE=1 SV=1	1	11	11	11	1	1	0	11	10	11	1	1	0	11	10	11	1	1	0	11	10	11	46.8	46.8	46.8	33.89	310	310	1.82	17	54				1	0	71.863	By MS/MS	By matching	By matching	By MS/MS	By MS/MS
B0UYL5	B0UYL5	4	3	3	Uncharacterized protein	dhrs12	>tr|B0UYL5|B0UYL5_DANRE Uncharacterized protein OS=Danio rerio GN=dhrs12 PE=1 SV=1	1	4	3	3	1	1	1	4	3	4	0	0	0	3	2	3	0	0	0	3	2	3	14.2	10.1	10.1	35.709	318	318	2		13					0	12.394	By matching	By matching	By matching	By MS/MS	By matching
F6PBQ1	F6PBQ1	2	2	2	Uncharacterized protein	dhrs13a.1	>tr|F6PBQ1|F6PBQ1_DANRE Uncharacterized protein OS=Danio rerio GN=dhrs13a.1 PE=1 SV=1	1	2	2	2	1	2	0	2	2	2	1	2	0	2	2	2	1	2	0	2	2	2	7.2	7.2	7.2	34.843	318	318	3.47	2	7			5	3	0	10.387	By matching	By matching	By matching	By MS/MS	By MS/MS
F1R2W1;R4GEH1	F1R2W1	5;1	5;1	5;1	Uncharacterized protein	dhrs13a.3	>tr|F1R2W1|F1R2W1_DANRE Uncharacterized protein OS=Danio rerio GN=dhrs13a.3 PE=1 SV=1	2	5	5	5	0	0	0	4	5	4	0	0	0	4	5	4	0	0	0	4	5	4	22.3	22.3	22.3	34.904	318	318;90	1.85	4	23					0	41.433	By matching	By matching	By matching	By MS/MS	By MS/MS
F1Q8N0;E9QCI4	F1Q8N0;E9QCI4	7;6	7;6	7;6	Uncharacterized protein	dhrs2	>tr|F1Q8N0|F1Q8N0_DANRE Uncharacterized protein OS=Danio rerio GN=dhrs2 PE=1 SV=1;>tr|E9QCI4|E9QCI4_DANRE Uncharacterized protein OS=Danio rerio GN=dhrs2 PE=1 SV=1	2	7	7	7	7	7	6	6	6	6	7	7	6	6	6	6	7	7	6	6	6	6	38	38	38	29.374	276	276;241	1.28	52	18	1				0	61.773	By MS/MS	By MS/MS	By MS/MS	By MS/MS	By MS/MS
B8A4G1	B8A4G1	1	1	1	Uncharacterized protein	dhrs7	>tr|B8A4G1|B8A4G1_DANRE Uncharacterized protein OS=Danio rerio GN=dhrs7 PE=1 SV=1	1	1	1	1	0	0	0	1	1	1	0	0	0	1	1	1	0	0	0	1	1	1	4.1	4.1	4.1	37.01	338	338	2		8					0	4.8662	By matching	By matching	By matching	By MS/MS	By MS/MS
F1QWU6;Q566S6	F1QWU6;Q566S6	4;4	4;4	4;4	Dehydrogenase/reductase SDR family member 7B	dhrs7b	>tr|F1QWU6|F1QWU6_DANRE Dehydrogenase/reductase SDR family member 7B OS=Danio rerio GN=dhrs7b PE=1 SV=1;>sp|Q566S6|DRS7B_DANRE Dehydrogenase/reductase SDR family member 7B OS=Danio rerio GN=dhrs7b PE=2 SV=1	2	4	4	4	3	0	2	4	3	3	3	0	2	4	3	3	3	0	2	4	3	3	16.5	16.5	16.5	34.218	316	316;309	1.92	2	22					0	10.965	By matching	By matching	By MS/MS	By MS/MS	By MS/MS
F1QJC1	F1QJC1	2	2	2	Uncharacterized protein	dhrs9	>tr|F1QJC1|F1QJC1_DANRE Uncharacterized protein OS=Danio rerio GN=dhrs9 PE=1 SV=1	1	2	2	2	0	0	0	1	2	1	0	0	0	1	2	1	0	0	0	1	2	1	8.5	8.5	8.5	35.673	319	319	2		7					0.0013448	4.0479	By matching	By matching	By matching	By MS/MS	By MS/MS
F1R838;Q5PRA2	F1R838;Q5PRA2	7;7	7;7	7;7	Probable 2-oxoglutarate dehydrogenase E1 component DHKTD1, mitochondrial	dhtkd1	>tr|F1R838|F1R838_DANRE Probable 2-oxoglutarate dehydrogenase E1 component DHKTD1, mitochondrial OS=Danio rerio GN=dhtkd1 PE=1 SV=1;>sp|Q5PRA2|DHTK1_DANRE Probable 2-oxoglutarate dehydrogenase E1 component DHKTD1, mitochondrial OS=Danio rerio GN=dhtkd1 PE=	2	7	7	7	0	1	0	3	6	5	0	1	0	3	6	5	0	1	0	3	6	5	13.6	13.6	13.6	103.52	925	925;920	4.68				8	17		0	30.026	By matching	By MS/MS	By matching	By matching	By MS/MS
E7F3I8;F8W4Q9	E7F3I8	9;2	9;2	9;2	Uncharacterized protein	dhx15	>tr|E7F3I8|E7F3I8_DANRE Uncharacterized protein OS=Danio rerio GN=dhx15 PE=1 SV=1	2	9	9	9	7	9	9	2	2	5	7	9	9	2	2	5	7	9	9	2	2	5	14.8	14.8	14.8	88.39	769	769;148	3.54	2	5	14	32	4		0	76.907	By MS/MS	By MS/MS	By MS/MS	By MS/MS	By matching
E7FCG0	E7FCG0	1	1	1	Uncharacterized protein	dhx30	>tr|E7FCG0|E7FCG0_DANRE Uncharacterized protein OS=Danio rerio GN=dhx30 PE=1 SV=1	1	1	1	1	1	1	0	0	0	0	1	1	0	0	0	0	1	1	0	0	0	0	0.8	0.8	0.8	131.63	1173	1173	3			2				1	-2	By MS/MS	By matching	By matching	By matching	By matching
B8JLP0	B8JLP0	1	1	1	Uncharacterized protein	dhx37	>tr|B8JLP0|B8JLP0_DANRE Uncharacterized protein OS=Danio rerio GN=dhx37 PE=1 SV=1	1	1	1	1	1	1	1	1	1	1	1	1	1	1	1	1	1	1	1	1	1	1	1	1	1	129.58	1152	1152	3.62			6	10			0	10.986	By MS/MS	By MS/MS	By MS/MS	By matching	By matching
B0S6Z1	B0S6Z1	5	5	5	Uncharacterized protein	dhx9	>tr|B0S6Z1|B0S6Z1_DANRE Uncharacterized protein OS=Danio rerio GN=dhx9 PE=1 SV=1	1	5	5	5	3	4	3	3	2	4	3	4	3	3	2	4	3	4	3	3	2	4	5.8	5.8	5.8	140.01	1271	1271	5.09				2	17	4	0	11.905	By MS/MS	By MS/MS	By matching	By matching	By matching
F1RC28	F1RC28	2	2	2	Uncharacterized protein	diabloa	>tr|F1RC28|F1RC28_DANRE Uncharacterized protein OS=Danio rerio GN=diabloa PE=1 SV=1	1	2	2	2	0	0	0	2	1	2	0	0	0	2	1	2	0	0	0	2	1	2	13.2	13.2	13.2	29.371	265	265	1	8						0.0015932	3.8675	By matching	By matching	By matching	By MS/MS	By matching
B8JI27;F1R484	B8JI27;F1R484	4;4	4;4	4;4	Uncharacterized protein	diablob	>tr|B8JI27|B8JI27_DANRE Uncharacterized protein OS=Danio rerio GN=diablob PE=1 SV=1;>tr|F1R484|F1R484_DANRE Uncharacterized protein (Fragment) OS=Danio rerio GN=diablob PE=1 SV=1	2	4	4	4	0	0	0	3	4	3	0	0	0	3	4	3	0	0	0	3	4	3	22.9	22.9	22.9	19.551	175	175;247	1	17						0	39.566	By matching	By matching	By matching	By MS/MS	By MS/MS
F1QPQ4;F1RCU7	F1QPQ4;F1RCU7	2;2	2;2	2;2	Uncharacterized protein (Fragment)	diaph2	>tr|F1QPQ4|F1QPQ4_DANRE Uncharacterized protein (Fragment) OS=Danio rerio GN=diaph2 PE=4 SV=1;>tr|F1RCU7|F1RCU7_DANRE Uncharacterized protein (Fragment) OS=Danio rerio GN=diaph2 PE=4 SV=4	2	2	2	2	1	0	0	0	2	2	1	0	0	0	2	2	1	0	0	0	2	2	9.4	9.4	9.4	54.223	470	470;653	5.22					7	2	0.0018205	3.6234	By matching	By matching	By matching	By matching	By MS/MS
E9QBL8;E7FAU4	E9QBL8;E7FAU4	3;3	2;2	2;2	Uncharacterized protein	dip2a	>tr|E9QBL8|E9QBL8_DANRE Uncharacterized protein OS=Danio rerio GN=dip2a PE=1 SV=1;>tr|E7FAU4|E7FAU4_DANRE Uncharacterized protein OS=Danio rerio GN=dip2a PE=1 SV=1	2	3	2	2	1	3	2	1	1	2	0	2	1	0	0	1	0	2	1	0	0	1	3.1	1.9	1.9	154.19	1411	1411;1578	5.25					3	1	1	-2	By matching	By MS/MS	By matching	By matching	By matching
Q6NVJ5	Q6NVJ5	3	2	2	Disco-interacting protein 2 homolog B-A	dip2ba	>sp|Q6NVJ5|DI2BA_DANRE Disco-interacting protein 2 homolog B-A OS=Danio rerio GN=dip2ba PE=2 SV=1	1	3	2	2	3	3	2	2	3	3	2	2	1	1	2	2	2	2	1	1	2	2	3.2	2.2	2.2	171.68	1577	1577	5.53					7	8	0.00081367	4.1332	By matching	By matching	By MS/MS	By MS/MS	By matching
E7FEB0	E7FEB0	5	5	4	Uncharacterized protein	dip2bb	>tr|E7FEB0|E7FEB0_DANRE Uncharacterized protein OS=Danio rerio GN=dip2bb PE=4 SV=1	1	5	5	4	3	4	4	5	4	3	3	4	4	5	4	3	2	3	3	4	3	2	5	5	3.9	174.2	1603	1603	5.21	1		1	4	21	20	0	10.07	By MS/MS	By MS/MS	By MS/MS	By MS/MS	By MS/MS
F1R931	F1R931	5	5	0	Uncharacterized protein	dip2ca	>tr|F1R931|F1R931_DANRE Uncharacterized protein OS=Danio rerio GN=dip2ca PE=1 SV=2	1	5	5	0	3	4	4	5	4	5	3	4	4	5	4	5	0	0	0	0	0	0	4.9	4.9	0	169.59	1547	1547	5.6				3	14	33	0	16.042	By MS/MS	By MS/MS	By MS/MS	By MS/MS	By matching
F1QSQ6	F1QSQ6	8	8	5	Uncharacterized protein	diras1a	>tr|F1QSQ6|F1QSQ6_DANRE Uncharacterized protein OS=Danio rerio GN=diras1a PE=1 SV=1	1	8	8	5	6	4	5	7	7	6	6	4	5	7	7	6	3	3	3	5	4	4	41	41	22.1	22.011	195	195	1.21	50	13					0	54.839	By MS/MS	By MS/MS	By MS/MS	By MS/MS	By MS/MS
B8A547;F1R339	B8A547;F1R339	4;4	1;1	1;1	Uncharacterized protein	diras1b	>tr|B8A547|B8A547_DANRE Uncharacterized protein OS=Danio rerio GN=diras1b PE=4 SV=1;>tr|F1R339|F1R339_DANRE Uncharacterized protein (Fragment) OS=Danio rerio GN=diras1b PE=4 SV=1	2	4	1	1	4	2	2	3	4	3	1	1	0	1	1	1	1	1	0	1	1	1	27.3	8.6	8.6	22.176	198	198;227	1.67	5	2	2				0.0094123	2.3435	By MS/MS	By MS/MS	By matching	By matching	By matching
E7F350	E7F350	2	2	2	Uncharacterized protein	dis3l2	>tr|E7F350|E7F350_DANRE Uncharacterized protein OS=Danio rerio GN=dis3l2 PE=1 SV=1	1	2	2	2	0	2	1	1	1	1	0	2	1	1	1	1	0	2	1	1	1	1	4.4	4.4	4.4	110.94	995	995	5					6		0	8.8471	By matching	By MS/MS	By matching	By matching	By matching
F1QIN5;Q804T6	F1QIN5;Q804T6	7;7	7;7	7;7	Dixin-A	dixdc1a	>tr|F1QIN5|F1QIN5_DANRE Dixin-A OS=Danio rerio GN=dixdc1a PE=4 SV=1;>sp|Q804T6|DIX1A_DANRE Dixin-A OS=Danio rerio GN=dixdc1a PE=1 SV=1	2	7	7	7	3	2	2	6	6	5	3	2	2	6	6	5	3	2	2	6	6	5	29.3	29.3	29.3	50.332	443	443;443	3.23			33	3	3		0	10.641	By MS/MS	By MS/MS	By matching	By MS/MS	By MS/MS
B3DIV6	B3DIV6	24	24	24	Acetyltransferase component of pyruvate dehydrogenase complex	dlat	>tr|B3DIV6|B3DIV6_DANRE Acetyltransferase component of pyruvate dehydrogenase complex OS=Danio rerio GN=dlat PE=1 SV=1	1	24	24	24	15	20	14	19	23	20	15	20	14	19	23	20	15	20	14	19	23	20	36.2	36.2	36.2	69.206	652	652	3.39	11	26	153	110	19	9	0	272.08	By MS/MS	By MS/MS	By MS/MS	By MS/MS	By MS/MS
Q6TNU6	Q6TNU6	21	21	21	Dihydrolipoyl dehydrogenase	dldh	>tr|Q6TNU6|Q6TNU6_DANRE Dihydrolipoyl dehydrogenase OS=Danio rerio GN=dldh PE=1 SV=1	1	21	21	21	16	16	18	18	20	17	16	16	18	18	20	17	16	16	18	18	20	17	54.6	54.6	54.6	53.62	507	507	2.84	27	50	262	6	12	5	0	261.22	By MS/MS	By MS/MS	By MS/MS	By MS/MS	By MS/MS
E7FAT1;F1QI57;Q5PYH6	E7FAT1;F1QI57;Q5PYH6	27;22;22	22;17;17	19;14;14	Disks large homolog 1	dlg1	>tr|E7FAT1|E7FAT1_DANRE Disks large homolog 1 OS=Danio rerio GN=dlg1 PE=1 SV=1;>tr|F1QI57|F1QI57_DANRE Disks large homolog 1 OS=Danio rerio GN=dlg1 PE=1 SV=1;>sp|Q5PYH6|DLG1_DANRE Disks large homolog 1 OS=Danio rerio GN=dlg1 PE=2 SV=2	3	27	22	19	19	23	20	18	17	19	16	18	16	15	13	15	14	15	13	12	10	12	42.9	36.4	30.6	101.01	909	909;873;873	4.05	8	25	27	114	91	12	0	98.668	By MS/MS	By MS/MS	By MS/MS	By MS/MS	By MS/MS
E7F796;Q5PYH5;F8W3X7;F8W5M1	E7F796;Q5PYH5;F8W3X7	23;22;16;5	16;15;12;2	16;15;12;2	Discs large homolog 1-like protein	dlg1l	>tr|E7F796|E7F796_DANRE Discs large homolog 1-like protein OS=Danio rerio GN=dlg1l PE=4 SV=1;>sp|Q5PYH5|DLG1L_DANRE Discs large homolog 1-like protein OS=Danio rerio GN=dlg1l PE=2 SV=1;>tr|F8W3X7|F8W3X7_DANRE Discs large homolog 1-like protein OS=Danio rer	4	23	16	16	19	18	19	17	17	17	15	11	13	12	11	11	15	11	13	12	11	11	33	19.6	19.6	100.6	906	906;827;630;224	4.12	12	5	20	54	74	6	0	129.75	By MS/MS	By MS/MS	By MS/MS	By MS/MS	By MS/MS
Q5PYH7;F1QY87	Q5PYH7	38;16	36;16	35;15	Disks large homolog 2	dlg2	>sp|Q5PYH7|DLG2_DANRE Disks large homolog 2 OS=Danio rerio GN=dlg2 PE=2 SV=1	2	38	36	35	33	35	34	20	24	26	33	33	33	20	23	25	32	32	32	19	22	24	47.2	45.6	42.8	98.507	881	881;501	3.75	55	66	99	164	221	10	0	323.31	By MS/MS	By MS/MS	By MS/MS	By MS/MS	By MS/MS
F8W5C1;F1QS98;A5PKT0	F8W5C1;F1QS98	44;44;21	44;44;21	42;42;19	MAGUK p55 subfamily member 7 (Fragment)	dlg3	>tr|F8W5C1|F8W5C1_DANRE MAGUK p55 subfamily member 7 (Fragment) OS=Danio rerio GN=dlg3 PE=1 SV=1;>tr|F1QS98|F1QS98_DANRE MAGUK p55 subfamily member 7 (Fragment) OS=Danio rerio GN=dlg3 PE=1 SV=1	3	44	44	42	36	41	40	35	30	31	36	41	40	35	30	31	36	39	39	35	29	30	62.4	62.4	60.5	83.048	747	747;748;366	3.73	70	92	138	292	262	16	0	323.31	By MS/MS	By MS/MS	By MS/MS	By MS/MS	By MS/MS
F1QCS0	F1QCS0	38	38	26	Disks large homolog 4 (Fragment)	dlg4	>tr|F1QCS0|F1QCS0_DANRE Disks large homolog 4 (Fragment) OS=Danio rerio GN=dlg4 PE=4 SV=1	1	38	38	26	32	36	33	22	25	25	32	36	33	22	25	25	22	25	24	14	15	17	55.3	55.3	37.8	76.524	691	691	3.27	92	138	136	312	85	16	0	323.31	By MS/MS	By MS/MS	By MS/MS	By MS/MS	By MS/MS
B7ZC95;E7EXQ0	B7ZC95;E7EXQ0	2;2	2;2	2;2	Uncharacterized protein	dlg5a	>tr|B7ZC95|B7ZC95_DANRE Uncharacterized protein OS=Danio rerio GN=dlg5a PE=4 SV=1;>tr|E7EXQ0|E7EXQ0_DANRE Uncharacterized protein OS=Danio rerio GN=dlg5a PE=4 SV=1	2	2	2	2	1	2	2	0	0	0	1	2	2	0	0	0	1	2	2	0	0	0	1.2	1.2	1.2	217.84	1926	1926;1958	3.33	3				1	2	0.0072924	2.5538	By matching	By matching	By MS/MS	By matching	By matching
Q7ZYZ6;T1ECU0	Q7ZYZ6;T1ECU0	20;19	19;18	15;14	Disks large-associated protein 1	dlgap1	>sp|Q7ZYZ6|DLGP1_DANRE Disks large-associated protein 1 OS=Danio rerio GN=dlgap1 PE=3 SV=2;>tr|T1ECU0|T1ECU0_DANRE Uncharacterized protein OS=Danio rerio GN=dlgap1a PE=4 SV=1	2	20	19	15	11	16	17	10	10	9	11	15	16	10	10	8	8	11	13	6	6	5	24.7	23.9	20.7	110.83	999	999;998	3.96	15	15	28	41	70	13	0	124.58	By MS/MS	By MS/MS	By MS/MS	By MS/MS	By MS/MS
E7F6K9	E7F6K9	11	7	1	Uncharacterized protein	dlgap1b	>tr|E7F6K9|E7F6K9_DANRE Uncharacterized protein OS=Danio rerio GN=dlgap1b PE=4 SV=1	1	11	7	1	6	9	8	4	5	5	4	5	5	1	2	2	0	1	1	0	0	0	16.7	13.6	2.2	107.44	980	980	3.82	3	2	16	11	18	1	0	124.7	By MS/MS	By MS/MS	By MS/MS	By matching	By matching
E7FAC5;F8W2A1;F1Q6W2	E7FAC5	39;1;1	39;1;1	28;0;0	Uncharacterized protein	dlgap2a	>tr|E7FAC5|E7FAC5_DANRE Uncharacterized protein OS=Danio rerio GN=dlgap2a PE=4 SV=1	3	39	39	28	29	30	34	19	17	15	29	30	34	19	17	15	19	20	25	13	11	9	42.1	42.1	37.3	121.98	1100	1100;208;275	3.95	20	50	52	89	148	23	0	323.31	By MS/MS	By MS/MS	By MS/MS	By MS/MS	By MS/MS
F1QWU9	F1QWU9	11	7	7	Uncharacterized protein (Fragment)	dlgap2b	>tr|F1QWU9|F1QWU9_DANRE Uncharacterized protein (Fragment) OS=Danio rerio GN=dlgap2b PE=4 SV=1	1	11	7	7	11	10	10	8	7	5	7	6	6	5	5	3	7	6	6	5	5	3	28.1	24.1	24.1	63.368	576	576	3.75	10	18	26	25	47	6	0	127.7	By MS/MS	By MS/MS	By MS/MS	By MS/MS	By MS/MS
Q1L8T7	Q1L8T7	27	27	27	Uncharacterized protein	dlgap3	>tr|Q1L8T7|Q1L8T7_DANRE Uncharacterized protein OS=Danio rerio GN=dlgap3 PE=4 SV=1	1	27	27	27	26	25	24	14	18	17	26	25	24	14	18	17	26	25	24	14	18	17	32.1	32.1	32.1	116.15	1059	1059	3.73	30	75	64	96	147	21	0	323.31	By MS/MS	By MS/MS	By MS/MS	By MS/MS	By MS/MS
F8W2U4	F8W2U4	2	1	1	Uncharacterized protein (Fragment)	dlgap4a	>tr|F8W2U4|F8W2U4_DANRE Uncharacterized protein (Fragment) OS=Danio rerio GN=dlgap4a PE=1 SV=1	1	2	1	1	1	2	1	1	1	0	0	1	0	1	0	0	0	1	0	1	0	0	5.5	3	3	57.059	526	526	5					2		1	-2	By matching	By MS/MS	By matching	By matching	By matching
E7F7X5;X1WG76;X1WH92	E7F7X5	14;5;2	14;5;2	14;5;2	Uncharacterized protein	dlgap4b	>tr|E7F7X5|E7F7X5_DANRE Uncharacterized protein OS=Danio rerio GN=dlgap4b PE=4 SV=1	3	14	14	14	11	11	10	3	3	2	11	11	10	3	3	2	11	11	10	3	3	2	19.4	19.4	19.4	117.28	1081	1081;479;131	3.52	9	13	26	14	25	5	0	140.23	By MS/MS	By MS/MS	By MS/MS	By matching	By matching
F1QFQ6	F1QFQ6	17	17	17	Uncharacterized protein	dlst	>tr|F1QFQ6|F1QFQ6_DANRE Uncharacterized protein OS=Danio rerio GN=dlst PE=1 SV=1	1	17	17	17	13	13	14	13	13	11	13	13	14	13	13	11	13	13	14	13	13	11	40	40	40	48.683	458	458	2.53	44	77	185	2	7		0	323.31	By MS/MS	By MS/MS	By MS/MS	By MS/MS	By MS/MS
F1QDK4;F1QXP9;F1R0H8;F1QC58;F1QVF5	F1QDK4;F1QXP9;F1R0H8;F1QC58;F1QVF5	2;2;2;1;1	2;2;2;1;1	2;2;2;1;1	Uncharacterized protein	dmd	>tr|F1QDK4|F1QDK4_DANRE Uncharacterized protein OS=Danio rerio GN=dmd PE=1 SV=1;>tr|F1QXP9|F1QXP9_DANRE Uncharacterized protein (Fragment) OS=Danio rerio GN=dmd PE=1 SV=1;>tr|F1R0H8|F1R0H8_DANRE Uncharacterized protein OS=Danio rerio GN=dmd PE=1 SV=1;>tr|F	5	2	2	2	1	1	1	0	2	2	1	1	1	0	2	2	1	1	1	0	2	2	4.7	4.7	4.7	67.478	594	594;1096;3633;206;362	3.38			5	3			0	6.1783	By matching	By MS/MS	By MS/MS	By matching	By matching
E7FCX5	E7FCX5	16	16	3	Uncharacterized protein	dmtn	>tr|E7FCX5|E7FCX5_DANRE Uncharacterized protein OS=Danio rerio GN=dmtn PE=4 SV=1	1	16	16	3	14	15	14	11	6	10	14	15	14	11	6	10	3	2	2	2	0	2	54.5	54.5	10.4	39.732	356	356	2.24	34	28	65				0	69.721	By MS/MS	By MS/MS	By MS/MS	By MS/MS	By MS/MS
F8W4U2;F1QJW1	F8W4U2;F1QJW1	17;14	17;14	17;14	Uncharacterized protein (Fragment)	dmxl2	>tr|F8W4U2|F8W4U2_DANRE Uncharacterized protein (Fragment) OS=Danio rerio GN=dmxl2 PE=1 SV=1;>tr|F1QJW1|F1QJW1_DANRE Uncharacterized protein (Fragment) OS=Danio rerio GN=dmxl2 PE=1 SV=1	2	17	17	17	10	13	11	11	11	13	10	13	11	11	11	13	10	13	11	11	11	13	43.6	43.6	43.6	71.393	640	640;551	4.73	3	5	39	9	29	72	0	79.198	By MS/MS	By MS/MS	By MS/MS	By MS/MS	By MS/MS
B8A5D8;F1Q892	B8A5D8;F1Q892	3;3	3;3	3;3	Uncharacterized protein	dna2	>tr|B8A5D8|B8A5D8_DANRE Uncharacterized protein OS=Danio rerio GN=dna2 PE=4 SV=2;>tr|F1Q892|F1Q892_DANRE Uncharacterized protein OS=Danio rerio GN=dna2 PE=4 SV=1	2	3	3	3	2	2	1	0	2	2	2	2	1	0	2	2	2	2	1	0	2	2	2.4	2.4	2.4	152.43	1374	1374;1378	3.09	4		2	3		2	0.0050835	2.8412	By matching	By MS/MS	By matching	By matching	By MS/MS
E7F385	E7F385	1	1	1	Uncharacterized protein	dnah1	>tr|E7F385|E7F385_DANRE Uncharacterized protein OS=Danio rerio GN=dnah1 PE=1 SV=1	1	1	1	1	1	1	1	1	1	1	1	1	1	1	1	1	1	1	1	1	1	1	0.6	0.6	0.6	297.83	2635	2635	1	10						1	-2	By matching	By matching	By matching	By MS/MS	By matching
Q7ZUP5	Q7ZUP5	7	5	5	DnaJ (Hsp40) homolog, subfamily A, member 2	dnaja2	>tr|Q7ZUP5|Q7ZUP5_DANRE DnaJ (Hsp40) homolog, subfamily A, member 2 OS=Danio rerio GN=dnaja2 PE=1 SV=1	1	7	5	5	4	5	5	4	3	4	2	4	3	2	2	2	2	4	3	2	2	2	22.3	16	16	45.537	412	412	2.5		13	13				0	15.369	By MS/MS	By MS/MS	By MS/MS	By matching	By matching
A5WVI9	A5WVI9	8	8	6	Uncharacterized protein	dnaja2l	>tr|A5WVI9|A5WVI9_DANRE Uncharacterized protein OS=Danio rerio GN=dnaja2l PE=1 SV=1	1	8	8	6	4	5	6	6	2	5	4	5	6	6	2	5	2	4	4	4	1	3	30.8	30.8	24.5	45.593	413	413	2.72		8	21				0	16.347	By matching	By MS/MS	By MS/MS	By MS/MS	By matching
Q7ZUW0	Q7ZUW0	15	15	15	DnaJ (Hsp40) homolog, subfamily A, member 3A	dnaja3a	>tr|Q7ZUW0|Q7ZUW0_DANRE DnaJ (Hsp40) homolog, subfamily A, member 3A OS=Danio rerio GN=dnaja3a PE=1 SV=1	1	15	15	15	12	15	14	10	10	11	12	15	14	10	10	11	12	15	14	10	10	11	44.4	44.4	44.4	48.913	453	453	2	7	122	7				0	235.85	By MS/MS	By MS/MS	By MS/MS	By MS/MS	By MS/MS
B0S5B7	B0S5B7	5	5	5	Uncharacterized protein	dnaja3b	>tr|B0S5B7|B0S5B7_DANRE Uncharacterized protein OS=Danio rerio GN=dnaja3b PE=1 SV=1	1	5	5	5	5	4	5	3	3	3	5	4	5	3	3	3	5	4	5	3	3	3	17.7	17.7	17.7	52.656	474	474	1.82	7	31					0	23.3	By MS/MS	By MS/MS	By MS/MS	By matching	By matching
Q6NYZ0	Q6NYZ0	2	2	2	Dnajb11 protein	dnajb11	>tr|Q6NYZ0|Q6NYZ0_DANRE Dnajb11 protein OS=Danio rerio GN=dnajb11 PE=1 SV=1	1	2	2	2	0	2	1	1	1	1	0	2	1	1	1	1	0	2	1	1	1	1	6.4	6.4	6.4	40.834	360	360	2		6					0.0025088	3.235	By matching	By MS/MS	By matching	By MS/MS	By matching
Q7SXR2;A8WG70	Q7SXR2	3;1	3;1	2;1	DnaJ (Hsp40) homolog, subfamily B, member 12	dnajb12a	>tr|Q7SXR2|Q7SXR2_DANRE DnaJ (Hsp40) homolog, subfamily B, member 12 OS=Danio rerio GN=dnajb12a PE=1 SV=1	2	3	3	2	2	3	3	3	2	3	2	3	3	3	2	3	2	2	2	2	1	2	11.3	11.3	7	42.493	371	371;407	2.21		19	5				0	6.3396	By matching	By MS/MS	By MS/MS	By matching	By matching
F1R1B0;F1R6V7;E9QH24	F1R1B0;F1R6V7;E9QH24	4;2;2	4;2;2	4;2;2	Uncharacterized protein	dnajb2	>tr|F1R1B0|F1R1B0_DANRE Uncharacterized protein OS=Danio rerio GN=dnajb2 PE=4 SV=1;>tr|F1R6V7|F1R6V7_DANRE Uncharacterized protein (Fragment) OS=Danio rerio GN=dnajb2 PE=4 SV=1;>tr|E9QH24|E9QH24_DANRE Uncharacterized protein OS=Danio rerio GN=dnajb2 PE=4 S	3	4	4	4	1	3	3	1	1	2	1	3	3	1	1	2	1	3	3	1	1	2	19.8	19.8	19.8	42.616	389	389;120;193	2.38		8	5				0	6.6448	By matching	By MS/MS	By MS/MS	By matching	By matching
Q6DEF3	Q6DEF3	5	5	5	Uncharacterized protein	dnajb4	>tr|Q6DEF3|Q6DEF3_DANRE Uncharacterized protein OS=Danio rerio GN=dnajb4 PE=2 SV=1	1	5	5	5	1	2	5	3	3	4	1	2	5	3	3	4	1	2	5	3	3	4	15	15	15	38.036	340	340	1.91	2	21					0	9.089	By MS/MS	By MS/MS	By MS/MS	By MS/MS	By matching
Q6DHR2;E7F7A5	Q6DHR2;E7F7A5	6;6	6;6	6;6	Uncharacterized protein	dnajb6a	>tr|Q6DHR2|Q6DHR2_DANRE Uncharacterized protein OS=Danio rerio GN=dnajb6a PE=1 SV=1;>tr|E7F7A5|E7F7A5_DANRE Uncharacterized protein OS=Danio rerio GN=dnajb6a PE=1 SV=1	2	6	6	6	6	6	6	4	3	4	6	6	6	4	3	4	6	6	6	4	3	4	26.6	26.6	26.6	34.295	316	316;331	1.41	37	26					0	14.702	By MS/MS	By MS/MS	By MS/MS	By MS/MS	By matching
Q1LY18;E7F6R4	Q1LY18;E7F6R4	3;3	3;3	3;3	Uncharacterized protein	dnajb6b	>tr|Q1LY18|Q1LY18_DANRE Uncharacterized protein OS=Danio rerio GN=dnajb6b PE=4 SV=1;>tr|E7F6R4|E7F6R4_DANRE Uncharacterized protein OS=Danio rerio GN=dnajb6b PE=4 SV=1	2	3	3	3	2	3	3	0	0	0	2	3	3	0	0	0	2	3	3	0	0	0	19.8	19.8	19.8	26.733	237	237;311	1	10						0	5.8082	By MS/MS	By MS/MS	By MS/MS	By matching	By matching
A4IG47	A4IG47	2	2	2	Dnajc10 protein	dnajc10	>tr|A4IG47|A4IG47_DANRE Dnajc10 protein OS=Danio rerio GN=dnajc10 PE=1 SV=1	1	2	2	2	1	1	1	2	2	2	1	1	1	2	2	2	1	1	1	2	2	2	2.4	2.4	2.4	90.545	791	791	4.17				10	2		0.0010837	4.1172	By matching	By matching	By matching	By MS/MS	By MS/MS
F1QWW6	F1QWW6	11	4	4	Uncharacterized protein	dnajc11	>tr|F1QWW6|F1QWW6_DANRE Uncharacterized protein OS=Danio rerio GN=dnajc11 PE=1 SV=1	1	11	4	4	1	4	2	8	8	6	1	2	2	4	2	3	1	2	2	4	2	3	20.1	8.9	8.9	63.447	563	563	3.68	1		14	8	2	3	0	12.691	By MS/MS	By MS/MS	By matching	By MS/MS	By MS/MS
A7E2P9;Q6PBT7	A7E2P9;Q6PBT7	2;2	2;2	2;2	DnaJ (Hsp40) homolog, subfamily C, member 19	dnajc19	>tr|A7E2P9|A7E2P9_DANRE DnaJ (Hsp40) homolog, subfamily C, member 19 OS=Danio rerio GN=dnajc19 PE=1 SV=1;>sp|Q6PBT7|TIM14_DANRE Mitochondrial import inner membrane translocase subunit TIM14 OS=Danio rerio GN=dnajc19 PE=3 SV=1	2	2	2	2	0	0	1	2	1	2	0	0	1	2	1	2	0	0	1	2	1	2	26.1	26.1	26.1	12.403	115	115;115	1	7						0	19.167	By matching	By matching	By matching	By MS/MS	By MS/MS
Q6NWJ4	Q6NWJ4	1	1	1	DnaJ homolog subfamily C member 2	dnajc2	>sp|Q6NWJ4|DNJC2_DANRE DnaJ homolog subfamily C member 2 OS=Danio rerio GN=dnajc2 PE=2 SV=1	1	1	1	1	0	0	0	1	0	1	0	0	0	1	0	1	0	0	0	1	0	1	1.9	1.9	1.9	71.598	618	618	4.25				3	1		0.0061993	2.6915	By matching	By matching	By matching	By MS/MS	By matching
Q6DGJ0	Q6DGJ0	7	7	7	DnaJ (Hsp40) homolog, subfamily C, member 5aa	dnajc5aa	>tr|Q6DGJ0|Q6DGJ0_DANRE DnaJ (Hsp40) homolog, subfamily C, member 5aa OS=Danio rerio GN=dnajc5aa PE=1 SV=1	1	7	7	7	1	0	1	5	6	5	1	0	1	5	6	5	1	0	1	5	6	5	47	47	47	22.667	202	202	3.89	10	36	42	45	44	38	0	142.51	By matching	By matching	By matching	By MS/MS	By MS/MS
E7FF34	E7FF34	4	4	4	Uncharacterized protein	dnajc5ab	>tr|E7FF34|E7FF34_DANRE Uncharacterized protein OS=Danio rerio GN=dnajc5ab PE=4 SV=1	1	4	4	4	0	0	0	2	3	3	0	0	0	2	3	3	0	0	0	2	3	3	39.2	39.2	39.2	22.315	199	199	3.88	4	11	15	10	15	13	0	85.273	By matching	By matching	By matching	By MS/MS	By MS/MS
U3JAA1;Q7ZW85	U3JAA1;Q7ZW85	4;4	4;4	4;4	Uncharacterized protein	dnajc5ga	>tr|U3JAA1|U3JAA1_DANRE Uncharacterized protein OS=Danio rerio GN=dnajc5ga PE=4 SV=1;>tr|Q7ZW85|Q7ZW85_DANRE Uncharacterized protein OS=Danio rerio GN=dnajc5ga PE=2 SV=1	2	4	4	4	0	0	0	3	4	2	0	0	0	3	4	2	0	0	0	3	4	2	15.1	15.1	15.1	21.586	192	192;199	2.58	1	11	3	3	1		0	6.298	By matching	By matching	By matching	By MS/MS	By MS/MS
E7F8A0	E7F8A0	8	8	7	Uncharacterized protein	dnajc6	>tr|E7F8A0|E7F8A0_DANRE Uncharacterized protein OS=Danio rerio GN=dnajc6 PE=4 SV=1	1	8	8	7	0	1	0	5	5	8	0	1	0	5	5	8	0	0	0	4	5	7	12.8	12.8	10.6	97.261	903	903	4.64			1	12	22	1	0	25.763	By matching	By matching	By matching	By MS/MS	By MS/MS
F1QJZ9;F1QNW8;F1Q5R7;F1QLL0	F1QJZ9;F1QNW8;F1Q5R7	3;3;3;1	3;3;3;1	3;3;3;1	Uncharacterized protein	dnajc7	>tr|F1QJZ9|F1QJZ9_DANRE Uncharacterized protein OS=Danio rerio GN=dnajc7 PE=1 SV=1;>tr|F1QNW8|F1QNW8_DANRE Uncharacterized protein OS=Danio rerio GN=dnajc7 PE=1 SV=1;>tr|F1Q5R7|F1Q5R7_DANRE Uncharacterized protein OS=Danio rerio GN=dnajc7 PE=1 SV=1	4	3	3	3	0	0	0	0	2	3	0	0	0	0	2	3	0	0	0	0	2	3	7.4	7.4	7.4	54.399	472	472;516;522;143	3.33			4	2			0.00055991	4.5668	By matching	By matching	By matching	By matching	By MS/MS
E7F2H1	E7F2H1	4	4	4	Uncharacterized protein	dner	>tr|E7F2H1|E7F2H1_DANRE Uncharacterized protein OS=Danio rerio GN=dner PE=4 SV=1	1	4	4	4	1	0	0	3	3	3	1	0	0	3	3	3	1	0	0	3	3	3	10.8	10.8	10.8	74.374	688	688	4.16	3		1	2	13		0	20.477	By matching	By matching	By matching	By MS/MS	By MS/MS
Q5BL99	Q5BL99	8	1	1	Dnl2l protein	dnl2l	>tr|Q5BL99|Q5BL99_DANRE Dnl2l protein OS=Danio rerio GN=dnl2l PE=1 SV=1	1	8	1	1	7	7	8	6	8	6	0	0	1	0	1	0	0	0	1	0	1	0	65.2	24.7	24.7	10.364	89	89	1	4						0	17.43	By matching	By matching	By MS/MS	By matching	By MS/MS
F8W429;F8W3A5	F8W429;F8W3A5	54;52	54;52	18;18	Uncharacterized protein	dnm1a	>tr|F8W429|F8W429_DANRE Uncharacterized protein OS=Danio rerio GN=dnm1a PE=1 SV=1;>tr|F8W3A5|F8W3A5_DANRE Uncharacterized protein OS=Danio rerio GN=dnm1a PE=1 SV=1	2	54	54	18	35	41	32	46	51	47	35	41	32	46	51	47	9	10	6	13	16	13	54.7	54.7	20.4	95.842	852	852;845	3.95	88	70	121	400	411	27	0	323.31	By MS/MS	By MS/MS	By MS/MS	By MS/MS	By MS/MS
E9QF63;E7FC95	E9QF63;E7FC95	47;46	17;16	11;10	Uncharacterized protein	dnm1b	>tr|E9QF63|E9QF63_DANRE Uncharacterized protein OS=Danio rerio GN=dnm1b PE=1 SV=1;>tr|E7FC95|E7FC95_DANRE Uncharacterized protein OS=Danio rerio GN=dnm1b PE=1 SV=1	2	47	17	11	29	39	32	42	46	41	8	13	9	14	17	13	2	7	5	8	11	7	55.6	23.9	19.4	95.445	846	846;840	4.18	1	14	39	112	113	4	0	273.2	By MS/MS	By MS/MS	By MS/MS	By MS/MS	By MS/MS
Q7SXN5;F1Q917;F1QB59	Q7SXN5	18;3;2	18;3;2	16;2;1	Dynamin-1-like protein	dnm1l	>sp|Q7SXN5|DNM1L_DANRE Dynamin-1-like protein OS=Danio rerio GN=dnm1l PE=2 SV=1	3	18	18	16	5	11	11	13	15	17	5	11	11	13	15	17	5	10	10	11	13	15	31.5	31.5	28.9	77.262	691	691;228;94	3.86	4	4	12	123	10		0	47.44	By MS/MS	By MS/MS	By MS/MS	By MS/MS	By MS/MS
Q4V8Z7;A5WVX3	Q4V8Z7	23;2	9;0	1;0	Dynamin 2	dnm2a	>tr|Q4V8Z7|Q4V8Z7_DANRE Dynamin 2 OS=Danio rerio GN=dnm2a PE=1 SV=1	2	23	9	1	15	19	15	20	21	21	4	7	5	8	7	8	0	0	0	1	0	0	27.9	12.8	3.8	86.082	755	755;229	3.86	17	9	16	53	46	9	0	167.88	By MS/MS	By MS/MS	By MS/MS	By MS/MS	By MS/MS
Q5RHR9	Q5RHR9	12	1	1	Uncharacterized protein	dnm3a	>tr|Q5RHR9|Q5RHR9_DANRE Uncharacterized protein OS=Danio rerio GN=dnm3a PE=1 SV=2	1	12	1	1	11	12	10	12	12	12	1	1	1	1	1	1	1	1	1	1	1	1	10.9	2.3	2.3	93.301	825	825	3.03	12	5	2	8	8	2	0	40.598	By MS/MS	By MS/MS	By MS/MS	By MS/MS	By MS/MS
Q803B5;F1QRP8	Q803B5;F1QRP8	4;4	4;4	4;4	Uncharacterized protein	dnpep	>tr|Q803B5|Q803B5_DANRE Uncharacterized protein OS=Danio rerio GN=dnpep PE=1 SV=1;>tr|F1QRP8|F1QRP8_DANRE Uncharacterized protein OS=Danio rerio GN=dnpep PE=1 SV=1	2	4	4	4	0	0	0	4	2	4	0	0	0	4	2	4	0	0	0	4	2	4	13.2	13.2	13.2	51.23	469	469;474	2.94		1	15				0	5.0529	By matching	By matching	By matching	By MS/MS	By MS/MS
F1QS58	F1QS58	1	1	1	Uncharacterized protein (Fragment)	dock1	>tr|F1QS58|F1QS58_DANRE Uncharacterized protein (Fragment) OS=Danio rerio GN=dock1 PE=1 SV=1	1	1	1	1	0	0	1	0	0	0	0	0	1	0	0	0	0	0	1	0	0	0	1.9	1.9	1.9	85.682	727	727	6						1	0.0064255	2.6728	By matching	By matching	By MS/MS	By matching	By matching
X1WF60;F1QAS2	X1WF60;F1QAS2	4;3	4;3	4;3	Uncharacterized protein	dock10	>tr|X1WF60|X1WF60_DANRE Uncharacterized protein OS=Danio rerio GN=dock10 PE=4 SV=1;>tr|F1QAS2|F1QAS2_DANRE Uncharacterized protein (Fragment) OS=Danio rerio GN=dock10 PE=4 SV=1	2	4	4	4	2	3	2	3	2	2	2	3	2	3	2	2	2	3	2	3	2	2	2.7	2.7	2.7	248.85	2185	2185;1969	5.78					4	14	0	6.4944	By matching	By MS/MS	By MS/MS	By MS/MS	By MS/MS
F1QDP8	F1QDP8	23	23	3	Uncharacterized protein (Fragment)	dock3	>tr|F1QDP8|F1QDP8_DANRE Uncharacterized protein (Fragment) OS=Danio rerio GN=dock3 PE=1 SV=1	1	23	23	3	16	18	20	19	15	20	16	18	20	19	15	20	3	3	3	2	1	3	16.5	16.5	2	223.36	1938	1938	5.48			6	21	34	120	0	56.169	By MS/MS	By MS/MS	By MS/MS	By MS/MS	By MS/MS
F6PC67;E9QJL8	F6PC67;E9QJL8	4;3	2;1	2;1	Uncharacterized protein	dock4b	>tr|F6PC67|F6PC67_DANRE Uncharacterized protein OS=Danio rerio GN=dock4b PE=4 SV=1;>tr|E9QJL8|E9QJL8_DANRE Uncharacterized protein OS=Danio rerio GN=dock4b PE=4 SV=1	2	4	2	2	1	3	4	1	2	1	1	1	2	0	1	1	1	1	2	0	1	1	3	1.5	1.5	209.72	1817	1817;1977	5.38				2	4	7	0.0005457	4.2094	By MS/MS	By MS/MS	By MS/MS	By matching	By MS/MS
F1Q8Z1;E9QF12;F1Q4R1	F1Q8Z1	35;5;4	35;5;4	34;5;3	Uncharacterized protein	dock7	>tr|F1Q8Z1|F1Q8Z1_DANRE Uncharacterized protein OS=Danio rerio GN=dock7 PE=1 SV=1	3	35	35	34	25	25	27	15	9	16	25	25	27	15	9	16	24	24	26	14	9	15	20.7	20.7	20.4	241.7	2129	2129;319;2114	5.26	3	6	8	27	42	128	0	228.38	By MS/MS	By MS/MS	By MS/MS	By MS/MS	By MS/MS
B0V2T6;F1QJ79	B0V2T6;F1QJ79	6;6	5;5	5;5	Uncharacterized protein (Fragment)	dock8	>tr|B0V2T6|B0V2T6_DANRE Uncharacterized protein (Fragment) OS=Danio rerio GN=dock8 PE=4 SV=1;>tr|F1QJ79|F1QJ79_DANRE Uncharacterized protein OS=Danio rerio GN=dock8 PE=4 SV=1	2	6	5	5	5	5	5	5	1	4	4	4	4	4	1	3	4	4	4	4	1	3	5	4.7	4.7	231.65	2034	2034;2090	5.44		1	2	2	4	23	0	10.968	By MS/MS	By MS/MS	By MS/MS	By matching	By matching
F1RCS4;E7F4W9	F1RCS4;E7F4W9	3;3	3;3	3;3	Uncharacterized protein (Fragment)	dopey2	>tr|F1RCS4|F1RCS4_DANRE Uncharacterized protein (Fragment) OS=Danio rerio GN=dopey2 PE=4 SV=1;>tr|E7F4W9|E7F4W9_DANRE Uncharacterized protein OS=Danio rerio GN=dopey2 PE=4 SV=1	2	3	3	3	2	1	2	1	1	2	2	1	2	1	1	2	2	1	2	1	1	2	3	3	3	166.63	1485	1485;2260	5.42			1		4	7	0	5.5833	By MS/MS	By matching	By MS/MS	By matching	By matching
Q1LVG8	Q1LVG8	4	4	2	Uncharacterized protein	dosb	>tr|Q1LVG8|Q1LVG8_DANRE Uncharacterized protein OS=Danio rerio GN=dosb PE=4 SV=2	1	4	4	2	0	0	0	2	3	1	0	0	0	2	3	1	0	0	0	0	2	1	25.5	25.5	15	26.973	247	247	3.77		1	6	1	5		0	6.3725	By matching	By matching	By matching	By MS/MS	By MS/MS
Q6DEJ9	Q6DEJ9	9	9	9	Dolichyl-phosphate mannosyltransferase polypeptide 1, catalytic subunit	dpm1	>tr|Q6DEJ9|Q6DEJ9_DANRE Dolichyl-phosphate mannosyltransferase polypeptide 1, catalytic subunit OS=Danio rerio GN=dpm1 PE=1 SV=1	1	9	9	9	6	7	7	9	8	8	6	7	7	9	8	8	6	7	7	9	8	8	40.4	40.4	40.4	28.132	250	250	1.16	54	10					0	26.314	By MS/MS	By MS/MS	By MS/MS	By MS/MS	By MS/MS
Q6DI20	Q6DI20	3	3	3	Dipeptidylpeptidase 3	dpp3	>tr|Q6DI20|Q6DI20_DANRE Dipeptidylpeptidase 3 OS=Danio rerio GN=dpp3 PE=1 SV=1	1	3	3	3	0	0	0	3	3	2	0	0	0	3	3	2	0	0	0	3	3	2	6.6	6.6	6.6	81.876	727	727	3.93			1	13			0	5.5858	By matching	By matching	By matching	By MS/MS	By MS/MS
E7FGL7	E7FGL7	11	10	10	Uncharacterized protein	dpp6a	>tr|E7FGL7|E7FGL7_DANRE Uncharacterized protein OS=Danio rerio GN=dpp6a PE=4 SV=1	1	11	10	10	3	7	2	9	8	10	2	6	1	8	7	9	2	6	1	8	7	9	23.6	22.4	22.4	77.589	682	682	4.62				41	38	8	0	26.099	By matching	By MS/MS	By matching	By MS/MS	By MS/MS
E7F5R8	E7F5R8	15	15	14	Uncharacterized protein	dpp6b	>tr|E7F5R8|E7F5R8_DANRE Uncharacterized protein OS=Danio rerio GN=dpp6b PE=4 SV=1	1	15	15	14	6	6	5	15	10	11	6	6	5	15	10	11	5	5	4	14	9	10	26.5	26.5	25.6	97.415	857	857	4.71		3	2	19	79	2	0	37.14	By MS/MS	By MS/MS	By matching	By MS/MS	By MS/MS
B0V1L8	B0V1L8	1	1	1	Uncharacterized protein	dpp9	>tr|B0V1L8|B0V1L8_DANRE Uncharacterized protein OS=Danio rerio GN=dpp9 PE=1 SV=2	1	1	1	1	0	1	0	1	1	1	0	1	0	1	1	1	0	1	0	1	1	1	2.1	2.1	2.1	98.454	861	861	4.18		1	1	5	3	1	0.0005596	4.5642	By matching	By matching	By matching	By MS/MS	By MS/MS
A8DZ95;F8W3R8;B1H1J6	A8DZ95	29;2;2	28;2;2	25;0;0	Uncharacterized protein	dpysl2b	>tr|A8DZ95|A8DZ95_DANRE Uncharacterized protein OS=Danio rerio GN=dpysl2b PE=1 SV=1	3	29	28	25	10	17	16	27	28	27	10	16	16	26	27	26	9	14	14	23	25	24	64.2	62.9	58.4	58.284	536	536;303;500	3.01	56	130	315	141	22	21	0	323.31	By MS/MS	By MS/MS	By MS/MS	By MS/MS	By MS/MS
Q52PJ5;E7F6Q2;E9QDU7	Q52PJ5;E7F6Q2	33;31;5	33;31;5	32;30;5	Dihydropyrimidinase-related protein 3	dpysl3	>sp|Q52PJ5|DPYL3_DANRE Dihydropyrimidinase-related protein 3 OS=Danio rerio GN=dpysl3 PE=2 SV=1;>tr|E7F6Q2|E7F6Q2_DANRE Dihydropyrimidinase-related protein 3 OS=Danio rerio GN=dpysl3 PE=1 SV=1	3	33	33	32	11	15	13	25	32	27	11	15	13	25	32	27	11	14	13	24	31	26	65.4	65.4	65.4	61.543	567	567;679;198	2.95	51	84	388	81	17	13	0	323.31	By MS/MS	By MS/MS	By MS/MS	By MS/MS	By MS/MS
F8W258;F1QN16;F8W383	F8W258;F1QN16	28;22;6	26;20;6	26;20;6	Uncharacterized protein	dpysl4	>tr|F8W258|F8W258_DANRE Uncharacterized protein OS=Danio rerio GN=dpysl4 PE=1 SV=1;>tr|F1QN16|F1QN16_DANRE Uncharacterized protein OS=Danio rerio GN=dpysl4 PE=1 SV=1	3	28	26	26	6	9	9	22	25	24	5	8	8	20	24	23	5	8	8	20	24	23	52.8	51.4	51.4	62.606	574	574;553;248	3.04	6	13	207	33		1	0	323.31	By matching	By MS/MS	By MS/MS	By MS/MS	By MS/MS
Q52PJ7;F1Q5V8	Q52PJ7;F1Q5V8	36;35	36;35	30;29	Collapsin response mediator protein 5.1	dpysl5a	>tr|Q52PJ7|Q52PJ7_DANRE Collapsin response mediator protein 5.1 OS=Danio rerio GN=dpysl5a PE=1 SV=1;>tr|F1Q5V8|F1Q5V8_DANRE Uncharacterized protein OS=Danio rerio GN=dpysl5a PE=1 SV=1	2	36	36	30	16	17	13	27	35	26	16	17	13	27	35	26	13	14	12	22	29	22	77.3	77.3	71.1	61.29	564	564;576	2.92	43	74	331	55	16	10	0	323.31	By MS/MS	By MS/MS	By MS/MS	By MS/MS	By MS/MS
Q5RGY8;F6NT66	Q5RGY8	32;1	26;1	26;1	Dihydropyrimidinase-like 5b	dpysl5b	>tr|Q5RGY8|Q5RGY8_DANRE Dihydropyrimidinase-like 5b OS=Danio rerio GN=dpysl5b PE=1 SV=1	2	32	26	26	14	17	14	28	31	28	11	14	13	23	25	24	11	14	13	23	25	24	57.6	51.4	51.4	61.363	568	568;50	2.94	21	43	279	51	3	1	0	323.31	By MS/MS	By MS/MS	By MS/MS	By MS/MS	By MS/MS
F1R7U0	F1R7U0	1	1	1	Uncharacterized protein	dram2b	>tr|F1R7U0|F1R7U0_DANRE Uncharacterized protein OS=Danio rerio GN=dram2b PE=4 SV=1	1	1	1	1	1	0	0	1	1	1	1	0	0	1	1	1	1	0	0	1	1	1	4.8	4.8	4.8	30.507	273	273	5.86					1	6	0.0064087	2.6498	By matching	By matching	By matching	By MS/MS	By matching
Q7T340	Q7T340	3	3	3	Developmentally regulated GTP binding protein 1	drg1	>tr|Q7T340|Q7T340_DANRE Developmentally regulated GTP binding protein 1 OS=Danio rerio GN=drg1 PE=1 SV=1	1	3	3	3	0	0	0	3	2	2	0	0	0	3	2	2	0	0	0	3	2	2	11.5	11.5	11.5	40.465	366	366	2.09	1	8	2				0.00056132	4.6108	By matching	By matching	By matching	By MS/MS	By matching
Q6TH20	Q6TH20	1	1	1	Developmentally regulated GTP binding protein 2	drg2	>tr|Q6TH20|Q6TH20_DANRE Developmentally regulated GTP binding protein 2 OS=Danio rerio GN=drg2 PE=1 SV=1	1	1	1	1	0	0	0	1	1	1	0	0	0	1	1	1	0	0	0	1	1	1	5.5	5.5	5.5	40.881	364	364	1.92	1	12					0.0064179	2.6658	By matching	By matching	By matching	By MS/MS	By MS/MS
E7F080;X1WDU2;F1QGY4;F1QJU9;Q53CM6	E7F080;X1WDU2	10;5;1;1;1	10;5;1;1;1	9;5;0;0;0	Uncharacterized protein	dscaml1	>tr|E7F080|E7F080_DANRE Uncharacterized protein OS=Danio rerio GN=dscaml1 PE=4 SV=1;>tr|X1WDU2|X1WDU2_DANRE Uncharacterized protein OS=Danio rerio GN=dscaml1 PE=4 SV=1	5	10	10	9	5	7	7	6	2	6	5	7	7	6	2	6	4	6	6	6	1	5	6.3	6.3	6	234.7	2144	2144;1275;2010;2023;2024	5.64			1	2	10	34	0	16.807	By MS/MS	By MS/MS	By MS/MS	By MS/MS	By matching
F1RBA4	F1RBA4	4	4	1	Uncharacterized protein (Fragment)	dspa	>tr|F1RBA4|F1RBA4_DANRE Uncharacterized protein (Fragment) OS=Danio rerio GN=dspa PE=1 SV=1	1	4	4	1	4	2	4	1	2	2	4	2	4	1	2	2	1	0	1	0	0	0	2.4	2.4	0.6	259.05	2244	2244	3.52	7	1	3	1	2	7	0	5.0477	By MS/MS	By MS/MS	By MS/MS	By MS/MS	By MS/MS
F1QGC8	F1QGC8	3	3	3	D-tyrosyl-tRNA(Tyr) deacylase	dtd1	>tr|F1QGC8|F1QGC8_DANRE D-tyrosyl-tRNA(Tyr) deacylase OS=Danio rerio GN=dtd1 PE=1 SV=1	1	3	3	3	0	0	0	3	2	2	0	0	0	3	2	2	0	0	0	3	2	2	30	30	30	23.037	207	207	1.19	13	3					0	59.452	By matching	By matching	By matching	By MS/MS	By MS/MS
A2CJ03;A2CJ02	A2CJ03;A2CJ02	4;3	2;1	2;1	Dystrobrevin	dtna	>tr|A2CJ03|A2CJ03_DANRE Dystrobrevin OS=Danio rerio GN=dtna PE=2 SV=1;>tr|A2CJ02|A2CJ02_DANRE Dystrobrevin OS=Danio rerio GN=dtna PE=2 SV=1	2	4	2	2	0	3	0	2	2	0	0	2	0	2	1	0	0	2	0	2	1	0	6.4	4.1	4.1	80.922	714	714;710	3.83			1	5			0.0055209	2.7457	By matching	By MS/MS	By matching	By matching	By matching
A2CJ04;F8W3L8;F8W3Y5;F1RAF3;F1QX43;F1R7H1;F1QJW3;F1RBV6	A2CJ04	7;3;3;3;3;3;3;3	7;3;3;3;3;3;3;3	5;2;2;2;2;2;2;2	Beta-dystrobrevin	dtnbb	>tr|A2CJ04|A2CJ04_DANRE Beta-dystrobrevin OS=Danio rerio GN=dtnbb PE=2 SV=1	8	7	7	5	4	5	5	2	3	3	4	5	5	2	3	3	4	4	5	2	2	3	11.6	11.6	8.6	64.422	568	568;244;571;589;601;616;617;627	2.83		7	27	1			0	22.109	By MS/MS	By MS/MS	By MS/MS	By MS/MS	By MS/MS
F1QI34	F1QI34	8	8	5	Uncharacterized protein	dtx1	>tr|F1QI34|F1QI34_DANRE Uncharacterized protein OS=Danio rerio GN=dtx1 PE=4 SV=1	1	8	8	5	6	7	6	5	3	2	6	7	6	5	3	2	3	5	5	3	3	2	17.5	17.5	12.1	75.166	704	704	3.97			1	38			0	13.783	By MS/MS	By MS/MS	By MS/MS	By MS/MS	By matching
E7F6B0;F6PED5	E7F6B0	6;2	3;1	3;1	Uncharacterized protein	dtx4	>tr|E7F6B0|E7F6B0_DANRE Uncharacterized protein OS=Danio rerio GN=dtx4 PE=4 SV=1	2	6	3	3	6	5	4	4	2	2	3	3	3	2	2	2	3	3	3	2	2	2	10.8	5.6	5.6	78.435	731	731;96	4.05			1	16	2		0	7.5296	By MS/MS	By MS/MS	By MS/MS	By MS/MS	By matching
F1Q669	F1Q669	2	2	2	Uncharacterized protein	dusp19b	>tr|F1Q669|F1Q669_DANRE Uncharacterized protein OS=Danio rerio GN=dusp19b PE=1 SV=1	1	2	2	2	0	0	0	2	2	2	0	0	0	2	2	2	0	0	0	2	2	2	14.6	14.6	14.6	22.508	205	205	1	6						0.0017949	3.4669	By matching	By matching	By matching	By MS/MS	By matching
E7FG12;F8W2L5;F8W485	E7FG12	6;1;1	6;1;1	6;1;1	Uncharacterized protein	dync1i2b	>tr|E7FG12|E7FG12_DANRE Uncharacterized protein OS=Danio rerio GN=dync1i2b PE=1 SV=1	3	6	6	6	2	3	3	6	6	6	2	3	3	6	6	6	2	3	3	6	6	6	17.7	17.7	17.7	70.316	628	628;308;326	4			1	39	1		0	25.003	By matching	By MS/MS	By MS/MS	By MS/MS	By MS/MS
F1QIU7;Q1LUM9	F1QIU7;Q1LUM9	19;18	19;18	18;17	Uncharacterized protein	dync1li1	>tr|F1QIU7|F1QIU7_DANRE Uncharacterized protein OS=Danio rerio GN=dync1li1 PE=1 SV=1;>tr|Q1LUM9|Q1LUM9_DANRE Novel protein similar to vertebrate dynein, cytoplasmic, light intermediate polypeptide 2 (DNCLI2) OS=Danio rerio GN=dync1li1 PE=1 SV=1	2	19	19	18	6	9	5	17	15	18	6	9	5	17	15	18	5	8	5	16	14	17	50.5	50.5	49.1	54.258	491	491;501	2.89	2	11	107	2			0	104.57	By matching	By MS/MS	By MS/MS	By MS/MS	By MS/MS
Q6PBH4	Q6PBH4	9	9	2	Dynein, light chain, LC8-type 2	dynll1	>tr|Q6PBH4|Q6PBH4_DANRE Dynein, light chain, LC8-type 2 OS=Danio rerio GN=dynll1 PE=1 SV=1	1	9	9	2	7	7	8	6	9	6	7	7	8	6	9	6	0	0	1	0	2	0	65.2	65.2	30.3	10.36	89	89	1.27	90			1	2	3	0	92.046	By MS/MS	By MS/MS	By MS/MS	By MS/MS	By MS/MS
Q7ZUX8	Q7ZUX8	2	2	2	Dynein, light chain, roadblock-type 1	dynlrb1	>tr|Q7ZUX8|Q7ZUX8_DANRE Dynein, light chain, roadblock-type 1 OS=Danio rerio GN=dynlrb1 PE=1 SV=1	1	2	2	2	0	2	2	2	2	2	0	2	2	2	2	2	0	2	2	2	2	2	21.9	21.9	21.9	10.849	96	96	1	16						0	9.5942	By matching	By MS/MS	By MS/MS	By MS/MS	By MS/MS
Q6TGT3	Q6TGT3	1	1	1	Dynlt3 protein	dynlt3	>tr|Q6TGT3|Q6TGT3_DANRE Dynlt3 protein OS=Danio rerio GN=dynlt3 PE=1 SV=1	1	1	1	1	0	0	0	1	0	1	0	0	0	1	0	1	0	0	0	1	0	1	19.1	19.1	19.1	12.688	115	115	1	3						0	5.7207	By matching	By matching	By matching	By MS/MS	By matching
F1QSN1;F1Q693;X1WCB7	F1QSN1;F1Q693;X1WCB7	2;1;1	2;1;1	2;1;1	Uncharacterized protein	dyrk1aa	>tr|F1QSN1|F1QSN1_DANRE Uncharacterized protein OS=Danio rerio GN=dyrk1aa PE=4 SV=1;>tr|F1Q693|F1Q693_DANRE Uncharacterized protein OS=Danio rerio GN=dyrk1ab PE=4 SV=2;>tr|X1WCB7|X1WCB7_DANRE Uncharacterized protein (Fragment) OS=Danio rerio GN=dyrk1ab PE=	3	2	2	2	1	1	2	1	0	1	1	1	2	1	0	1	1	1	2	1	0	1	4.9	4.9	4.9	81.223	734	734;727;734	2.88	1	1	4	2			0.0020367	3.3912	By matching	By MS/MS	By MS/MS	By matching	By matching
D1L3Y5	D1L3Y5	2	2	2	Dual-specificity tyrosine-regulated kinase	dyrk1b	>tr|D1L3Y5|D1L3Y5_DANRE Dual-specificity tyrosine-regulated kinase OS=Danio rerio GN=dyrk1b PE=2 SV=1	1	2	2	2	0	1	2	0	0	1	0	1	2	0	0	1	0	1	2	0	0	1	6.1	6.1	6.1	83.626	751	751	4.25				3	1		0	7.0339	By matching	By matching	By MS/MS	By matching	By matching
F1QIS3;E7F4H1	F1QIS3;E7F4H1	6;5	6;5	6;5	Uncharacterized protein	dysf	>tr|F1QIS3|F1QIS3_DANRE Uncharacterized protein OS=Danio rerio GN=dysf PE=4 SV=2;>tr|E7F4H1|E7F4H1_DANRE Uncharacterized protein OS=Danio rerio GN=dysf PE=4 SV=1	2	6	6	6	1	1	1	6	2	5	1	1	1	6	2	5	1	1	1	6	2	5	3.9	3.9	3.9	237.21	2072	2072;1193	5.73			1	1	3	25	0	8.4324	By MS/MS	By MS/MS	By MS/MS	By MS/MS	By matching
Q7T118;Q7T119	Q7T118;Q7T119	6;6	3;3	3;3	Galectin	dZ122B7.2-002	>tr|Q7T118|Q7T118_DANRE Galectin OS=Danio rerio GN=dZ122B7.2-002 PE=1 SV=1;>tr|Q7T119|Q7T119_DANRE Galectin OS=Danio rerio GN=dZ122B7.2-001 PE=1 SV=1	2	6	3	3	5	5	4	6	6	6	3	3	1	3	3	3	3	3	1	3	3	3	23.9	13.9	13.9	34.989	310	310;320	1.79	7	27					0	22.081	By MS/MS	By MS/MS	By MS/MS	By MS/MS	By MS/MS
F1QVH3	F1QVH3	1	1	1	Uncharacterized protein	ebag9	>tr|F1QVH3|F1QVH3_DANRE Uncharacterized protein OS=Danio rerio GN=ebag9 PE=4 SV=1	1	1	1	1	0	1	1	1	1	1	0	1	1	1	1	1	0	1	1	1	1	1	9	9	9	24.346	212	212	2		6					1	-2	By matching	By matching	By matching	By matching	By matching
F1RAS8;X1WFI7	F1RAS8	13;6	13;6	13;6	Uncharacterized protein (Fragment)	ece2b	>tr|F1RAS8|F1RAS8_DANRE Uncharacterized protein (Fragment) OS=Danio rerio GN=ece2b PE=1 SV=1	2	13	13	13	0	1	1	11	9	11	0	1	1	11	9	11	0	1	1	11	9	11	22.8	22.8	22.8	86.565	767	767;430	5				10	77	10	0	86.21	By matching	By matching	By MS/MS	By MS/MS	By MS/MS
F1Q8H6	F1Q8H6	1	1	1	Uncharacterized protein	ech1	>tr|F1Q8H6|F1Q8H6_DANRE Uncharacterized protein OS=Danio rerio GN=ech1 PE=1 SV=1	1	1	1	1	0	0	0	1	1	1	0	0	0	1	1	1	0	0	0	1	1	1	3.6	3.6	3.6	33.757	308	308	2		5					0	22.314	By matching	By matching	By matching	By MS/MS	By MS/MS
Q7ZZ04	Q7ZZ04	9	9	9	Uncharacterized protein	echs1	>tr|Q7ZZ04|Q7ZZ04_DANRE Uncharacterized protein OS=Danio rerio GN=echs1 PE=1 SV=1	1	9	9	9	6	6	4	9	9	8	6	6	4	9	9	8	6	6	4	9	9	8	38.5	38.5	38.5	31.252	291	291	1.51	42	44					0	91.256	By MS/MS	By MS/MS	By matching	By MS/MS	By MS/MS
F1QX93	F1QX93	7	7	7	Uncharacterized protein (Fragment)	eci1	>tr|F1QX93|F1QX93_DANRE Uncharacterized protein (Fragment) OS=Danio rerio GN=eci1 PE=1 SV=1	1	7	7	7	1	0	1	6	4	7	1	0	1	6	4	7	1	0	1	6	4	7	24.9	24.9	24.9	36.396	329	329	1.71	10	25					0	33.252	By matching	By matching	By matching	By MS/MS	By MS/MS
F1QNS0;K7DY20;K7DYN1;K7DYF9	F1QNS0;K7DY20;K7DYN1	8;8;4;2	8;8;4;2	8;8;4;2	Uncharacterized protein	eci2	>tr|F1QNS0|F1QNS0_DANRE Uncharacterized protein OS=Danio rerio GN=eci2 PE=1 SV=1;>tr|K7DY20|K7DY20_DANRE Uncharacterized protein OS=Danio rerio GN=eci2 PE=1 SV=1;>tr|K7DYN1|K7DYN1_DANRE Uncharacterized protein OS=Danio rerio GN=eci2 PE=1 SV=1	4	8	8	8	2	3	4	8	7	7	2	3	4	8	7	7	2	3	4	8	7	7	21	21	21	39.113	357	357;392;115;136	1.86	9	55					0	69.224	By matching	By matching	By MS/MS	By MS/MS	By MS/MS
F1QSV0;Q08CK1	F1QSV0;Q08CK1	2;2	2;2	2;2	Evolutionarily conserved-signaling intermediate in Toll pathway, mitochondrial	ecsit	>tr|F1QSV0|F1QSV0_DANRE Evolutionarily conserved-signaling intermediate in Toll pathway, mitochondrial OS=Danio rerio GN=ecsit PE=1 SV=1;>sp|Q08CK1|ECSIT_DANRE Evolutionarily conserved signaling intermediate in Toll pathway, mitochondrial OS=Danio rerio GN	2	2	2	2	0	0	0	2	1	2	0	0	0	2	1	2	0	0	0	2	1	2	9.3	9.3	9.3	52.128	452	452;452	2.89		1	8				0.0046319	2.9026	By matching	By matching	By matching	By MS/MS	By MS/MS
Q6DRB9;F1QVS6	Q6DRB9;F1QVS6	1;1	1;1	1;1	Epithelial cell transforming sequence 2 oncogene	ect2	>tr|Q6DRB9|Q6DRB9_DANRE Epithelial cell transforming sequence 2 oncogene OS=Danio rerio GN=ect2 PE=2 SV=1;>tr|F1QVS6|F1QVS6_DANRE Uncharacterized protein OS=Danio rerio GN=ect2 PE=4 SV=1	2	1	1	1	0	0	0	0	1	0	0	0	0	0	1	0	0	0	0	0	1	0	1.3	1.3	1.3	99.539	878	878;976	5.4					3	2	1	-2	By matching	By matching	By matching	By matching	By MS/MS
Q6PBY3	Q6PBY3	2	2	2	Endothelial differentiation-related factor 1 homolog	edf1	>sp|Q6PBY3|EDF1_DANRE Endothelial differentiation-related factor 1 homolog OS=Danio rerio GN=edf1 PE=2 SV=1	1	2	2	2	1	1	0	1	1	0	1	1	0	1	1	0	1	1	0	1	1	0	18.5	18.5	18.5	16.074	146	146	1	7						0.0018093	3.5378	By matching	By matching	By matching	By MS/MS	By MS/MS
F1QBK2;F1QJV0;F1Q6J1	F1QBK2	3;1;1	3;1;1	3;1;1	Uncharacterized protein (Fragment)	edil3	>tr|F1QBK2|F1QBK2_DANRE Uncharacterized protein (Fragment) OS=Danio rerio GN=edil3 PE=4 SV=1	3	3	3	3	2	2	2	1	1	2	2	2	2	1	1	2	2	2	2	1	1	2	8.7	8.7	8.7	46.747	413	413;385;475	2.5	2	11	3			2	0.0013481	4.0678	By matching	By MS/MS	By MS/MS	By MS/MS	By matching
F1QS51;A5WUU2;A8HAL2	F1QS51;A5WUU2	16;12;3	16;12;3	16;12;3	Uncharacterized protein	eea1	>tr|F1QS51|F1QS51_DANRE Uncharacterized protein OS=Danio rerio GN=eea1 PE=1 SV=1;>tr|A5WUU2|A5WUU2_DANRE Uncharacterized protein OS=Danio rerio GN=eea1 PE=1 SV=1	3	16	16	16	0	1	0	13	10	14	0	1	0	13	10	14	0	1	0	13	10	14	16.6	16.6	16.6	159.89	1398	1398;811;255	5.77				6	4	61	0	28.845	By matching	By matching	By matching	By MS/MS	By MS/MS
Q92005	Q92005	20	20	7	Elongation factor 1-alpha	eef1a	>sp|Q92005|EF1A_DANRE Elongation factor 1-alpha OS=Danio rerio GN=eef1a PE=2 SV=1	1	20	20	7	15	18	16	18	19	18	15	18	16	18	19	18	5	7	5	6	7	6	56.3	56.3	32	50.047	462	462	2.8	37	167	198	24	16	30	0	210.19	By MS/MS	By MS/MS	By MS/MS	By MS/MS	By MS/MS
Q6P969;E9QGR4	Q6P969;E9QGR4	18;10	11;7	4;1	Elongation factor 1-alpha	eef1a1a	>tr|Q6P969|Q6P969_DANRE Elongation factor 1-alpha OS=Danio rerio GN=eef1a1a PE=1 SV=1;>tr|E9QGR4|E9QGR4_DANRE Uncharacterized protein OS=Danio rerio GN=eef1a1a PE=4 SV=1	2	18	11	4	13	14	14	15	17	15	8	9	9	8	11	9	3	3	3	3	4	3	55.6	41.8	21.4	50.338	462	462;207	2.78	15	85	92	14	8	12	0	108.88	By MS/MS	By MS/MS	By MS/MS	By MS/MS	By MS/MS
Q568F0	Q568F0	15	1	1	Elongation factor 1-alpha	eef1a1b	>tr|Q568F0|Q568F0_DANRE Elongation factor 1-alpha OS=Danio rerio GN=eef1a1b PE=1 SV=1	1	15	1	1	11	12	12	12	14	13	1	1	1	0	1	1	1	1	1	0	1	1	40	5.2	5.2	50.37	462	462	2.58		5	7				0	8.1801	By matching	By MS/MS	By MS/MS	By matching	By MS/MS
F1QI74;E7FD96;F1QQW9	F1QI74;E7FD96	16;16;4	1;1;0	1;1;0	Elongation factor 1-alpha	eef1a1l1	>tr|F1QI74|F1QI74_DANRE Elongation factor 1-alpha OS=Danio rerio GN=eef1a1l1 PE=1 SV=1;>tr|E7FD96|E7FD96_DANRE Elongation factor 1-alpha OS=Danio rerio GN=eef1a1l1 PE=1 SV=1	3	16	1	1	12	13	13	14	15	14	1	1	1	1	1	1	1	1	1	1	1	1	37.7	3.7	3.7	50.149	462	462;462;483	2.36		7	4				0.0078978	2.4548	By matching	By matching	By matching	By MS/MS	By matching
Q6DHT2	Q6DHT2	10	2	2	Elongation factor 1-alpha	eef1a2	>tr|Q6DHT2|Q6DHT2_DANRE Elongation factor 1-alpha OS=Danio rerio GN=eef1a2 PE=1 SV=1	1	10	2	2	5	6	7	9	7	8	0	1	2	2	0	2	0	1	2	2	0	2	30.9	10.2	10.2	50.659	463	463	2.88		1	7				0.0013408	4.0032	By matching	By matching	By MS/MS	By matching	By matching
Q6IQE2	Q6IQE2	2	2	2	Eukaryotic translation elongation factor 1 beta 2	eef1b2	>tr|Q6IQE2|Q6IQE2_DANRE Eukaryotic translation elongation factor 1 beta 2 OS=Danio rerio GN=eef1b2 PE=1 SV=1	1	2	2	2	2	2	2	2	2	2	2	2	2	2	2	2	2	2	2	2	2	2	11.1	11.1	11.1	24.533	225	225	1.25	15	5					0	6.4955	By MS/MS	By matching	By MS/MS	By MS/MS	By MS/MS
F6P2A7;Q5SPD1;Q5SPC9;F1R9J6;U3JAB2;U3JAA9;Q5SPD0	F6P2A7;Q5SPD1;Q5SPC9;F1R9J6	3;2;2;2;1;1;1	3;2;2;2;1;1;1	3;2;2;2;1;1;1	Uncharacterized protein	eef1db	>tr|F6P2A7|F6P2A7_DANRE Uncharacterized protein OS=Danio rerio GN=eef1db PE=1 SV=1;>tr|Q5SPD1|Q5SPD1_DANRE Elongation factor-1, delta, b OS=Danio rerio GN=eef1db PE=1 SV=1;>tr|Q5SPC9|Q5SPC9_DANRE Uncharacterized protein (Fragment) OS=Danio rerio GN=eef1db	7	3	3	3	0	2	2	2	2	1	0	2	2	2	2	1	0	2	2	2	2	1	7.4	7.4	7.4	61.474	554	554;274;277;578;183;231;298	2.85	2	2	5	4			0	23.475	By matching	By matching	By MS/MS	By MS/MS	By matching
F1QVE4	F1QVE4	3	3	3	Uncharacterized protein	eef1e1	>tr|F1QVE4|F1QVE4_DANRE Uncharacterized protein OS=Danio rerio GN=eef1e1 PE=1 SV=2	1	3	3	3	1	1	3	2	2	3	1	1	3	2	2	3	1	1	3	2	2	3	18.5	18.5	18.5	19.924	173	173	1	20						0	6.9957	By MS/MS	By MS/MS	By MS/MS	By MS/MS	By matching
Q6PE25	Q6PE25	14	14	14	Elongation factor 1-gamma	eef1g	>sp|Q6PE25|EF1G_DANRE Elongation factor 1-gamma OS=Danio rerio GN=eef1g PE=2 SV=1	1	14	14	14	7	8	13	9	11	9	7	8	13	9	11	9	7	8	13	9	11	9	34.6	34.6	34.6	50.456	442	442	2.43	14	58	67	3	1		0	82.448	By MS/MS	By MS/MS	By MS/MS	By MS/MS	By MS/MS
Q6P3J5	Q6P3J5	30	30	15	Eukaryotic translation elongation factor 2	eef2b	>tr|Q6P3J5|Q6P3J5_DANRE Eukaryotic translation elongation factor 2 OS=Danio rerio GN=eef2b PE=1 SV=1	1	30	30	15	11	12	12	21	24	22	11	12	12	21	24	22	4	7	3	10	12	11	45.9	45.9	24.5	95.497	858	858	3.75	11	34	54	98	80	3	0	111.04	By MS/MS	By MS/MS	By MS/MS	By MS/MS	By MS/MS
A2CE51;Q1LYG6;F1RBB9;Q1LYG5	A2CE51	25;1;1;1	10;0;0;0	10;0;0;0	Uncharacterized protein	eef2l2	>tr|A2CE51|A2CE51_DANRE Uncharacterized protein OS=Danio rerio GN=eef2l2 PE=1 SV=1	4	25	10	10	12	14	15	19	22	18	5	9	6	8	10	7	5	9	6	8	10	7	37	15.6	15.6	95.884	861	861;853;853;854	3.96	3	11	27	66	49	1	0	157.05	By MS/MS	By MS/MS	By MS/MS	By MS/MS	By MS/MS
F1R647	F1R647	4	1	1	Uncharacterized protein	efhd1	>tr|F1R647|F1R647_DANRE Uncharacterized protein OS=Danio rerio GN=efhd1 PE=4 SV=1	1	4	1	1	0	3	1	3	4	3	0	1	0	1	1	0	0	1	0	1	1	0	19.4	7.5	7.5	26.249	227	227	1	3						1	-2	By matching	By MS/MS	By matching	By matching	By matching
Q1LVD7	Q1LVD7	11	11	8	Si:dkey-72l14.9	efhd2	>tr|Q1LVD7|Q1LVD7_DANRE Si:dkey-72l14.9 OS=Danio rerio GN=efhd2 PE=1 SV=1	1	11	11	8	1	3	2	7	10	9	1	3	2	7	10	9	1	1	1	5	7	6	42.9	42.9	31.3	26.511	233	233	1.64	34	60					0	27.31	By matching	By MS/MS	By matching	By MS/MS	By MS/MS
Q90Z33	Q90Z33	3	2	2	Ephrin B1	efnb1	>tr|Q90Z33|Q90Z33_DANRE Ephrin B1 OS=Danio rerio GN=efnb1 PE=2 SV=1	1	3	2	2	1	1	2	2	2	3	1	1	1	1	1	2	1	1	1	1	1	2	17	9.1	9.1	37.849	341	341	1.25	9	3					0	4.9855	By matching	By MS/MS	By MS/MS	By MS/MS	By MS/MS
O73874	O73874	3	2	2	Ephrin-B2a	efnb2a	>sp|O73874|EFNB2_DANRE Ephrin-B2a OS=Danio rerio GN=efnb2a PE=2 SV=1	1	3	2	2	0	0	1	3	3	3	0	0	0	2	2	2	0	0	0	2	2	2	18.1	9.9	9.9	36.724	332	332	2.1		9	1				0.0018514	3.8256	By matching	By matching	By matching	By MS/MS	By matching
E7FG26;F1RB71	E7FG26	3;1	1;0	1;0	Uncharacterized protein	efnb3a	>tr|E7FG26|E7FG26_DANRE Uncharacterized protein OS=Danio rerio GN=efnb3a PE=3 SV=1	2	3	1	1	0	0	1	2	2	3	0	0	0	0	0	1	0	0	0	0	0	1	17.2	5	5	36.6	337	337;115	2		1					1	-2	By matching	By matching	By matching	By matching	By matching
Q502Q3	Q502Q3	9	9	7	Efnb3	efnb3b	>tr|Q502Q3|Q502Q3_DANRE Efnb3 OS=Danio rerio GN=efnb3b PE=2 SV=1	1	9	9	7	1	1	1	8	7	6	1	1	1	8	7	6	1	1	0	6	5	4	38.3	38.3	26.3	36.885	342	342	1.87	6	41					0	60.113	By matching	By matching	By matching	By MS/MS	By MS/MS
F1QUE0	F1QUE0	8	7	2	Uncharacterized protein (Fragment)	efr3a	>tr|F1QUE0|F1QUE0_DANRE Uncharacterized protein (Fragment) OS=Danio rerio GN=efr3a PE=1 SV=1	1	8	7	2	7	8	6	6	6	6	6	7	5	5	5	5	1	2	1	1	1	0	16.3	14.4	4.2	77.728	687	687	3.67	1	5	21	59	4		0	113.74	By MS/MS	By MS/MS	By MS/MS	By MS/MS	By MS/MS
Q5SPP5	Q5SPP5	26	26	16	Protein EFR3 homolog B	efr3b	>sp|Q5SPP5|EFR3B_DANRE Protein EFR3 homolog B OS=Danio rerio GN=efr3b PE=3 SV=2	1	26	26	16	22	24	22	24	24	23	22	24	22	24	24	23	13	15	14	15	15	15	39.1	39.1	23.7	91.959	816	816	3.95	12	10	26	198	59	4	0	323.31	By MS/MS	By MS/MS	By MS/MS	By MS/MS	By MS/MS
F1QD71;F1QTD4	F1QD71;F1QTD4	24;22	15;13	15;13	Uncharacterized protein	efr3ba	>tr|F1QD71|F1QD71_DANRE Uncharacterized protein OS=Danio rerio GN=efr3ba PE=4 SV=2;>tr|F1QTD4|F1QTD4_DANRE Uncharacterized protein (Fragment) OS=Danio rerio GN=efr3ba PE=4 SV=1	2	24	15	15	18	20	17	19	20	20	10	12	10	11	12	13	10	12	10	11	12	13	35.8	21.9	21.9	91.49	810	810;821	4.05	1	1	7	110	17	1	0	121.43	By MS/MS	By MS/MS	By MS/MS	By MS/MS	By MS/MS
Q66HW2	Q66HW2	4	2	2	EH-domain containing 1	ehd1b	>tr|Q66HW2|Q66HW2_DANRE EH-domain containing 1 OS=Danio rerio GN=ehd1b PE=1 SV=1	1	4	2	2	1	1	1	2	3	3	1	1	1	1	1	1	1	1	1	1	1	1	11.1	6.2	6.2	60.006	532	532	3.38			7			1	0.0085589	2.4108	By MS/MS	By matching	By matching	By matching	By matching
Q5TYP7	Q5TYP7	16	16	13	Uncharacterized protein	ehd3	>tr|Q5TYP7|Q5TYP7_DANRE Uncharacterized protein OS=Danio rerio GN=ehd3 PE=1 SV=1	1	16	16	13	2	1	5	14	13	14	2	1	5	14	13	14	2	1	4	12	10	11	45.4	45.4	36.6	60.792	535	535	3.19		7	58	18	1	1	0	76.118	By MS/MS	By MS/MS	By MS/MS	By MS/MS	By MS/MS
Q6NYL3	Q6NYL3	1	1	1	Peroxisomal bifunctional enzyme	ehhadh	>sp|Q6NYL3|ECHP_DANRE Peroxisomal bifunctional enzyme OS=Danio rerio GN=ehhadh PE=2 SV=1	1	1	1	1	1	1	1	1	1	1	1	1	1	1	1	1	1	1	1	1	1	1	2.1	2.1	2.1	78.508	718	718	3.42		1	5	6			0.0034722	3.0979	By MS/MS	By MS/MS	By matching	By matching	By matching
Q4V9N9;E9QJN5;Q5XJR0	Q4V9N9;E9QJN5;Q5XJR0	3;3;2	3;3;2	3;3;2	Uncharacterized protein	eif1axb	>tr|Q4V9N9|Q4V9N9_DANRE Uncharacterized protein OS=Danio rerio GN=eif1axb PE=1 SV=1;>tr|E9QJN5|E9QJN5_DANRE Uncharacterized protein OS=Danio rerio GN=eif1axb PE=1 SV=1;>tr|Q5XJR0|Q5XJR0_DANRE Eif1ax protein OS=Danio rerio GN=eif1axa PE=1 SV=1	3	3	3	3	0	0	1	3	2	2	0	0	1	3	2	2	0	0	1	3	2	2	26.4	26.4	26.4	16.474	144	144;150;144	1	13						0.0018475	3.796	By matching	By matching	By matching	By MS/MS	By matching
Q7ZWD3	Q7ZWD3	2	1	1	Eif2s1l protein	eif2s1a	>tr|Q7ZWD3|Q7ZWD3_DANRE Eif2s1l protein OS=Danio rerio GN=eif2s1a PE=1 SV=1	1	2	1	1	0	0	1	2	1	2	0	0	1	1	0	1	0	0	1	1	0	1	6.3	3.8	3.8	36.174	315	315	1.8	1	4					0.00055509	4.4244	By matching	By matching	By matching	By MS/MS	By matching
Q9I9E9	Q9I9E9	2	2	1	Eukaryotic translation initiation factor 2, subunit 1 alpha	eif2s1b	>tr|Q9I9E9|Q9I9E9_DANRE Eukaryotic translation initiation factor 2, subunit 1 alpha OS=Danio rerio GN=eif2s1b PE=1 SV=1	1	2	2	1	1	1	1	2	2	2	1	1	1	2	2	2	1	1	1	1	1	1	6.3	6.3	3.8	36.139	315	315	2.35	2	13				2	0	89.912	By MS/MS	By MS/MS	By MS/MS	By MS/MS	By MS/MS
Q6PCR7	Q6PCR7	10	10	10	Eukaryotic translation initiation factor 3 subunit A	eif3a	>sp|Q6PCR7|EIF3A_DANRE Eukaryotic translation initiation factor 3 subunit A OS=Danio rerio GN=eif3a PE=2 SV=1	1	10	10	10	3	4	3	9	9	6	3	4	3	9	9	6	3	4	3	9	9	6	10	10	10	151.29	1267	1267	4.93			1	11	37	9	0	18.464	By MS/MS	By MS/MS	By matching	By MS/MS	By MS/MS
F1QX66;F1RA36;X1WET9;E7F5F8	F1QX66;F1RA36;X1WET9;E7F5F8	2;2;1;1	2;2;1;1	2;2;1;1	Uncharacterized protein (Fragment)	eif3bb	>tr|F1QX66|F1QX66_DANRE Uncharacterized protein (Fragment) OS=Danio rerio GN=eif3bb PE=3 SV=1;>tr|F1RA36|F1RA36_DANRE Eukaryotic translation initiation factor 3 subunit B (Fragment) OS=Danio rerio GN=eif3bb PE=3 SV=1;>tr|X1WET9|X1WET9_DANRE Eukaryotic tran	4	2	2	2	0	0	1	1	1	0	0	0	1	1	1	0	0	0	1	1	1	0	6.1	6.1	6.1	69.067	594	594;648;681;683	4				5			0.0066319	2.6244	By matching	By matching	By MS/MS	By matching	By MS/MS
F1QUG5;E7F475;Q6PFQ2	F1QUG5;E7F475;Q6PFQ2	2;2;2	2;2;2	2;2;2	Eukaryotic translation initiation factor 3 subunit C	eif3c	>tr|F1QUG5|F1QUG5_DANRE Eukaryotic translation initiation factor 3 subunit C OS=Danio rerio GN=eif3c PE=1 SV=1;>tr|E7F475|E7F475_DANRE Eukaryotic translation initiation factor 3 subunit C OS=Danio rerio GN=eif3c PE=1 SV=1;>sp|Q6PFQ2|EIF3C_DANRE Eukaryotic	3	2	2	2	0	0	0	2	0	1	0	0	0	2	0	1	0	0	0	2	0	1	2.8	2.8	2.8	106.42	926	926;943;926	4.67				1	2		0.0050983	2.8607	By matching	By matching	By matching	By MS/MS	By matching
Z4YIM6;Q6TH15	Z4YIM6;Q6TH15	1;1	1;1	1;1	Eukaryotic translation initiation factor 3 subunit D	eif3d	>tr|Z4YIM6|Z4YIM6_DANRE Eukaryotic translation initiation factor 3 subunit D OS=Danio rerio GN=eif3d PE=1 SV=1;>sp|Q6TH15|EIF3D_DANRE Eukaryotic translation initiation factor 3 subunit D OS=Danio rerio GN=eif3d PE=2 SV=1	2	1	1	1	0	1	1	1	1	1	0	1	1	1	1	1	0	1	1	1	1	1	2.2	2.2	2.2	63.89	550	550;552	3.14			6	1			0.0020382	3.401	By matching	By MS/MS	By matching	By matching	By MS/MS
E9QG06;Z4YIU6;T1ECV8;F1QHS3;Q6DRI1;Q1LUA8	E9QG06;Z4YIU6;T1ECV8;F1QHS3;Q6DRI1;Q1LUA8	1;1;1;1;1;1	1;1;1;1;1;1	1;1;1;1;1;1	Eukaryotic translation initiation factor 3 subunit E-A	eif3ea	>tr|E9QG06|E9QG06_DANRE Eukaryotic translation initiation factor 3 subunit E-A OS=Danio rerio GN=eif3ea PE=1 SV=1;>tr|Z4YIU6|Z4YIU6_DANRE Eukaryotic translation initiation factor 3 subunit E OS=Danio rerio GN=eif3eb PE=1 SV=1;>tr|T1ECV8|T1ECV8_DANRE Eukary	6	1	1	1	1	1	0	1	1	0	1	1	0	1	1	0	1	1	0	1	1	0	10.1	10.1	10.1	12.852	109	109;401;439;446;446;446	2		4					0	15.937	By MS/MS	By MS/MS	By matching	By MS/MS	By matching
R4GEX4	R4GEX4	2	2	2	Uncharacterized protein (Fragment)	eif3f	>tr|R4GEX4|R4GEX4_DANRE Uncharacterized protein (Fragment) OS=Danio rerio GN=eif3f PE=1 SV=1	1	2	2	2	0	1	1	1	2	1	0	1	1	1	2	1	0	1	1	1	2	1	12.8	12.8	12.8	31.242	282	282	1.78	2	7					0.0022796	3.3293	By matching	By matching	By matching	By matching	By MS/MS
Q6DRC4	Q6DRC4	1	1	1	Eukaryotic translation initiation factor 3 subunit G	eif3g	>sp|Q6DRC4|EIF3G_DANRE Eukaryotic translation initiation factor 3 subunit G OS=Danio rerio GN=eif3g PE=1 SV=1	1	1	1	1	1	1	0	1	1	1	1	1	0	1	1	1	1	1	0	1	1	1	4.4	4.4	4.4	32.843	293	293	1.75	2	6					0.0025075	3.2342	By matching	By matching	By matching	By MS/MS	By MS/MS
F1QII8;Q567V6	F1QII8;Q567V6	2;2	2;2	2;2	Eukaryotic translation initiation factor 3 subunit K	eif3k	>tr|F1QII8|F1QII8_DANRE Eukaryotic translation initiation factor 3 subunit K OS=Danio rerio GN=eif3k PE=1 SV=1;>sp|Q567V6|EIF3K_DANRE Eukaryotic translation initiation factor 3 subunit K OS=Danio rerio GN=eif3k PE=2 SV=1	2	2	2	2	2	2	1	2	2	1	2	2	1	2	2	1	2	2	1	2	2	1	13.7	13.7	13.7	25.411	219	219;219	1.06	16	1					0.00028233	4.6921	By matching	By MS/MS	By matching	By MS/MS	By matching
Q7T2A5	Q7T2A5	5	5	5	Eukaryotic translation initiation factor 3 subunit L	eif3l	>sp|Q7T2A5|EIF3L_DANRE Eukaryotic translation initiation factor 3 subunit L OS=Danio rerio GN=eif3l PE=2 SV=1	1	5	5	5	2	3	2	3	3	4	2	3	2	3	3	4	2	3	2	3	3	4	11.1	11.1	11.1	67.992	576	576	3.11			17	2			0	8.5213	By matching	By MS/MS	By matching	By MS/MS	By MS/MS
Q7T3B0	Q7T3B0	2	2	2	Eukaryotic translation initiation factor 3 subunit M	eif3m	>sp|Q7T3B0|EIF3M_DANRE Eukaryotic translation initiation factor 3 subunit M OS=Danio rerio GN=eif3m PE=2 SV=2	1	2	2	2	1	1	1	2	2	2	1	1	1	2	2	2	1	1	1	2	2	2	12	12	12	42.699	375	375	2		14					0	5.198	By matching	By matching	By MS/MS	By matching	By MS/MS
Q7ZU67;F1R166;X1WDN7;F1QH34;Q7ZVA6	Q7ZU67;F1R166	6;5;1;1;1	6;5;1;1;1	2;1;0;0;0	Eukaryotic translation initiation factor 4A, isoform 1B	eif4a1b	>tr|Q7ZU67|Q7ZU67_DANRE Eukaryotic translation initiation factor 4A, isoform 1B OS=Danio rerio GN=eif4a1b PE=1 SV=1;>tr|F1R166|F1R166_DANRE Uncharacterized protein OS=Danio rerio GN=eif4a2 PE=1 SV=1	5	6	6	2	4	2	3	5	5	6	4	2	3	5	5	6	1	1	1	1	1	2	21.2	21.2	7.1	46.122	406	406;411;164;406;406	2.1	8	34	9			1	0	29.006	By MS/MS	By matching	By matching	By MS/MS	By MS/MS
F1R183;F1Q8G3	F1R183;F1Q8G3	3;3	3;3	3;3	Uncharacterized protein	eif4bb	>tr|F1R183|F1R183_DANRE Uncharacterized protein OS=Danio rerio GN=eif4bb PE=1 SV=1;>tr|F1Q8G3|F1Q8G3_DANRE Uncharacterized protein OS=Danio rerio GN=eif4bb PE=1 SV=1	2	3	3	3	0	0	0	1	1	3	0	0	0	1	1	3	0	0	0	1	1	3	9	9	9	64.472	569	569;632	3.45		3	1	6	1		0	6.2084	By matching	By matching	By matching	By matching	By MS/MS
B8JL46;F1R101;H9GYR7;E7F4I4;F1QX94;E7EYD8	B8JL46;F1R101;H9GYR7;E7F4I4;F1QX94;E7EYD8	2;2;1;1;1;1	2;2;1;1;1;1	1;1;1;0;1;1	Uncharacterized protein	eif4g1a	>tr|B8JL46|B8JL46_DANRE Uncharacterized protein OS=Danio rerio GN=eif4g1a PE=1 SV=1;>tr|F1R101|F1R101_DANRE Uncharacterized protein OS=Danio rerio GN=eif4g1a PE=1 SV=1;>tr|H9GYR7|H9GYR7_DANRE Uncharacterized protein OS=Danio rerio PE=1 SV=1;>tr|E7F4I4|E7F4	6	2	2	1	1	0	0	2	0	1	1	0	0	2	0	1	0	0	0	1	0	0	1.2	1.2	0.6	176.42	1585	1585;1592;282;1184;1624;1700	6						5	0.0072907	2.5514	By matching	By matching	By matching	By MS/MS	By matching
F1QYM4;F1QQ28;F1R2E7	F1QYM4;F1QQ28;F1R2E7	6;6;3	6;6;3	6;6;3	Uncharacterized protein	eif4h	>tr|F1QYM4|F1QYM4_DANRE Uncharacterized protein OS=Danio rerio GN=eif4h PE=1 SV=2;>tr|F1QQ28|F1QQ28_DANRE Uncharacterized protein OS=Danio rerio GN=eif4h PE=1 SV=1;>tr|F1R2E7|F1R2E7_DANRE Uncharacterized protein (Fragment) OS=Danio rerio GN=eif4h PE=1 SV=1	3	6	6	6	1	0	1	6	5	5	1	0	1	6	5	5	1	0	1	6	5	5	35.2	35.2	35.2	27.488	256	256;262;125	1.35	22	12					0	18.42	By matching	By matching	By matching	By MS/MS	By MS/MS
Q6NX89;A7MCI0;E9QD54	Q6NX89;A7MCI0;E9QD54	6;5;3	6;5;3	5;4;2	Eukaryotic translation initiation factor 5A	eif5a	>tr|Q6NX89|Q6NX89_DANRE Eukaryotic translation initiation factor 5A OS=Danio rerio GN=eif5a PE=1 SV=1;>tr|A7MCI0|A7MCI0_DANRE Eukaryotic translation initiation factor 5A OS=Danio rerio GN=eif5a PE=1 SV=1;>tr|E9QD54|E9QD54_DANRE Eukaryotic translation initi	3	6	6	5	0	1	0	6	5	6	0	1	0	6	5	6	0	0	0	5	4	5	56.8	56.8	52.3	16.879	155	155;135;116	1	68						0	29.642	By matching	By matching	By matching	By MS/MS	By MS/MS
B0UY94;Q7ZUP4	B0UY94;Q7ZUP4	2;2	1;1	1;1	Eukaryotic translation initiation factor 5A	eif5a2	>tr|B0UY94|B0UY94_DANRE Eukaryotic translation initiation factor 5A OS=Danio rerio GN=eif5a2 PE=1 SV=1;>tr|Q7ZUP4|Q7ZUP4_DANRE Eukaryotic translation initiation factor 5A OS=Danio rerio GN=eif5a2 PE=1 SV=1	2	2	1	1	0	1	0	2	2	1	0	0	0	1	1	0	0	0	0	1	1	0	14.8	9.4	9.4	14.059	128	128;155	1	3						1	-2	By matching	By matching	By matching	By matching	By MS/MS
Q7ZTS8;F1QM02	Q7ZTS8;F1QM02	2;2	2;2	2;2	ELAV-like protein	elavl1	>tr|Q7ZTS8|Q7ZTS8_DANRE ELAV-like protein OS=Danio rerio GN=elavl1 PE=1 SV=1;>tr|F1QM02|F1QM02_DANRE ELAV-like protein OS=Danio rerio GN=elavl1 PE=1 SV=1	2	2	2	2	1	1	1	2	1	2	1	1	1	2	1	2	1	1	1	2	1	2	7.7	7.7	7.7	35.936	324	324;340	2		10					0.0005463	4.2144	By matching	By MS/MS	By MS/MS	By matching	By matching
F1QGN3;Q6P105;F1R0S9	F1QGN3;Q6P105;F1R0S9	3;3;2	1;1;1	1;1;1	ELAV-like protein	elavl3	>tr|F1QGN3|F1QGN3_DANRE ELAV-like protein OS=Danio rerio GN=elavl3 PE=1 SV=1;>tr|Q6P105|Q6P105_DANRE ELAV-like protein OS=Danio rerio GN=elavl3 PE=1 SV=1;>tr|F1R0S9|F1R0S9_DANRE ELAV-like protein (Fragment) OS=Danio rerio GN=elavl3 PE=1 SV=3	3	3	1	1	0	2	2	3	2	3	0	1	1	1	1	1	0	1	1	1	1	1	9.6	4.3	4.3	37.681	345	345;359;177	2		7					0.0093886	2.3133	By matching	By matching	By matching	By matching	By matching
[truncated: 3,391 more rows]
[truncated: 46 more columns]

## Sheet: ZFish_Prot_Relative_abundance
Ensembl Gene ID	Protein IDs	Intensity	Intensity fPSD_F1	Intensity fPSD_F2	Intensity fPSD_F3	Intensity fSyn_F1	Intensity fSyn_F2	Intensity fSyn_F3	iBAQ	iBAQ fPSD_F1	iBAQ fPSD_F2	iBAQ fPSD_F3	iBAQ fSyn_F1	iBAQ fSyn_F2	iBAQ fSyn_F3	LFQ intensity fPSD_F1	LFQ intensity fPSD_F2	LFQ intensity fPSD_F3	LFQ intensity fSyn_F1	LFQ intensity fSyn_F2	LFQ intensity fSyn_F3	PSD # valid LFQ values	Syn # valid LFQ values	LFQ intensity fPSD_F1	LFQ intensity fPSD_F2	LFQ intensity fPSD_F3	LFQ intensity fSyn_F1	LFQ intensity fSyn_F2	LFQ intensity fSyn_F3	t-test Significant (Permutation based FDR 0.05, S0 = 1)	PSD depleted	PSD enriched	t-test p value	t-test Difference (Log2)
[truncated: 3,211 more rows]

[truncated: 1 more sheets: Final list of fish SYN-PSD prot]
