# Supplementary material for: Evolution of complexity in the zebrafish synapse proteome
Source: Nat Commun. 2017 Mar 2;8:14613. doi: 10.1038/ncomms14613 (PMC5337974; doi:10.1038/ncomms14613)
Supplement: Supplementary Data 3 — Functional analysis of Mouse and zebrafish proteinsSheet#1. Cell Location and Protein Type of mouse SYN and PSD proteins as described by the Ingenuity knowledgebase. Proteins found in synaptosomes (SYN) and/or PSDs are indicated.Sheet#2. Cell Location and Protein Type of zebrafish SYN and PSD proteins as described by the Ingenuity knowledgebase. Proteins found in synaptosomes (SYN) and/or PSDs are indicated.Sheet#3. Enriched GO-Slim terms for Molecular Function and Biological Process and Panther Protein Class categories from the mouse synaptic proteomes. 4 Sheet#4. Enriched GO-Slim terms for Molecular Function and Biological Process and Panther Protein Class categories from the zebrafish synaptic proteomes. [file ncomms14613-s4.xlsx]

## Sheet: Legend
Supplementary Data 3. Functional analysis of Mouse and zebrafish proteins
Sheet#1. Cell Location and Protein Type of mouse SYN and PSD proteins as described by the Ingenuity knowledgebase. Proteins found in synaptosomes (SYN) and/or PSDs are indicated.
Sheet#2. Cell Location and Protein Type of zebrafish SYN and PSD proteins as described by the Ingenuity knowledgebase. Proteins found in synaptosomes (SYN) and/or PSDs are indicated.
Sheet#3. Enriched GO-Slim terms for Molecular Function and Biological Process and Panther Protein Class categories from the mouse synaptic proteomes.
Sheet#4. Enriched GO-Slim terms for Molecular Function and Biological Process and Panther Protein Class categories from the zebrafish synaptic proteomes.

## Sheet: IPA_Mouse
ENSEBLE ID	Associated Gene Name	Description	MGI ID	SYN ONLY	PSD ONLY	EQUAL ABUNDANCE	PSD Depleted	PSD enriched	PSD component	SYN Component	Cell Location	Protein Type
ENSMUSG00000037072	Sep15	selenoprotein	MGI:1927947	YES						YES	Cytoplasm	enzyme
ENSMUSG00000050705	2310061I04Rik	RIKEN cDNA 2310061I04 gene	MGI:1916912	YES						YES	Cytoplasm	other
ENSMUSG00000040412	5330417C22Rik	RIKEN cDNA 5330417C22 gene	MGI:1923930	YES						YES	Plasma Membrane	other
ENSMUSG00000026944	Abca2	ATP-binding cassette, sub-family A (ABC1), member 2	MGI:99606	YES						YES	Plasma Membrane	transporter
ENSMUSG00000041797	Abca9	ATP-binding cassette, sub-family A (ABC1), member 9	MGI:2386796	YES						YES	Cytoplasm	transporter
ENSMUSG00000047368	Abhd17b	abhydrolase domain containing 17B	MGI:1917816	YES						YES	Other	peptidase
ENSMUSG00000002475	Abhd3	abhydrolase domain containing 3	MGI:2147183	YES						YES	Other	enzyme
ENSMUSG00000023832	Acat2	acetyl-Coenzyme A acetyltransferase 2	MGI:87871	YES						YES	Cytoplasm	enzyme
ENSMUSG00000023328	Ache	acetylcholinesterase	MGI:87876	YES						YES	Plasma Membrane	enzyme
ENSMUSG00000028405	Aco1	aconitase 1	MGI:87879	YES						YES	Cytoplasm	enzyme
ENSMUSG00000002103	Acp2	acid phosphatase 2, lysosomal	MGI:87882	YES						YES	Cytoplasm	phosphatase
ENSMUSG00000028093	Acp6	acid phosphatase 6, lysophosphatidic	MGI:1931010	YES						YES	Cytoplasm	phosphatase
ENSMUSG00000020333	Acsl6	acyl-CoA synthetase long-chain family member 6	MGI:894291	YES						YES	Cytoplasm	enzyme
ENSMUSG00000060923	Acyp2	acylphosphatase 2, muscle type	MGI:1922822	YES						YES	Cytoplasm	enzyme
ENSMUSG00000022376	Adcy8	adenylate cyclase 8	MGI:1341110	YES						YES	Plasma Membrane	enzyme
ENSMUSG00000029778	Adcyap1r1	adenylate cyclase activating polypeptide 1 receptor 1	MGI:108449	YES						YES	Plasma Membrane	G-protein coupled receptor
ENSMUSG00000023827	Agpat4	1-acylglycerol-3-phosphate O-acyltransferase 4 (lysophosphatidic acid acyltransferase, delta)	MGI:1915512	YES						YES	Cytoplasm	enzyme
ENSMUSG00000042410	Agps	alkylglycerone phosphate synthase	MGI:2443065	YES						YES	Cytoplasm	enzyme
ENSMUSG00000048087	Gm4737	predicted gene 4737	MGI:3643647	YES						YES	Other	other
ENSMUSG00000029772	Ahcyl2	S-adenosylhomocysteine hydrolase-like 2	MGI:1921590	YES						YES	Other	enzyme
ENSMUSG00000028792	Ak2	adenylate kinase 2	MGI:87978	YES						YES	Cytoplasm	kinase
ENSMUSG00000028692	Akr1a1	aldo-keto reductase family 1, member A1 (aldehyde reductase)	MGI:1929955	YES						YES	Cytoplasm	enzyme
ENSMUSG00000001642	Akr1b3	aldo-keto reductase family 1, member B3 (aldose reductase)	MGI:1353494	YES						YES	Cytoplasm	enzyme
ENSMUSG00000025007	Aldh18a1	aldehyde dehydrogenase 18 family, member A1	MGI:1888908	YES						YES	Cytoplasm	kinase
ENSMUSG00000053279	Aldh1a1	aldehyde dehydrogenase family 1, subfamily A1	MGI:1353450	YES						YES	Cytoplasm	enzyme
ENSMUSG00000035936	Aldh5a1	aldhehyde dehydrogenase family 5, subfamily A1	MGI:2441982	YES						YES	Cytoplasm	enzyme
ENSMUSG00000053644	Aldh7a1	aldehyde dehydrogenase family 7, member A1	MGI:108186	YES						YES	Cytoplasm	enzyme
ENSMUSG00000031751	Amfr	autocrine motility factor receptor	MGI:1345634	YES						YES	Plasma Membrane	transmembrane receptor
ENSMUSG00000037949	Ano10	anoctamin 10	MGI:2143103	YES						YES	Plasma Membrane	ion channel
ENSMUSG00000027712	Anxa5	annexin A5	MGI:106008	YES						YES	Plasma Membrane	transporter
ENSMUSG00000031996	Aplp2	amyloid beta (A4) precursor-like protein 2	MGI:88047	YES						YES	Cytoplasm	other
ENSMUSG00000032083	Apoa1	apolipoprotein A-I	MGI:88049	YES						YES	Extracellular Space	transporter
ENSMUSG00000028070	Apoa1bp	apolipoprotein A-I binding protein	MGI:2180167	YES						YES	Extracellular Space	enzyme
ENSMUSG00000021877	Arf4	ADP-ribosylation factor 4	MGI:99433	YES						YES	Cytoplasm	enzyme
ENSMUSG00000030881	Arfip2	ADP-ribosylation factor interacting protein 2	MGI:1924182	YES						YES	Cytoplasm	other
ENSMUSG00000042348	Arl15	ADP-ribosylation factor-like 15	MGI:2442308	YES						YES	Cytoplasm	other
ENSMUSG00000035199	Arl6ip5	ADP-ribosylation factor-like 6 interacting protein 5	MGI:1929501	YES						YES	Cytoplasm	other
ENSMUSG00000033124	Atg9a	autophagy related 9A	MGI:2138446	YES						YES	Cytoplasm	other
ENSMUSG00000007107	Atp1a4	ATPase, Na+/K+ transporting, alpha 4 polypeptide	MGI:1351335	YES						YES	Plasma Membrane	transporter
ENSMUSG00000032412	Atp1b3	ATPase, Na+/K+ transporting, beta 3 polypeptide	MGI:107788	YES						YES	Plasma Membrane	transporter
ENSMUSG00000020788	Atp2a3	ATPase, Ca++ transporting, ubiquitous	MGI:1194503	YES						YES	Cytoplasm	transporter
ENSMUSG00000016252	Atp5e	ATP synthase, H+ transporting, mitochondrial F1 complex, epsilon subunit	MGI:1855697	YES						YES	Cytoplasm	transporter
ENSMUSG00000022890	Atp5j	ATP synthase, H+ transporting, mitochondrial F0 complex, subunit F	MGI:107777	YES						YES	Cytoplasm	transporter
ENSMUSG00000028830	AU040320	expressed sequence AU040320	MGI:2140475	YES						YES	Cytoplasm	other
ENSMUSG00000006010	BC003331	cDNA sequence BC003331	MGI:2385108	YES						YES	Other	other
ENSMUSG00000030268	Bcat1	branched chain aminotransferase 1, cytosolic	MGI:104861	YES						YES	Cytoplasm	enzyme
ENSMUSG00000026172	Bcs1l	BCS1-like (yeast)	MGI:1914071	YES						YES	Cytoplasm	other
ENSMUSG00000020840	Blmh	bleomycin hydrolase	MGI:1345186	YES						YES	Cytoplasm	peptidase
ENSMUSG00000024191	Bnip1	BCL2/adenovirus E1B interacting protein 1	MGI:109328	YES						YES	Cytoplasm	transporter
ENSMUSG00000026617	Bpnt1	bisphosphate 3'-nucleotidase 1	MGI:1338800	YES						YES	Nucleus	phosphatase
ENSMUSG00000038526	Car14	carbonic anhydrase 14	MGI:1344341	YES						YES	Plasma Membrane	enzyme
ENSMUSG00000014226	Cacybp	calcyclin binding protein	MGI:1270839	YES						YES	Nucleus	other
ENSMUSG00000032076	Cadm1	cell adhesion molecule 1	MGI:1889272	YES						YES	Plasma Membrane	other
ENSMUSG00000028222	Calb1	calbindin 1	MGI:88248	YES						YES	Cytoplasm	other
ENSMUSG00000003657	Calb2	calbindin 2	MGI:101914	YES						YES	Cytoplasm	other
ENSMUSG00000027187	Cat	catalase	MGI:88271	YES						YES	Cytoplasm	enzyme
ENSMUSG00000031641	Cbr4	carbonyl reductase 4	MGI:2384567	YES						YES	Cytoplasm	enzyme
ENSMUSG00000030613	Ccdc90b	coiled-coil domain containing 90B	MGI:1913615	YES						YES	Cytoplasm	other
ENSMUSG00000029084	Cd38	CD38 antigen	MGI:107474	YES						YES	Plasma Membrane	enzyme
ENSMUSG00000027215	Cd82	CD82 antigen	MGI:104651	YES						YES	Plasma Membrane	other
ENSMUSG00000035776	Cd99l2	CD99 antigen-like 2	MGI:2177151	YES						YES	Plasma Membrane	other
ENSMUSG00000004071	Cdip1	cell death inducing Trp53 target 1	MGI:1913876	YES						YES	Nucleus	other
ENSMUSG00000029330	Cds1	CDP-diacylglycerol synthase 1	MGI:1921846	YES						YES	Cytoplasm	enzyme
ENSMUSG00000058793	Cds2	CDP-diacylglycerol synthase (phosphatidate cytidylyltransferase) 2	MGI:1332236	YES						YES	Cytoplasm	enzyme
ENSMUSG00000032803	Cdv3	carnitine deficiency-associated gene expressed in ventricle 3	MGI:2448759	YES						YES	Cytoplasm	other
ENSMUSG00000087408	Cers1	ceramide synthase 1	MGI:2136690	YES						YES	#N/A	#N/A
ENSMUSG00000025512	Chid1	chitinase domain containing 1	MGI:1915288	YES						YES	Extracellular Space	other
ENSMUSG00000004319	Clcn3	chloride channel 3	MGI:103555	YES						YES	Plasma Membrane	ion channel
ENSMUSG00000036636	Clcn7	chloride channel 7	MGI:1347048	YES						YES	Plasma Membrane	ion channel
ENSMUSG00000079598	Clec2l	C-type lectin domain family 2, member L	MGI:2141402	YES						YES	Other	other
ENSMUSG00000037242	Clic4	chloride intracellular channel 4 (mitochondrial)	MGI:1352754	YES						YES	Plasma Membrane	ion channel
ENSMUSG00000002660	Clpp	caseinolytic mitochondrial matrix peptidase proteolytic subunit	MGI:1858213	YES						YES	Cytoplasm	peptidase
ENSMUSG00000025545	Clybl	citrate lyase beta like	MGI:1916884	YES						YES	Cytoplasm	enzyme
ENSMUSG00000024644	Cndp2	CNDP dipeptidase 2 (metallopeptidase M20 family)	MGI:1913304	YES						YES	Cytoplasm	peptidase
ENSMUSG00000025189	Cnnm1	cyclin M1	MGI:1891366	YES						YES	Plasma Membrane	other
ENSMUSG00000064105	Cnnm2	cyclin M2	MGI:2151054	YES						YES	Plasma Membrane	other
ENSMUSG00000001138	Cnnm3	cyclin M3	MGI:2151055	YES						YES	Other	other
ENSMUSG00000025381	Cnpy2	canopy 2 homolog (zebrafish)	MGI:1928477	YES						YES	Plasma Membrane	other
ENSMUSG00000031772	Cntnap4	contactin associated protein-like 4	MGI:2183572	YES						YES	Plasma Membrane	other
ENSMUSG00000070695	Cntnap5a	contactin associated protein-like 5A	MGI:3643623	YES						YES	Other	other
ENSMUSG00000048351	Coa7	cytochrome c oxidase assembly factor 7	MGI:1917143	YES						YES	Other	other
ENSMUSG00000000326	Comt	catechol-O-methyltransferase	MGI:88470	YES						YES	Cytoplasm	enzyme
ENSMUSG00000020841	Cpd	carboxypeptidase D	MGI:107265	YES						YES	Extracellular Space	peptidase
ENSMUSG00000028607	Cpt2	carnitine palmitoyltransferase 2	MGI:109176	YES						YES	Cytoplasm	enzyme
ENSMUSG00000016481	Cr1l	complement component (3b/4b) receptor 1-like	MGI:88513	YES						YES	Plasma Membrane	other
ENSMUSG00000026853	Crat	carnitine acetyltransferase	MGI:109501	YES						YES	Cytoplasm	enzyme
ENSMUSG00000030284	Creld1	cysteine-rich with EGF-like domains 1	MGI:2152539	YES						YES	Other	other
ENSMUSG00000003623	Crot	carnitine O-octanoyltransferase	MGI:1921364	YES						YES	Cytoplasm	enzyme
ENSMUSG00000028804	Csmd2	CUB and Sushi multiple domains 2	MGI:2386401	YES						YES	Other	other
ENSMUSG00000031778	Cx3cl1	chemokine (C-X3-C motif) ligand 1	MGI:1097153	YES						YES	Extracellular Space	cytokine
ENSMUSG00000022865	Cxadr	coxsackie virus and adenovirus receptor	MGI:1201679	YES						YES	Plasma Membrane	transmembrane receptor
ENSMUSG00000026456	Cyb5r1	cytochrome b5 reductase 1	MGI:1919267	YES						YES	Cytoplasm	enzyme
ENSMUSG00000061740	Cyp2d22	cytochrome P450, family 2, subfamily d, polypeptide 22	MGI:1929474	YES						YES	Cytoplasm	enzyme
ENSMUSG00000015224	Cyp2j9	cytochrome P450, family 2, subfamily j, polypeptide 9	MGI:1921769	YES						YES	Cytoplasm	enzyme
ENSMUSG00000001467	Cyp51	cytochrome P450, family 51	MGI:106040	YES						YES	Cytoplasm	enzyme
ENSMUSG00000022174	Dad1	defender against cell death 1	MGI:101912	YES						YES	Cytoplasm	other
ENSMUSG00000039952	Dag1	dystroglycan 1	MGI:101864	YES						YES	Plasma Membrane	transmembrane receptor
ENSMUSG00000007039	Ddah2	dimethylarginine dimethylaminohydrolase 2	MGI:1859016	YES						YES	Cytoplasm	enzyme
ENSMUSG00000001666	Ddt	D-dopachrome tautomerase	MGI:1298381	YES						YES	Cytoplasm	enzyme
ENSMUSG00000031730	Dhodh	dihydroorotate dehydrogenase	MGI:1928378	YES						YES	Cytoplasm	enzyme
ENSMUSG00000026209	Dnpep	aspartyl aminopeptidase	MGI:1278328	YES						YES	Cytoplasm	peptidase
ENSMUSG00000035640	Dos	downstream of Stk11	MGI:1354170	YES						YES	Other	other
ENSMUSG00000063904	Dpp3	dipeptidylpeptidase 3	MGI:1922471	YES						YES	Cytoplasm	peptidase
ENSMUSG00000027430	Dtd1	D-tyrosyl-tRNA deacylase 1	MGI:1913294	YES						YES	Cytoplasm	enzyme
ENSMUSG00000047459	Dynlrb1	dynein light chain roadblock-type 1	MGI:1914318	YES						YES	Cytoplasm	other
ENSMUSG00000031168	Ebp	phenylalkylamine Ca2+ antagonist (emopamil) binding protein	MGI:107822	YES						YES	Cytoplasm	enzyme
ENSMUSG00000024132	Eci1	enoyl-Coenzyme A delta isomerase 1	MGI:94871	YES						YES	Cytoplasm	enzyme
ENSMUSG00000031217	Efnb1	ephrin B1	MGI:102708	YES						YES	Plasma Membrane	other
ENSMUSG00000042302	Ehbp1	EH domain binding protein 1	MGI:2667252	YES						YES	Cytoplasm	other
ENSMUSG00000078812	Eif5a	eukaryotic translation initiation factor 5A	MGI:106248	YES						YES	Cytoplasm	translation regulator
ENSMUSG00000038619	Ensa	endosulfine alpha	MGI:1891189	YES						YES	Cytoplasm	transporter
ENSMUSG00000028664	Ephb2	Eph receptor B2	MGI:99611	YES						YES	Plasma Membrane	kinase
ENSMUSG00000005958	Ephb3	Eph receptor B3	MGI:104770	YES						YES	Plasma Membrane	kinase
ENSMUSG00000038776	Ephx1	epoxide hydrolase 1, microsomal	MGI:95405	YES						YES	Cytoplasm	peptidase
ENSMUSG00000035203	Epn1	epsin 1	MGI:1333763	YES						YES	Plasma Membrane	other
ENSMUSG00000001576	Ergic1	endoplasmic reticulum-golgi intermediate compartment (ERGIC) 1	MGI:1914708	YES						YES	Cytoplasm	other
ENSMUSG00000046324	Ermp1	endoplasmic reticulum metallopeptidase 1	MGI:106250	YES						YES	Cytoplasm	other
ENSMUSG00000021831	Ero1l	ERO1-like (S. cerevisiae)	MGI:1354385	YES						YES	Cytoplasm	enzyme
ENSMUSG00000032314	Etfa	electron transferring flavoprotein, alpha polypeptide	MGI:106092	YES						YES	Cytoplasm	transporter
ENSMUSG00000004610	Etfb	electron transferring flavoprotein, beta polypeptide	MGI:106098	YES						YES	Cytoplasm	transporter
ENSMUSG00000027809	Etfdh	electron transferring flavoprotein, dehydrogenase	MGI:106100	YES						YES	Cytoplasm	enzyme
ENSMUSG00000028773	Fabp3	fatty acid binding protein 3, muscle and heart	MGI:95476	YES						YES	Cytoplasm	transporter
ENSMUSG00000019874	Fabp7	fatty acid binding protein 7, brain	MGI:101916	YES						YES	Cytoplasm	transporter
ENSMUSG00000010663	Fads1	fatty acid desaturase 1	MGI:1923517	YES						YES	Plasma Membrane	enzyme
ENSMUSG00000030630	Fah	fumarylacetoacetate hydrolase	MGI:95482	YES						YES	Cytoplasm	enzyme
ENSMUSG00000027371	Fahd2a	fumarylacetoacetate hydrolase domain containing 2A	MGI:1915376	YES						YES	Cytoplasm	other
ENSMUSG00000057497	Fam136a	family with sequence similarity 136, member A	MGI:1913738	YES						YES	Cytoplasm	other
ENSMUSG00000094103	1700047I17Rik2	RIKEN cDNA 1700047I17 gene 2	MGI:3714351	YES						YES	Other	other
ENSMUSG00000020883	Fbxl20	F-box and leucine-rich repeat protein 20	MGI:1919444	YES						YES	Cytoplasm	other
ENSMUSG00000030357	Fkbp4	FK506 binding protein 4	MGI:95543	YES						YES	Nucleus	enzyme
ENSMUSG00000075415	Fnbp1	formin binding protein 1	MGI:109606	YES						YES	Nucleus	enzyme
ENSMUSG00000001773	Folh1	folate hydrolase 1	MGI:1858193	YES						YES	Plasma Membrane	peptidase
ENSMUSG00000062382	Gm10116	predicted pseudogene 10116	MGI:3779109	YES						YES	#N/A	#N/A
ENSMUSG00000031400	G6pdx	glucose-6-phosphate dehydrogenase X-linked	MGI:105979	YES						YES	Cytoplasm	enzyme
ENSMUSG00000033917	Gde1	glycerophosphodiester phosphodiesterase 1	MGI:1891827	YES						YES	Plasma Membrane	enzyme
ENSMUSG00000021218	Gdi2	guanosine diphosphate (GDP) dissociation inhibitor 2	MGI:99845	YES						YES	Cytoplasm	other
ENSMUSG00000061666	Gdpd1	glycerophosphodiester phosphodiesterase domain containing 1	MGI:1913819	YES						YES	Other	enzyme
ENSMUSG00000040888	Gfer	growth factor, erv1 (S. cerevisiae)-like (augmenter of liver regeneration)	MGI:107757	YES						YES	Nucleus	enzyme
ENSMUSG00000017286	Glod4	glyoxalase domain containing 4	MGI:1914451	YES						YES	Cytoplasm	enzyme
ENSMUSG00000000253	Gmpr	guanosine monophosphate reductase	MGI:1913605	YES						YES	Cytoplasm	enzyme
ENSMUSG00000020372	Gnb2l1	guanine nucleotide binding protein (G protein), beta polypeptide 2 like 1	MGI:101849	YES						YES	Cytoplasm	enzyme
ENSMUSG00000024429	Gnl1	guanine nucleotide binding protein-like 1	MGI:95764	YES						YES	Nucleus	other
ENSMUSG00000021192	Golga5	golgi autoantigen, golgin subfamily a, 5	MGI:1351475	YES						YES	Cytoplasm	kinase
ENSMUSG00000030245	Golt1b	golgi transport 1 homolog B (S. cerevisiae)	MGI:1914214	YES						YES	Cytoplasm	other
ENSMUSG00000020946	Gosr2	golgi SNAP receptor complex member 2	MGI:1927204	YES						YES	Cytoplasm	transporter
ENSMUSG00000050627	Gpd1l	glycerol-3-phosphate dehydrogenase 1-like	MGI:1289257	YES						YES	Cytoplasm	enzyme
ENSMUSG00000059923	Grb2	growth factor receptor bound protein 2	MGI:95805	YES						YES	Cytoplasm	other
ENSMUSG00000035637	Grhpr	glyoxylate reductase/hydroxypyruvate reductase	MGI:1923488	YES						YES	Cytoplasm	enzyme
ENSMUSG00000029198	Grpel1	GrpE-like 1, mitochondrial	MGI:1334417	YES						YES	Cytoplasm	other
ENSMUSG00000031584	Gsr	glutathione reductase	MGI:95804	YES						YES	Cytoplasm	enzyme
ENSMUSG00000021033	Gstz1	glutathione transferase zeta 1 (maleylacetoacetate isomerase)	MGI:1341859	YES						YES	Cytoplasm	enzyme
ENSMUSG00000019188	H13	histocompatibility 13	MGI:95886	YES						YES	Cytoplasm	peptidase
ENSMUSG00000021884	Hacl1	2-hydroxyacyl-CoA lyase 1	MGI:1929657	YES						YES	Cytoplasm	enzyme
ENSMUSG00000027984	Hadh	hydroxyacyl-Coenzyme A dehydrogenase	MGI:96009	YES						YES	Cytoplasm	enzyme
ENSMUSG00000024158	Hagh	hydroxyacyl glutathione hydrolase	MGI:95745	YES						YES	Cytoplasm	enzyme
ENSMUSG00000025421	Hdhd2	haloacid dehalogenase-like hydrolase domain containing 2	MGI:1924237	YES						YES	Cytoplasm	other
ENSMUSG00000042770	Hebp1	heme binding protein 1	MGI:1333880	YES						YES	Cytoplasm	other
ENSMUSG00000029776	Hibadh	3-hydroxyisobutyrate dehydrogenase	MGI:1889802	YES						YES	Cytoplasm	enzyme
ENSMUSG00000028672	Hmgcl	3-hydroxy-3-methylglutaryl-Coenzyme A lyase	MGI:96158	YES						YES	Cytoplasm	enzyme
ENSMUSG00000025630	Hprt	hypoxanthine guanine phosphoribosyl transferase	MGI:96217	YES						YES	Cytoplasm	enzyme
ENSMUSG00000022323	Hrsp12	heat-responsive protein 12	MGI:1095401	YES						YES	Cytoplasm	enzyme
ENSMUSG00000029311	Hsd17b11	hydroxysteroid (17-beta) dehydrogenase 11	MGI:2149821	YES						YES	Cytoplasm	enzyme
ENSMUSG00000068329	Htra2	HtrA serine peptidase 2	MGI:1928676	YES						YES	Cytoplasm	peptidase
ENSMUSG00000026618	Iars2	isoleucine-tRNA synthetase 2, mitochondrial	MGI:1919586	YES						YES	Cytoplasm	enzyme
ENSMUSG00000025950	Idh1	isocitrate dehydrogenase 1 (NADP+), soluble	MGI:96413	YES						YES	Cytoplasm	enzyme
ENSMUSG00000023830	Igf2r	insulin-like growth factor 2 receptor	MGI:96435	YES						YES	Plasma Membrane	transmembrane receptor
ENSMUSG00000000159	Igsf5	immunoglobulin superfamily, member 5	MGI:1919308	YES						YES	Plasma Membrane	other
ENSMUSG00000021756	Il6st	interleukin 6 signal transducer	MGI:96560	YES						YES	Plasma Membrane	transmembrane receptor
ENSMUSG00000027531	Impa1	inositol (myo)-1(or 4)-monophosphatase 1	MGI:1933158	YES						YES	Cytoplasm	phosphatase
ENSMUSG00000066324	Impad1	inositol monophosphatase domain containing 1	MGI:1915720	YES						YES	Cytoplasm	enzyme
ENSMUSG00000026102	Inpp1	inositol polyphosphate-1-phosphatase	MGI:104848	YES						YES	Cytoplasm	phosphatase
ENSMUSG00000051243	Islr2	immunoglobulin superfamily containing leucine-rich repeat 2	MGI:2444277	YES						YES	Plasma Membrane	other
ENSMUSG00000086784	Isoc2a	isochorismatase domain containing 2a	MGI:3609243	YES						YES	Cytoplasm	enzyme
ENSMUSG00000027111	Itga6	integrin alpha 6	MGI:96605	YES						YES	Plasma Membrane	transmembrane receptor
ENSMUSG00000030786	Itgam	integrin alpha M	MGI:96607	YES						YES	Plasma Membrane	transmembrane receptor
ENSMUSG00000027087	Itgav	integrin alpha V	MGI:96608	YES						YES	Plasma Membrane	ion channel
ENSMUSG00000025809	Itgb1	integrin beta 1 (fibronectin receptor beta)	MGI:96610	YES						YES	Plasma Membrane	transmembrane receptor
ENSMUSG00000000290	Itgb2	integrin beta 2	MGI:96611	YES						YES	Plasma Membrane	transmembrane receptor
ENSMUSG00000025321	Itgb8	integrin beta 8	MGI:1338035	YES						YES	Plasma Membrane	other
ENSMUSG00000022629	Kif21a	kinesin family member 21A	MGI:109188	YES						YES	Cytoplasm	other
ENSMUSG00000020988	L2hgdh	L-2-hydroxyglutarate dehydrogenase	MGI:2384968	YES						YES	Cytoplasm	enzyme
ENSMUSG00000016534	Lamp2	lysosomal-associated membrane protein 2	MGI:96748	YES						YES	Plasma Membrane	enzyme
ENSMUSG00000027270	Lamp5	lysosomal-associated membrane protein family, member 5	MGI:1923411	YES						YES	Cytoplasm	other
ENSMUSG00000035202	Lars2	leucyl-tRNA synthetase, mitochondrial	MGI:2142973	YES						YES	Cytoplasm	enzyme
ENSMUSG00000063229	Ldha	lactate dehydrogenase A	MGI:96759	YES						YES	Cytoplasm	enzyme
ENSMUSG00000045083	Lingo2	leucine rich repeat and Ig domain containing 2	MGI:2442298	YES						YES	Extracellular Space	other
ENSMUSG00000021484	Lman2	lectin, mannose-binding 2	MGI:1914140	YES						YES	Cytoplasm	transporter
ENSMUSG00000073725	Lmbrd1	LMBR1 domain containing 1	MGI:1915671	YES						YES	Cytoplasm	other
ENSMUSG00000039704	Lmbrd2	LMBR1 domain containing 2	MGI:2444173	YES						YES	Other	other
ENSMUSG00000023845	Lnpep	leucyl/cystinyl aminopeptidase	MGI:2387123	YES						YES	Cytoplasm	peptidase
ENSMUSG00000042992	Loh12cr1	loss of heterozygosity, 12, chromosomal region 1 homolog (human)	MGI:1915024	YES						YES	Other	other
ENSMUSG00000041168	Lonp1	lon peptidase 1, mitochondrial	MGI:1921392	YES						YES	Cytoplasm	peptidase
ENSMUSG00000035653	Lrfn5	leucine rich repeat and fibronectin type III domain containing 5	MGI:2144814	YES						YES	Nucleus	other
ENSMUSG00000034648	Lrrn1	leucine rich repeat protein 1, neuronal	MGI:106038	YES						YES	Other	other
ENSMUSG00000015889	Lta4h	leukotriene A4 hydrolase	MGI:96836	YES						YES	Cytoplasm	enzyme
ENSMUSG00000047557	Lxn	latexin	MGI:107633	YES						YES	Cytoplasm	other
ENSMUSG00000046573	Lyrm4	LYR motif containing 4	MGI:2683538	YES						YES	Cytoplasm	other
ENSMUSG00000007458	M6pr	mannose-6-phosphate receptor, cation dependent	MGI:96904	YES						YES	Cytoplasm	transporter
ENSMUSG00000036278	Macrod1	MACRO domain containing 1	MGI:2147583	YES						YES	Cytoplasm	enzyme
ENSMUSG00000032575	Manf	mesencephalic astrocyte-derived neurotrophic factor	MGI:1922090	YES						YES	Extracellular Space	other
ENSMUSG00000047945	Marcksl1	MARCKS-like 1	MGI:97143	YES						YES	Cytoplasm	other
ENSMUSG00000051098	Mblac2	metallo-beta-lactamase domain containing 2	MGI:1920102	YES						YES	Cytoplasm	other
ENSMUSG00000035596	Mboat7	membrane bound O-acyltransferase domain containing 7	MGI:1924832	YES						YES	Plasma Membrane	other
ENSMUSG00000021371	Mcur1	mitochondrial calcium uniporter regulator 1	MGI:1923387	YES						YES	Cytoplasm	other
ENSMUSG00000032418	Me1	malic enzyme 1, NADP(+)-dependent, cytosolic	MGI:97043	YES						YES	Cytoplasm	enzyme
ENSMUSG00000024556	Me2	malic enzyme 2, NAD(+)-dependent, mitochondrial	MGI:2147351	YES						YES	Cytoplasm	enzyme
ENSMUSG00000014361	Mertk	c-mer proto-oncogene tyrosine kinase	MGI:96965	YES						YES	Plasma Membrane	kinase
ENSMUSG00000038503	Mesdc2	mesoderm development candidate 2	MGI:1891421	YES						YES	Extracellular Space	other
ENSMUSG00000054619	Mettl7a1	methyltransferase like 7A1	MGI:1916523	YES						YES	Cytoplasm	other
ENSMUSG00000027668	Mfn1	mitofusin 1	MGI:1914664	YES						YES	Cytoplasm	enzyme
ENSMUSG00000041439	Mfsd6	major facilitator superfamily domain containing 6	MGI:1922925	YES						YES	Other	other
ENSMUSG00000033174	Mgll	monoglyceride lipase	MGI:1346042	YES						YES	Plasma Membrane	enzyme
ENSMUSG00000008540	Mgst1	microsomal glutathione S-transferase 1	MGI:1913850	YES						YES	Cytoplasm	enzyme
ENSMUSG00000040675	Mthfd1l	methylenetetrahydrofolate dehydrogenase (NADP+ dependent) 1-like	MGI:1924836	YES						YES	Cytoplasm	enzyme
ENSMUSG00000023921	Mut	methylmalonyl-Coenzyme A mutase	MGI:97239	YES						YES	Cytoplasm	enzyme
ENSMUSG00000019579	Mydgf	myeloid derived growth factor	MGI:2156020	YES						YES	Extracellular Space	cytokine
ENSMUSG00000024587	Nars	asparaginyl-tRNA synthetase	MGI:1917473	YES						YES	Cytoplasm	enzyme
ENSMUSG00000020576	Nbas	neuroblastoma amplified sequence	MGI:1918419	YES						YES	Nucleus	other
ENSMUSG00000003458	Ncstn	nicastrin	MGI:1891700	YES						YES	Plasma Membrane	peptidase
ENSMUSG00000035674	Ndufa3	NADH dehydrogenase (ubiquinone) 1 alpha subcomplex, 3	MGI:1913341	YES						YES	Cytoplasm	enzyme
ENSMUSG00000068184	Ndufaf2	NADH dehydrogenase (ubiquinone) 1 alpha subcomplex, assembly factor 2	MGI:1922847	YES						YES	Cytoplasm	enzyme
ENSMUSG00000022454	Nell2	NEL-like 2	MGI:1858510	YES						YES	Extracellular Space	other
ENSMUSG00000015247	Nipsnap3b	nipsnap homolog 3B (C. elegans)	MGI:1913786	YES						YES	Nucleus	other
ENSMUSG00000021710	Nln	neurolysin (metallopeptidase M3 family)	MGI:1923055	YES						YES	Cytoplasm	peptidase
ENSMUSG00000037601	Nme1	NME/NM23 nucleoside diphosphate kinase 1	MGI:97355	YES						YES	Cytoplasm	kinase
ENSMUSG00000024413	Npc1	Niemann-Pick type C1	MGI:1097712	YES						YES	Cytoplasm	transporter
ENSMUSG00000025969	Nrp2	neuropilin 2	MGI:1100492	YES						YES	Plasma Membrane	kinase
ENSMUSG00000031349	Nsdhl	NAD(P) dependent steroid dehydrogenase-like	MGI:1099438	YES						YES	Cytoplasm	enzyme
ENSMUSG00000059146	Ntrk3	neurotrophic tyrosine kinase, receptor, type 3	MGI:97385	YES						YES	Plasma Membrane	kinase
ENSMUSG00000030824	Nucb1	nucleobindin 1	MGI:97388	YES						YES	Cytoplasm	other
ENSMUSG00000030659	Nucb2	nucleobindin 2	MGI:1858179	YES						YES	Nucleus	other
ENSMUSG00000024213	Nudt3	nudix (nucleotide diphosphate linked moiety X)-type motif 3	MGI:1928484	YES						YES	Cytoplasm	phosphatase
ENSMUSG00000030934	Oat	ornithine aminotransferase	MGI:97394	YES						YES	Cytoplasm	enzyme
ENSMUSG00000038150	Ormdl3	ORM1-like 3 (S. cerevisiae)	MGI:1913862	YES						YES	Cytoplasm	other
ENSMUSG00000036353	P2ry12	purinergic receptor P2Y, G-protein coupled 12	MGI:1918089	YES						YES	Plasma Membrane	G-protein coupled receptor
ENSMUSG00000016664	Pacsin2	protein kinase C and casein kinase substrate in neurons 2	MGI:1345153	YES						YES	Cytoplasm	transporter
ENSMUSG00000028964	Park7	Parkinson disease (autosomal recessive, early onset) 7	MGI:2135637	YES						YES	Nucleus	enzyme
ENSMUSG00000041650	Pcca	propionyl-Coenzyme A carboxylase, alpha polypeptide	MGI:97499	YES						YES	Cytoplasm	enzyme
ENSMUSG00000032527	Pccb	propionyl Coenzyme A carboxylase, beta polypeptide	MGI:1914154	YES						YES	Cytoplasm	enzyme
ENSMUSG00000051375	Pcdh1	protocadherin 1	MGI:104692	YES						YES	Plasma Membrane	other
ENSMUSG00000040618	Pck2	phosphoenolpyruvate carboxykinase 2 (mitochondrial)	MGI:1860456	YES						YES	Cytoplasm	kinase
ENSMUSG00000029998	Pcyox1	prenylcysteine oxidase 1	MGI:1914131	YES						YES	Cytoplasm	enzyme
ENSMUSG00000024579	Pcyox1l	prenylcysteine oxidase 1 like	MGI:3606062	YES						YES	Other	other
ENSMUSG00000035246	Pcyt1b	phosphate cytidylyltransferase 1, choline, beta isoform	MGI:2147987	YES						YES	Cytoplasm	enzyme
ENSMUSG00000022436	Sh3bp1	SH3-domain binding protein 1	MGI:104603	YES						YES	#N/A	#N/A
ENSMUSG00000028961	Pgd	phosphogluconate dehydrogenase	MGI:97553	YES						YES	Cytoplasm	enzyme
ENSMUSG00000043445	Pgp	phosphoglycolate phosphatase	MGI:1914328	YES						YES	Other	enzyme
ENSMUSG00000037747	Phyhipl	phytanoyl-CoA hydroxylase interacting protein-like	MGI:1918161	YES						YES	Cytoplasm	other
ENSMUSG00000032462	Pik3cb	phosphatidylinositol 3-kinase, catalytic, beta polypeptide	MGI:1922019	YES						YES	Cytoplasm	kinase
ENSMUSG00000026640	Plxna2	plexin A2	MGI:107684	YES						YES	Plasma Membrane	transmembrane receptor
ENSMUSG00000036606	Plxnb2	plexin B2	MGI:2154239	YES						YES	Plasma Membrane	transmembrane receptor
ENSMUSG00000030123	Plxnd1	plexin D1	MGI:2154244	YES						YES	Plasma Membrane	transmembrane receptor
ENSMUSG00000032667	Pon2	paraoxonase 2	MGI:106687	YES						YES	Plasma Membrane	enzyme
ENSMUSG00000020089	Ppa1	pyrophosphatase (inorganic) 1	MGI:97831	YES						YES	Cytoplasm	enzyme
ENSMUSG00000021868	Ppif	peptidylprolyl isomerase F (cyclophilin F)	MGI:2145814	YES						YES	Cytoplasm	enzyme
ENSMUSG00000061718	Ppp1r1b	protein phosphatase 1, regulatory (inhibitor) subunit 1B	MGI:94860	YES						YES	Cytoplasm	phosphatase
ENSMUSG00000003099	Ppp5c	protein phosphatase 5, catalytic subunit	MGI:102666	YES						YES	Nucleus	phosphatase
ENSMUSG00000021948	Prkcd	protein kinase C, delta	MGI:97598	YES						YES	Cytoplasm	kinase
ENSMUSG00000003402	Prkcsh	protein kinase C substrate 80K-H	MGI:107877	YES						YES	Cytoplasm	enzyme
ENSMUSG00000029086	Prom1	prominin 1	MGI:1100886	YES						YES	Plasma Membrane	other
ENSMUSG00000004207	Psap	prosaposin	MGI:97783	YES						YES	Extracellular Space	other
ENSMUSG00000032301	Psma4	proteasome (prosome, macropain) subunit, alpha type 4	MGI:1347060	YES						YES	Cytoplasm	peptidase
ENSMUSG00000027864	Ptgfrn	prostaglandin F2 receptor negative regulator	MGI:1277114	YES						YES	Plasma Membrane	other
ENSMUSG00000026238	Ptma	prothymosin alpha	MGI:97803	YES						YES	Nucleus	other
ENSMUSG00000028788	Ptp4a2	protein tyrosine phosphatase 4a2	MGI:1277117	YES						YES	Cytoplasm	phosphatase
ENSMUSG00000030854	Ptpn5	protein tyrosine phosphatase, non-receptor type 5	MGI:97807	YES						YES	Plasma Membrane	phosphatase
ENSMUSG00000041836	Ptpre	protein tyrosine phosphatase, receptor type, E	MGI:97813	YES						YES	Plasma Membrane	phosphatase
ENSMUSG00000025314	Ptprj	protein tyrosine phosphatase, receptor type, J	MGI:104574	YES						YES	Plasma Membrane	phosphatase
ENSMUSG00000026204	Ptprn	protein tyrosine phosphatase, receptor type, N	MGI:102765	YES						YES	Plasma Membrane	phosphatase
ENSMUSG00000005716	Pvalb	parvalbumin	MGI:97821	YES						YES	Cytoplasm	other
ENSMUSG00000032012	Pvrl1	poliovirus receptor-related 1	MGI:1926483	YES						YES	Plasma Membrane	other
ENSMUSG00000032648	Pygm	muscle glycogen phosphorylase	MGI:97830	YES						YES	Cytoplasm	enzyme
ENSMUSG00000004768	Rab23	RAB23, member RAS oncogene family	MGI:99833	YES						YES	Cytoplasm	enzyme
ENSMUSG00000030643	Rab30	RAB30, member RAS oncogene family	MGI:1923235	YES						YES	Cytoplasm	enzyme
ENSMUSG00000039318	Rab3gap2	RAB3 GTPase activating protein subunit 2	MGI:1916043	YES						YES	Cytoplasm	enzyme
ENSMUSG00000079316	Rab9	RAB9, member RAS oncogene family	MGI:1890695	YES						YES	Cytoplasm	enzyme
ENSMUSG00000050029	Rap2c	RAP2C, member of RAS oncogene family	MGI:1919315	YES						YES	Cytoplasm	enzyme
ENSMUSG00000018848	Rars	arginyl-tRNA synthetase	MGI:1914297	YES						YES	Cytoplasm	enzyme
ENSMUSG00000066441	Rdh11	retinol dehydrogenase 11	MGI:102581	YES						YES	Cytoplasm	enzyme
ENSMUSG00000032026	Rexo2	REX2, RNA exonuclease 2 homolog (S. cerevisiae)	MGI:1888981	YES						YES	Cytoplasm	enzyme
ENSMUSG00000052087	Rgs14	regulator of G-protein signaling 14	MGI:1859709	YES						YES	Cytoplasm	other
ENSMUSG00000028229	Rmdn1	regulator of microtubule dynamics 1	MGI:1913552	YES						YES	Cytoplasm	other
ENSMUSG00000013878	Rnf170	ring finger protein 170	MGI:1924983	YES						YES	Other	other
ENSMUSG00000032518	Rpsa	ribosomal protein SA	MGI:105381	YES						YES	Cytoplasm	translation regulator
ENSMUSG00000033208	S100b	S100 protein, beta polypeptide, neural	MGI:98217	YES						YES	Cytoplasm	other
ENSMUSG00000078441	Scamp4	secretory carrier membrane protein 4	MGI:1928947	YES						YES	Cytoplasm	other
ENSMUSG00000029426	Scarb2	scavenger receptor class B, member 2	MGI:1196458	YES						YES	Plasma Membrane	other
ENSMUSG00000049281	Scn3b	sodium channel, voltage-gated, type III, beta	MGI:1918882	YES						YES	Plasma Membrane	ion channel
ENSMUSG00000028603	Scp2	sterol carrier protein 2, liver	MGI:98254	YES						YES	Cytoplasm	transporter
ENSMUSG00000069539	Scyl2	SCY1-like 2 (S. cerevisiae)	MGI:1289172	YES						YES	Cytoplasm	other
ENSMUSG00000022223	Sdr39u1	short chain dehydrogenase/reductase family 39U, member 1	MGI:1916876	YES						YES	Nucleus	other
ENSMUSG00000075702	Selm	selenoprotein M	MGI:2149786	YES						YES	Cytoplasm	other
ENSMUSG00000075700	Selt	selenoprotein T	MGI:1916477	YES						YES	Cytoplasm	other
ENSMUSG00000004937	Sgta	small glutamine-rich tetratricopeptide repeat (TPR)-containing, alpha	MGI:1098703	YES						YES	Cytoplasm	other
ENSMUSG00000037062	Sh3glb1	SH3-domain GRB2-like B1 (endophilin)	MGI:1859730	YES						YES	Cytoplasm	enzyme
ENSMUSG00000027130	Slc12a6	solute carrier family 12, member 6	MGI:2135960	YES						YES	Plasma Membrane	transporter
ENSMUSG00000037344	Slc12a9	solute carrier family 12 (potassium/chloride transporters), member 9	MGI:1933532	YES						YES	Plasma Membrane	transporter
ENSMUSG00000025094	Slc18a2	solute carrier family 18 (vesicular monoamine), member 2	MGI:106677	YES						YES	Plasma Membrane	transporter
ENSMUSG00000020142	Slc1a4	solute carrier family 1 (glutamate/neutral amino acid transporter), member 4	MGI:2135601	YES						YES	Plasma Membrane	transporter
ENSMUSG00000037656	Slc20a2	solute carrier family 20, member 2	MGI:97851	YES						YES	Plasma Membrane	transporter
ENSMUSG00000020334	Slc22a4	solute carrier family 22 (organic cation transporter), member 4	MGI:1353479	YES						YES	Plasma Membrane	transporter
ENSMUSG00000027340	Slc23a2	solute carrier family 23 (nucleobase transporters), member 2	MGI:1859682	YES						YES	Plasma Membrane	transporter
ENSMUSG00000015112	Slc25a13	solute carrier family 25 (mitochondrial carrier, adenine nucleotide translocator), member 13	MGI:1354721	YES						YES	Cytoplasm	transporter
ENSMUSG00000037434	Slc30a1	solute carrier family 30 (zinc transporter), member 1	MGI:1345281	YES						YES	Plasma Membrane	transporter
ENSMUSG00000029221	Slc30a9	solute carrier family 30 (zinc transporter), member 9	MGI:1923690	YES						YES	Nucleus	transporter
ENSMUSG00000038178	Slc43a2	solute carrier family 43, member 2	MGI:2442746	YES						YES	Plasma Membrane	transporter
ENSMUSG00000057193	Slc44a2	solute carrier family 44, member 2	MGI:1915932	YES						YES	Extracellular Space	transporter
ENSMUSG00000006576	Slc4a3	solute carrier family 4 (anion exchanger), member 3	MGI:109350	YES						YES	Plasma Membrane	transporter
ENSMUSG00000021733	Slc4a7	solute carrier family 4, sodium bicarbonate cotransporter, member 7	MGI:2443878	YES						YES	Plasma Membrane	transporter
ENSMUSG00000021609	Slc6a3	solute carrier family 6 (neurotransmitter transporter, dopamine), member 3	MGI:94862	YES						YES	Plasma Membrane	transporter
ENSMUSG00000039728	Slc6a5	solute carrier family 6 (neurotransmitter transporter, glycine), member 5	MGI:105090	YES						YES	Plasma Membrane	transporter
ENSMUSG00000028542	Slc6a9	solute carrier family 6 (neurotransmitter transporter, glycine), member 9	MGI:95760	YES						YES	Plasma Membrane	transporter
ENSMUSG00000027737	Slc7a11	solute carrier family 7 (cationic amino acid transporter, y+ system), member 11	MGI:1347355	YES						YES	Plasma Membrane	transporter
ENSMUSG00000040010	Slc7a5	solute carrier family 7 (cationic amino acid transporter, y+ system), member 5	MGI:1298205	YES						YES	Plasma Membrane	transporter
ENSMUSG00000020733	Slc9a3r1	solute carrier family 9 (sodium/hydrogen exchanger), member 3 regulator 1	MGI:1349482	YES						YES	Plasma Membrane	other
ENSMUSG00000060681	Slc9a6	solute carrier family 9 (sodium/hydrogen exchanger), member 6	MGI:2443511	YES						YES	Plasma Membrane	transporter
ENSMUSG00000037341	Slc9a7	solute carrier family 9 (sodium/hydrogen exchanger), member 7	MGI:2444530	YES						YES	Cytoplasm	transporter
ENSMUSG00000025060	Slk	STE20-like kinase	MGI:103241	YES						YES	Nucleus	kinase
ENSMUSG00000032382	Snx1	sorting nexin 1	MGI:1928395	YES						YES	Cytoplasm	transporter
ENSMUSG00000027534	Snx16	sorting nexin 16	MGI:1921968	YES						YES	Other	transporter
ENSMUSG00000034484	Snx2	sorting nexin 2	MGI:1915054	YES						YES	Cytoplasm	transporter
ENSMUSG00000022808	Snx4	sorting nexin 4	MGI:1916400	YES						YES	Cytoplasm	transporter
ENSMUSG00000005656	Snx6	sorting nexin 6	MGI:1919433	YES						YES	Cytoplasm	transporter
ENSMUSG00000003161	Sri	sorcin	MGI:98419	YES						YES	Cytoplasm	transporter
ENSMUSG00000026718	Stam	signal transducing adaptor molecule (SH3 domain and ITAM motif) 1	MGI:1329014	YES						YES	Cytoplasm	other
ENSMUSG00000028832	Stmn1	stathmin 1	MGI:96739	YES						YES	Cytoplasm	other
ENSMUSG00000030805	Stx4a	syntaxin 4A (placental)	MGI:893577	YES						YES	Plasma Membrane	transporter
ENSMUSG00000027882	Stxbp3	syntaxin binding protein 3	MGI:107362	YES						YES	Plasma Membrane	transporter
ENSMUSG00000014867	Surf4	surfeit gene 4	MGI:98445	YES						YES	Cytoplasm	other
ENSMUSG00000051111	Sv2c	synaptic vesicle glycoprotein 2c	MGI:1922459	YES						YES	Plasma Membrane	other
ENSMUSG00000042078	Svop	SV2 related protein	MGI:1915916	YES						YES	Cytoplasm	transporter
ENSMUSG00000025503	Taldo1	transaldolase 1	MGI:1274789	YES						YES	Cytoplasm	enzyme
ENSMUSG00000046985	Tapt1	transmembrane anterior posterior transformation 1	MGI:2683537	YES						YES	Plasma Membrane	G-protein coupled receptor
ENSMUSG00000022241	Tars	threonyl-tRNA synthetase	MGI:106314	YES						YES	Nucleus	enzyme
ENSMUSG00000029359	Tesc	tescalcin	MGI:1930803	YES						YES	Cytoplasm	other
ENSMUSG00000040813	Tex264	testis expressed gene 264	MGI:1096570	YES						YES	Extracellular Space	other
ENSMUSG00000028145	Them4	thioesterase superfamily member 4	MGI:1923028	YES						YES	Plasma Membrane	enzyme
ENSMUSG00000048550	Thnsl1	threonine synthase-like 1 (bacterial)	MGI:2139347	YES						YES	Nucleus	kinase
ENSMUSG00000004929	Thop1	thimet oligopeptidase 1	MGI:1354165	YES						YES	Cytoplasm	peptidase
ENSMUSG00000013701	Timm23	translocase of inner mitochondrial membrane 23	MGI:1858317	YES						YES	Cytoplasm	transporter
ENSMUSG00000025544	Tm9sf2	transmembrane 9 superfamily member 2	MGI:1915309	YES						YES	Plasma Membrane	transporter
ENSMUSG00000025016	Tm9sf3	transmembrane 9 superfamily member 3	MGI:1914262	YES						YES	Cytoplasm	transporter
ENSMUSG00000068040	Tm9sf4	transmembrane 9 superfamily protein member 4	MGI:2139220	YES						YES	Cytoplasm	transporter
ENSMUSG00000033184	Tmed7	transmembrane emp24 protein transport domain containing 7	MGI:1913926	YES						YES	Cytoplasm	transporter
ENSMUSG00000013495	Tmem175	transmembrane protein 175	MGI:1919642	YES						YES	Cytoplasm	other
ENSMUSG00000028857	Tmem222	transmembrane protein 222	MGI:1098568	YES						YES	Other	other
ENSMUSG00000048022	Tmem229a	transmembrane protein 229A	MGI:2442812	YES						YES	Other	other
ENSMUSG00000030095	Tmem43	transmembrane protein 43	MGI:1921372	YES						YES	Nucleus	other
ENSMUSG00000026411	Tmem9	transmembrane protein 9	MGI:1913491	YES						YES	Cytoplasm	other
ENSMUSG00000021072	Tmx1	thioredoxin-related transmembrane protein 1	MGI:1919986	YES						YES	Cytoplasm	enzyme
ENSMUSG00000035274	Tpbg	trophoblast glycoprotein	MGI:1341264	YES						YES	Plasma Membrane	other
ENSMUSG00000029030	Tprgl	transformation related protein 63 regulated like	MGI:1915058	YES						YES	Cytoplasm	other
ENSMUSG00000005981	Trap1	TNF receptor-associated protein 1	MGI:1915265	YES						YES	Cytoplasm	enzyme
ENSMUSG00000032112	Trappc4	trafficking protein particle complex 4	MGI:1926211	YES						YES	Cytoplasm	other
ENSMUSG00000058254	Tspan7	tetraspanin 7	MGI:1298407	YES						YES	Plasma Membrane	other
ENSMUSG00000044986	Tst	thiosulfate sulfurtransferase, mitochondrial	MGI:98852	YES						YES	Cytoplasm	enzyme
ENSMUSG00000020250	Txnrd1	thioredoxin reductase 1	MGI:1354175	YES						YES	Cytoplasm	enzyme
ENSMUSG00000032557	Uba5	ubiquitin-like modifier activating enzyme 5	MGI:1913913	YES						YES	Cytoplasm	enzyme
ENSMUSG00000038965	Ube2l3	ubiquitin-conjugating enzyme E2L 3	MGI:109240	YES						YES	Nucleus	enzyme
ENSMUSG00000020802	Ube2o	ubiquitin-conjugating enzyme E2O	MGI:2444266	YES						YES	Nucleus	enzyme
ENSMUSG00000005312	Ubqln1	ubiquilin 1	MGI:1860276	YES						YES	Cytoplasm	other
ENSMUSG00000050148	Ubqln2	ubiquilin 2	MGI:1860283	YES						YES	Nucleus	other
ENSMUSG00000063882	Uqcrh	ubiquinol-cytochrome c reductase hinge protein	MGI:1913826	YES						YES	Cytoplasm	other
ENSMUSG00000002395	Use1	unconventional SNARE in the ER 1 homolog (S. cerevisiae)	MGI:1914273	YES						YES	Cytoplasm	other
ENSMUSG00000050732	Vamp8	vesicle-associated membrane protein 8	MGI:1336882	YES						YES	Plasma Membrane	transporter
ENSMUSG00000046844	Vat1l	vesicle amine transport protein 1 homolog-like (T. californica)	MGI:2142534	YES						YES	Other	enzyme
ENSMUSG00000027962	Vcam1	vascular cell adhesion molecule 1	MGI:98926	YES						YES	Plasma Membrane	transmembrane receptor
ENSMUSG00000018171	Vmp1	vacuole membrane protein 1	MGI:1923159	YES						YES	Plasma Membrane	other
ENSMUSG00000035284	Vps13c	vacuolar protein sorting 13C (yeast)	MGI:2444207	YES						YES	Cytoplasm	other
ENSMUSG00000020220	Vps13d	vacuolar protein sorting 13 D (yeast)	MGI:2448530	YES						YES	Cytoplasm	other
ENSMUSG00000020078	Vps26a	vacuolar protein sorting 26 homolog A (yeast)	MGI:1353654	YES						YES	Cytoplasm	transporter
ENSMUSG00000073643	Wdfy1	WD repeat and FYVE domain containing 1	MGI:1916618	YES						YES	Cytoplasm	other
ENSMUSG00000032313	AI118078	expressed sequence AI118078	MGI:2142980	YES						YES	Other	other
ENSMUSG00000054091	1810037I17Rik	RIKEN cDNA 1810037I17 gene	MGI:1914954	YES						YES	Other	other
ENSMUSG00000050875	A730017C20Rik	RIKEN cDNA A730017C20 gene	MGI:2442934	YES						YES	Other	other
ENSMUSG00000027942	4933434E20Rik	RIKEN cDNA 4933434E20 gene	MGI:1914027	YES						YES	#N/A	#N/A
ENSMUSG00000023938	Aars2	alanyl-tRNA synthetase 2, mitochondrial (putative)	MGI:2681839	YES						YES	Cytoplasm	enzyme
ENSMUSG00000025375	Aatk	apoptosis-associated tyrosine kinase	MGI:1197518	YES						YES	Cytoplasm	kinase
ENSMUSG00000015243	Abca1	ATP-binding cassette, sub-family A (ABC1), member 1	MGI:99607	YES						YES	Plasma Membrane	transporter
ENSMUSG00000031974	Abcb10	ATP-binding cassette, sub-family B (MDR/TAP), member 10	MGI:1860508	YES						YES	Cytoplasm	transporter
ENSMUSG00000032842	Abcc10	ATP-binding cassette, sub-family C (CFTR/MRP), member 10	MGI:2386976	YES						YES	Plasma Membrane	transporter
ENSMUSG00000020681	Ace	angiotensin I converting enzyme (peptidyl-dipeptidase A) 1	MGI:87874	YES						YES	Plasma Membrane	peptidase
ENSMUSG00000076435	Acsf2	acyl-CoA synthetase family member 2	MGI:2388287	YES						YES	Cytoplasm	enzyme
ENSMUSG00000023262	Acy1	aminoacylase 1	MGI:87913	YES						YES	Cytoplasm	peptidase
ENSMUSG00000008822	Acyp1	acylphosphatase 1, erythrocyte (common) type	MGI:1913454	YES						YES	Cytoplasm	enzyme
ENSMUSG00000031555	Adam9	a disintegrin and metallopeptidase domain 9 (meltrin gamma)	MGI:105376	YES						YES	Plasma Membrane	peptidase
ENSMUSG00000028138	Adh5	alcohol dehydrogenase 5 (class III), chi polypeptide	MGI:87929	YES						YES	Cytoplasm	enzyme
ENSMUSG00000025236	Adpgk	ADP-dependent glucokinase	MGI:1919391	YES						YES	Plasma Membrane	kinase
ENSMUSG00000039313	AF529169	cDNA sequence AF529169	MGI:2667167	YES						YES	Other	other
ENSMUSG00000041936	Agrn	agrin	MGI:87961	YES						YES	Plasma Membrane	other
ENSMUSG00000047804	Akap10	A kinase (PRKA) anchor protein 10	MGI:1890218	YES						YES	Cytoplasm	other
ENSMUSG00000028393	Alad	aminolevulinate, delta-, dehydratase	MGI:96853	YES						YES	Cytoplasm	enzyme
ENSMUSG00000028737	Aldh4a1	aldehyde dehydrogenase 4 family, member A1	MGI:2443883	YES						YES	Cytoplasm	enzyme
ENSMUSG00000026024	Als2	amyotrophic lateral sclerosis 2 (juvenile)	MGI:1921268	YES						YES	Cytoplasm	other
ENSMUSG00000050947	Amigo1	adhesion molecule with Ig like domain 1	MGI:2653612	YES						YES	Plasma Membrane	other
ENSMUSG00000018340	Anxa6	annexin A6	MGI:88255	YES						YES	Plasma Membrane	ion channel
ENSMUSG00000035960	Apex1	apurinic/apyrimidinic endonuclease 1	MGI:88042	YES						YES	Nucleus	enzyme
ENSMUSG00000022548	Apod	apolipoprotein D	MGI:88056	YES						YES	Extracellular Space	transporter
ENSMUSG00000035133	Arhgap5	Rho GTPase activating protein 5	MGI:1332637	YES						YES	Cytoplasm	enzyme
ENSMUSG00000060904	Arl1	ADP-ribosylation factor-like 1	MGI:99436	YES						YES	Cytoplasm	enzyme
ENSMUSG00000022620	Arsa	arylsulfatase A	MGI:88077	YES						YES	Cytoplasm	enzyme
ENSMUSG00000024887	Asah2	N-acylsphingosine amidohydrolase 2	MGI:1859310	YES						YES	Cytoplasm	enzyme
ENSMUSG00000022663	Atg3	autophagy related 3	MGI:1915091	YES						YES	Cytoplasm	enzyme
ENSMUSG00000062949	Atp11c	ATPase, class VI, type 11C	MGI:1859661	YES						YES	Plasma Membrane	transporter
ENSMUSG00000036622	Atp13a2	ATPase type 13A2	MGI:1922022	YES						YES	Cytoplasm	transporter
ENSMUSG00000038094	Atp13a4	ATPase type 13A4	MGI:1924456	YES						YES	Cytoplasm	transporter
ENSMUSG00000024566	Atp9b	ATPase, class II, type 9B	MGI:1354757	YES						YES	Cytoplasm	transporter
ENSMUSG00000047379	B4gat1	beta-1,4-glucuronyltransferase 1	MGI:1919680	YES						YES	Cytoplasm	enzyme
ENSMUSG00000007659	Bcl2l1	BCL2-like 1	MGI:88139	YES						YES	Cytoplasm	other
ENSMUSG00000032757	Bet1	blocked early in transport 1 homolog (S. cerevisiae)	MGI:1343104	YES						YES	Cytoplasm	transporter
ENSMUSG00000098112	Bin2	bridging integrator 2	MGI:3611448	YES						YES	Plasma Membrane	other
ENSMUSG00000040466	Blvrb	biliverdin reductase B (flavin reductase (NADPH))	MGI:2385271	YES						YES	Cytoplasm	enzyme
ENSMUSG00000038286	Bphl	biphenyl hydrolase-like (serine hydrolase, breast epithelial mucin-associated antigen)	MGI:1915271	YES						YES	Cytoplasm	enzyme
ENSMUSG00000015488	Cacfd1	calcium channel flower domain containing 1	MGI:1924317	YES						YES	Plasma Membrane	ion channel
ENSMUSG00000038498	Catsper1	cation channel, sperm associated 1	MGI:2179947	YES						YES	Plasma Membrane	ion channel
ENSMUSG00000001376	Ccdc132	coiled-coil domain containing 132	MGI:1920538	YES						YES	Cytoplasm	other
ENSMUSG00000031143	Ccdc22	coiled-coil domain containing 22	MGI:1859608	YES						YES	Cytoplasm	other
ENSMUSG00000070871	Ccnyl1	cyclin Y-like 1	MGI:2138614	YES						YES	Plasma Membrane	other
ENSMUSG00000067722	BC003965	cDNA sequence BC003965	MGI:2670966	YES						YES	Other	other
ENSMUSG00000030342	Cd9	CD9 antigen	MGI:88348	YES						YES	Plasma Membrane	other
ENSMUSG00000026605	Cenpf	centromere protein F	MGI:1313302	YES						YES	Nucleus	other
ENSMUSG00000015714	Cers2	ceramide synthase 2	MGI:1924143	YES						YES	Nucleus	transcription regulator
ENSMUSG00000027884	Clcc1	chloride channel CLIC-like 1	MGI:2385186	YES						YES	Cytoplasm	ion channel
ENSMUSG00000032024	Clmp	CXADR-like membrane protein	MGI:1918816	YES						YES	Plasma Membrane	other
ENSMUSG00000021610	Clptm1l	CLPTM1-like	MGI:2442892	YES						YES	Other	other
ENSMUSG00000040759	Cmtm5	CKLF-like MARVEL transmembrane domain containing 5	MGI:2447164	YES						YES	Other	cytokine
ENSMUSG00000003135	Cnot11	CCR4-NOT transcription complex, subunit 11	MGI:106580	YES						YES	Cytoplasm	other
ENSMUSG00000032458	Copb2	coatomer protein complex, subunit beta 2 (beta prime)	MGI:1354962	YES						YES	Cytoplasm	transporter
ENSMUSG00000027206	Cops2	COP9 (constitutive photomorphogenic) homolog, subunit 2 (Arabidopsis thaliana)	MGI:1330276	YES						YES	Nucleus	transcription regulator
ENSMUSG00000019494	Cops6	COP9 (constitutive photomorphogenic) homolog, subunit 6 (Arabidopsis thaliana)	MGI:1349439	YES						YES	Nucleus	other
ENSMUSG00000028247	Coq3	coenzyme Q3 homolog, methyltransferase (yeast)	MGI:101813	YES						YES	Cytoplasm	enzyme
ENSMUSG00000030652	Coq7	demethyl-Q 7	MGI:107207	YES						YES	Cytoplasm	enzyme
ENSMUSG00000031782	Coq9	coenzyme Q9 homolog (yeast)	MGI:1915164	YES						YES	Cytoplasm	other
ENSMUSG00000060924	Csmd1	CUB and Sushi multiple domains 1	MGI:2137383	YES						YES	Plasma Membrane	other
ENSMUSG00000026176	Ctdsp1	CTD (carboxy-terminal domain, RNA polymerase II, polypeptide A) small phosphatase 1	MGI:2654470	YES						YES	Nucleus	phosphatase
ENSMUSG00000031095	Cul4b	cullin 4B	MGI:1919834	YES						YES	Nucleus	other
ENSMUSG00000032040	Dcps	decapping enzyme, scavenger	MGI:1916555	YES						YES	Nucleus	enzyme
ENSMUSG00000038633	Degs1	degenerative spermatocyte homolog 1 (Drosophila)	MGI:1097711	YES						YES	Plasma Membrane	enzyme
ENSMUSG00000042426	Dhx29	DEAH (Asp-Glu-Ala-His) box polypeptide 29	MGI:2145374	YES						YES	Cytoplasm	enzyme
ENSMUSG00000029433	Diablo	diablo homolog (Drosophila)	MGI:1913843	YES						YES	Cytoplasm	other
ENSMUSG00000022848	Dirc2	disrupted in renal carcinoma 2 (human)	MGI:2387188	YES						YES	Other	other
ENSMUSG00000033987	Dnah17	dynein, axonemal, heavy chain 17	MGI:1917176	YES						YES	Cytoplasm	other
ENSMUSG00000032285	Dnaja4	DnaJ (Hsp40) homolog, subfamily A, member 4	MGI:1927638	YES						YES	Nucleus	other
ENSMUSG00000041035	Dpcd	deleted in primary ciliary dyskinesia	MGI:1924407	YES						YES	Nucleus	other
ENSMUSG00000061576	Dpp6	dipeptidylpeptidase 6	MGI:94921	YES						YES	Plasma Membrane	other
ENSMUSG00000053898	Ech1	enoyl coenzyme A hydratase 1, peroxisomal	MGI:1858208	YES						YES	Cytoplasm	enzyme
ENSMUSG00000025967	Eef1b2	eukaryotic translation elongation factor 1 beta 2	MGI:1929520	YES						YES	Cytoplasm	translation regulator
ENSMUSG00000003934	Efnb3	ephrin B3	MGI:109196	YES						YES	Plasma Membrane	kinase
ENSMUSG00000020122	Egfr	epidermal growth factor receptor	MGI:95294	YES						YES	Plasma Membrane	kinase
ENSMUSG00000062762	Ei24	etoposide induced 2.4 mRNA	MGI:108090	YES						YES	Other	other
ENSMUSG00000067194	Eif1ax	eukaryotic translation initiation factor 1A, X-linked	MGI:1913485	YES						YES	Other	translation regulator
ENSMUSG00000040028	Elavl1	ELAV (embryonic lethal, abnormal vision)-like 1 (Hu antigen R)	MGI:1100851	YES						YES	Cytoplasm	other
ENSMUSG00000006390	Elovl1	elongation of very long chain fatty acids (FEN1/Elo2, SUR4/Elo3, yeast)-like 1	MGI:1858959	YES						YES	Cytoplasm	enzyme
ENSMUSG00000032349	Elovl5	ELOVL family member 5, elongation of long chain fatty acids (yeast)	MGI:1916051	YES						YES	Cytoplasm	enzyme
ENSMUSG00000047260	Emc6	ER membrane protein complex subunit 6	MGI:1913298	YES						YES	Cytoplasm	other
ENSMUSG00000058070	Eml1	echinoderm microtubule associated protein like 1	MGI:1915769	YES						YES	Cytoplasm	other
ENSMUSG00000048120	Entpd1	ectonucleoside triphosphate diphosphohydrolase 1	MGI:102805	YES						YES	Plasma Membrane	enzyme
ENSMUSG00000041608	Entpd3	ectonucleoside triphosphate diphosphohydrolase 3	MGI:1321386	YES						YES	Plasma Membrane	enzyme
ENSMUSG00000075703	Ept1	ethanolaminephosphotransferase 1 (CDP-ethanolamine-specific)	MGI:107898	YES						YES	Cytoplasm	enzyme
ENSMUSG00000021583	Erap1	endoplasmic reticulum aminopeptidase 1	MGI:1933403	YES						YES	Extracellular Space	peptidase
ENSMUSG00000020311	Erlec1	endoplasmic reticulum lectin 1	MGI:1914003	YES						YES	Cytoplasm	other
ENSMUSG00000019232	Etnppl	ethanolamine phosphate phospholyase	MGI:1919010	YES						YES	Other	enzyme
ENSMUSG00000049339	Fam134a	family with sequence similarity 134, member A	MGI:2388278	YES						YES	Other	other
ENSMUSG00000017802	Fam134c	family with sequence similarity 134, member C	MGI:1915248	YES						YES	Other	other
ENSMUSG00000038121	Fam210a	family with sequence similarity 210, member A	MGI:1914000	YES						YES	Cytoplasm	other
ENSMUSG00000028439	Fam219a	family with sequence similarity 219, member A	MGI:1919151	YES						YES	Other	other
ENSMUSG00000020589	Fam49a	family with sequence similarity 49, member A	MGI:1261783	YES						YES	Other	other
ENSMUSG00000042444	Fam63b	family with sequence similarity 63, member B	MGI:2443086	YES						YES	Nucleus	transporter
ENSMUSG00000025738	Fbxl16	F-box and leucine-rich repeat protein 16	MGI:2448488	YES						YES	Cytoplasm	other
ENSMUSG00000054252	Fgfr3	fibroblast growth factor receptor 3	MGI:95524	YES						YES	Plasma Membrane	kinase
ENSMUSG00000039735	Fnbp1l	formin binding protein 1-like	MGI:1925642	YES						YES	Cytoplasm	other
ENSMUSG00000028048	Gba	glucosidase, beta, acid	MGI:95665	YES						YES	Cytoplasm	enzyme
ENSMUSG00000022707	Gbe1	glucan (1,4-alpha-), branching enzyme 1	MGI:1921435	YES						YES	Cytoplasm	enzyme
ENSMUSG00000027774	Gfm1	G elongation factor, mitochondrial 1	MGI:107339	YES						YES	Cytoplasm	translation regulator
ENSMUSG00000041028	Ghitm	growth hormone inducible transmembrane protein	MGI:1913342	YES						YES	Cytoplasm	other
ENSMUSG00000018196	Glrx2	glutaredoxin 2 (thioltransferase)	MGI:1916617	YES						YES	Cytoplasm	enzyme
ENSMUSG00000100679	Gm28778	predicted gene 28778	MGI:5579484	YES						YES	#N/A	#N/A
ENSMUSG00000042165	Gm9774	predicted pseudogene 9774	MGI:3642386	YES						YES	Other	other
ENSMUSG00000002546	Golga2	golgi autoantigen, golgin subfamily a, 2	MGI:2139395	YES						YES	Cytoplasm	other
ENSMUSG00000029502	Golga3	golgi autoantigen, golgin subfamily a, 3	MGI:96958	YES						YES	Cytoplasm	transporter
ENSMUSG00000036357	Gpr101	G protein-coupled receptor 101	MGI:2685211	YES						YES	Plasma Membrane	G-protein coupled receptor
ENSMUSG00000028051	Hcn3	hyperpolarization-activated, cyclic nucleotide-gated K+ 3	MGI:1298211	YES						YES	Plasma Membrane	ion channel
ENSMUSG00000030532	Hddc3	HD domain containing 3	MGI:1915945	YES						YES	Other	other
ENSMUSG00000034088	Hdlbp	high density lipoprotein (HDL) binding protein	MGI:99256	YES						YES	Nucleus	transporter
ENSMUSG00000021301	Hecw1	HECT, C2 and WW domain containing E3 ubiquitin protein ligase 1	MGI:2444115	YES						YES	Cytoplasm	enzyme
ENSMUSG00000032523	Hhatl	hedgehog acyltransferase-like	MGI:1922020	YES						YES	Cytoplasm	enzyme
ENSMUSG00000021670	Hmgcr	3-hydroxy-3-methylglutaryl-Coenzyme A reductase	MGI:96159	YES						YES	Cytoplasm	enzyme
ENSMUSG00000093930	Hmgcs1	3-hydroxy-3-methylglutaryl-Coenzyme A synthase 1	MGI:107592	YES						YES	Cytoplasm	enzyme
ENSMUSG00000032932	Hspa13	heat shock protein 70 family, member 13	MGI:1309463	YES						YES	Cytoplasm	other
ENSMUSG00000049287	Iba57	IBA57, iron-sulfur cluster assembly homolog (S. cerevisiae)	MGI:3041174	YES						YES	Cytoplasm	other
ENSMUSG00000032816	Igdcc4	immunoglobulin superfamily, DCC subclass, member 4	MGI:1858497	YES						YES	Plasma Membrane	other
ENSMUSG00000042035	Igsf3	immunoglobulin superfamily, member 3	MGI:1926158	YES						YES	Plasma Membrane	other
ENSMUSG00000022514	Il1rap	interleukin 1 receptor accessory protein	MGI:104975	YES						YES	Plasma Membrane	transmembrane receptor
ENSMUSG00000024423	Impact	impact, RWD domain protein	MGI:1098233	YES						YES	Other	other
ENSMUSG00000021241	Isca2	iron-sulfur cluster assembly 2 homolog (S. cerevisiae)	MGI:1921566	YES						YES	Cytoplasm	other
ENSMUSG00000020689	Itgb3	integrin beta 3	MGI:96612	YES						YES	Plasma Membrane	transmembrane receptor
ENSMUSG00000022817	Itgb5	integrin beta 5	MGI:96614	YES						YES	Plasma Membrane	other
ENSMUSG00000026971	Itgb6	integrin beta 6	MGI:96615	YES						YES	Plasma Membrane	other
ENSMUSG00000074797	Itpa	inosine triphosphatase (nucleoside triphosphate pyrophosphatase)	MGI:96622	YES						YES	Cytoplasm	enzyme
ENSMUSG00000042644	Itpr3	inositol 1,4,5-triphosphate receptor 3	MGI:96624	YES						YES	Cytoplasm	ion channel
ENSMUSG00000053062	Jam2	junction adhesion molecule 2	MGI:1933820	YES						YES	Plasma Membrane	other
ENSMUSG00000018470	Kcnab3	potassium voltage-gated channel, shaker-related subfamily, beta member 3	MGI:1336208	YES						YES	Plasma Membrane	ion channel
ENSMUSG00000028033	Kcnq5	potassium voltage-gated channel, subfamily Q, member 5	MGI:1924937	YES						YES	Plasma Membrane	ion channel
ENSMUSG00000010277	2610507B11Rik	RIKEN cDNA 2610507B11 gene	MGI:1919753	YES						YES	Extracellular Space	other
ENSMUSG00000060012	Kif13b	kinesin family member 13B	MGI:1098265	YES						YES	Cytoplasm	other
ENSMUSG00000074657	Kif5a	kinesin family member 5A	MGI:109564	YES						YES	Cytoplasm	transporter
ENSMUSG00000021929	Kpna3	karyopherin (importin) alpha 3	MGI:1100863	YES						YES	Nucleus	transporter
ENSMUSG00000004383	Large	like-glycosyltransferase	MGI:1342270	YES						YES	Cytoplasm	enzyme
ENSMUSG00000037172	E330009J07Rik	RIKEN cDNA E330009J07 gene	MGI:2444256	YES						YES	Other	other
ENSMUSG00000037669	Ldah	lipid droplet associated hydrolase	MGI:1916082	YES						YES	Cytoplasm	enzyme
ENSMUSG00000042363	Lgalsl	lectin, galactoside binding-like	MGI:1916114	YES						YES	Other	other
ENSMUSG00000001143	Lman2l	lectin, mannose-binding 2-like	MGI:2443010	YES						YES	Cytoplasm	other
ENSMUSG00000021608	Lpcat1	lysophosphatidylcholine acyltransferase 1	MGI:2384812	YES						YES	Cytoplasm	enzyme
ENSMUSG00000063446	Lppr1	lipid phosphate phosphatase-related protein type 1	MGI:2445015	YES						YES	Other	other
ENSMUSG00000040490	Lrfn2	leucine rich repeat and fibronectin type III domain containing 2	MGI:1917780	YES						YES	Other	other
ENSMUSG00000075605	2300005B03Rik	RIKEN cDNA 2300005B03 gene	MGI:1916712	YES						YES	Cytoplasm	other
ENSMUSG00000025903	Lypla1	lysophospholipase 1	MGI:1344588	YES						YES	Cytoplasm	enzyme
ENSMUSG00000053907	Mat2a	methionine adenosyltransferase II, alpha	MGI:2443731	YES						YES	Cytoplasm	enzyme
ENSMUSG00000051065	Mb21d2	Mab-21 domain containing 2	MGI:1917028	YES						YES	Other	other
ENSMUSG00000048755	Mcat	malonyl CoA:ACP acyltransferase (mitochondrial)	MGI:2388651	YES						YES	Cytoplasm	enzyme
ENSMUSG00000004567	Mcoln1	mucolipin 1	MGI:1890498	YES						YES	Cytoplasm	ion channel
ENSMUSG00000029575	Mmab	methylmalonic aciduria (cobalamin deficiency) type B homolog (human)	MGI:1924947	YES						YES	Cytoplasm	enzyme
ENSMUSG00000107283	Mpv17	MpV17 mitochondrial inner membrane protein	MGI:97138	YES						YES	Cytoplasm	other
ENSMUSG00000028622	Mrpl37	mitochondrial ribosomal protein L37	MGI:1926268	YES						YES	Cytoplasm	enzyme
ENSMUSG00000022889	Mrpl39	mitochondrial ribosomal protein L39	MGI:1351620	YES						YES	Cytoplasm	other
ENSMUSG00000030612	Mrpl46	mitochondrial ribosomal protein L46	MGI:1914558	YES						YES	Cytoplasm	other
ENSMUSG00000030706	Mrpl48	mitochondrial ribosomal protein L48	MGI:1289321	YES						YES	Cytoplasm	other
ENSMUSG00000007338	Mrpl49	mitochondrial ribosomal protein L49	MGI:108180	YES						YES	Cytoplasm	enzyme
ENSMUSG00000054733	Msra	methionine sulfoxide reductase A	MGI:106916	YES						YES	Cytoplasm	enzyme
ENSMUSG00000064351	mt-Co1	mitochondrially encoded cytochrome c oxidase I	MGI:102504	YES						YES	Cytoplasm	enzyme
ENSMUSG00000033196	Myh2	myosin, heavy polypeptide 2, skeletal muscle, adult	MGI:1339710	YES						YES	Cytoplasm	enzyme
ENSMUSG00000041794	Myrip	myosin VIIA and Rab interacting protein	MGI:2384407	YES						YES	Cytoplasm	other
ENSMUSG00000022698	Naa50	N(alpha)-acetyltransferase 50, NatE catalytic subunit	MGI:1919367	YES						YES	Cytoplasm	enzyme
ENSMUSG00000041073	Nacad	NAC alpha domain containing	MGI:3603030	YES						YES	Other	other
ENSMUSG00000022253	Nadk2	NAD kinase 2, mitochondrial	MGI:1915896	YES						YES	Cytoplasm	kinase
ENSMUSG00000028334	Nans	N-acetylneuraminic acid synthase (sialic acid synthase)	MGI:2149820	YES						YES	Cytoplasm	enzyme
ENSMUSG00000028614	Ndc1	NDC1 transmembrane nucleoporin	MGI:1920037	YES						YES	Nucleus	other
ENSMUSG00000053253	Ndfip2	Nedd4 family interacting protein 2	MGI:1923523	YES						YES	Cytoplasm	other
ENSMUSG00000037499	Nenf	neuron derived neurotrophic factor	MGI:1913458	YES						YES	Extracellular Space	growth factor
ENSMUSG00000026036	Nif3l1	Ngg1 interacting factor 3-like 1 (S. pombe)	MGI:1929485	YES						YES	Cytoplasm	other
ENSMUSG00000029112	Nkx1-1	NK1 transcription factor related, locus 1 (Drosophila)	MGI:109346	YES						YES	Other	other
ENSMUSG00000063887	Nlgn1	neuroligin 1	MGI:2179435	YES						YES	Plasma Membrane	enzyme
ENSMUSG00000015094	Npdc1	neural proliferation, differentiation and control 1	MGI:1099802	YES						YES	Extracellular Space	other
ENSMUSG00000032558	Nphp3	nephronophthisis 3 (adolescent)	MGI:1921275	YES						YES	Extracellular Space	other
ENSMUSG00000027852	Nras	neuroblastoma ras oncogene	MGI:97376	YES						YES	Plasma Membrane	enzyme
ENSMUSG00000032615	Nt5m	5',3'-nucleotidase, mitochondrial	MGI:1917127	YES						YES	Cytoplasm	phosphatase
ENSMUSG00000028443	Nudt2	nudix (nucleoside diphosphate linked moiety X)-type motif 2	MGI:1913651	YES						YES	Plasma Membrane	phosphatase
ENSMUSG00000001173	Ocrl	oculocerebrorenal syndrome of Lowe	MGI:109589	YES						YES	Cytoplasm	phosphatase
ENSMUSG00000021252	0610007P14Rik	RIKEN cDNA 0610007P14 gene	MGI:1915571	YES						YES	Cytoplasm	other
ENSMUSG00000028927	Padi2	peptidyl arginine deiminase, type II	MGI:1338892	YES						YES	Cytoplasm	enzyme
ENSMUSG00000005447	Pafah1b3	platelet-activating factor acetylhydrolase, isoform 1b, subunit 3	MGI:108414	YES						YES	Cytoplasm	enzyme
ENSMUSG00000037514	Pank2	pantothenate kinase 2	MGI:1921700	YES						YES	Cytoplasm	kinase
ENSMUSG00000034981	Parm1	prostate androgen-regulated mucin-like protein 1	MGI:2443349	YES						YES	Extracellular Space	other
ENSMUSG00000043572	Pars2	prolyl-tRNA synthetase (mitochondrial)(putative)	MGI:2386296	YES						YES	Cytoplasm	enzyme
ENSMUSG00000051323	Pcdh19	protocadherin 19	MGI:2685563	YES						YES	Extracellular Space	other
ENSMUSG00000036422	Pcdh8	protocadherin 8	MGI:1306800	YES						YES	Plasma Membrane	other
ENSMUSG00000102918	Pcdhgc3	protocadherin gamma subfamily C, 3	MGI:1935201	YES						YES	Plasma Membrane	other
ENSMUSG00000038370	Pcp4l1	Purkinje cell protein 4-like 1	MGI:1913675	YES						YES	Other	other
ENSMUSG00000059173	Pde1a	phosphodiesterase 1A, calmodulin-dependent	MGI:1201792	YES						YES	Cytoplasm	enzyme
ENSMUSG00000029231	Pdgfra	platelet derived growth factor receptor, alpha polypeptide	MGI:97530	YES						YES	Plasma Membrane	kinase
ENSMUSG00000024620	Pdgfrb	platelet derived growth factor receptor, beta polypeptide	MGI:97531	YES						YES	Plasma Membrane	kinase
ENSMUSG00000006494	Pdk1	pyruvate dehydrogenase kinase, isoenzyme 1	MGI:1926119	YES						YES	Cytoplasm	kinase
ENSMUSG00000038967	Pdk2	pyruvate dehydrogenase kinase, isoenzyme 2	MGI:1343087	YES						YES	Cytoplasm	kinase
ENSMUSG00000028273	Pdlim5	PDZ and LIM domain 5	MGI:1927489	YES						YES	Cytoplasm	other
ENSMUSG00000006412	Pfdn2	prefoldin 2	MGI:1276111	YES						YES	Cytoplasm	other
ENSMUSG00000052033	Pfdn4	prefoldin 4	MGI:1923512	YES						YES	Cytoplasm	other
ENSMUSG00000024309	Pfdn6	prefoldin subunit 6	MGI:95908	YES						YES	Cytoplasm	other
ENSMUSG00000039047	Pigk	phosphatidylinositol glycan anchor biosynthesis, class K	MGI:1913863	YES						YES	Cytoplasm	peptidase
ENSMUSG00000033628	Pik3c3	phosphoinositide-3-kinase, class 3	MGI:2445019	YES						YES	Cytoplasm	kinase
ENSMUSG00000079480	Pin4	protein (peptidyl-prolyl cis/trans isomerase) NIMA-interacting, 4 (parvulin)	MGI:1916963	YES						YES	Nucleus	enzyme
ENSMUSG00000040430	Pitpnc1	phosphatidylinositol transfer protein, cytoplasmic 1	MGI:1919045	YES						YES	Cytoplasm	transporter
ENSMUSG00000027499	Pkia	protein kinase inhibitor, alpha	MGI:104747	YES						YES	Cytoplasm	other
ENSMUSG00000060675	Pla2g16	phospholipase A2, group XVI	MGI:2179715	YES						YES	Nucleus	enzyme
ENSMUSG00000020828	Pld2	phospholipase D2	MGI:892877	YES						YES	Cytoplasm	enzyme
ENSMUSG00000031146	Plp2	proteolipid protein 2	MGI:1298382	YES						YES	#N/A	#N/A
ENSMUSG00000026626	Ppp2r5a	protein phosphatase 2, regulatory subunit B', alpha	MGI:2388479	YES						YES	Cytoplasm	phosphatase
ENSMUSG00000019849	Prep	prolyl endopeptidase	MGI:1270863	YES						YES	Cytoplasm	peptidase
ENSMUSG00000067713	Prkag1	protein kinase, AMP-activated, gamma 1 non-catalytic subunit	MGI:108411	YES						YES	Nucleus	kinase
ENSMUSG00000028944	Prkag2	protein kinase, AMP-activated, gamma 2 non-catalytic subunit	MGI:1336153	YES						YES	Cytoplasm	kinase
ENSMUSG00000023110	Prmt5	protein arginine N-methyltransferase 5	MGI:1351645	YES						YES	Cytoplasm	enzyme
ENSMUSG00000024347	Psd2	pleckstrin and Sec7 domain containing 2	MGI:1921252	YES						YES	Plasma Membrane	other
ENSMUSG00000005625	Psmd4	proteasome (prosome, macropain) 26S subunit, non-ATPase, 4	MGI:1201670	YES						YES	Cytoplasm	other
ENSMUSG00000015090	Ptgds	prostaglandin D2 synthase (brain)	MGI:99261	YES						YES	Cytoplasm	enzyme
ENSMUSG00000023972	Ptk7	PTK7 protein tyrosine kinase 7	MGI:1918711	YES						YES	Plasma Membrane	kinase
ENSMUSG00000030122	Ptms	parathymosin	MGI:1916452	YES						YES	Cytoplasm	other
ENSMUSG00000026395	Ptprc	protein tyrosine phosphatase, receptor type, C	MGI:97810	YES						YES	Plasma Membrane	phosphatase
ENSMUSG00000022656	Pvrl3	poliovirus receptor-related 3	MGI:1930171	YES						YES	Plasma Membrane	other
ENSMUSG00000020149	Rab1	RAB1, member RAS oncogene family	MGI:97842	YES						YES	Cytoplasm	enzyme
ENSMUSG00000022159	Rab2b	RAB2B, member RAS oncogene family	MGI:1923588	YES						YES	Plasma Membrane	enzyme
ENSMUSG00000020732	Rab37	RAB37, member RAS oncogene family	MGI:1929945	YES						YES	Cytoplasm	enzyme
ENSMUSG00000036104	Rab3gap1	RAB3 GTPase activating protein subunit 1	MGI:2445001	YES						YES	Cytoplasm	other
ENSMUSG00000025907	Rb1cc1	RB1-inducible coiled-coil 1	MGI:1341850	YES						YES	Nucleus	other
ENSMUSG00000022400	Rbx1	ring-box 1	MGI:1891829	YES						YES	Cytoplasm	enzyme
ENSMUSG00000017144	Rnd3	Rho family GTPase 3	MGI:1921444	YES						YES	Cytoplasm	enzyme
ENSMUSG00000035890	Rnf126	ring finger protein 126	MGI:1917544	YES						YES	Other	other
ENSMUSG00000041926	Rnpep	arginyl aminopeptidase (aminopeptidase B)	MGI:2384902	YES						YES	Cytoplasm	peptidase
ENSMUSG00000019864	Rtn4ip1	reticulon 4 interacting protein 1	MGI:2178759	YES						YES	Cytoplasm	enzyme
ENSMUSG00000044080	S100a1	S100 calcium binding protein A1	MGI:1338917	YES						YES	Cytoplasm	other
ENSMUSG00000040188	Scamp2	secretory carrier membrane protein 2	MGI:1346518	YES						YES	Cytoplasm	transporter
ENSMUSG00000057182	Scn3a	sodium channel, voltage-gated, type III, alpha	MGI:98249	YES						YES	Plasma Membrane	ion channel
ENSMUSG00000074211	Sdhaf1	succinate dehydrogenase complex assembly factor 1	MGI:1915582	YES						YES	Cytoplasm	other
ENSMUSG00000058076	Sdhc	succinate dehydrogenase complex, subunit C, integral membrane protein	MGI:1913302	YES						YES	Cytoplasm	enzyme
ENSMUSG00000000171	Sdhd	succinate dehydrogenase complex, subunit D, integral membrane protein	MGI:1914175	YES						YES	Cytoplasm	enzyme
ENSMUSG00000035325	Sec31a	Sec31 homolog A (S. cerevisiae)	MGI:1916412	YES						YES	Cytoplasm	other
ENSMUSG00000078974	Sec61g	SEC61, gamma subunit	MGI:1202066	YES						YES	Plasma Membrane	transporter
ENSMUSG00000030539	Sema4b	sema domain, immunoglobulin domain (Ig), transmembrane domain (TM) and short cytoplasmic domain, (semaphorin) 4B	MGI:107559	YES						YES	Plasma Membrane	other
ENSMUSG00000001227	Sema6b	sema domain, transmembrane domain (TM), and cytoplasmic domain, (semaphorin) 6B	MGI:1202889	YES						YES	Plasma Membrane	other
ENSMUSG00000060147	Serpinb6a	serine (or cysteine) peptidase inhibitor, clade B, member 6a	MGI:103123	YES						YES	Cytoplasm	other
ENSMUSG00000041889	Shisa4	shisa family member 4	MGI:1924802	YES						YES	Other	other
ENSMUSG00000018459	Slc13a3	solute carrier family 13 (sodium-dependent dicarboxylate transporter), member 3	MGI:2149635	YES						YES	Plasma Membrane	transporter
ENSMUSG00000020805	Slc13a5	solute carrier family 13 (sodium-dependent citrate transporter), member 5	MGI:3037150	YES						YES	Plasma Membrane	transporter
ENSMUSG00000024935	Slc1a1	solute carrier family 1 (neuronal/epithelial high affinity glutamate transporter, system Xag), member 1	MGI:105083	YES						YES	Plasma Membrane	transporter
ENSMUSG00000027397	Slc20a1	solute carrier family 20, member 1	MGI:108392	YES						YES	Plasma Membrane	transporter
ENSMUSG00000041771	Slc24a4	solute carrier family 24 (sodium/potassium/calcium exchanger), member 4	MGI:2447362	YES						YES	Plasma Membrane	transporter
ENSMUSG00000018740	Slc25a35	solute carrier family 25, member 35	MGI:1919248	YES						YES	Cytoplasm	other
ENSMUSG00000024891	Slc29a2	solute carrier family 29 (nucleoside transporters), member 2	MGI:1345278	YES						YES	Plasma Membrane	transporter
ENSMUSG00000089774	Slc5a3	solute carrier family 5 (inositol transporters), member 3	MGI:1858226	YES						YES	Plasma Membrane	transporter
ENSMUSG00000041313	Slc7a1	solute carrier family 7 (cationic amino acid transporter, y+ system), member 1	MGI:88117	YES						YES	Plasma Membrane	transporter
ENSMUSG00000022180	Slc7a8	solute carrier family 7 (cationic amino acid transporter, y+ system), member 8	MGI:1355323	YES						YES	Plasma Membrane	transporter
ENSMUSG00000037972	Snn	stannin	MGI:1276549	YES						YES	Plasma Membrane	other
ENSMUSG00000020018	Snrpf	small nuclear ribonucleoprotein polypeptide F	MGI:1917128	YES						YES	Nucleus	other
ENSMUSG00000060429	Sntb1	syntrophin, basic 1	MGI:101781	YES						YES	Plasma Membrane	other
ENSMUSG00000038291	Snx25	sorting nexin 25	MGI:2142610	YES						YES	Cytoplasm	other
ENSMUSG00000028385	Snx30	sorting nexin family member 30	MGI:2443882	YES						YES	Other	other
ENSMUSG00000027423	Snx5	sorting nexin 5	MGI:1916428	YES						YES	Cytoplasm	transporter
ENSMUSG00000020859	Spag9	sperm associated antigen 9	MGI:1918084	YES						YES	Cytoplasm	other
ENSMUSG00000056222	Spock1	sparc/osteonectin, cwcv and kazal-like domains proteoglycan 1	MGI:105371	YES						YES	Extracellular Space	other
ENSMUSG00000021468	Sptlc1	serine palmitoyltransferase, long chain base subunit 1	MGI:1099431	YES						YES	Cytoplasm	enzyme
ENSMUSG00000032042	Srpr	signal recognition particle receptor ('docking protein')	MGI:1914648	YES						YES	Cytoplasm	other
ENSMUSG00000021427	Ssr1	signal sequence receptor, alpha	MGI:105082	YES						YES	Cytoplasm	other
ENSMUSG00000003062	Stard3nl	STARD3 N-terminal like	MGI:1923455	YES						YES	Cytoplasm	other
ENSMUSG00000029428	Stx2	syntaxin 2	MGI:108059	YES						YES	Cytoplasm	transporter
ENSMUSG00000020265	Sumo3	SMT3 suppressor of mif two 3 homolog 3 (yeast)	MGI:1336201	YES						YES	Nucleus	other
ENSMUSG00000049858	Suox	sulfite oxidase	MGI:2446117	YES						YES	Cytoplasm	enzyme
ENSMUSG00000020570	Sypl	synaptophysin-like protein	MGI:108081	YES						YES	Plasma Membrane	transporter
ENSMUSG00000024261	Syt4	synaptotagmin IV	MGI:101759	YES						YES	Cytoplasm	transporter
ENSMUSG00000030515	Tarsl2	threonyl-tRNA synthetase-like 2	MGI:2444486	YES						YES	Other	enzyme
ENSMUSG00000038520	Tbc1d17	TBC1 domain family, member 17	MGI:2449973	YES						YES	Cytoplasm	other
ENSMUSG00000040548	Tex2	testis expressed gene 2	MGI:102465	YES						YES	Other	other
ENSMUSG00000062580	Timm17a	translocase of inner mitochondrial membrane 17a	MGI:1343131	YES						YES	Cytoplasm	transporter
ENSMUSG00000031397	Tktl1	transketolase-like 1	MGI:1933244	YES						YES	Other	enzyme
ENSMUSG00000039428	Tmem135	transmembrane protein 135	MGI:1920009	YES						YES	Cytoplasm	other
ENSMUSG00000043843	Tmem145	transmembrane protein 145	MGI:3607779	YES						YES	Other	other
ENSMUSG00000025521	Tmem192	transmembrane protein 192	MGI:1920317	YES						YES	Cytoplasm	other
ENSMUSG00000040883	Tmem205	transmembrane protein 205	MGI:3045495	YES						YES	Cytoplasm	other
ENSMUSG00000031791	Tmem38a	transmembrane protein 38A	MGI:1921416	YES						YES	Cytoplasm	ion channel
ENSMUSG00000035953	Tmem55b	transmembrane protein 55b	MGI:2448501	YES						YES	Cytoplasm	phosphatase
ENSMUSG00000033808	Tmem87a	transmembrane protein 87A	MGI:2441844	YES						YES	Other	other
ENSMUSG00000028958	Tmub1	transmembrane and ubiquitin-like domain containing 1	MGI:1923764	YES						YES	Extracellular Space	other
ENSMUSG00000018322	Tomm34	translocase of outer mitochondrial membrane 34	MGI:1914395	YES						YES	Cytoplasm	other
ENSMUSG00000015363	Trabd	TraB domain containing	MGI:1915226	YES						YES	Extracellular Space	other
ENSMUSG00000020628	Trappc12	trafficking protein particle complex 12	MGI:2445089	YES						YES	Other	other
ENSMUSG00000051675	Trim32	tripartite motif-containing 32	MGI:1917057	YES						YES	Nucleus	transcription regulator
ENSMUSG00000038812	Trmt112	tRNA methyltransferase 11-2	MGI:1914924	YES						YES	Cytoplasm	enzyme
ENSMUSG00000040521	Tsfm	Ts translation elongation factor, mitochondrial	MGI:1913649	YES						YES	Cytoplasm	translation regulator
ENSMUSG00000026374	Tsn	translin	MGI:109263	YES						YES	Nucleus	other
ENSMUSG00000041278	Ttc1	tetratricopeptide repeat domain 1	MGI:1914077	YES						YES	Cytoplasm	other
ENSMUSG00000025474	Tubgcp2	tubulin, gamma complex associated protein 2	MGI:1921487	YES						YES	Cytoplasm	peptidase
ENSMUSG00000075704	Txnrd2	thioredoxin reductase 2	MGI:1347023	YES						YES	Cytoplasm	enzyme
ENSMUSG00000042345	Ubash3a	ubiquitin associated and SH3 domain containing, A	MGI:1926074	YES						YES	Cytoplasm	enzyme
ENSMUSG00000032020	Ubash3b	ubiquitin associated and SH3 domain containing, B	MGI:1920078	YES						YES	Other	enzyme
ENSMUSG00000028277	Ube2j1	ubiquitin-conjugating enzyme E2J 1	MGI:1926245	YES						YES	Cytoplasm	enzyme
ENSMUSG00000005575	Ube2m	ubiquitin-conjugating enzyme E2M	MGI:108278	YES						YES	Cytoplasm	enzyme
ENSMUSG00000059890	Ube4a	ubiquitination factor E4A	MGI:2154580	YES						YES	Cytoplasm	other
ENSMUSG00000018189	Uchl5	ubiquitin carboxyl-terminal esterase L5	MGI:1914848	YES						YES	Cytoplasm	peptidase
ENSMUSG00000027746	Ufm1	ubiquitin-fold modifier 1	MGI:1915140	YES						YES	Cytoplasm	other
ENSMUSG00000005882	Uqcc1	ubiquinol-cytochrome c reductase complex assembly factor 1	MGI:1929472	YES						YES	Cytoplasm	other
ENSMUSG00000071654	Uqcc3	ubiquinol-cytochrome c reductase complex assembly factor 3	MGI:2147553	YES						YES	Extracellular Space	other
ENSMUSG00000028684	Urod	uroporphyrinogen decarboxylase	MGI:98916	YES						YES	Cytoplasm	enzyme
ENSMUSG00000031066	Usp11	ubiquitin specific peptidase 11	MGI:2384312	YES						YES	Nucleus	peptidase
ENSMUSG00000047879	Usp14	ubiquitin specific peptidase 14	MGI:1928898	YES						YES	Cytoplasm	peptidase
ENSMUSG00000073131	Vma21	VMA21 vacuolar H+-ATPase homolog (S. cerevisiae)	MGI:1914298	YES						YES	Cytoplasm	other
ENSMUSG00000028753	Vwa5b1	von Willebrand factor A domain containing 5B1	MGI:1922968	YES						YES	Extracellular Space	other
ENSMUSG00000025173	Wdr45b	WD repeat domain 45B	MGI:1914090	YES						YES	Other	other
ENSMUSG00000041245	Wnk3	WNK lysine deficient protein kinase 3	MGI:2652875	YES						YES	Plasma Membrane	kinase
ENSMUSG00000022100	Xpo7	exportin 7	MGI:1929705	YES						YES	Nucleus	transporter
ENSMUSG00000071074	Yipf3	Yip1 domain family, member 3	MGI:106280	YES						YES	Cytoplasm	other
ENSMUSG00000024487	Yipf5	Yip1 domain family, member 5	MGI:1914430	YES						YES	Cytoplasm	other
ENSMUSG00000035798	Zdhhc17	zinc finger, DHHC domain containing 17	MGI:2445110	YES						YES	Cytoplasm	enzyme
ENSMUSG00000021969	Zdhhc20	zinc finger, DHHC domain containing 20	MGI:1923215	YES						YES	Plasma Membrane	enzyme
ENSMUSG00000025971	9430016H08Rik	RIKEN cDNA 9430016H08 gene	MGI:1915365	YES						YES	Other	other
ENSMUSG00000037977	6430571L13Rik	RIKEN cDNA 6430571L13 gene	MGI:2445137	YES						YES	Other	other
ENSMUSG00000045176	2310047M10Rik	RIKEN cDNA 2310047M10 gene	MGI:1919173	YES						YES	Other	other
ENSMUSG00000062376	2010012O05Rik	RIKEN cDNA 2010012O05 gene	MGI:1913689	YES						YES	Other	other
ENSMUSG00000025731	0610011F06Rik	RIKEN cDNA 0610011F06 gene	MGI:1915597	YES						YES	Other	other
ENSMUSG00000035722	Abca7	ATP-binding cassette, sub-family A (ABC1), member 7	MGI:1351646	YES						YES	Plasma Membrane	transporter
ENSMUSG00000022822	Abcc5	ATP-binding cassette, sub-family C (CFTR/MRP), member 5	MGI:1351644	YES						YES	Plasma Membrane	other
ENSMUSG00000020532	Acaca	acetyl-Coenzyme A carboxylase alpha	MGI:108451	YES						YES	Cytoplasm	enzyme
ENSMUSG00000026003	Acadl	acyl-Coenzyme A dehydrogenase, long-chain	MGI:87866	YES						YES	Cytoplasm	enzyme
ENSMUSG00000029033	Acap3	ArfGAP with coiled-coil, ankyrin repeat and PH domains 3	MGI:2153589	YES						YES	Nucleus	transcription regulator
ENSMUSG00000029098	Acox3	acyl-Coenzyme A oxidase 3, pristanoyl	MGI:1933156	YES						YES	Cytoplasm	enzyme
ENSMUSG00000015016	Acsf3	acyl-CoA synthetase family member 3	MGI:2182591	YES						YES	Cytoplasm	enzyme
ENSMUSG00000024981	Acsl5	acyl-CoA synthetase long-chain family member 5	MGI:1919129	YES						YES	Cytoplasm	enzyme
ENSMUSG00000020654	Adcy3	adenylate cyclase 3	MGI:99675	YES						YES	Plasma Membrane	enzyme
ENSMUSG00000026457	Adipor1	adiponectin receptor 1	MGI:1919924	YES						YES	Plasma Membrane	transmembrane receptor
ENSMUSG00000022407	Adsl	adenylosuccinate lyase	MGI:103202	YES						YES	Cytoplasm	enzyme
ENSMUSG00000033400	Agl	amylo-1,6-glucosidase, 4-alpha-glucanotransferase	MGI:1924809	YES						YES	Cytoplasm	enzyme
ENSMUSG00000001211	Agpat3	1-acylglycerol-3-phosphate O-acyltransferase 3	MGI:1336186	YES						YES	Cytoplasm	enzyme
ENSMUSG00000042901	Aida	axin interactor, dorsalization associated	MGI:1919737	YES						YES	Cytoplasm	other
ENSMUSG00000028743	Akr7a5	aldo-keto reductase family 7, member A5 (aflatoxin aldehyde reductase)	MGI:107796	YES						YES	Cytoplasm	enzyme
ENSMUSG00000026687	Aldh9a1	aldehyde dehydrogenase 9, subfamily A1	MGI:1861622	YES						YES	Cytoplasm	enzyme
ENSMUSG00000034863	Ano8	anoctamin 8	MGI:2687327	YES						YES	Plasma Membrane	ion channel
ENSMUSG00000032590	Apeh	acylpeptide hydrolase	MGI:88041	YES						YES	Cytoplasm	peptidase
ENSMUSG00000040760	Appl1	adaptor protein, phosphotyrosine interaction, PH domain and leucine zipper containing 1	MGI:1920243	YES						YES	Cytoplasm	other
ENSMUSG00000027247	Arhgap1	Rho GTPase activating protein 1	MGI:2445003	YES						YES	Cytoplasm	other
ENSMUSG00000032468	Armc8	armadillo repeat containing 8	MGI:1921375	YES						YES	Nucleus	other
ENSMUSG00000049047	Armcx3	armadillo repeat containing, X-linked 3	MGI:1918953	YES						YES	Cytoplasm	other
ENSMUSG00000018909	Arrb1	arrestin, beta 1	MGI:99473	YES						YES	Cytoplasm	other
ENSMUSG00000024759	Atl3	atlastin GTPase 3	MGI:1924270	YES						YES	Cytoplasm	other
ENSMUSG00000027312	Atrn	attractin	MGI:1341628	YES						YES	Extracellular Space	other
ENSMUSG00000002980	Bcam	basal cell adhesion molecule	MGI:1929940	YES						YES	Plasma Membrane	transmembrane receptor
ENSMUSG00000003452	Bicd1	bicaudal D homolog 1 (Drosophila)	MGI:1101760	YES						YES	Cytoplasm	other
ENSMUSG00000021796	Bmpr1a	bone morphogenetic protein receptor, type 1A	MGI:1338938	YES						YES	Plasma Membrane	kinase
ENSMUSG00000021501	Caml	calcium modulating ligand	MGI:104728	YES						YES	Cytoplasm	other
ENSMUSG00000075229	Ccdc58	coiled-coil domain containing 58	MGI:2146423	YES						YES	Cytoplasm	other
ENSMUSG00000016494	Cd34	CD34 antigen	MGI:88329	YES						YES	Plasma Membrane	other
ENSMUSG00000060002	Chpt1	choline phosphotransferase 1	MGI:2384841	YES						YES	Cytoplasm	enzyme
ENSMUSG00000000605	Clcn4-2	chloride channel 4-2	MGI:104571	YES						YES	Plasma Membrane	ion channel
ENSMUSG00000096188	Cmtm4	CKLF-like MARVEL transmembrane domain containing 4	MGI:2142888	YES						YES	Extracellular Space	cytokine
ENSMUSG00000023973	Cnpy3	canopy 3 homolog (zebrafish)	MGI:1919279	YES						YES	Cytoplasm	other
ENSMUSG00000038949	Cnst	consortin, connexin sorting protein	MGI:2445141	YES						YES	Cytoplasm	other
ENSMUSG00000001755	Coasy	Coenzyme A synthase	MGI:1918993	YES						YES	Cytoplasm	kinase
ENSMUSG00000030754	Copb1	coatomer protein complex, subunit beta 1	MGI:1917599	YES						YES	Cytoplasm	transporter
ENSMUSG00000031827	Cotl1	coactosin-like 1 (Dictyostelium)	MGI:1919292	YES						YES	Cytoplasm	other
ENSMUSG00000017778	Cox7c	cytochrome c oxidase subunit VIIc	MGI:103226	YES						YES	#N/A	#N/A
ENSMUSG00000021477	Ctsl	cathepsin L	MGI:88564	YES						YES	Cytoplasm	peptidase
ENSMUSG00000060534	Dcc	deleted in colorectal carcinoma	MGI:94869	YES						YES	Plasma Membrane	transmembrane receptor
ENSMUSG00000048787	Dcun1d3	DCN1, defective in cullin neddylation 1, domain containing 3 (S. cerevisiae)	MGI:2679003	YES						YES	Cytoplasm	other
ENSMUSG00000042404	Dennd4b	DENN/MADD domain containing 4B	MGI:2446201	YES						YES	Extracellular Space	other
ENSMUSG00000022365	Derl1	Der1-like domain family, member 1	MGI:1915069	YES						YES	Cytoplasm	other
ENSMUSG00000024991	Eif3a	eukaryotic translation initiation factor 3, subunit A	MGI:95301	YES						YES	Cytoplasm	other
ENSMUSG00000028760	Eif4g3	eukaryotic translation initiation factor 4 gamma, 3	MGI:1923935	YES						YES	Cytoplasm	translation regulator
ENSMUSG00000021282	Eif5	eukaryotic translation initiation factor 5	MGI:95309	YES						YES	Cytoplasm	translation regulator
ENSMUSG00000062209	Erbb4	v-erb-a erythroblastic leukemia viral oncogene homolog 4 (avian)	MGI:104771	YES						YES	Plasma Membrane	kinase
ENSMUSG00000026858	Fam73b	family with sequence similarity 73, member B	MGI:1922035	YES						YES	Other	other
ENSMUSG00000059743	Fdps	farnesyl diphosphate synthetase	MGI:104888	YES						YES	Cytoplasm	enzyme
ENSMUSG00000079677	Fdx1l	ferredoxin 1-like	MGI:1915415	YES						YES	Cytoplasm	transporter
ENSMUSG00000018861	Fdxr	ferredoxin reductase	MGI:104724	YES						YES	Cytoplasm	enzyme
ENSMUSG00000066151	Fkbp15	FK506 binding protein 15	MGI:2444782	YES						YES	Plasma Membrane	enzyme
ENSMUSG00000025466	Fuom	fucose mutarotase	MGI:1916314	YES						YES	Other	enzyme
ENSMUSG00000029638	Glcci1	glucocorticoid induced transcript 1	MGI:2179717	YES						YES	Cytoplasm	other
ENSMUSG00000021102	Glrx5	glutaredoxin 5 homolog (S. cerevisiae)	MGI:1920296	YES						YES	Cytoplasm	other
ENSMUSG00000043192	Gm1840	predicted gene 1840	MGI:3037698	YES						YES	Other	other
ENSMUSG00000000594	Gm2a	GM2 ganglioside activator protein	MGI:95762	YES						YES	Cytoplasm	enzyme
ENSMUSG00000022561	Gpaa1	GPI anchor attachment protein 1	MGI:1202392	YES						YES	Cytoplasm	enzyme
ENSMUSG00000040111	Gramd1b	GRAM domain containing 1B	MGI:1925037	YES						YES	Other	other
ENSMUSG00000038422	Hdhd3	haloacid dehalogenase-like hydrolase domain containing 3	MGI:1919998	YES						YES	Cytoplasm	enzyme
ENSMUSG00000039414	Heatr5b	HEAT repeat containing 5B	MGI:2444098	YES						YES	Cytoplasm	other
ENSMUSG00000049511	Htr1b	5-hydroxytryptamine (serotonin) receptor 1B	MGI:96274	YES						YES	Plasma Membrane	G-protein coupled receptor
ENSMUSG00000025261	Huwe1	HECT, UBA and WWE domain containing 1	MGI:1926884	YES						YES	Nucleus	transcription regulator
ENSMUSG00000005533	Igf1r	insulin-like growth factor I receptor	MGI:96433	YES						YES	Plasma Membrane	transmembrane receptor
ENSMUSG00000037679	Inf2	inverted formin, FH2 and WH2 domain containing	MGI:1917685	YES						YES	Cytoplasm	other
ENSMUSG00000031948	Kars	lysyl-tRNA synthetase	MGI:1934754	YES						YES	Cytoplasm	enzyme
ENSMUSG00000028931	Kcnab2	potassium voltage-gated channel, shaker-related subfamily, beta member 2	MGI:109239	YES						YES	Plasma Membrane	ion channel
ENSMUSG00000059742	Kcnh7	potassium voltage-gated channel, subfamily H (eag-related), member 7	MGI:2159566	YES						YES	Plasma Membrane	ion channel
ENSMUSG00000043301	Kcnj6	potassium inwardly-rectifying channel, subfamily J, member 6	MGI:104781	YES						YES	Plasma Membrane	ion channel
ENSMUSG00000033998	Kcnk1	potassium channel, subfamily K, member 1	MGI:109322	YES						YES	Plasma Membrane	ion channel
ENSMUSG00000003731	Kpna6	karyopherin (importin) alpha 6	MGI:1100836	YES						YES	Nucleus	transporter
ENSMUSG00000054469	Lclat1	lysocardiolipin acyltransferase 1	MGI:2684937	YES						YES	Cytoplasm	enzyme
ENSMUSG00000030029	Lrig1	leucine-rich repeats and immunoglobulin-like domains 1	MGI:107935	YES						YES	Extracellular Space	other
ENSMUSG00000021596	Mctp1	multiple C2 domains, transmembrane 1	MGI:1926021	YES						YES	Other	other
ENSMUSG00000034602	Mon2	MON2 homolog (yeast)	MGI:1914324	YES						YES	Cytoplasm	other
ENSMUSG00000040112	Mrps35	mitochondrial ribosomal protein S35	MGI:2385255	YES						YES	Cytoplasm	other
ENSMUSG00000064345	mt-Nd2	mitochondrially encoded NADH dehydrogenase 2	MGI:102500	YES						YES	Cytoplasm	enzyme
ENSMUSG00000040752	Myh6	myosin, heavy polypeptide 6, cardiac muscle, alpha	MGI:97255	YES						YES	Cytoplasm	enzyme
ENSMUSG00000030869	Ndufab1	NADH dehydrogenase (ubiquinone) 1, alpha/beta subcomplex, 1	MGI:1917566	YES						YES	Cytoplasm	enzyme
ENSMUSG00000032216	Nedd4	neural precursor cell expressed, developmentally down-regulated 4	MGI:97297	YES						YES	Cytoplasm	enzyme
ENSMUSG00000029361	Nos1	nitric oxide synthase 1, neuronal	MGI:97360	YES						YES	Cytoplasm	enzyme
ENSMUSG00000028851	Nudc	nuclear distribution gene C homolog (Aspergillus)	MGI:106014	YES						YES	Cytoplasm	other
ENSMUSG00000040462	Os9	amplified in osteosarcoma	MGI:1924301	YES						YES	Nucleus	other
ENSMUSG00000024687	Osbp	oxysterol binding protein	MGI:97447	YES						YES	Cytoplasm	other
ENSMUSG00000040875	Osbpl10	oxysterol binding protein-like 10	MGI:1921736	YES						YES	Other	other
ENSMUSG00000027419	Pcsk2	proprotein convertase subtilisin/kexin type 2	MGI:97512	YES						YES	Extracellular Space	peptidase
ENSMUSG00000049225	Pdp1	pyruvate dehyrogenase phosphatase catalytic subunit 1	MGI:2685870	YES						YES	Cytoplasm	phosphatase
ENSMUSG00000033624	Pdpr	pyruvate dehydrogenase phosphatase regulatory subunit	MGI:2442188	YES						YES	Cytoplasm	enzyme
ENSMUSG00000074746	Pdzd8	PDZ domain containing 8	MGI:2677270	YES						YES	Extracellular Space	other
ENSMUSG00000001289	Pfdn5	prefoldin 5	MGI:1928753	YES						YES	Nucleus	transcription regulator
ENSMUSG00000031807	Pgls	6-phosphogluconolactonase	MGI:1913421	YES						YES	Cytoplasm	enzyme
ENSMUSG00000021193	Pitrm1	pitrilysin metallepetidase 1	MGI:1916867	YES						YES	Cytoplasm	peptidase
ENSMUSG00000010660	Plcd1	phospholipase C, delta 1	MGI:97614	YES						YES	Cytoplasm	enzyme
ENSMUSG00000042251	Pm20d1	peptidase M20 domain containing 1	MGI:2442939	YES						YES	Cytoplasm	peptidase
ENSMUSG00000026926	Pmpca	peptidase (mitochondrial processing) alpha	MGI:1918568	YES						YES	Cytoplasm	peptidase
ENSMUSG00000034064	Poglut1	protein O-glucosyltransferase 1	MGI:2444232	YES						YES	Extracellular Space	enzyme
ENSMUSG00000021018	Polr2h	polymerase (RNA) II (DNA directed) polypeptide H	MGI:2384309	YES						YES	Nucleus	enzyme
ENSMUSG00000028013	Ppa2	pyrophosphatase (inorganic) 2	MGI:1922026	YES						YES	Cytoplasm	enzyme
ENSMUSG00000021096	Ppm1a	protein phosphatase 1A, magnesium dependent, alpha isoform	MGI:99878	YES						YES	Cytoplasm	phosphatase
ENSMUSG00000033819	Ppp1r16a	protein phosphatase 1, regulatory (inhibitor) subunit 16A	MGI:1920312	YES						YES	Plasma Membrane	other
ENSMUSG00000059409	Ppp2r5d	protein phosphatase 2, regulatory subunit B', delta	MGI:2388481	YES						YES	Nucleus	phosphatase
ENSMUSG00000050697	Prkaa1	protein kinase, AMP-activated, alpha 1 catalytic subunit	MGI:2145955	YES						YES	Cytoplasm	kinase
ENSMUSG00000021178	Psmc1	protease (prosome, macropain) 26S subunit, ATPase 1	MGI:106054	YES						YES	Nucleus	peptidase
ENSMUSG00000047250	Ptgs1	prostaglandin-endoperoxide synthase 1	MGI:97797	YES						YES	Cytoplasm	enzyme
ENSMUSG00000026064	Ptp4a1	protein tyrosine phosphatase 4a1	MGI:1277096	YES						YES	Cytoplasm	phosphatase
ENSMUSG00000027540	Ptpn1	protein tyrosine phosphatase, non-receptor type 1	MGI:97805	YES						YES	Cytoplasm	phosphatase
ENSMUSG00000032290	Ptpn9	protein tyrosine phosphatase, non-receptor type 9	MGI:1928376	YES						YES	Cytoplasm	phosphatase
ENSMUSG00000015087	Rabl6	RAB, member RAS oncogene family-like 6	MGI:2442633	YES						YES	Cytoplasm	other
ENSMUSG00000044024	Rell2	RELT-like 2	MGI:1918044	YES						YES	Extracellular Space	other
ENSMUSG00000029048	Rer1	RER1 retention in endoplasmic reticulum 1 homolog (S. cerevisiae)	MGI:1915080	YES						YES	Cytoplasm	other
ENSMUSG00000038650	Rnh1	ribonuclease/angiogenin inhibitor 1	MGI:1195456	YES						YES	Cytoplasm	other
ENSMUSG00000046480	Scn4b	sodium channel, type IV, beta	MGI:2687406	YES						YES	Plasma Membrane	ion channel
ENSMUSG00000069844	Sco1	SCO cytochrome oxidase deficient homolog 1 (yeast)	MGI:106362	YES						YES	Cytoplasm	other
ENSMUSG00000019802	Sec63	SEC63-like (S. cerevisiae)	MGI:2155302	YES						YES	Cytoplasm	transporter
ENSMUSG00000028064	Sema4a	sema domain, immunoglobulin domain (Ig), transmembrane domain (TM) and short cytoplasmic domain, (semaphorin) 4A	MGI:107560	YES						YES	Plasma Membrane	other
ENSMUSG00000058207	Serpina3k	serine (or cysteine) peptidase inhibitor, clade A, member 3K	MGI:98377	YES						YES	Extracellular Space	other
ENSMUSG00000022494	Shisa9	shisa family member 9	MGI:1919805	YES						YES	Plasma Membrane	other
ENSMUSG00000029219	Slc10a4	solute carrier family 10 (sodium/bile acid cotransporter family), member 4	MGI:3606480	YES						YES	Plasma Membrane	transporter
ENSMUSG00000022199	Slc22a17	solute carrier family 22 (organic cation transporter), member 17	MGI:1926225	YES						YES	Plasma Membrane	transporter
ENSMUSG00000031105	Slc25a14	solute carrier family 25 (mitochondrial carrier, brain), member 14	MGI:1330823	YES						YES	Cytoplasm	transporter
ENSMUSG00000023942	Slc29a1	solute carrier family 29 (nucleoside transporters), member 1	MGI:1927073	YES						YES	Plasma Membrane	transporter
ENSMUSG00000033272	Slc35a4	solute carrier family 35, member A4	MGI:1915093	YES						YES	Other	transporter
ENSMUSG00000038602	Slc35f1	solute carrier family 35, member F1	MGI:2139810	YES						YES	Other	other
ENSMUSG00000070287	Slc35g2	solute carrier family 35, member G2	MGI:2685365	YES						YES	Cytoplasm	other
ENSMUSG00000039838	Slc45a1	solute carrier family 45, member 1	MGI:2653235	YES						YES	Other	transporter
ENSMUSG00000020838	Slc6a4	solute carrier family 6 (neurotransmitter transporter, serotonin), member 4	MGI:96285	YES						YES	Plasma Membrane	transporter
ENSMUSG00000031596	Slc7a2	solute carrier family 7 (cationic amino acid transporter, y+ system), member 2	MGI:99828	YES						YES	Plasma Membrane	transporter
ENSMUSG00000031904	Slc7a6	solute carrier family 7 (cationic amino acid transporter, y+ system), member 6	MGI:2142598	YES						YES	Plasma Membrane	transporter
ENSMUSG00000079055	Slc8a3	solute carrier family 8 (sodium/calcium exchanger), member 3	MGI:107976	YES						YES	Plasma Membrane	transporter
ENSMUSG00000025020	Slit1	slit homolog 1 (Drosophila)	MGI:1315203	YES						YES	Extracellular Space	other
ENSMUSG00000075478	Slitrk1	SLIT and NTRK-like family, member 1	MGI:2679446	YES						YES	Plasma Membrane	other
ENSMUSG00000046699	Slitrk4	SLIT and NTRK-like family, member 4	MGI:2442509	YES						YES	Extracellular Space	other
ENSMUSG00000001018	Snapin	SNAP-associated protein	MGI:1333745	YES						YES	Plasma Membrane	other
ENSMUSG00000023064	Sncg	synuclein, gamma	MGI:1298397	YES						YES	Cytoplasm	other
ENSMUSG00000000738	Spg7	spastic paraplegia 7 homolog (human)	MGI:2385906	YES						YES	Cytoplasm	peptidase
ENSMUSG00000027500	Stmn2	stathmin-like 2	MGI:98241	YES						YES	Plasma Membrane	other
ENSMUSG00000014601	Strip1	striatin interacting protein 1	MGI:2443884	YES						YES	Nucleus	other
ENSMUSG00000030126	Tmcc1	transmembrane and coiled coil domains 1	MGI:2442368	YES						YES	Other	other
ENSMUSG00000004394	Tmed4	transmembrane emp24 protein transport domain containing 4	MGI:1915070	YES						YES	Cytoplasm	transporter
ENSMUSG00000020701	Tmem132e	transmembrane protein 132E	MGI:2685490	YES						YES	Other	other
ENSMUSG00000029234	Tmem165	transmembrane protein 165	MGI:894407	YES						YES	Plasma Membrane	other
ENSMUSG00000013858	Tmem259	transmembrane protein 259	MGI:2177957	YES						YES	Other	other
ENSMUSG00000034145	Tmem63c	transmembrane protein 63c	MGI:2444386	YES						YES	Other	ion channel
ENSMUSG00000041763	Tpp2	tripeptidyl peptidase II	MGI:102724	YES						YES	Cytoplasm	peptidase
ENSMUSG00000061808	Ttr	transthyretin	MGI:98865	YES						YES	Extracellular Space	transporter
ENSMUSG00000028367	Txn1	thioredoxin 1	MGI:98874	YES						YES	Cytoplasm	enzyme
ENSMUSG00000025326	Ube3a	ubiquitin protein ligase E3A	MGI:105098	YES						YES	Nucleus	enzyme
ENSMUSG00000019951	Uhrf1bp1l	UHRF1 (ICBP90) binding protein 1-like	MGI:2442888	YES						YES	Other	other
ENSMUSG00000029407	Uso1	USO1 vesicle docking factor	MGI:1929095	YES						YES	Cytoplasm	transporter
ENSMUSG00000022710	Usp7	ubiquitin specific peptidase 7	MGI:2182061	YES						YES	Nucleus	peptidase
ENSMUSG00000045210	Vcpip1	valosin containing protein (p97)/p47 complex interacting protein 1	MGI:1917925	YES						YES	Cytoplasm	peptidase
ENSMUSG00000024924	Vldlr	very low density lipoprotein receptor	MGI:98935	YES						YES	Plasma Membrane	transporter
ENSMUSG00000034341	Wbp2	WW domain binding protein 2	MGI:104709	YES						YES	Cytoplasm	other
ENSMUSG00000045962	Wnk1	WNK lysine deficient protein kinase 1	MGI:2442092	YES						YES	Cytoplasm	kinase
ENSMUSG00000025027	Xpnpep1	X-prolyl aminopeptidase (aminopeptidase P) 1, soluble	MGI:2180003	YES						YES	Cytoplasm	peptidase
ENSMUSG00000020290	Xpo1	exportin 1, CRM1 homolog (yeast)	MGI:2144013	YES						YES	Nucleus	transporter
ENSMUSG00000026469	Xpr1	xenotropic and polytropic retrovirus receptor 1	MGI:97932	YES						YES	Plasma Membrane	G-protein coupled receptor
ENSMUSG00000056004	9330182L06Rik	RIKEN cDNA 9330182L06 gene	MGI:2443264	YES						YES	Other	other
ENSMUSG00000029095	Ablim2	actin-binding LIM protein 2	MGI:2385758		YES				YES		Cytoplasm	other
ENSMUSG00000025475	Adgra1	adhesion G protein-coupled receptor A1	MGI:1277167		YES				YES		Plasma Membrane	G-protein coupled receptor
ENSMUSG00000039546	Ajap1	adherens junction associated protein 1	MGI:2685419		YES				YES		Plasma Membrane	other
ENSMUSG00000022602	Arc	activity regulated cytoskeletal-associated protein	MGI:88067		YES				YES		Cytoplasm	other
ENSMUSG00000019467	Arhgef25	Rho guanine nucleotide exchange factor (GEF) 25	MGI:1277173		YES				YES		Cytoplasm	other
ENSMUSG00000025656	Arhgef9	CDC42 guanine nucleotide exchange factor (GEF) 9	MGI:2442233		YES				YES		Cytoplasm	other
ENSMUSG00000057897	Camk2b	calcium/calmodulin-dependent protein kinase II, beta	MGI:88257		YES				YES		Cytoplasm	kinase
ENSMUSG00000037979	Ccdc92	coiled-coil domain containing 92	MGI:106485		YES				YES		Cytoplasm	other
ENSMUSG00000031971	Ccsap	centriole, cilia and spindle associated protein	MGI:1920670		YES				YES		Cytoplasm	other
ENSMUSG00000000305	Cdh4	cadherin 4	MGI:99218		YES				YES		Plasma Membrane	other
ENSMUSG00000078695	Cisd3	CDGSH iron sulfur domain 3	MGI:101788		YES				YES		Cytoplasm	other
ENSMUSG00000039652	Cpeb3	cytoplasmic polyadenylation element binding protein 3	MGI:2443075		YES				YES		Cytoplasm	translation regulator
ENSMUSG00000030270	Cpne9	copine family member IX	MGI:2443052		YES				YES		Extracellular Space	other
ENSMUSG00000060843	Ctnna3	catenin (cadherin associated protein), alpha 3	MGI:2661445		YES				YES		Plasma Membrane	other
ENSMUSG00000036712	Cyld	cylindromatosis (turban tumor syndrome)	MGI:1921506		YES				YES		Nucleus	transcription regulator
ENSMUSG00000017132	Cyth1	cytohesin 1	MGI:1334257		YES				YES		Cytoplasm	other
ENSMUSG00000027797	Dclk1	doublecortin-like kinase 1	MGI:1330861		YES				YES		Other	kinase
ENSMUSG00000000881	Dlg3	discs, large homolog 3 (Drosophila)	MGI:1888986		YES				YES		Plasma Membrane	kinase
ENSMUSG00000036052	Dnajb5	DnaJ (Hsp40) homolog, subfamily B, member 5	MGI:1930018		YES				YES		Cytoplasm	other
ENSMUSG00000021131	Erh	enhancer of rudimentary homolog (Drosophila)	MGI:108089		YES				YES		Nucleus	other
ENSMUSG00000021750	Fam107a	family with sequence similarity 107, member A	MGI:3041256		YES				YES		Nucleus	other
ENSMUSG00000049119	Fam110b	family with sequence similarity 110, member B	MGI:1916593		YES				YES		Cytoplasm	other
ENSMUSG00000073805	Fam196a	family with sequence similarity 196, member A	MGI:3605068		YES				YES		Other	other
ENSMUSG00000000531	Grasp	GRP1 (general receptor for phosphoinositides 1)-associated scaffold protein	MGI:1860303		YES				YES		Plasma Membrane	other
ENSMUSG00000010825	Grid2ip	glutamate receptor, ionotropic, delta 2 (Grid2) interacting protein 1	MGI:2176213		YES				YES		Cytoplasm	other
ENSMUSG00000030098	Grip2	glutamate receptor interacting protein 2	MGI:2681173		YES				YES		Plasma Membrane	other
ENSMUSG00000078249	Hmga1-rs1	high mobility group AT-hook I, related sequence 1	MGI:96161		YES				YES		Nucleus	transcription regulator
ENSMUSG00000034275	Igsf9b	immunoglobulin superfamily, member 9B	MGI:2685354		YES				YES		Plasma Membrane	other
ENSMUSG00000001016	Ilf2	interleukin enhancer binding factor 2	MGI:1915031		YES				YES		Nucleus	transcription regulator
ENSMUSG00000033960	9430020K01Rik	RIKEN cDNA 9430020K01 gene	MGI:2685174		YES				YES		Plasma Membrane	other
ENSMUSG00000044216	Kcnj4	potassium inwardly-rectifying channel, subfamily J, member 4	MGI:104743		YES				YES		Plasma Membrane	ion channel
ENSMUSG00000046417	Lrrc75a	leucine rich repeat containing 75A	MGI:2682293		YES				YES		Other	other
ENSMUSG00000052581	Lrrtm4	leucine rich repeat transmembrane neuronal 4	MGI:2389180		YES				YES		Extracellular Space	other
ENSMUSG00000018819	Lsp1	lymphocyte specific 1	MGI:96832		YES				YES		Cytoplasm	other
ENSMUSG00000001089	Luzp1	leucine zipper protein 1	MGI:107629		YES				YES		Nucleus	other
ENSMUSG00000033900	Map9	microtubule-associated protein 9	MGI:2442208		YES				YES		Other	other
ENSMUSG00000053693	Mast1	microtubule associated serine/threonine kinase 1	MGI:1861901		YES				YES		Cytoplasm	kinase
ENSMUSG00000043557	Mdga1	MAM domain containing glycosylphosphatidylinositol anchor 1	MGI:1922012		YES				YES		Plasma Membrane	other
ENSMUSG00000029436	Mmp17	matrix metallopeptidase 17	MGI:1346076		YES				YES		Extracellular Space	peptidase
ENSMUSG00000021339	Mrs2	MRS2 magnesium homeostasis factor homolog (S. cerevisiae)	MGI:2685748		YES				YES		Cytoplasm	transporter
ENSMUSG00000061086	Myl4	myosin, light polypeptide 4	MGI:97267		YES				YES		Cytoplasm	other
ENSMUSG00000024300	Myo1f	myosin IF	MGI:107711		YES				YES		Cytoplasm	other
ENSMUSG00000027233	Patl2	protein associated with topoisomerase II homolog 2 (yeast)	MGI:1914828		YES				YES		Cytoplasm	translation regulator
ENSMUSG00000035383	Pmch	pro-melanin-concentrating hormone	MGI:97629		YES				YES		Extracellular Space	other
ENSMUSG00000040105	Ppapdc2	phosphatidic acid phosphatase type 2 domain containing 2	MGI:1921661		YES				YES		Other	phosphatase
ENSMUSG00000002731	Prkra	protein kinase, interferon inducible double stranded RNA dependent activator	MGI:1344375		YES				YES		Cytoplasm	other
ENSMUSG00000023484	Prph	peripherin	MGI:97774		YES				YES		Plasma Membrane	other
ENSMUSG00000034686	Prr7	proline rich 7 (synaptic)	MGI:3487246		YES				YES		Other	other
ENSMUSG00000006456	Rbm14	RNA binding motif protein 14	MGI:1929092		YES				YES		Nucleus	transcription regulator
ENSMUSG00000031134	Rbmx	RNA binding motif protein, X chromosome	MGI:1343044		YES				YES		Nucleus	other
ENSMUSG00000048758	Rpl29	ribosomal protein L29	MGI:99687		YES				YES		Cytoplasm	other
ENSMUSG00000049517	Rps23	ribosomal protein S23	MGI:1913725		YES				YES		Cytoplasm	translation regulator
ENSMUSG00000036781	Rps27l	ribosomal protein S27-like	MGI:1915191		YES				YES		Cytoplasm	translation regulator
ENSMUSG00000036371	Serbp1	serpine1 mRNA binding protein 1	MGI:1914120		YES				YES		Cytoplasm	other
ENSMUSG00000022623	Shank3	SH3/ankyrin domain gene 3	MGI:1930016		YES				YES		Plasma Membrane	other
ENSMUSG00000024068	Spast	spastin	MGI:1858896		YES				YES		Nucleus	enzyme
ENSMUSG00000004366	Sst	somatostatin	MGI:98326		YES				YES		Extracellular Space	other
ENSMUSG00000020115	Tbk1	TANK-binding kinase 1	MGI:1929658		YES				YES		Cytoplasm	kinase
ENSMUSG00000038517	Tbkbp1	TBK1 binding protein 1	MGI:1920424		YES				YES		Other	other
ENSMUSG00000084845	Tmem240	transmembrane protein 240	MGI:3648074		YES				YES		Other	other
ENSMUSG00000019961	Tmpo	thymopoietin	MGI:106920		YES				YES		Nucleus	other
ENSMUSG00000000296	Tpd52l1	tumor protein D52-like 1	MGI:1298386		YES				YES		Cytoplasm	other
ENSMUSG00000026556	Vangl2	vang-like 2 (van gogh, Drosophila)	MGI:2135272		YES				YES		Plasma Membrane	other
ENSMUSG00000031913	Vps4a	vacuolar protein sorting 4a (yeast)	MGI:1890520		YES				YES		Cytoplasm	enzyme
ENSMUSG00000031930	Wwp2	WW domain containing E3 ubiquitin protein ligase 2	MGI:1914144		YES				YES		Cytoplasm	enzyme
ENSMUSG00000022401	Xpnpep3	X-prolyl aminopeptidase (aminopeptidase P) 3, putative	MGI:2445217		YES				YES		Cytoplasm	peptidase
ENSMUSG00000028639	Ybx1	Y box protein 1	MGI:99146		YES				YES		Nucleus	transcription regulator
ENSMUSG00000060166	Zdhhc8	zinc finger, DHHC domain containing 8	MGI:1338012		YES				YES		Cytoplasm	enzyme
ENSMUSG00000041530	Ago1	argonaute RISC catalytic subunit 1	MGI:2446630		YES				YES		Cytoplasm	translation regulator
ENSMUSG00000045411	2410002F23Rik	RIKEN cDNA 2410002F23 gene	MGI:1914226		YES				YES		Other	other
ENSMUSG00000036046	5031439G07Rik	RIKEN cDNA 5031439G07 gene	MGI:2444899		YES				YES		Other	other
ENSMUSG00000029106	Add1	adducin 1 (alpha)	MGI:87918		YES				YES		Cytoplasm	other
ENSMUSG00000078139	AK157302	cDNA sequence AK157302	MGI:3574096		YES				YES		Cytoplasm	other
ENSMUSG00000021866	Anxa11	annexin A11	MGI:108481		YES				YES		Nucleus	other
ENSMUSG00000021824	Ap3m1	adaptor-related protein complex 3, mu 1 subunit	MGI:1929212		YES				YES		Cytoplasm	transporter
ENSMUSG00000063801	Ap3s2	adaptor-related protein complex 3, sigma 2 subunit	MGI:1337060		YES				YES		Cytoplasm	transporter
ENSMUSG00000032081	Apoc3	apolipoprotein C-III	MGI:88055		YES				YES		Extracellular Space	transporter
ENSMUSG00000001127	Araf	v-raf murine sarcoma 3611 viral oncogene homolog	MGI:88065		YES				YES		Cytoplasm	kinase
ENSMUSG00000054277	Arfgap3	ADP-ribosylation factor GTPase activating protein 3	MGI:1913501		YES				YES		Cytoplasm	transporter
ENSMUSG00000022799	Arhgap31	Rho GTPase activating protein 31	MGI:1333857		YES				YES		Cytoplasm	other
ENSMUSG00000023017	Asic1	acid-sensing (proton-gated) ion channel 1	MGI:1194915		YES				YES		Plasma Membrane	ion channel
ENSMUSG00000047507	Baiap3	BAI1-associated protein 3	MGI:2685783		YES				YES		Extracellular Space	other
ENSMUSG00000006464	Bbs1	Bardet-Biedl syndrome 1 (human)	MGI:1277215		YES				YES		Extracellular Space	other
ENSMUSG00000036896	C1qc	complement component 1, q subcomponent, C chain	MGI:88225		YES				YES		Extracellular Space	other
ENSMUSG00000036377	C530008M17Rik	RIKEN cDNA C530008M17 gene	MGI:2444817		YES				YES		Other	other
ENSMUSG00000053819	Camk2d	calcium/calmodulin-dependent protein kinase II, delta	MGI:1341265		YES				YES		Cytoplasm	kinase
ENSMUSG00000029471	Camkk2	calcium/calmodulin-dependent protein kinase kinase 2, beta	MGI:2444812		YES				YES		Cytoplasm	kinase
ENSMUSG00000034471	Caskin2	CASK-interacting protein 2	MGI:2157062		YES				YES		Cytoplasm	other
ENSMUSG00000040380	Cbln3	cerebellin 3 precursor protein	MGI:1889286		YES				YES		Extracellular Space	other
ENSMUSG00000022428	Cby1	chibby homolog 1 (Drosophila)	MGI:1920989		YES				YES		Cytoplasm	other
ENSMUSG00000031150	Ccdc120	coiled-coil domain containing 120	MGI:1859619		YES				YES		Other	other
ENSMUSG00000041609	Ccdc64	coiled-coil domain containing 64	MGI:1922915		YES				YES		Cytoplasm	other
ENSMUSG00000032878	Ccdc85a	coiled-coil domain containing 85A	MGI:2445069		YES				YES		Other	other
ENSMUSG00000000378	Ccm2	cerebral cavernous malformation 2	MGI:2384924		YES				YES		Cytoplasm	other
ENSMUSG00000023932	Cdc5l	cell division cycle 5-like (S. pombe)	MGI:1918952		YES				YES		Nucleus	other
ENSMUSG00000050840	Cdh20	cadherin 20	MGI:1346069		YES				YES		Plasma Membrane	other
ENSMUSG00000027350	Chgb	chromogranin B	MGI:88395		YES				YES		Extracellular Space	other
ENSMUSG00000036550	Cnot1	CCR4-NOT transcription complex, subunit 1	MGI:2442402		YES				YES		Cytoplasm	other
ENSMUSG00000036103	Colec12	collectin sub-family member 12	MGI:2152907		YES				YES		Plasma Membrane	transmembrane receptor
ENSMUSG00000034807	Colgalt1	collagen beta(1-O)galactosyltransferase 1	MGI:1924348		YES				YES		Cytoplasm	other
ENSMUSG00000023020	Cox14	cytochrome c oxidase assembly protein 14	MGI:1913629		YES				YES		Cytoplasm	other
ENSMUSG00000032564	Cpne4	copine IV	MGI:1921270		YES				YES		Cytoplasm	other
ENSMUSG00000034820	Cpsf7	cleavage and polyadenylation specific factor 7	MGI:1917826		YES				YES		Nucleus	other
ENSMUSG00000062127	Cttnbp2nl	CTTNBP2 N-terminal like	MGI:1933137		YES				YES		Cytoplasm	other
ENSMUSG00000022150	Dab2	disabled 2, mitogen-responsive phosphoprotein	MGI:109175		YES				YES		Plasma Membrane	other
ENSMUSG00000034974	Dapk3	death-associated protein kinase 3	MGI:1203520		YES				YES		Cytoplasm	kinase
ENSMUSG00000053289	Ddx10	DEAD (Asp-Glu-Ala-Asp) box polypeptide 10	MGI:1924841		YES				YES		Nucleus	enzyme
ENSMUSG00000040620	Dhx33	DEAH (Asp-Glu-Ala-His) box polypeptide 33	MGI:2445102		YES				YES		Nucleus	enzyme
ENSMUSG00000044447	Dock5	dedicator of cytokinesis 5	MGI:2652871		YES				YES		Cytoplasm	other
ENSMUSG00000005610	Eif4g2	eukaryotic translation initiation factor 4, gamma 2	MGI:109207		YES				YES		Cytoplasm	translation regulator
ENSMUSG00000003410	Elavl3	ELAV (embryonic lethal, abnormal vision, Drosophila)-like 3 (Hu antigen C)	MGI:109157		YES				YES		Nucleus	other
ENSMUSG00000023960	Enpp5	ectonucleotide pyrophosphatase/phosphodiesterase 5	MGI:1933830		YES				YES		Extracellular Space	enzyme
ENSMUSG00000009079	Ewsr1	Ewing sarcoma breakpoint region 1	MGI:99960		YES				YES		Nucleus	other
ENSMUSG00000027963	Extl2	exostoses (multiple)-like 2	MGI:1889574		YES				YES		Cytoplasm	enzyme
ENSMUSG00000041685	Fcho2	FCH domain only 2	MGI:3505790		YES				YES		Cytoplasm	other
ENSMUSG00000028001	Fga	fibrinogen alpha chain	MGI:1316726		YES				YES		Extracellular Space	other
ENSMUSG00000033860	Fgg	fibrinogen gamma chain	MGI:95526		YES				YES		Extracellular Space	other
ENSMUSG00000051379	Flrt3	fibronectin leucine rich transmembrane protein 3	MGI:1918686		YES				YES		Plasma Membrane	other
ENSMUSG00000030795	Fus	fused in sarcoma	MGI:1353633		YES				YES		Nucleus	transcription regulator
ENSMUSG00000018583	G3bp1	GTPase activating protein (SH3 domain) binding protein 1	MGI:1351465		YES				YES		Nucleus	enzyme
ENSMUSG00000030161	Gabarapl1	gamma-aminobutyric acid (GABA) A receptor-associated protein-like 1	MGI:1914980		YES				YES		Cytoplasm	other
ENSMUSG00000033751	Gadd45gip1	growth arrest and DNA-damage-inducible, gamma interacting protein 1	MGI:1914947		YES				YES		Nucleus	other
ENSMUSG00000025858	Get4	golgi to ER traffic protein 4 homolog (S. cerevisiae)	MGI:1914854		YES				YES		Cytoplasm	other
ENSMUSG00000027573	Gid8	GID complex subunit 8 homolog (S. cerevisiae)	MGI:1923675		YES				YES		Nucleus	other
ENSMUSG00000021552	Gkap1	G kinase anchoring protein 1	MGI:1891694		YES				YES		Cytoplasm	other
ENSMUSG00000050490	Gm8394	predicted gene 8394	MGI:3647964		YES				YES		Other	other
ENSMUSG00000003378	Grik5	glutamate receptor, ionotropic, kainate 5 (gamma 2)	MGI:95818		YES				YES		Plasma Membrane	ion channel
ENSMUSG00000026959	Grin1	glutamate receptor, ionotropic, NMDA1 (zeta 1)	MGI:95819		YES				YES		Plasma Membrane	ion channel
ENSMUSG00000046182	Gsg1l	GSG1-like	MGI:2685483		YES				YES		Plasma Membrane	other
ENSMUSG00000006930	Hap1	huntingtin-associated protein 1	MGI:1261831		YES				YES		Cytoplasm	other
ENSMUSG00000060373	Hnrnpc	heterogeneous nuclear ribonucleoprotein C	MGI:107795		YES				YES		Nucleus	other
ENSMUSG00000028759	Hp1bp3	heterochromatin protein 1, binding protein 3	MGI:109369		YES				YES		Nucleus	other
ENSMUSG00000020279	Il9r	interleukin 9 receptor	MGI:96564		YES				YES		Plasma Membrane	transmembrane receptor
ENSMUSG00000024187	Itfg3	integrin alpha FG-GAP repeat containing 3	MGI:2146854		YES				YES		Plasma Membrane	other
ENSMUSG00000053519	Kcnip1	Kv channel-interacting protein 1	MGI:1917607		YES				YES		Plasma Membrane	ion channel
ENSMUSG00000003779	Kif20a	kinesin family member 20A	MGI:1201682		YES				YES		Cytoplasm	transporter
ENSMUSG00000000600	Krit1	KRIT1, ankyrin repeat containing	MGI:1930618		YES				YES		Plasma Membrane	other
ENSMUSG00000020585	Laptm4a	lysosomal-associated protein transmembrane 4A	MGI:108017		YES				YES		Cytoplasm	other
ENSMUSG00000037353	Letmd1	LETM1 domain containing 1	MGI:1915864		YES				YES		Plasma Membrane	other
ENSMUSG00000042873	Lhfpl4	lipoma HMGIC fusion partner-like protein 4	MGI:3057108		YES				YES		Other	other
ENSMUSG00000062075	Lmnb2	lamin B2	MGI:96796		YES				YES		Nucleus	other
ENSMUSG00000040563	Lppr2	lipid phosphate phosphatase-related protein type 2	MGI:2384575		YES				YES		Other	phosphatase
ENSMUSG00000022801	Lrch3	leucine-rich repeats and calponin homology (CH) domain containing 3	MGI:1917394		YES				YES		Cytoplasm	other
ENSMUSG00000042846	Lrrtm3	leucine rich repeat transmembrane neuronal 3	MGI:2389177		YES				YES		Other	other
ENSMUSG00000055003	Lrtm2	leucine-rich repeats and transmembrane domains 2	MGI:2141485		YES				YES		Other	other
ENSMUSG00000043807	Ly6g5b	lymphocyte antigen 6 complex, locus G5B	MGI:2385809		YES				YES		Other	other
ENSMUSG00000034751	Mast4	microtubule associated serine/threonine kinase family member 4	MGI:1918885		YES				YES		Other	kinase
ENSMUSG00000018076	Med13l	mediator complex subunit 13-like	MGI:2670178		YES				YES		Nucleus	other
ENSMUSG00000070462	Mesdc1	mesoderm development candidate 1	MGI:1891420		YES				YES		Other	other
ENSMUSG00000032517	Mobp	myelin-associated oligodendrocytic basic protein	MGI:108511		YES				YES		Cytoplasm	other
ENSMUSG00000044018	Mrpl50	mitochondrial ribosomal protein L50	MGI:107329		YES				YES		Cytoplasm	other
ENSMUSG00000049230	Gm9833	predicted gene 9833	MGI:3641855		YES				YES		Other	other
ENSMUSG00000035285	Nat14	N-acetyltransferase 14	MGI:3039561		YES				YES		Extracellular Space	other
ENSMUSG00000050321	Neto1	neuropilin (NRP) and tolloid (TLL)-like 1	MGI:2180216		YES				YES		Extracellular Space	other
ENSMUSG00000036902	Neto2	neuropilin (NRP) and tolloid (TLL)-like 2	MGI:1921763		YES				YES		Plasma Membrane	other
ENSMUSG00000009073	Nf2	neurofibromatosis 2	MGI:97307		YES				YES		Plasma Membrane	other
ENSMUSG00000032606	Nicn1	nicolin 1	MGI:1913507		YES				YES		Nucleus	other
ENSMUSG00000078532	Nkain1	Na+/K+ transporting ATPase interacting 1	MGI:1914399		YES				YES		Plasma Membrane	other
ENSMUSG00000056209	Npm3	nucleoplasmin 3	MGI:894653		YES				YES		Nucleus	other
ENSMUSG00000044287	Nrn1l	neuritin 1-like	MGI:2443642		YES				YES		Other	other
ENSMUSG00000036992	Nxt1	NTF2-related export protein 1	MGI:1929619		YES				YES		Nucleus	transporter
ENSMUSG00000045348	Nyap1	neuronal tyrosine-phosphorylated phosphoinositide 3-kinase adaptor 1	MGI:2443880		YES				YES		Other	other
ENSMUSG00000031592	Pcm1	pericentriolar material 1	MGI:1277958		YES				YES		Cytoplasm	other
ENSMUSG00000021140	Pcnx	pecanex homolog (Drosophila)	MGI:1891924		YES				YES		Plasma Membrane	other
ENSMUSG00000054874	Pcnxl3	pecanex-like 3 (Drosophila)	MGI:1861733		YES				YES		Other	other
ENSMUSG00000025137	Pcyt2	phosphate cytidylyltransferase 2, ethanolamine	MGI:1915921		YES				YES		Cytoplasm	enzyme
ENSMUSG00000002006	Pdzd4	PDZ domain containing 4	MGI:2443483		YES				YES		Cytoplasm	other
ENSMUSG00000074305	Peak1	pseudopodium-enriched atypical kinase 1	MGI:2442366		YES				YES		Plasma Membrane	kinase
ENSMUSG00000042275	Pelo	pelota homolog (Drosophila)	MGI:2145154		YES				YES		Nucleus	other
ENSMUSG00000035395	Pet2	plasmacytoma expressed transcript 2	MGI:101758		YES				YES		Other	other
ENSMUSG00000041417	Pik3r1	phosphatidylinositol 3-kinase, regulatory subunit, polypeptide 1 (p85 alpha)	MGI:97583		YES				YES		Cytoplasm	kinase
ENSMUSG00000028126	Pip5k1a	phosphatidylinositol-4-phosphate 5-kinase, type 1 alpha	MGI:107929		YES				YES		Cytoplasm	kinase
ENSMUSG00000026179	Pnkd	paroxysmal nonkinesiogenic dyskinesia	MGI:1930773		YES				YES		Nucleus	other
ENSMUSG00000045731	Pnoc	prepronociceptin	MGI:105308		YES				YES		Extracellular Space	other
ENSMUSG00000026181	Ppm1f	protein phosphatase 1F (PP2C domain containing)	MGI:1918464		YES				YES		Cytoplasm	phosphatase
ENSMUSG00000073557	Ppp1r12b	protein phosphatase 1, regulatory (inhibitor) subunit 12B	MGI:1916417		YES				YES		Cytoplasm	other
ENSMUSG00000040472	Rabggta	Rab geranylgeranyl transferase, a subunit	MGI:1860443		YES				YES		Extracellular Space	enzyme
ENSMUSG00000022246	Rai14	retinoic acid induced 14	MGI:1922896		YES				YES		Nucleus	transcription regulator
ENSMUSG00000029602	Rasal1	RAS protein activator like 1 (GAP1 like)	MGI:1330842		YES				YES		Cytoplasm	other
ENSMUSG00000030134	Rasgef1a	RasGEF domain family, member 1A	MGI:1917977		YES				YES		Other	other
ENSMUSG00000027347	Rasgrp1	RAS guanyl releasing protein 1	MGI:1314635		YES				YES		Cytoplasm	other
ENSMUSG00000031167	Rbm3	RNA binding motif protein 3	MGI:1099460		YES				YES		Cytoplasm	other
ENSMUSG00000022176	Rem2	rad and gem related GTP binding protein 2	MGI:2155260		YES				YES		Plasma Membrane	enzyme
ENSMUSG00000002458	Rgs19	regulator of G-protein signaling 19	MGI:1915153		YES				YES		Cytoplasm	other
ENSMUSG00000035226	Rims4	regulating synaptic membrane exocytosis 4	MGI:2674366		YES				YES		Plasma Membrane	other
ENSMUSG00000050357	Rltpr	RGD motif, leucine rich repeats, tropomodulin domain and proline-rich containing	MGI:2685431		YES				YES		Plasma Membrane	other
ENSMUSG00000010086	Rnf112	ring finger protein 112	MGI:106611		YES				YES		Nucleus	transcription regulator
ENSMUSG00000042790	Rnf214	ring finger protein 214	MGI:2444451		YES				YES		Other	other
ENSMUSG00000059291	Rpl11	ribosomal protein L11	MGI:1914275		YES				YES		Cytoplasm	other
ENSMUSG00000060636	Rpl35a	ribosomal protein L35A	MGI:1928894		YES				YES		Cytoplasm	other
ENSMUSG00000003644	Rps6ka1	ribosomal protein S6 kinase polypeptide 1	MGI:104558		YES				YES		Cytoplasm	kinase
ENSMUSG00000027429	Sec23b	SEC23B (S. cerevisiae)	MGI:1350925		YES				YES		Extracellular Space	transporter
ENSMUSG00000004631	Sgce	sarcoglycan, epsilon	MGI:1329042		YES				YES		Plasma Membrane	other
ENSMUSG00000001995	Sipa1l2	signal-induced proliferation-associated 1 like 2	MGI:2676970		YES				YES		Other	other
ENSMUSG00000041133	Smc1a	structural maintenance of chromosomes 1A	MGI:1344345		YES				YES		Nucleus	transporter
ENSMUSG00000021039	Snw1	SNW domain containing 1	MGI:1913604		YES				YES		Nucleus	transcription regulator
ENSMUSG00000031626	Sorbs2	sorbin and SH3 domain containing 2	MGI:1924574		YES				YES		Plasma Membrane	other
ENSMUSG00000044352	Sowaha	sosondowah ankyrin repeat domain family member A	MGI:2687280		YES				YES		Other	other
ENSMUSG00000033594	Spata2l	spermatogenesis associated 2-like	MGI:1926029		YES				YES		Other	other
ENSMUSG00000021917	Spcs1	signal peptidase complex subunit 1 homolog (S. cerevisiae)	MGI:1916269		YES				YES		Cytoplasm	peptidase
ENSMUSG00000079108	Srp54b	signal recognition particle 54B	MGI:3714357		YES				YES		#N/A	#N/A
ENSMUSG00000054453	Sytl5	synaptotagmin-like 5	MGI:2668451		YES				YES		Other	other
ENSMUSG00000034412	Tbc1d10a	TBC1 domain family, member 10a	MGI:2144164		YES				YES		Plasma Membrane	other
ENSMUSG00000038079	Tmem237	transmembrane protein 237	MGI:2138365		YES				YES		Other	other
ENSMUSG00000028826	Tmem57	transmembrane protein 57	MGI:1913396		YES				YES		Nucleus	other
ENSMUSG00000014353	Tmem87b	transmembrane protein 87B	MGI:1919727		YES				YES		Other	other
ENSMUSG00000049775	Tmsb4x	thymosin, beta 4, X chromosome	MGI:99510		YES				YES		Cytoplasm	other
ENSMUSG00000005674	Tomm40l	translocase of outer mitochondrial membrane 40 homolog-like (yeast)	MGI:3589112		YES				YES		Cytoplasm	other
ENSMUSG00000078713	Tomm5	translocase of outer mitochondrial membrane 5 homolog (yeast)	MGI:1915762		YES				YES		Cytoplasm	other
ENSMUSG00000033475	Tomm6	translocase of outer mitochondrial membrane 6 homolog (yeast)	MGI:1913369		YES				YES		Cytoplasm	other
ENSMUSG00000048707	Tprn	taperin	MGI:2139535		YES				YES		Extracellular Space	other
ENSMUSG00000021188	Trip11	thyroid hormone receptor interactor 11	MGI:1924393		YES				YES		Cytoplasm	transcription regulator
ENSMUSG00000026510	Trp53bp2	transformation related protein 53 binding protein 2	MGI:2138319		YES				YES		Nucleus	other
ENSMUSG00000042734	Ttc9	tetratricopeptide repeat domain 9	MGI:1916730		YES				YES		Extracellular Space	other
ENSMUSG00000043091	Tuba1c	tubulin, alpha 1C	MGI:1095409		YES				YES		Cytoplasm	other
ENSMUSG00000030137	Tuba8	tubulin, alpha 8	MGI:1858225		YES				YES		Cytoplasm	other
ENSMUSG00000000759	Tubgcp3	tubulin, gamma complex associated protein 3	MGI:2183752		YES				YES		Cytoplasm	other
ENSMUSG00000034485	Uaca	uveal autoantigen with coiled-coil domains and ankyrin repeats	MGI:1919815		YES				YES		Cytoplasm	other
ENSMUSG00000052981	Ube2ql1	ubiquitin-conjugating enzyme E2Q family-like 1	MGI:1924230		YES				YES		Nucleus	other
ENSMUSG00000009741	Ubp1	upstream binding protein 1	MGI:104889		YES				YES		Cytoplasm	transcription regulator
ENSMUSG00000020923	Ubtf	upstream binding transcription factor, RNA polymerase I	MGI:98512		YES				YES		Nucleus	transcription regulator
ENSMUSG00000028456	Unc13b	unc-13 homolog B (C. elegans)	MGI:1342278		YES				YES		Cytoplasm	other
ENSMUSG00000021198	Unc79	unc-79 homolog (C. elegans)	MGI:2684729		YES				YES		Other	other
ENSMUSG00000039929	Urb1	URB1 ribosome biogenesis 1 homolog (S. cerevisiae)	MGI:2146468		YES				YES		Nucleus	other
ENSMUSG00000039701	Usp53	ubiquitin specific peptidase 53	MGI:2139607		YES				YES		Extracellular Space	enzyme
ENSMUSG00000027363	Usp8	ubiquitin specific peptidase 8	MGI:1934029		YES				YES		Cytoplasm	peptidase
ENSMUSG00000030403	Vasp	vasodilator-stimulated phosphoprotein	MGI:109268		YES				YES		Plasma Membrane	other
ENSMUSG00000066278	Vps37b	vacuolar protein sorting 37B (yeast)	MGI:1916724		YES				YES		Cytoplasm	other
ENSMUSG00000021994	Wnt5a	wingless-type MMTV integration site family, member 5A	MGI:98958		YES				YES		Extracellular Space	cytokine
ENSMUSG00000022390	Zc3h7b	zinc finger CCCH type containing 7B	MGI:1328310		YES				YES		Nucleus	other
ENSMUSG00000043629	1700019D03Rik	RIKEN cDNA 1700019D03 gene	MGI:1914330		YES				YES		Other	other
ENSMUSG00000087260	Lamtor5	late endosomal/lysosomal adaptor, MAPK and MTOR activator 5	MGI:1915826		YES				YES		Cytoplasm	other
ENSMUSG00000028953	Abcf2	ATP-binding cassette, sub-family F (GCN20), member 2	MGI:1351657		YES				YES		Cytoplasm	transporter
ENSMUSG00000069833	Ahnak	AHNAK nucleoprotein (desmoyokin)	MGI:1316648		YES				YES		Nucleus	other
ENSMUSG00000072812	Ahnak2	AHNAK nucleoprotein 2	MGI:2144831		YES				YES		Cytoplasm	other
ENSMUSG00000036591	Arhgap21	Rho GTPase activating protein 21	MGI:1918685		YES				YES		Cytoplasm	other
ENSMUSG00000049804	Armcx4	armadillo repeat containing, X-linked 4	MGI:2147887		YES				YES		Other	other
ENSMUSG00000042605	Atxn2	ataxin 2	MGI:1277223		YES				YES		Nucleus	other
ENSMUSG00000013523	Bcas1	breast carcinoma amplified sequence 1	MGI:1924210		YES				YES		Plasma Membrane	other
ENSMUSG00000030279	C2cd5	C2 calcium-dependent domain containing 5	MGI:1921991		YES				YES		Cytoplasm	other
ENSMUSG00000057914	Cacnb2	calcium channel, voltage-dependent, beta 2 subunit	MGI:894644		YES				YES		Plasma Membrane	ion channel
ENSMUSG00000029761	Cald1	caldesmon 1	MGI:88250		YES				YES		Plasma Membrane	other
ENSMUSG00000031012	Cask	calcium/calmodulin-dependent serine protein kinase (MAGUK family)	MGI:1309489		YES				YES		Plasma Membrane	kinase
ENSMUSG00000026312	Cdh7	cadherin 7, type 2	MGI:2442792		YES				YES		Plasma Membrane	other
ENSMUSG00000025370	Cdh9	cadherin 9	MGI:107433		YES				YES		Plasma Membrane	other
ENSMUSG00000046691	Chtf8	CTF8, chromosome transmission fidelity factor 8	MGI:2443370		YES				YES		Cytoplasm	other
ENSMUSG00000058897	Col25a1	collagen, type XXV, alpha 1	MGI:1924268		YES				YES		Cytoplasm	other
ENSMUSG00000034361	Cpne2	copine II	MGI:2387578		YES				YES		Cytoplasm	other
ENSMUSG00000018001	Cyth3	cytohesin 3	MGI:1335107		YES				YES		Cytoplasm	other
ENSMUSG00000078794	Dact3	dapper homolog 3, antagonist of beta-catenin (xenopus)	MGI:3654828		YES				YES		Cytoplasm	other
ENSMUSG00000021559	Dapk1	death associated protein kinase 1	MGI:1916885		YES				YES		Cytoplasm	kinase
ENSMUSG00000049354	Dcaf7	DDB1 and CUL4 associated factor 7	MGI:1919083		YES				YES		Cytoplasm	other
ENSMUSG00000059213	Ddn	dendrin	MGI:108101		YES				YES		Plasma Membrane	other
ENSMUSG00000038665	Dgki	diacylglycerol kinase, iota	MGI:2443430		YES				YES		Cytoplasm	kinase
ENSMUSG00000029169	Dhx15	DEAH (Asp-Glu-Ala-His) box polypeptide 15	MGI:1099786		YES				YES		Nucleus	enzyme
ENSMUSG00000042699	Dhx9	DEAH (Asp-Glu-Ala-His) box polypeptide 9	MGI:108177		YES				YES		Nucleus	enzyme
ENSMUSG00000028035	Dnajb4	DnaJ (Hsp40) homolog, subfamily B, member 4	MGI:1914285		YES				YES		Nucleus	other
ENSMUSG00000024350	Dnajc18	DnaJ (Hsp40) homolog, subfamily C, member 18	MGI:1923844		YES				YES		Other	enzyme
ENSMUSG00000038608	Dock10	dedicator of cytokinesis 10	MGI:2146320		YES				YES		Cytoplasm	other
ENSMUSG00000001229	Dpp9	dipeptidylpeptidase 9	MGI:2443967		YES				YES		Cytoplasm	peptidase
ENSMUSG00000022897	Dyrk1a	dual-specificity tyrosine-(Y)-phosphorylation regulated kinase 1a	MGI:1330299		YES				YES		Nucleus	kinase
ENSMUSG00000027810	Eif2a	eukaryotic translation initiation factor 2A	MGI:1098684		YES				YES		Cytoplasm	translation regulator
ENSMUSG00000031029	Eif3f	eukaryotic translation initiation factor 3, subunit F	MGI:1913335		YES				YES		Cytoplasm	translation regulator
ENSMUSG00000058655	Eif4b	eukaryotic translation initiation factor 4B	MGI:95304		YES				YES		Cytoplasm	translation regulator
ENSMUSG00000015337	Endog	endonuclease G	MGI:1261433		YES				YES		Cytoplasm	enzyme
ENSMUSG00000028434	Epb4.1l4b	erythrocyte protein band 4.1 like 4b	MGI:1859149		YES				YES		Cytoplasm	transporter
ENSMUSG00000053799	Exoc6	exocyst complex component 6	MGI:1351611		YES				YES		Plasma Membrane	transporter
ENSMUSG00000002017	Fam98a	family with sequence similarity 98, member A	MGI:1919972		YES				YES		Other	other
ENSMUSG00000030759	Far1	fatty acyl CoA reductase 1	MGI:1914670		YES				YES		Cytoplasm	enzyme
ENSMUSG00000036585	Fgf1	fibroblast growth factor 1	MGI:95515		YES				YES		Extracellular Space	growth factor
ENSMUSG00000026841	Fibcd1	fibrinogen C domain containing 1	MGI:2138953		YES				YES		Other	other
ENSMUSG00000026657	Frmd4a	FERM domain containing 4A	MGI:1919850		YES				YES		Plasma Membrane	other
ENSMUSG00000042425	Frmpd3	FERM and PDZ domain containing 3	MGI:3646547		YES				YES		Other	other
ENSMUSG00000021065	Fut8	fucosyltransferase 8	MGI:1858901		YES				YES		Cytoplasm	enzyme
ENSMUSG00000025241	Fyco1	FYVE and coiled-coil domain containing 1	MGI:107277		YES				YES		Cytoplasm	other
ENSMUSG00000034201	Gas2l1	growth arrest-specific 2 like 1	MGI:1926176		YES				YES		Cytoplasm	other
ENSMUSG00000022103	Gfra2	glial cell line derived neurotrophic factor family receptor alpha 2	MGI:1195462		YES				YES		Plasma Membrane	transmembrane receptor
ENSMUSG00000028020	Glrb	glycine receptor, beta subunit	MGI:95751		YES				YES		Plasma Membrane	ion channel
ENSMUSG00000043384	Gprasp1	G protein-coupled receptor associated sorting protein 1	MGI:1917418		YES				YES		Cytoplasm	transporter
ENSMUSG00000071531	Gprin2	G protein regulated inducer of neurite outgrowth 2	MGI:2444560		YES				YES		Other	other
ENSMUSG00000020734	Grin2c	glutamate receptor, ionotropic, NMDA2C (epsilon 3)	MGI:95822		YES				YES		Plasma Membrane	ion channel
ENSMUSG00000034813	Grip1	glutamate receptor interacting protein 1	MGI:1921303		YES				YES		Plasma Membrane	transcription regulator
ENSMUSG00000035376	Hacd2	3-hydroxyacyl-CoA dehydratase 2	MGI:1918007		YES				YES		Cytoplasm	phosphatase
ENSMUSG00000004894	Hapln2	hyaluronan and proteoglycan link protein 2	MGI:2137300		YES				YES		Extracellular Space	other
ENSMUSG00000015165	Hnrnpl	heterogeneous nuclear ribonucleoprotein L	MGI:104816		YES				YES		Nucleus	other
ENSMUSG00000026925	Inpp5e	inositol polyphosphate-5-phosphatase E	MGI:1927753		YES				YES		Cytoplasm	phosphatase
ENSMUSG00000022208	Jph4	junctophilin 4	MGI:2443113		YES				YES		Cytoplasm	other
ENSMUSG00000061751	Kalrn	kalirin, RhoGEF kinase	MGI:2685385		YES				YES		Cytoplasm	kinase
ENSMUSG00000028790	Khdrbs1	KH domain containing, RNA binding, signal transduction associated 1	MGI:893579		YES				YES		Nucleus	transcription regulator
ENSMUSG00000046312	AI464131	expressed sequence AI464131	MGI:2140300		YES				YES		Nucleus	other
ENSMUSG00000050390	C77080	expressed sequence C77080	MGI:2140651		YES				YES		Other	other
ENSMUSG00000020668	Kif3c	kinesin family member 3C	MGI:107979		YES				YES		Cytoplasm	other
ENSMUSG00000066129	Kndc1	kinase non-catalytic C-lobe domain (KIND) containing 1	MGI:1923734		YES				YES		Plasma Membrane	other
ENSMUSG00000021843	Ktn1	kinectin 1	MGI:109153		YES				YES		Cytoplasm	other
ENSMUSG00000036560	Lgi4	leucine-rich repeat LGI family, member 4	MGI:2180197		YES				YES		Extracellular Space	other
ENSMUSG00000051067	Lingo3	leucine rich repeat and Ig domain containing 3	MGI:3609246		YES				YES		Other	other
ENSMUSG00000022802	Lmln	leishmanolysin-like (metallopeptidase M8 family)	MGI:2444736		YES				YES		Plasma Membrane	peptidase
ENSMUSG00000068015	Lrch1	leucine-rich repeats and calponin homology (CH) domain containing 1	MGI:2443390		YES				YES		Other	other
ENSMUSG00000063297	Luzp2	leucine zipper protein 2	MGI:1889615		YES				YES		Other	other
ENSMUSG00000025151	Maged1	melanoma antigen, family D, 1	MGI:1930187		YES				YES		Plasma Membrane	transcription regulator
ENSMUSG00000052539	Magi3	membrane associated guanylate kinase, WW and PDZ domain containing 3	MGI:1923484		YES				YES		Cytoplasm	kinase
ENSMUSG00000002948	Map2k7	mitogen-activated protein kinase kinase 7	MGI:1346871		YES				YES		Cytoplasm	kinase
ENSMUSG00000019996	Map7	microtubule-associated protein 7	MGI:1328328		YES				YES		Cytoplasm	other
ENSMUSG00000031833	Mast3	microtubule associated serine/threonine kinase 3	MGI:2683541		YES				YES		Other	kinase
ENSMUSG00000016995	Matn4	matrilin 4	MGI:1328314		YES				YES		Extracellular Space	other
ENSMUSG00000021112	Mpp5	membrane protein, palmitoylated 5 (MAGUK p55 subfamily member 5)	MGI:1927339		YES				YES		Plasma Membrane	kinase
ENSMUSG00000023939	Mrpl14	mitochondrial ribosomal protein L14	MGI:1333864		YES				YES		Cytoplasm	other
ENSMUSG00000035772	Mrps2	mitochondrial ribosomal protein S2	MGI:2153089		YES				YES		Cytoplasm	other
ENSMUSG00000021731	Mrps30	mitochondrial ribosomal protein S30	MGI:1926237		YES				YES		Cytoplasm	enzyme
ENSMUSG00000069769	Msi2	musashi RNA-binding protein 2	MGI:1923876		YES				YES		Cytoplasm	other
ENSMUSG00000032220	Myo1e	myosin IE	MGI:106621		YES				YES		Cytoplasm	enzyme
ENSMUSG00000033577	Myo6	myosin VI	MGI:104785		YES				YES		Cytoplasm	other
ENSMUSG00000039585	Myo9a	myosin IXa	MGI:107735		YES				YES		Cytoplasm	enzyme
ENSMUSG00000034000	Neu4	sialidase 4	MGI:2661364		YES				YES		Cytoplasm	enzyme
ENSMUSG00000039103	Nexn	nexilin	MGI:1916060		YES				YES		Plasma Membrane	other
ENSMUSG00000060275	Nrg2	neuregulin 2	MGI:1098246		YES				YES		Extracellular Space	growth factor
ENSMUSG00000035513	Ntng2	netrin G2	MGI:2159341		YES				YES		Plasma Membrane	other
ENSMUSG00000031754	Nudt21	nudix (nucleoside diphosphate linked moiety X)-type motif 21	MGI:1915469		YES				YES		Nucleus	other
ENSMUSG00000044252	Osbpl1a	oxysterol binding protein-like 1A	MGI:1927551		YES				YES		Cytoplasm	other
ENSMUSG00000074923	Pak6	p21 protein (Cdc42/Rac)-activated kinase 6	MGI:2679420		YES				YES		Cytoplasm	kinase
ENSMUSG00000051242	Pcdhb9	protocadherin beta 9	MGI:2136744		YES				YES		Plasma Membrane	other
ENSMUSG00000021699	Pde4d	phosphodiesterase 4D, cAMP specific	MGI:99555		YES				YES		Cytoplasm	enzyme
ENSMUSG00000021684	Pde8b	phosphodiesterase 8B	MGI:2443999		YES				YES		Cytoplasm	enzyme
ENSMUSG00000041119	Pde9a	phosphodiesterase 9A	MGI:1277179		YES				YES		Cytoplasm	enzyme
ENSMUSG00000024960	Plcb3	phospholipase C, beta 3	MGI:104778		YES				YES		Cytoplasm	enzyme
ENSMUSG00000027695	Pld1	phospholipase D1	MGI:109585		YES				YES		Cytoplasm	enzyme
ENSMUSG00000045659	Plekha7	pleckstrin homology domain containing, family A member 7	MGI:2445094		YES				YES		Cytoplasm	other
ENSMUSG00000017843	Ppp2r5c	protein phosphatase 2, regulatory subunit B', gamma	MGI:1349475		YES				YES		Cytoplasm	other
ENSMUSG00000079104	Prps1l3	phosphoribosyl pyrophosphate synthetase 1-like 3	MGI:3779453		YES				YES		Other	kinase
ENSMUSG00000006498	Ptbp1	polypyrimidine tract binding protein 1	MGI:97791		YES				YES		Nucleus	enzyme
ENSMUSG00000028909	Ptpru	protein tyrosine phosphatase, receptor type, U	MGI:1321151		YES				YES		Plasma Membrane	phosphatase
ENSMUSG00000024096	Ralbp1	ralA binding protein 1	MGI:108466		YES				YES		Cytoplasm	enzyme
ENSMUSG00000028292	Rars2	arginyl-tRNA synthetase 2, mitochondrial	MGI:1923596		YES				YES		Cytoplasm	enzyme
ENSMUSG00000032946	Rasgrp2	RAS, guanyl releasing protein 2	MGI:1333849		YES				YES		Cytoplasm	other
ENSMUSG00000035469	Rcbtb1	regulator of chromosome condensation (RCC1) and BTB (POZ) domain containing protein 1	MGI:1918580		YES				YES		Nucleus	other
ENSMUSG00000031320	Rps4x	ribosomal protein S4, X-linked	MGI:98158		YES				YES		Cytoplasm	other
ENSMUSG00000050079	Rspry1	ring finger and SPRY domain containing 1	MGI:1914860		YES				YES		Other	other
ENSMUSG00000000339	Rtca	RNA 3'-terminal phosphate cyclase	MGI:1913618		YES				YES		Nucleus	enzyme
ENSMUSG00000043811	Rtn4r	reticulon 4 receptor	MGI:2136886		YES				YES		Plasma Membrane	other
ENSMUSG00000057378	Ryr3	ryanodine receptor 3	MGI:99684		YES				YES		Plasma Membrane	ion channel
ENSMUSG00000030602	Pak4	p21 protein (Cdc42/Rac)-activated kinase 4	MGI:1917834		YES				YES		#N/A	#N/A
ENSMUSG00000025816	Sec61a2	Sec61, alpha subunit 2 (S. cerevisiae)	MGI:1931071		YES				YES		Cytoplasm	transporter
ENSMUSG00000053617	Sh3pxd2a	SH3 and PX domains 2A	MGI:1298393		YES				YES		Cytoplasm	other
ENSMUSG00000030583	Sipa1l3	signal-induced proliferation-associated 1 like 3	MGI:1921456		YES				YES		Extracellular Space	other
ENSMUSG00000027075	Slc43a1	solute carrier family 43, member 1	MGI:1931352		YES				YES		Plasma Membrane	transporter
ENSMUSG00000024974	Smc3	structural maintenance of chromosomes 3	MGI:1339795		YES				YES		Nucleus	other
ENSMUSG00000026207	Speg	SPEG complex locus	MGI:109282		YES				YES		Nucleus	kinase
ENSMUSG00000039536	Stau1	staufen (RNA binding protein) homolog 1 (Drosophila)	MGI:1338864		YES				YES		Cytoplasm	transporter
ENSMUSG00000027220	Syt13	synaptotagmin XIII	MGI:1933945		YES				YES		Plasma Membrane	transporter
ENSMUSG00000022019	Tdrd3	tudor domain containing 3	MGI:2444023		YES				YES		Nucleus	transcription regulator
ENSMUSG00000038828	Tmem214	transmembrane protein 214	MGI:1916046		YES				YES		Extracellular Space	other
ENSMUSG00000000827	Tpd52l2	tumor protein D52-like 2	MGI:1913564		YES				YES		Cytoplasm	other
ENSMUSG00000020308	Tpgs1	tubulin polyglutamylase complex subunit 1	MGI:106618		YES				YES		Cytoplasm	other
ENSMUSG00000034799	Unc13a	unc-13 homolog A (C. elegans)	MGI:3051532		YES				YES		Plasma Membrane	other
ENSMUSG00000038013	Wipf2	WAS/WASL interacting protein family, member 2	MGI:1924462		YES				YES		Cytoplasm	other
ENSMUSG00000045414	1190002N15Rik	RIKEN cDNA 1190002N15 gene	MGI:1916111		YES				YES		Cytoplasm	other
ENSMUSG00000042647	Acad12	acyl-Coenzyme A dehydrogenase family, member 12	MGI:2443320			YES			YES	YES	#N/A	#N/A
ENSMUSG00000030861	Acadsb	acyl-Coenzyme A dehydrogenase, short/branched chain	MGI:1914135			YES			YES	YES	Cytoplasm	enzyme
ENSMUSG00000029610	Aimp2	aminoacyl tRNA synthetase complex-interacting multifunctional protein 2	MGI:2385237			YES			YES	YES	Plasma Membrane	other
ENSMUSG00000039058	Ak5	adenylate kinase 5	MGI:2677491			YES			YES	YES	Cytoplasm	kinase
ENSMUSG00000061758	Akr1b10	aldo-keto reductase family 1, member B10 (aldose reductase)	MGI:1915111			YES			YES	YES	Cytoplasm	enzyme
ENSMUSG00000032826	Ank2	ankyrin 2, brain	MGI:88025			YES			YES	YES	Plasma Membrane	other
ENSMUSG00000069601	Ank3	ankyrin 3, epithelial	MGI:88026			YES			YES	YES	Plasma Membrane	other
ENSMUSG00000040351	Ankib1	ankyrin repeat and IBR domain containing 1	MGI:1918047			YES			YES	YES	Nucleus	transcription regulator
ENSMUSG00000029994	Anxa4	annexin A4	MGI:88030			YES			YES	YES	Plasma Membrane	other
ENSMUSG00000031367	Ap1s2	adaptor-related protein complex 1, sigma 2 subunit	MGI:1889383			YES			YES	YES	Cytoplasm	transporter
ENSMUSG00000033436	Armcx2	armadillo repeat containing, X-linked 2	MGI:1914666			YES			YES	YES	Other	other
ENSMUSG00000015943	Bola1	bolA-like 1 (E. coli)	MGI:1916418			YES			YES	YES	Cytoplasm	other
ENSMUSG00000020042	Btbd11	BTB (POZ) domain containing 11	MGI:1921257			YES			YES	YES	Other	transcription regulator
ENSMUSG00000036707	Cab39	calcium binding protein 39	MGI:107438			YES			YES	YES	Cytoplasm	enzyme
ENSMUSG00000090071	Cdk5r2	cyclin-dependent kinase 5, regulatory subunit 2 (p39)	MGI:1330828			YES			YES	YES	Nucleus	other
ENSMUSG00000022604	Cep97	centrosomal protein 97	MGI:1921451			YES			YES	YES	Cytoplasm	other
ENSMUSG00000033916	Chmp2a	charged multivesicular body protein 2A	MGI:1916203			YES			YES	YES	Cytoplasm	other
ENSMUSG00000053119	Chmp3	charged multivesicular body protein 3	MGI:1913950			YES			YES	YES	Cytoplasm	other
ENSMUSG00000040495	Chrm4	cholinergic receptor, muscarinic 4	MGI:88399			YES			YES	YES	Plasma Membrane	G-protein coupled receptor
ENSMUSG00000022132	Cldn10	claudin 10	MGI:1913101			YES			YES	YES	Plasma Membrane	other
ENSMUSG00000030282	Cmas	cytidine monophospho-N-acetylneuraminic acid synthetase	MGI:1337124			YES			YES	YES	Nucleus	enzyme
ENSMUSG00000034390	Cmip	c-Maf inducing protein	MGI:1921690			YES			YES	YES	Cytoplasm	other
ENSMUSG00000053931	Cnn3	calponin 3, acidic	MGI:1919244			YES			YES	YES	Cytoplasm	other
ENSMUSG00000020300	Cpeb4	cytoplasmic polyadenylation element binding protein 4	MGI:1914829			YES			YES	YES	Plasma Membrane	other
ENSMUSG00000032060	Cryab	crystallin, alpha B	MGI:88516			YES			YES	YES	Nucleus	other
ENSMUSG00000031446	Cul4a	cullin 4A	MGI:1914487			YES			YES	YES	Nucleus	other
ENSMUSG00000055065	Ddx17	DEAD (Asp-Glu-Ala-Asp) box polypeptide 17	MGI:1914290			YES			YES	YES	Nucleus	enzyme
ENSMUSG00000040479	Dgkz	diacylglycerol kinase zeta	MGI:1278339			YES			YES	YES	Cytoplasm	kinase
ENSMUSG00000042662	Dusp15	dual specificity phosphatase-like 15	MGI:1934928			YES			YES	YES	Cytoplasm	phosphatase
ENSMUSG00000021791	Dydc2	DPY30 domain containing 2	MGI:1918450			YES			YES	YES	Extracellular Space	other
ENSMUSG00000026247	Ecel1	endothelin converting enzyme-like 1	MGI:1343461			YES			YES	YES	Plasma Membrane	peptidase
ENSMUSG00000033047	Eif3l	eukaryotic translation initiation factor 3, subunit L	MGI:2386251			YES			YES	YES	Cytoplasm	other
ENSMUSG00000025580	Eif4a3	eukaryotic translation initiation factor 4A3	MGI:1923731			YES			YES	YES	Nucleus	enzyme
ENSMUSG00000028546	Elavl4	ELAV (embryonic lethal, abnormal vision, Drosophila)-like 4 (Hu antigen D)	MGI:107427			YES			YES	YES	Cytoplasm	other
ENSMUSG00000033068	Entpd6	ectonucleoside triphosphate diphosphohydrolase 6	MGI:1202295			YES			YES	YES	Cytoplasm	enzyme
ENSMUSG00000027624	Epb4.1l1	erythrocyte protein band 4.1 like 1	MGI:103010			YES			YES	YES	Plasma Membrane	other
ENSMUSG00000010080	Epn3	epsin 3	MGI:1919139			YES			YES	YES	Cytoplasm	other
ENSMUSG00000025198	Erlin1	ER lipid raft associated 1	MGI:2387613			YES			YES	YES	Plasma Membrane	other
ENSMUSG00000028995	Fam126a	family with sequence similarity 126, member A	MGI:2149839			YES			YES	YES	Cytoplasm	other
ENSMUSG00000054942	Fam73a	family with sequence similarity 73, member A	MGI:1924567			YES			YES	YES	Other	other
ENSMUSG00000058715	Fcer1g	Fc receptor, IgE, high affinity I, gamma polypeptide	MGI:95496			YES			YES	YES	Plasma Membrane	transmembrane receptor
ENSMUSG00000020170	Frs2	fibroblast growth factor receptor substrate 2	MGI:1100860			YES			YES	YES	Plasma Membrane	other
ENSMUSG00000036570	Fxyd1	FXYD domain-containing ion transport regulator 1	MGI:1889273			YES			YES	YES	Plasma Membrane	ion channel
ENSMUSG00000029714	Gigyf1	GRB10 interacting GYF protein 1	MGI:1888677			YES			YES	YES	Extracellular Space	other
ENSMUSG00000048000	Gigyf2	GRB10 interacting GYF protein 2	MGI:2138584			YES			YES	YES	Cytoplasm	other
ENSMUSG00000000263	Glra1	glycine receptor, alpha 1 subunit	MGI:95747			YES			YES	YES	Plasma Membrane	ion channel
ENSMUSG00000021591	Glrx	glutaredoxin	MGI:2135625			YES			YES	YES	Cytoplasm	enzyme
ENSMUSG00000031068	Glrx3	glutaredoxin 3	MGI:1353653			YES			YES	YES	Cytoplasm	enzyme
ENSMUSG00000036568	Gltscr1l	GLTSCR1-like	MGI:2673855			YES			YES	YES	Other	other
ENSMUSG00000066487	Gm5786	predicted pseudogene 5786	MGI:3645003			YES			YES	YES	Other	other
ENSMUSG00000023439	Gnb3	guanine nucleotide binding protein (G protein), beta 3	MGI:95785			YES			YES	YES	Plasma Membrane	enzyme
ENSMUSG00000022112	Gpc5	glypican 5	MGI:1194894			YES			YES	YES	Plasma Membrane	other
ENSMUSG00000035900	Gramd4	GRAM domain containing 4	MGI:2676308			YES			YES	YES	Other	other
ENSMUSG00000033981	Gria2	glutamate receptor, ionotropic, AMPA2 (alpha 2)	MGI:95809			YES			YES	YES	Plasma Membrane	ion channel
ENSMUSG00000025892	Gria4	glutamate receptor, ionotropic, AMPA4 (alpha 4)	MGI:95811			YES			YES	YES	Plasma Membrane	ion channel
ENSMUSG00000042535	Gtpbp1	GTP binding protein 1	MGI:109443			YES			YES	YES	Cytoplasm	enzyme
ENSMUSG00000000628	Hk2	hexokinase 2	MGI:1315197			YES			YES	YES	Cytoplasm	kinase
ENSMUSG00000031839	Hsbp1	heat shock factor binding protein 1	MGI:1915446			YES			YES	YES	Nucleus	transcription regulator
ENSMUSG00000004951	Hspb1	heat shock protein 1	MGI:96240			YES			YES	YES	Cytoplasm	other
ENSMUSG00000037851	Iars	isoleucine-tRNA synthetase	MGI:2145219			YES			YES	YES	Cytoplasm	enzyme
ENSMUSG00000018858	Ict1	immature colon carcinoma transcript 1	MGI:1915822			YES			YES	YES	Cytoplasm	enzyme
ENSMUSG00000066232	Ipo7	importin 7	MGI:2152414			YES			YES	YES	Nucleus	transporter
ENSMUSG00000046879	Irgm1	immunity-related GTPase family M member 1	MGI:107567			YES			YES	YES	Cytoplasm	other
ENSMUSG00000009731	Kcnd1	potassium voltage-gated channel, Shal-related family, member 1	MGI:96671			YES			YES	YES	Plasma Membrane	ion channel
ENSMUSG00000075402	Krt76	keratin 76	MGI:1924305			YES			YES	YES	Cytoplasm	other
ENSMUSG00000106379	Lhfpl3	lipoma HMGIC fusion partner-like 3	MGI:1925076			YES			YES	YES	Other	other
ENSMUSG00000036957	Lrfn3	leucine rich repeat and fibronectin type III domain containing 3	MGI:2442512			YES			YES	YES	Other	other
ENSMUSG00000026344	Lypd1	Ly6/Plaur domain containing 1	MGI:1919835			YES			YES	YES	Plasma Membrane	G-protein coupled receptor
ENSMUSG00000032295	Man2c1	mannosidase, alpha, class 2C, member 1	MGI:1920994			YES			YES	YES	Cytoplasm	enzyme
ENSMUSG00000004933	Matk	megakaryocyte-associated tyrosine kinase	MGI:99259			YES			YES	YES	Cytoplasm	kinase
ENSMUSG00000041607	Mbp	myelin basic protein	MGI:96925			YES			YES	YES	Extracellular Space	other
ENSMUSG00000031442	Mcf2l	mcf.2 transforming sequence-like	MGI:103263			YES			YES	YES	Cytoplasm	other
ENSMUSG00000021290	2010107E04Rik	RIKEN cDNA 2010107E04 gene	MGI:1917507			YES			YES	YES	Cytoplasm	other
ENSMUSG00000028402	Mpdz	multiple PDZ domain protein	MGI:1343489			YES			YES	YES	Plasma Membrane	other
ENSMUSG00000024902	Mrpl11	mitochondrial ribosomal protein L11	MGI:2137215			YES			YES	YES	Cytoplasm	other
ENSMUSG00000022706	Mrpl40	mitochondrial ribosomal protein L40	MGI:1332635			YES			YES	YES	Cytoplasm	other
ENSMUSG00000030037	Mrpl53	mitochondrial ribosomal protein L53	MGI:1915749			YES			YES	YES	Cytoplasm	other
ENSMUSG00000034729	Mrps10	mitochondrial ribosomal protein S10	MGI:1928139			YES			YES	YES	Cytoplasm	other
ENSMUSG00000054312	Mrps21	mitochondrial ribosomal protein S21	MGI:1913542			YES			YES	YES	Cytoplasm	other
ENSMUSG00000032459	Mrps22	mitochondrial ribosomal protein S22	MGI:1928137			YES			YES	YES	Cytoplasm	other
ENSMUSG00000029840	Mtpn	myotrophin	MGI:99445			YES			YES	YES	Nucleus	transcription regulator
ENSMUSG00000016427	Ndufa1	NADH dehydrogenase (ubiquinone) 1 alpha subcomplex, 1	MGI:1929511			YES			YES	YES	Cytoplasm	enzyme
ENSMUSG00000024038	Ndufv3	NADH dehydrogenase (ubiquinone) flavoprotein 3	MGI:1890894			YES			YES	YES	Cytoplasm	enzyme
ENSMUSG00000017837	Nkiras2	NFKB inhibitor interacting Ras-like protein 2	MGI:1919216			YES			YES	YES	Cytoplasm	enzyme
ENSMUSG00000006476	Nsmf	NMDA receptor synaptonuclear signaling and neuronal migration factor	MGI:1861755			YES			YES	YES	Extracellular Space	other
ENSMUSG00000045211	Nudt18	nudix (nucleoside diphosphate linked moiety X)-type motif 18	MGI:2385853			YES			YES	YES	Cytoplasm	other
ENSMUSG00000047986	Palm3	paralemmin 3	MGI:1921587			YES			YES	YES	Other	other
ENSMUSG00000029623	Pdap1	PDGFA associated protein 1	MGI:2448536			YES			YES	YES	Cytoplasm	other
ENSMUSG00000050890	Pdik1l	PDLIM1 interacting kinase 1 like	MGI:2385213			YES			YES	YES	Nucleus	kinase
ENSMUSG00000018733	Pex12	peroxisomal biogenesis factor 12	MGI:2144177			YES			YES	YES	Cytoplasm	other
ENSMUSG00000019809	Pex3	peroxisomal biogenesis factor 3	MGI:1929646			YES			YES	YES	Cytoplasm	other
ENSMUSG00000003469	Phyhip	phytanoyl-CoA hydroxylase interacting protein	MGI:1860417			YES			YES	YES	Other	other
ENSMUSG00000023452	Pisd	phosphatidylserine decarboxylase	MGI:2445114			YES			YES	YES	Cytoplasm	enzyme
ENSMUSG00000029055	Plch2	phospholipase C, eta 2	MGI:2443078			YES			YES	YES	Cytoplasm	enzyme
ENSMUSG00000016495	Plgrkt	plasminogen receptor, C-terminal lysine transmembrane protein	MGI:1915009			YES			YES	YES	Cytoplasm	other
ENSMUSG00000039254	Pomt1	protein-O-mannosyltransferase 1	MGI:2138994			YES			YES	YES	Cytoplasm	enzyme
ENSMUSG00000037519	Ppfia1	protein tyrosine phosphatase, receptor type, f polypeptide (PTPRF), interacting protein (liprin), alpha 1	MGI:1924750			YES			YES	YES	Plasma Membrane	phosphatase
ENSMUSG00000039457	Ppl	periplakin	MGI:1194898			YES			YES	YES	Cytoplasm	other
ENSMUSG00000015869	Prpsap1	phosphoribosyl pyrophosphate synthetase-associated protein 1	MGI:1915013			YES			YES	YES	Extracellular Space	other
ENSMUSG00000071519	Prss3	protease, serine 3	MGI:102758			YES			YES	YES	Extracellular Space	peptidase
ENSMUSG00000028484	Psip1	PC4 and SFRS1 interacting protein 1	MGI:2142116			YES			YES	YES	Nucleus	other
ENSMUSG00000026914	Psmd14	proteasome (prosome, macropain) 26S subunit, non-ATPase, 14	MGI:1913284			YES			YES	YES	Cytoplasm	peptidase
ENSMUSG00000030359	Pzp	pregnancy zone protein	MGI:87854			YES			YES	YES	Extracellular Space	other
ENSMUSG00000027935	Rab13	RAB13, member RAS oncogene family	MGI:1927232			YES			YES	YES	Plasma Membrane	enzyme
ENSMUSG00000041351	Rap1gap	Rap1 GTPase-activating protein	MGI:109338			YES			YES	YES	Cytoplasm	other
ENSMUSG00000070509	Rgma	repulsive guidance molecule family member A	MGI:2679262			YES			YES	YES	Plasma Membrane	other
ENSMUSG00000025257	Ribc1	RIB43A domain with coiled-coils 1	MGI:1913861			YES			YES	YES	Other	other
ENSMUSG00000024883	Rin1	Ras and Rab interactor 1	MGI:2385695			YES			YES	YES	Cytoplasm	other
ENSMUSG00000019763	Rmnd1	required for meiotic nuclear division 1 homolog (S. cerevisiae)	MGI:1913334			YES			YES	YES	Cytoplasm	other
ENSMUSG00000009535	Rnmt	RNA (guanine-7-) methyltransferase	MGI:1915147			YES			YES	YES	Nucleus	enzyme
ENSMUSG00000046330	Rpl37a	ribosomal protein L37a	MGI:98068			YES			YES	YES	Cytoplasm	other
ENSMUSG00000050896	Rtn4rl2	reticulon 4 receptor-like 2	MGI:2669796			YES			YES	YES	Plasma Membrane	other
ENSMUSG00000074457	S100a16	S100 calcium binding protein A16	MGI:1915110			YES			YES	YES	Nucleus	other
ENSMUSG00000042682	Selk	selenoprotein K	MGI:1931466			YES			YES	YES	Cytoplasm	other
ENSMUSG00000059336	Slc14a1	solute carrier family 14 (urea transporter), member 1	MGI:1351654			YES			YES	YES	Plasma Membrane	transporter
ENSMUSG00000054099	Slc25a40	solute carrier family 25, member 40	MGI:2442486			YES			YES	YES	Cytoplasm	other
ENSMUSG00000024270	Slc39a6	solute carrier family 39 (metal ion transporter), member 6	MGI:2147279			YES			YES	YES	Plasma Membrane	transporter
ENSMUSG00000078350	Smim1	small integral membrane protein 1	MGI:1916109			YES			YES	YES	Cytoplasm	other
ENSMUSG00000022114	Spry2	sprouty homolog 2 (Drosophila)	MGI:1345138			YES			YES	YES	Plasma Membrane	other
ENSMUSG00000015837	Sqstm1	sequestosome 1	MGI:107931			YES			YES	YES	Cytoplasm	transcription regulator
ENSMUSG00000056812	St8sia3	ST8 alpha-N-acetyl-neuraminide alpha-2,8-sialyltransferase 3	MGI:106019			YES			YES	YES	Cytoplasm	enzyme
ENSMUSG00000061455	Stx17	syntaxin 17	MGI:1914977			YES			YES	YES	Plasma Membrane	transporter
ENSMUSG00000029125	Stx18	syntaxin 18	MGI:1918366			YES			YES	YES	Cytoplasm	transporter
ENSMUSG00000074736	Syndig1	synapse differentiation inducing 1	MGI:3702158			YES			YES	YES	Plasma Membrane	other
ENSMUSG00000009670	Tex11	testis expressed gene 11	MGI:1933237			YES			YES	YES	Nucleus	other
ENSMUSG00000038028	Tigar	Trp53 induced glycolysis repulatory phosphatase	MGI:2442752			YES			YES	YES	Cytoplasm	enzyme
ENSMUSG00000034659	Tmem109	transmembrane protein 109	MGI:1915789			YES			YES	YES	Cytoplasm	other
ENSMUSG00000057716	Tmem178b	transmembrane protein 178B	MGI:3647581			YES			YES	YES	Other	other
ENSMUSG00000036372	Tmem258	transmembrane protein 258	MGI:1916288			YES			YES	YES	Other	other
ENSMUSG00000025666	Tmem47	transmembrane protein 47	MGI:2177570			YES			YES	YES	Plasma Membrane	other
ENSMUSG00000028232	Tmem68	transmembrane protein 68	MGI:1919348			YES			YES	YES	Other	other
ENSMUSG00000025139	Tollip	toll interacting protein	MGI:1891808			YES			YES	YES	Cytoplasm	other
ENSMUSG00000071660	Ttc9c	tetratricopeptide repeat domain 9C	MGI:1917637			YES			YES	YES	Other	other
ENSMUSG00000001473	Tubb6	tubulin, beta 6 class V	MGI:1915201			YES			YES	YES	Cytoplasm	other
ENSMUSG00000062963	Ufc1	ubiquitin-fold modifier conjugating enzyme 1	MGI:1913405			YES			YES	YES	Cytoplasm	enzyme
ENSMUSG00000024208	Uqcc2	ubiquinol-cytochrome c reductase complex assembly factor 2	MGI:1914517			YES			YES	YES	Cytoplasm	other
ENSMUSG00000073002	Vamp5	vesicle-associated membrane protein 5	MGI:1858622			YES			YES	YES	Plasma Membrane	transporter
ENSMUSG00000078656	Vps25	vacuolar protein sorting 25 (yeast)	MGI:106354			YES			YES	YES	Cytoplasm	other
ENSMUSG00000028868	Wasf2	WAS protein family, member 2	MGI:1098641			YES			YES	YES	Plasma Membrane	other
ENSMUSG00000024101	Wash1	WAS protein family homolog 1	MGI:1916017			YES			YES	YES	Cytoplasm	other
ENSMUSG00000064030	Wibg	within bgcn homolog (Drosophila)	MGI:1925678			YES			YES	YES	Nucleus	other
ENSMUSG00000022792	Yars2	tyrosyl-tRNA synthetase 2 (mitochondrial)	MGI:1917370			YES			YES	YES	Cytoplasm	enzyme
ENSMUSG00000032264	Zw10	zw10 kinetochore protein	MGI:1349478			YES			YES	YES	Nucleus	other
ENSMUSG00000036698	Ago2	argonaute RISC catalytic subunit 2	MGI:2446632			YES			YES	YES	Cytoplasm	translation regulator
ENSMUSG00000001833	Sept7	septin 7	MGI:1335094			YES			YES	YES	Cytoplasm	other
ENSMUSG00000018398	Sept8	septin 8	MGI:894310			YES			YES	YES	Extracellular Space	other
ENSMUSG00000026090	2010300C02Rik	RIKEN cDNA 2010300C02 gene	MGI:1919347			YES			YES	YES	Other	other
ENSMUSG00000026319	2310035C23Rik	RIKEN cDNA 2310035C23 gene	MGI:1922832			YES			YES	YES	Other	other
ENSMUSG00000053963	6330403A02Rik	RIKEN cDNA 6330403A02 gene	MGI:2138735			YES			YES	YES	Other	other
ENSMUSG00000044060	A830010M20Rik	RIKEN cDNA A830010M20 gene	MGI:2445097			YES			YES	YES	Other	other
ENSMUSG00000057230	Aak1	AP2 associated kinase 1	MGI:1098687			YES			YES	YES	Cytoplasm	kinase
ENSMUSG00000040584	Abcb1a	ATP-binding cassette, sub-family B (MDR/TAP), member 1A	MGI:97570			YES			YES	YES	Plasma Membrane	transporter
ENSMUSG00000031333	Abcb7	ATP-binding cassette, sub-family B (MDR/TAP), member 7	MGI:109533			YES			YES	YES	Cytoplasm	transporter
ENSMUSG00000028973	Abcb8	ATP-binding cassette, sub-family B (MDR/TAP), member 8	MGI:1351667			YES			YES	YES	Cytoplasm	transporter
ENSMUSG00000032046	Abhd12	abhydrolase domain containing 12	MGI:1923442			YES			YES	YES	Other	enzyme
ENSMUSG00000007036	Abhd16a	abhydrolase domain containing 16A	MGI:99476			YES			YES	YES	Other	other
ENSMUSG00000025277	Abhd6	abhydrolase domain containing 6	MGI:1913332			YES			YES	YES	Cytoplasm	enzyme
ENSMUSG00000026782	Abi2	abl-interactor 2	MGI:106913			YES			YES	YES	Cytoplasm	other
ENSMUSG00000026596	Abl2	v-abl Abelson murine leukemia viral oncogene 2 (arg, Abelson-related gene)	MGI:87860			YES			YES	YES	Cytoplasm	kinase
ENSMUSG00000036880	Acaa2	acetyl-Coenzyme A acyltransferase 2 (mitochondrial 3-oxoacyl-Coenzyme A thiolase)	MGI:1098623			YES			YES	YES	Cytoplasm	enzyme
ENSMUSG00000031969	Acad8	acyl-Coenzyme A dehydrogenase family, member 8	MGI:1914198			YES			YES	YES	Cytoplasm	enzyme
ENSMUSG00000030607	Acan	aggrecan	MGI:99602			YES			YES	YES	Extracellular Space	other
ENSMUSG00000049076	Acap2	ArfGAP with coiled-coil, ankyrin repeat and PH domains 2	MGI:1925868			YES			YES	YES	Nucleus	other
ENSMUSG00000032047	Acat1	acetyl-Coenzyme A acetyltransferase 1	MGI:87870			YES			YES	YES	Cytoplasm	enzyme
ENSMUSG00000026499	Acbd3	acyl-Coenzyme A binding domain containing 3	MGI:2181074			YES			YES	YES	Cytoplasm	other
ENSMUSG00000025287	Acot9	acyl-CoA thioesterase 9	MGI:1928939			YES			YES	YES	Cytoplasm	enzyme
ENSMUSG00000032883	Acsl3	acyl-CoA synthetase long-chain family member 3	MGI:1921455			YES			YES	YES	Cytoplasm	enzyme
ENSMUSG00000031278	Acsl4	acyl-CoA synthetase long-chain family member 4	MGI:1354713			YES			YES	YES	Cytoplasm	enzyme
ENSMUSG00000054808	Actn4	actinin alpha 4	MGI:1890773			YES			YES	YES	Cytoplasm	transcription regulator
ENSMUSG00000021076	Actr10	ARP10 actin-related protein 10	MGI:1891654			YES			YES	YES	Cytoplasm	other
ENSMUSG00000025228	Actr1a	ARP1 actin-related protein 1A, centractin alpha	MGI:1858964			YES			YES	YES	Cytoplasm	other
ENSMUSG00000037351	Actr1b	ARP1 actin-related protein 1B, centractin beta	MGI:1917446			YES			YES	YES	Cytoplasm	other
ENSMUSG00000020152	Actr2	ARP2 actin-related protein 2	MGI:1913963			YES			YES	YES	Plasma Membrane	other
ENSMUSG00000026341	Actr3	ARP3 actin-related protein 3	MGI:1921367			YES			YES	YES	Plasma Membrane	other
ENSMUSG00000056367	Actr3b	ARP3 actin-related protein 3B	MGI:2661120			YES			YES	YES	Cytoplasm	other
ENSMUSG00000020926	Adam11	a disintegrin and metallopeptidase domain 11	MGI:1098667			YES			YES	YES	Plasma Membrane	peptidase
ENSMUSG00000025964	Adam23	a disintegrin and metallopeptidase domain 23	MGI:1345162			YES			YES	YES	Plasma Membrane	peptidase
ENSMUSG00000056413	Adap1	ArfGAP with dual PH domains 1	MGI:2442201			YES			YES	YES	Nucleus	other
ENSMUSG00000020431	Adcy1	adenylate cyclase 1	MGI:99677			YES			YES	YES	Plasma Membrane	enzyme
ENSMUSG00000021536	Adcy2	adenylate cyclase 2	MGI:99676			YES			YES	YES	Plasma Membrane	enzyme
ENSMUSG00000022994	Adcy6	adenylate cyclase 6	MGI:87917			YES			YES	YES	Plasma Membrane	enzyme
ENSMUSG00000030000	Add2	adducin 2 (beta)	MGI:87919			YES			YES	YES	Cytoplasm	other
ENSMUSG00000025026	Add3	adducin 3 (gamma)	MGI:1351615			YES			YES	YES	Cytoplasm	other
ENSMUSG00000028782	Adgrb2	adhesion G protein-coupled receptor B2	MGI:2451244			YES			YES	YES	Plasma Membrane	G-protein coupled receptor
ENSMUSG00000028184	Adgrl2	adhesion G protein-coupled receptor L2	MGI:2139714			YES			YES	YES	Plasma Membrane	G-protein coupled receptor
ENSMUSG00000033717	Adra2a	adrenergic receptor, alpha 2a	MGI:87934			YES			YES	YES	Plasma Membrane	G-protein coupled receptor
ENSMUSG00000024858	Adrbk1	adrenergic receptor kinase, beta 1	MGI:87940			YES			YES	YES	Cytoplasm	kinase
ENSMUSG00000024527	Afg3l2	AFG3-like AAA ATPase 2	MGI:1916847			YES			YES	YES	Cytoplasm	peptidase
ENSMUSG00000055013	Agap1	ArfGAP with GTPase domain, ankyrin repeat and PH domain 1	MGI:2653690			YES			YES	YES	Cytoplasm	enzyme
ENSMUSG00000023353	Agap3	ArfGAP with GTPase domain, ankyrin repeat and PH domain 3	MGI:2183446			YES			YES	YES	Nucleus	transcription regulator
ENSMUSG00000026159	Agfg1	ArfGAP with FG repeats 1	MGI:1333754			YES			YES	YES	Nucleus	other
ENSMUSG00000029916	Agk	acylglycerol kinase	MGI:1917173			YES			YES	YES	Cytoplasm	kinase
ENSMUSG00000034254	Agpat1	1-acylglycerol-3-phosphate O-acyltransferase 1 (lysophosphatidic acid acyltransferase, alpha)	MGI:1932075			YES			YES	YES	Cytoplasm	enzyme
ENSMUSG00000021037	Ahsa1	AHA1, activator of heat shock protein ATPase 1	MGI:2387603			YES			YES	YES	Cytoplasm	other
ENSMUSG00000036932	Aifm1	apoptosis-inducing factor, mitochondrion-associated 1	MGI:1349419			YES			YES	YES	Cytoplasm	enzyme
ENSMUSG00000028029	Aimp1	aminoacyl tRNA synthetase complex-interacting multifunctional protein 1	MGI:102774			YES			YES	YES	Extracellular Space	cytokine
ENSMUSG00000026817	Ak1	adenylate kinase 1	MGI:87977			YES			YES	YES	Cytoplasm	kinase
ENSMUSG00000024782	Ak3	adenylate kinase 3	MGI:1860835			YES			YES	YES	Cytoplasm	kinase
ENSMUSG00000028527	Ak4	adenylate kinase 4	MGI:87979			YES			YES	YES	Cytoplasm	kinase
ENSMUSG00000021057	Akap5	A kinase (PRKA) anchor protein 5	MGI:2685104			YES			YES	YES	Plasma Membrane	other
ENSMUSG00000010025	Aldh3a2	aldehyde dehydrogenase family 3, subfamily A2	MGI:1353452			YES			YES	YES	Cytoplasm	enzyme
ENSMUSG00000030695	Aldoa	aldolase A, fructose-bisphosphate	MGI:87994			YES			YES	YES	Cytoplasm	enzyme
ENSMUSG00000039740	Alg2	asparagine-linked glycosylation 2 (alpha-1,3-mannosyltransferase)	MGI:1914731			YES			YES	YES	Cytoplasm	enzyme
ENSMUSG00000028766	Alpl	alkaline phosphatase, liver/bone/kidney	MGI:87983			YES			YES	YES	Plasma Membrane	phosphatase
ENSMUSG00000027889	Ampd2	adenosine monophosphate deaminase 2	MGI:88016			YES			YES	YES	Cytoplasm	enzyme
ENSMUSG00000005686	Ampd3	adenosine monophosphate deaminase 3	MGI:1096344			YES			YES	YES	Cytoplasm	enzyme
ENSMUSG00000022265	Ank	progressive ankylosis	MGI:3045421			YES			YES	YES	Plasma Membrane	transporter
ENSMUSG00000039062	Anpep	alanyl (membrane) aminopeptidase	MGI:5000466			YES			YES	YES	Plasma Membrane	peptidase
ENSMUSG00000032231	Anxa2	annexin A2	MGI:88246			YES			YES	YES	Plasma Membrane	other
ENSMUSG00000021814	Anxa7	annexin A7	MGI:88031			YES			YES	YES	Plasma Membrane	ion channel
ENSMUSG00000009090	Ap1b1	adaptor protein complex AP-1, beta 1 subunit	MGI:1096368			YES			YES	YES	Cytoplasm	transporter
ENSMUSG00000003033	Ap1m1	adaptor-related protein complex AP-1, mu subunit 1	MGI:102776			YES			YES	YES	Cytoplasm	transporter
ENSMUSG00000060279	Ap2a1	adaptor-related protein complex 2, alpha 1 subunit	MGI:101921			YES			YES	YES	Cytoplasm	transporter
ENSMUSG00000002957	Ap2a2	adaptor-related protein complex 2, alpha 2 subunit	MGI:101920			YES			YES	YES	Cytoplasm	transporter
ENSMUSG00000035152	Ap2b1	adaptor-related protein complex 2, beta 1 subunit	MGI:1919020			YES			YES	YES	Plasma Membrane	other
ENSMUSG00000008036	Ap2s1	adaptor-related protein complex 2, sigma 1 subunit	MGI:2141861			YES			YES	YES	Cytoplasm	transporter
ENSMUSG00000062444	Ap3b2	adaptor-related protein complex 3, beta 2 subunit	MGI:1100869			YES			YES	YES	Cytoplasm	transporter
ENSMUSG00000020198	Ap3d1	adaptor-related protein complex 3, delta 1 subunit	MGI:107734			YES			YES	YES	Cytoplasm	transporter
ENSMUSG00000031539	Ap3m2	adaptor-related protein complex 3, mu 2 subunit	MGI:1929214			YES			YES	YES	Cytoplasm	transporter
ENSMUSG00000024480	Ap3s1	adaptor-related protein complex 3, sigma 1 subunit	MGI:1337062			YES			YES	YES	Cytoplasm	transporter
ENSMUSG00000005871	Apc	adenomatosis polyposis coli	MGI:88039			YES			YES	YES	Nucleus	enzyme
ENSMUSG00000025525	Apool	apolipoprotein O-like	MGI:1915367			YES			YES	YES	Extracellular Space	other
ENSMUSG00000020263	Appl2	adaptor protein, phosphotyrosine interaction, PH domain and leucine zipper containing 2	MGI:2384914			YES			YES	YES	Cytoplasm	other
ENSMUSG00000032096	Arcn1	archain 1	MGI:2387591			YES			YES	YES	Cytoplasm	other
ENSMUSG00000048076	Arf1	ADP-ribosylation factor 1	MGI:99431			YES			YES	YES	Cytoplasm	enzyme
ENSMUSG00000020440	Arf5	ADP-ribosylation factor 5	MGI:99434			YES			YES	YES	Cytoplasm	enzyme
ENSMUSG00000044147	Arf6	ADP-ribosylation factor 6	MGI:99435			YES			YES	YES	Plasma Membrane	transporter
ENSMUSG00000027575	Arfgap1	ADP-ribosylation factor GTPase activating protein 1	MGI:2183559			YES			YES	YES	Cytoplasm	transporter
ENSMUSG00000027255	Arfgap2	ADP-ribosylation factor GTPase activating protein 2	MGI:1924288			YES			YES	YES	Nucleus	other
ENSMUSG00000049807	Arhgap23	Rho GTPase activating protein 23	MGI:3697726			YES			YES	YES	Cytoplasm	other
ENSMUSG00000036882	Arhgap33	Rho GTPase activating protein 33	MGI:2673998			YES			YES	YES	Plasma Membrane	transporter
ENSMUSG00000033389	Arhgap44	Rho GTPase activating protein 44	MGI:2144423			YES			YES	YES	Cytoplasm	other
ENSMUSG00000025132	Arhgdia	Rho GDP dissociation inhibitor (GDI) alpha	MGI:2178103			YES			YES	YES	Cytoplasm	other
ENSMUSG00000041977	Arhgef11	Rho guanine nucleotide exchange factor (GEF) 11	MGI:2441869			YES			YES	YES	Cytoplasm	other
ENSMUSG00000028059	Arhgef2	rho/rac guanine nucleotide exchange factor (GEF) 2	MGI:103264			YES			YES	YES	Cytoplasm	other
ENSMUSG00000054901	Arhgef33	Rho guanine nucleotide exchange factor (GEF) 33	MGI:2685787			YES			YES	YES	Other	other
ENSMUSG00000031511	Arhgef7	Rho guanine nucleotide exchange factor (GEF7)	MGI:1860493			YES			YES	YES	Cytoplasm	other
ENSMUSG00000026426	Arl8a	ADP-ribosylation factor-like 8A	MGI:1915974			YES			YES	YES	Cytoplasm	enzyme
ENSMUSG00000027599	Armc1	armadillo repeat containing 1	MGI:1921502			YES			YES	YES	Cytoplasm	other
ENSMUSG00000038525	Armc10	armadillo repeat containing 10	MGI:1914461			YES			YES	YES	Cytoplasm	other
ENSMUSG00000029621	Arpc1a	actin related protein 2/3 complex, subunit 1A	MGI:1928896			YES			YES	YES	Extracellular Space	other
ENSMUSG00000006304	Arpc2	actin related protein 2/3 complex, subunit 2	MGI:1923959			YES			YES	YES	Cytoplasm	other
ENSMUSG00000029465	Arpc3	actin related protein 2/3 complex, subunit 3	MGI:1928375			YES			YES	YES	Cytoplasm	other
ENSMUSG00000079426	Arpc4	actin related protein 2/3 complex, subunit 4	MGI:1915339			YES			YES	YES	Cytoplasm	other
ENSMUSG00000026755	Arpc5l	actin related protein 2/3 complex, subunit 5-like	MGI:1921442			YES			YES	YES	Cytoplasm	other
ENSMUSG00000000325	Arvcf	armadillo repeat gene deleted in velo-cardio-facial syndrome	MGI:109620			YES			YES	YES	Plasma Membrane	other
ENSMUSG00000031591	Asah1	N-acylsphingosine amidohydrolase 1	MGI:1277124			YES			YES	YES	Cytoplasm	enzyme
ENSMUSG00000028207	Asph	aspartate-beta-hydroxylase	MGI:1914186			YES			YES	YES	Cytoplasm	enzyme
ENSMUSG00000026587	Astn1	astrotactin 1	MGI:1098567			YES			YES	YES	Other	other
ENSMUSG00000028373	Astn2	astrotactin 2	MGI:1889277			YES			YES	YES	Cytoplasm	other
ENSMUSG00000013662	Atad1	ATPase family, AAA domain containing 1	MGI:1915229			YES			YES	YES	Other	enzyme
ENSMUSG00000024426	Atat1	alpha tubulin acetyltransferase 1	MGI:1913869			YES			YES	YES	Cytoplasm	enzyme
ENSMUSG00000034958	Atcay	ataxia, cerebellar, Cayman type homolog (human)	MGI:2448730			YES			YES	YES	Plasma Membrane	other
ENSMUSG00000034566	Atp5h	ATP synthase, H+ transporting, mitochondrial F0 complex, subunit D	MGI:1918929			YES			YES	YES	Cytoplasm	enzyme
ENSMUSG00000050856	Atp5k	ATP synthase, H+ transporting, mitochondrial F1F0 complex, subunit E	MGI:106636			YES			YES	YES	Cytoplasm	enzyme
ENSMUSG00000022956	Atp5o	ATP synthase, H+ transporting, mitochondrial F1 complex, O subunit	MGI:106341			YES			YES	YES	Cytoplasm	transporter
ENSMUSG00000019087	Atp6ap1	ATPase, H+ transporting, lysosomal accessory protein 1	MGI:109629			YES			YES	YES	Cytoplasm	transporter
ENSMUSG00000031007	Atp6ap2	ATPase, H+ transporting, lysosomal accessory protein 2	MGI:1917745			YES			YES	YES	Cytoplasm	transporter
ENSMUSG00000019302	Atp6v0a1	ATPase, H+ transporting, lysosomal V0 subunit A1	MGI:103286			YES			YES	YES	Cytoplasm	transporter
ENSMUSG00000024121	Atp6v0c	ATPase, H+ transporting, lysosomal V0 subunit C	MGI:88116			YES			YES	YES	Cytoplasm	transporter
ENSMUSG00000013160	Atp6v0d1	ATPase, H+ transporting, lysosomal V0 subunit D1	MGI:1201778			YES			YES	YES	Cytoplasm	transporter
ENSMUSG00000052459	Atp6v1a	ATPase, H+ transporting, lysosomal V1 subunit A	MGI:1201780			YES			YES	YES	Plasma Membrane	transporter
ENSMUSG00000006273	Atp6v1b2	ATPase, H+ transporting, lysosomal V1 subunit B2	MGI:109618			YES			YES	YES	Cytoplasm	transporter
ENSMUSG00000022295	Atp6v1c1	ATPase, H+ transporting, lysosomal V1 subunit C1	MGI:1913585			YES			YES	YES	Cytoplasm	transporter
ENSMUSG00000021114	Atp6v1d	ATPase, H+ transporting, lysosomal V1 subunit D	MGI:1921084			YES			YES	YES	Cytoplasm	transporter
ENSMUSG00000019210	Atp6v1e1	ATPase, H+ transporting, lysosomal V1 subunit E1	MGI:894326			YES			YES	YES	Cytoplasm	transporter
ENSMUSG00000004285	Atp6v1f	ATPase, H+ transporting, lysosomal V1 subunit F	MGI:1913394			YES			YES	YES	Cytoplasm	enzyme
ENSMUSG00000039105	Atp6v1g1	ATPase, H+ transporting, lysosomal V1 subunit G1	MGI:1913540			YES			YES	YES	Cytoplasm	transporter
ENSMUSG00000024403	Atp6v1g2	ATPase, H+ transporting, lysosomal V1 subunit G2	MGI:1913487			YES			YES	YES	Cytoplasm	transporter
ENSMUSG00000033793	Atp6v1h	ATPase, H+ transporting, lysosomal V1 subunit H	MGI:1914864			YES			YES	YES	Cytoplasm	transporter
ENSMUSG00000027546	Atp9a	ATPase, class II, type 9A	MGI:1330826			YES			YES	YES	Cytoplasm	transporter
ENSMUSG00000016541	Atxn10	ataxin 10	MGI:1859293			YES			YES	YES	Cytoplasm	other
ENSMUSG00000021460	Auh	AU RNA binding protein/enoyl-coenzyme A hydratase	MGI:1338011			YES			YES	YES	Cytoplasm	enzyme
ENSMUSG00000071649	B3gat3	beta-1,3-glucuronyltransferase 3 (glucuronosyltransferase I)	MGI:1919977			YES			YES	YES	Cytoplasm	enzyme
ENSMUSG00000006731	B4galnt1	beta-1,4-N-acetyl-galactosaminyl transferase 1	MGI:1342057			YES			YES	YES	Cytoplasm	enzyme
ENSMUSG00000049792	Bag5	BCL2-associated athanogene 5	MGI:1917619			YES			YES	YES	Cytoplasm	other
ENSMUSG00000034730	Adgrb1	adhesion G protein-coupled receptor B1	MGI:1933736			YES			YES	YES	Plasma Membrane	G-protein coupled receptor
ENSMUSG00000033569	Adgrb3	adhesion G protein-coupled receptor B3	MGI:2441837			YES			YES	YES	Plasma Membrane	G-protein coupled receptor
ENSMUSG00000045763	Basp1	brain abundant, membrane attached signal protein 1	MGI:1917600			YES			YES	YES	Nucleus	transcription regulator
ENSMUSG00000004892	Bcan	brevican	MGI:1096385			YES			YES	YES	Extracellular Space	other
ENSMUSG00000002015	Bcap31	B cell receptor associated protein 31	MGI:1350933			YES			YES	YES	Cytoplasm	transporter
ENSMUSG00000059439	Bcas3	breast carcinoma amplified sequence 3	MGI:2385848			YES			YES	YES	Nucleus	other
ENSMUSG00000009681	Bcr	breakpoint cluster region	MGI:88141			YES			YES	YES	Cytoplasm	kinase
ENSMUSG00000037905	Bri3bp	Bri3 binding protein	MGI:1924059			YES			YES	YES	Extracellular Space	other
ENSMUSG00000028351	Brinp1	bone morphogenic protein/retinoic acid inducible neural specific 1	MGI:1928478			YES			YES	YES	Nucleus	peptidase
ENSMUSG00000004031	Brinp2	bone morphogenic protein/retinoic acid inducible neural-specific 2	MGI:2443333			YES			YES	YES	Cytoplasm	other
ENSMUSG00000035390	Brsk1	BR serine/threonine kinase 1	MGI:2685946			YES			YES	YES	Cytoplasm	kinase
ENSMUSG00000053046	Brsk2	BR serine/threonine kinase 2	MGI:1923020			YES			YES	YES	Cytoplasm	kinase
ENSMUSG00000032589	Bsn	bassoon	MGI:1277955			YES			YES	YES	Plasma Membrane	other
ENSMUSG00000036905	C1qb	complement component 1, q subcomponent, beta polypeptide	MGI:88224			YES			YES	YES	Extracellular Space	other
ENSMUSG00000018446	C1qbp	complement component 1, q subcomponent binding protein	MGI:1194505			YES			YES	YES	Cytoplasm	transcription regulator
ENSMUSG00000040794	C1qtnf4	C1q and tumor necrosis factor related protein 4	MGI:1914695			YES			YES	YES	Extracellular Space	other
ENSMUSG00000045912	C2cd4c	C2 calcium-dependent domain containing 4C	MGI:2685084			YES			YES	YES	Extracellular Space	other
ENSMUSG00000000805	Car4	carbonic anhydrase 4	MGI:1096574			YES			YES	YES	Plasma Membrane	enzyme
ENSMUSG00000034656	Cacna1a	calcium channel, voltage-dependent, P/Q type, alpha 1A subunit	MGI:109482			YES			YES	YES	Plasma Membrane	ion channel
ENSMUSG00000004113	Cacna1b	calcium channel, voltage-dependent, N type, alpha 1B subunit	MGI:88296			YES			YES	YES	Plasma Membrane	ion channel
ENSMUSG00000040118	Cacna2d1	calcium channel, voltage-dependent, alpha2/delta subunit 1	MGI:88295			YES			YES	YES	Plasma Membrane	ion channel
ENSMUSG00000010066	Cacna2d2	calcium channel, voltage-dependent, alpha 2/delta subunit 2	MGI:1929813			YES			YES	YES	Plasma Membrane	ion channel
ENSMUSG00000021991	Cacna2d3	calcium channel, voltage-dependent, alpha2/delta subunit 3	MGI:1338890			YES			YES	YES	Plasma Membrane	ion channel
ENSMUSG00000020882	Cacnb1	calcium channel, voltage-dependent, beta 1 subunit	MGI:102522			YES			YES	YES	Other	ion channel
ENSMUSG00000003352	Cacnb3	calcium channel, voltage-dependent, beta 3 subunit	MGI:103307			YES			YES	YES	Plasma Membrane	ion channel
ENSMUSG00000017412	Cacnb4	calcium channel, voltage-dependent, beta 4 subunit	MGI:103301			YES			YES	YES	Plasma Membrane	ion channel
ENSMUSG00000032936	Camkv	CaM kinase-like vesicle-associated	MGI:2384296			YES			YES	YES	Other	kinase
ENSMUSG00000044433	Camsap3	calmodulin regulated spectrin-associated protein family, member 3	MGI:1916947			YES			YES	YES	Cytoplasm	other
ENSMUSG00000021373	Cap2	CAP, adenylate cyclase-associated protein, 2 (yeast)	MGI:1914502			YES			YES	YES	Plasma Membrane	other
ENSMUSG00000035547	Capn5	calpain 5	MGI:1100859			YES			YES	YES	Cytoplasm	peptidase
ENSMUSG00000001794	Capns1	calpain, small subunit 1	MGI:88266			YES			YES	YES	Cytoplasm	peptidase
ENSMUSG00000027184	Caprin1	cell cycle associated protein 1	MGI:1858234			YES			YES	YES	Plasma Membrane	other
ENSMUSG00000060227	Casc4	cancer susceptibility candidate 4	MGI:2443129			YES			YES	YES	Cytoplasm	other
ENSMUSG00000033597	Caskin1	CASK interacting protein 1	MGI:2442952			YES			YES	YES	Nucleus	transcription regulator
ENSMUSG00000051483	Cbr1	carbonyl reductase 1	MGI:88284			YES			YES	YES	Cytoplasm	enzyme
ENSMUSG00000029769	Ccdc136	coiled-coil domain containing 136	MGI:1918128			YES			YES	YES	Cytoplasm	other
ENSMUSG00000059554	Ccdc28a	coiled-coil domain containing 28A	MGI:2443508			YES			YES	YES	Other	other
ENSMUSG00000078622	Ccdc47	coiled-coil domain containing 47	MGI:1914413			YES			YES	YES	Extracellular Space	other
ENSMUSG00000025645	Ccdc51	coiled-coil domain containing 51	MGI:1913908			YES			YES	YES	Cytoplasm	other
ENSMUSG00000032740	Ccdc88a	coiled coil domain containing 88A	MGI:1925177			YES			YES	YES	Cytoplasm	other
ENSMUSG00000034024	Cct2	chaperonin containing Tcp1, subunit 2 (beta)	MGI:107186			YES			YES	YES	Cytoplasm	kinase
ENSMUSG00000001416	Cct3	chaperonin containing Tcp1, subunit 3 (gamma)	MGI:104708			YES			YES	YES	Cytoplasm	other
ENSMUSG00000007739	Cct4	chaperonin containing Tcp1, subunit 4 (delta)	MGI:104689			YES			YES	YES	Cytoplasm	other
ENSMUSG00000022234	Cct5	chaperonin containing Tcp1, subunit 5 (epsilon)	MGI:107185			YES			YES	YES	Cytoplasm	other
ENSMUSG00000029447	Cct6a	chaperonin containing Tcp1, subunit 6a (zeta)	MGI:107943			YES			YES	YES	Cytoplasm	other
ENSMUSG00000030007	Cct7	chaperonin containing Tcp1, subunit 7 (eta)	MGI:107184			YES			YES	YES	Cytoplasm	other
ENSMUSG00000025613	Cct8	chaperonin containing Tcp1, subunit 8 (theta)	MGI:107183			YES			YES	YES	Cytoplasm	enzyme
ENSMUSG00000029617	Ccz1	CCZ1 vacuolar protein trafficking and biogenesis associated	MGI:2141070			YES			YES	YES	Other	other
ENSMUSG00000055447	Cd47	CD47 antigen (Rh-related antigen, integrin-associated signal transducer)	MGI:96617			YES			YES	YES	Plasma Membrane	transmembrane receptor
ENSMUSG00000037706	Cd81	CD81 antigen	MGI:1096398			YES			YES	YES	Plasma Membrane	other
ENSMUSG00000026490	Cdc42bpa	CDC42 binding protein kinase alpha	MGI:2441841			YES			YES	YES	Cytoplasm	kinase
ENSMUSG00000021279	Cdc42bpb	CDC42 binding protein kinase beta	MGI:2136459			YES			YES	YES	Cytoplasm	kinase
ENSMUSG00000049521	Cdc42ep1	CDC42 effector protein (Rho GTPase binding) 1	MGI:1929763			YES			YES	YES	Extracellular Space	other
ENSMUSG00000041598	Cdc42ep4	CDC42 effector protein (Rho GTPase binding) 4	MGI:1929760			YES			YES	YES	Cytoplasm	other
ENSMUSG00000052298	Cdc42se2	CDC42 small effector 2	MGI:1919979			YES			YES	YES	Plasma Membrane	other
ENSMUSG00000022321	Cdh10	cadherin 10	MGI:107436			YES			YES	YES	Plasma Membrane	other
ENSMUSG00000031673	Cdh11	cadherin 11	MGI:99217			YES			YES	YES	Plasma Membrane	other
ENSMUSG00000031841	Cdh13	cadherin 13	MGI:99551			YES			YES	YES	Plasma Membrane	other
ENSMUSG00000040420	Cdh18	cadherin 18	MGI:1344366			YES			YES	YES	Plasma Membrane	other
ENSMUSG00000024304	Cdh2	cadherin 2	MGI:88355			YES			YES	YES	Plasma Membrane	other
ENSMUSG00000039385	Cdh6	cadherin 6	MGI:107435			YES			YES	YES	Plasma Membrane	other
ENSMUSG00000030682	Cdipt	CDP-diacylglycerol--inositol 3-phosphatidyltransferase (phosphatidylinositol synthase)	MGI:105491			YES			YES	YES	Cytoplasm	enzyme
ENSMUSG00000020015	Cdk17	cyclin-dependent kinase 17	MGI:97517			YES			YES	YES	Cytoplasm	kinase
ENSMUSG00000028969	Cdk5	cyclin-dependent kinase 5	MGI:101765			YES			YES	YES	Nucleus	kinase
ENSMUSG00000018669	Cdk5rap3	CDK5 regulatory subunit associated protein 3	MGI:1933126			YES			YES	YES	Nucleus	other
ENSMUSG00000002107	Celf2	CUGBP, Elav-like family member 2	MGI:1338822			YES			YES	YES	Nucleus	other
ENSMUSG00000060240	Cend1	cell cycle exit and neuronal differentiation 1	MGI:1929898			YES			YES	YES	Other	other
ENSMUSG00000057335	Cep170	centrosomal protein 170	MGI:1918348			YES			YES	YES	Nucleus	other
ENSMUSG00000072825	Cep170b	centrosomal protein 170B	MGI:2145043			YES			YES	YES	Other	other
ENSMUSG00000031347	Cetn2	centrin 2	MGI:1347085			YES			YES	YES	Nucleus	enzyme
ENSMUSG00000056201	Cfl1	cofilin 1, non-muscle	MGI:101757			YES			YES	YES	Nucleus	other
ENSMUSG00000062929	Cfl2	cofilin 2, muscle	MGI:101763			YES			YES	YES	Extracellular Space	other
ENSMUSG00000030086	Chchd6	coiled-coil-helix-coiled-coil-helix domain containing 6	MGI:1913348			YES			YES	YES	Cytoplasm	other
ENSMUSG00000004843	Chmp2b	charged multivesicular body protein 2B	MGI:1916192			YES			YES	YES	Cytoplasm	other
ENSMUSG00000014077	Chp1	calcineurin-like EF hand protein 1	MGI:1927185			YES			YES	YES	Cytoplasm	transporter
ENSMUSG00000032773	Chrm1	cholinergic receptor, muscarinic 1, CNS	MGI:88396			YES			YES	YES	Plasma Membrane	G-protein coupled receptor
ENSMUSG00000046159	Chrm3	cholinergic receptor, muscarinic 3, cardiac	MGI:88398			YES			YES	YES	Plasma Membrane	G-protein coupled receptor
ENSMUSG00000045193	Cirbp	cold inducible RNA binding protein	MGI:893588			YES			YES	YES	Nucleus	translation regulator
ENSMUSG00000037710	Cisd1	CDGSH iron sulfur domain 1	MGI:1261855			YES			YES	YES	Cytoplasm	other
ENSMUSG00000046841	Ckap4	cytoskeleton-associated protein 4	MGI:2444926			YES			YES	YES	Cytoplasm	other
ENSMUSG00000040549	Ckap5	cytoskeleton associated protein 5	MGI:1923036			YES			YES	YES	Nucleus	transcription regulator
ENSMUSG00000000308	Ckmt1	creatine kinase, mitochondrial 1, ubiquitous	MGI:99441			YES			YES	YES	Cytoplasm	kinase
ENSMUSG00000064302	Clasp1	CLIP associating protein 1	MGI:1923957			YES			YES	YES	Cytoplasm	other
ENSMUSG00000033392	Clasp2	CLIP associating protein 2	MGI:1923749			YES			YES	YES	Cytoplasm	other
ENSMUSG00000022843	Clcn2	chloride channel 2	MGI:105061			YES			YES	YES	Plasma Membrane	ion channel
ENSMUSG00000029016	Clcn6	chloride channel 6	MGI:1347049			YES			YES	YES	Plasma Membrane	ion channel
ENSMUSG00000037625	Cldn11	claudin 11	MGI:106925			YES			YES	YES	Plasma Membrane	other
ENSMUSG00000006169	Clint1	clathrin interactor 1	MGI:2144243			YES			YES	YES	Cytoplasm	other
ENSMUSG00000049550	Clip1	CAP-GLY domain containing linker protein 1	MGI:1928401			YES			YES	YES	Cytoplasm	other
ENSMUSG00000063146	Clip2	CAP-GLY domain containing linker protein 2	MGI:1313136			YES			YES	YES	Cytoplasm	transcription regulator
ENSMUSG00000013921	Clip3	CAP-GLY domain containing linker protein 3	MGI:1923936			YES			YES	YES	Plasma Membrane	other
ENSMUSG00000001829	Clpb	ClpB caseinolytic peptidase B	MGI:1100517			YES			YES	YES	Nucleus	transcription regulator
ENSMUSG00000028478	Clta	clathrin, light polypeptide (Lca)	MGI:894297			YES			YES	YES	Plasma Membrane	other
ENSMUSG00000047547	Cltb	clathrin, light polypeptide (Lcb)	MGI:1921575			YES			YES	YES	Plasma Membrane	other
ENSMUSG00000022037	Clu	clusterin	MGI:88423			YES			YES	YES	Cytoplasm	other
ENSMUSG00000028719	Cmpk1	cytidine monophosphate (UMP-CMP) kinase 1	MGI:1913838			YES			YES	YES	Nucleus	kinase
ENSMUSG00000025658	Cnksr2	connector enhancer of kinase suppressor of Ras 2	MGI:2661175			YES			YES	YES	Plasma Membrane	other
ENSMUSG00000028444	Cntfr	ciliary neurotrophic factor receptor	MGI:99605			YES			YES	YES	Plasma Membrane	transmembrane receptor
ENSMUSG00000055022	Cntn1	contactin 1	MGI:105980			YES			YES	YES	Plasma Membrane	enzyme
ENSMUSG00000053024	Cntn2	contactin 2	MGI:104518			YES			YES	YES	Plasma Membrane	other
ENSMUSG00000030075	Cntn3	contactin 3	MGI:99534			YES			YES	YES	Plasma Membrane	other
ENSMUSG00000064293	Cntn4	contactin 4	MGI:1095737			YES			YES	YES	Plasma Membrane	enzyme
ENSMUSG00000039488	Cntn5	contactin 5	MGI:3042287			YES			YES	YES	Plasma Membrane	other
ENSMUSG00000030092	Cntn6	contactin 6	MGI:1858223			YES			YES	YES	Plasma Membrane	enzyme
ENSMUSG00000017167	Cntnap1	contactin associated protein-like 1	MGI:1858201			YES			YES	YES	Plasma Membrane	other
ENSMUSG00000017188	Coa3	cytochrome C oxidase assembly factor 3	MGI:1098757			YES			YES	YES	Cytoplasm	other
ENSMUSG00000051355	Commd1	COMM domain containing 1	MGI:109474			YES			YES	YES	Nucleus	transporter
ENSMUSG00000042705	Commd10	COMM domain containing 10	MGI:1916706			YES			YES	YES	Other	other
ENSMUSG00000027163	Commd9	COMM domain containing 9	MGI:1923751			YES			YES	YES	Other	other
ENSMUSG00000021773	Comtd1	catechol-O-methyltransferase domain containing 1	MGI:1916406			YES			YES	YES	Plasma Membrane	enzyme
ENSMUSG00000026553	Copa	coatomer protein complex subunit alpha	MGI:1334462			YES			YES	YES	Cytoplasm	transporter
ENSMUSG00000030058	Copg1	coatomer protein complex, subunit gamma 1	MGI:1858696			YES			YES	YES	Cytoplasm	transporter
ENSMUSG00000019373	Cops3	COP9 (constitutive photomorphogenic) homolog, subunit 3 (Arabidopsis thaliana)	MGI:1349409			YES			YES	YES	Cytoplasm	other
ENSMUSG00000035297	Cops4	COP9 (constitutive photomorphogenic) homolog, subunit 4 (Arabidopsis thaliana)	MGI:1349414			YES			YES	YES	Cytoplasm	other
ENSMUSG00000030127	Cops7a	COP9 (constitutive photomorphogenic) homolog, subunit 7a (Arabidopsis thaliana)	MGI:1349400			YES			YES	YES	Cytoplasm	other
ENSMUSG00000034432	Cops8	COP9 (constitutive photomorphogenic) homolog, subunit 8 (Arabidopsis thaliana)	MGI:1915363			YES			YES	YES	Nucleus	other
ENSMUSG00000060992	Copz1	coatomer protein complex, subunit zeta 1	MGI:1929063			YES			YES	YES	Cytoplasm	transporter
ENSMUSG00000024835	Coro1b	coronin, actin binding protein 1B	MGI:1345963			YES			YES	YES	Cytoplasm	other
ENSMUSG00000031818	Cox4i1	cytochrome c oxidase subunit IV isoform 1	MGI:88473			YES			YES	YES	Cytoplasm	enzyme
ENSMUSG00000041697	Cox6a1	cytochrome c oxidase subunit VIa polypeptide 1	MGI:103099			YES			YES	YES	Cytoplasm	enzyme
ENSMUSG00000024248	Cox7a2l	cytochrome c oxidase subunit VIIa polypeptide 2-like	MGI:106015			YES			YES	YES	Cytoplasm	enzyme
ENSMUSG00000024008	Cpne5	copine V	MGI:2385908			YES			YES	YES	Plasma Membrane	other
ENSMUSG00000022212	Cpne6	copine VI	MGI:1334445			YES			YES	YES	Plasma Membrane	transporter
ENSMUSG00000055531	Cpsf6	cleavage and polyadenylation specific factor 6	MGI:1913948			YES			YES	YES	Nucleus	other
ENSMUSG00000024900	Cpt1a	carnitine palmitoyltransferase 1a, liver	MGI:1098296			YES			YES	YES	Cytoplasm	enzyme
ENSMUSG00000017776	Crk	v-crk sarcoma virus CT10 oncogene homolog (avian)	MGI:88508			YES			YES	YES	Cytoplasm	other
ENSMUSG00000040860	Crocc	ciliary rootlet coiled-coil, rootletin	MGI:3529431			YES			YES	YES	Plasma Membrane	other
ENSMUSG00000042401	Crtac1	cartilage acidic protein 1	MGI:1920082			YES			YES	YES	Extracellular Space	other
ENSMUSG00000068823	Csde1	cold shock domain containing E1, RNA binding	MGI:92356			YES			YES	YES	Cytoplasm	enzyme
ENSMUSG00000024576	Csnk1a1	casein kinase 1, alpha 1	MGI:1934950			YES			YES	YES	Cytoplasm	kinase
ENSMUSG00000032384	Csnk1g1	casein kinase 1, gamma 1	MGI:2660884			YES			YES	YES	Cytoplasm	kinase
ENSMUSG00000003345	Csnk1g2	casein kinase 1, gamma 2	MGI:1920014			YES			YES	YES	Cytoplasm	kinase
ENSMUSG00000073563	Csnk1g3	casein kinase 1, gamma 3	MGI:1917675			YES			YES	YES	Cytoplasm	kinase
ENSMUSG00000024387	Csnk2b	casein kinase 2, beta polypeptide	MGI:88548			YES			YES	YES	Cytoplasm	kinase
ENSMUSG00000026421	Csrp1	cysteine and glycine-rich protein 1	MGI:88549			YES			YES	YES	Nucleus	other
ENSMUSG00000027447	Cst3	cystatin C	MGI:102519			YES			YES	YES	Extracellular Space	other
ENSMUSG00000037373	Ctbp1	C-terminal binding protein 1	MGI:1201685			YES			YES	YES	Nucleus	enzyme
ENSMUSG00000037815	Ctnna1	catenin (cadherin associated protein), alpha 1	MGI:88274			YES			YES	YES	Plasma Membrane	other
ENSMUSG00000063063	Ctnna2	catenin (cadherin associated protein), alpha 2	MGI:88275			YES			YES	YES	Plasma Membrane	other
ENSMUSG00000006932	Ctnnb1	catenin (cadherin associated protein), beta 1	MGI:88276			YES			YES	YES	Nucleus	transcription regulator
ENSMUSG00000022240	Ctnnd2	catenin (cadherin associated protein), delta 2	MGI:1195966			YES			YES	YES	Plasma Membrane	other
ENSMUSG00000031078	Cttn	cortactin	MGI:99695			YES			YES	YES	Plasma Membrane	other
ENSMUSG00000029686	Cul1	cullin 1	MGI:1349658			YES			YES	YES	Nucleus	enzyme
ENSMUSG00000004364	Cul3	cullin 3	MGI:1347360			YES			YES	YES	Nucleus	enzyme
ENSMUSG00000032030	Cul5	cullin 5	MGI:1922967			YES			YES	YES	Nucleus	ion channel
ENSMUSG00000031924	Cyb5b	cytochrome b5 type B	MGI:1913677			YES			YES	YES	Cytoplasm	enzyme
ENSMUSG00000027015	Cybrd1	cytochrome b reductase 1	MGI:2654575			YES			YES	YES	Cytoplasm	enzyme
ENSMUSG00000022551	Cyc1	cytochrome c-1	MGI:1913695			YES			YES	YES	Cytoplasm	enzyme
ENSMUSG00000030447	Cyfip1	cytoplasmic FMR1 interacting protein 1	MGI:1338801			YES			YES	YES	Cytoplasm	other
ENSMUSG00000020340	Cyfip2	cytoplasmic FMR1 interacting protein 2	MGI:1924134			YES			YES	YES	Cytoplasm	other
ENSMUSG00000021259	Cyp46a1	cytochrome P450, family 46, subfamily a, polypeptide 1	MGI:1341877			YES			YES	YES	Cytoplasm	enzyme
ENSMUSG00000053329	D10Jhu81e	DNA segment, Chr 10, Johns Hopkins University 81 expressed	MGI:1351861			YES			YES	YES	Cytoplasm	other
ENSMUSG00000034574	Daam1	dishevelled associated activator of morphogenesis 1	MGI:1914596			YES			YES	YES	Cytoplasm	other
ENSMUSG00000040260	Daam2	dishevelled associated activator of morphogenesis 2	MGI:1923691			YES			YES	YES	Cytoplasm	other
ENSMUSG00000028519	Dab1	disabled 1	MGI:108554			YES			YES	YES	Cytoplasm	other
ENSMUSG00000035735	Dagla	diacylglycerol lipase, alpha	MGI:2677061			YES			YES	YES	Plasma Membrane	enzyme
ENSMUSG00000042096	Dao	D-amino acid oxidase	MGI:94859			YES			YES	YES	Cytoplasm	enzyme
ENSMUSG00000026356	Dars	aspartyl-tRNA synthetase	MGI:2442544			YES			YES	YES	Cytoplasm	enzyme
ENSMUSG00000034675	Dbn1	drebrin 1	MGI:1931838			YES			YES	YES	Cytoplasm	other
ENSMUSG00000020476	Dbnl	drebrin-like	MGI:700006			YES			YES	YES	Cytoplasm	other
ENSMUSG00000000340	Dbt	dihydrolipoamide branched chain transacylase E2	MGI:105386			YES			YES	YES	Cytoplasm	enzyme
ENSMUSG00000020935	Dcakd	dephospho-CoA kinase domain containing	MGI:1915337			YES			YES	YES	Cytoplasm	other
ENSMUSG00000025410	Dctn2	dynactin 2	MGI:107733			YES			YES	YES	Cytoplasm	other
ENSMUSG00000028447	Dctn3	dynactin 3	MGI:1859251			YES			YES	YES	Nucleus	other
ENSMUSG00000024603	Dctn4	dynactin 4	MGI:1914915			YES			YES	YES	Nucleus	other
ENSMUSG00000030868	Dctn5	dynactin 5	MGI:1891689			YES			YES	YES	Cytoplasm	other
ENSMUSG00000024740	Ddb1	damage specific DNA binding protein 1	MGI:1202384			YES			YES	YES	Nucleus	other
ENSMUSG00000028757	Ddost	dolichyl-di-phosphooligosaccharide-protein glycotransferase	MGI:1194508			YES			YES	YES	Cytoplasm	enzyme
ENSMUSG00000068290	Ddrgk1	DDRGK domain containing 1	MGI:1924256			YES			YES	YES	Extracellular Space	other
ENSMUSG00000037149	Ddx1	DEAD (Asp-Glu-Ala-Asp) box polypeptide 1	MGI:2144727			YES			YES	YES	Nucleus	enzyme
ENSMUSG00000000787	Ddx3x	DEAD/H (Asp-Glu-Ala-Asp/His) box polypeptide 3, X-linked	MGI:103064			YES			YES	YES	Cytoplasm	enzyme
ENSMUSG00000069045	Ddx3y	DEAD (Asp-Glu-Ala-Asp) box polypeptide 3, Y-linked	MGI:1349406			YES			YES	YES	Other	enzyme
ENSMUSG00000032097	Ddx6	DEAD (Asp-Glu-Ala-Asp) box polypeptide 6	MGI:104976			YES			YES	YES	Nucleus	enzyme
ENSMUSG00000028223	Decr1	2,4-dienoyl CoA reductase 1, mitochondrial	MGI:1914710			YES			YES	YES	Cytoplasm	enzyme
ENSMUSG00000035392	Dennd1a	DENN/MADD domain containing 1A	MGI:2442794			YES			YES	YES	Plasma Membrane	other
ENSMUSG00000000276	Dgke	diacylglycerol kinase, epsilon	MGI:1889276			YES			YES	YES	Cytoplasm	kinase
ENSMUSG00000022861	Dgkg	diacylglycerol kinase, gamma	MGI:105060			YES			YES	YES	Cytoplasm	kinase
ENSMUSG00000020834	Dhrs13	dehydrogenase/reductase (SDR family) member 13	MGI:1917701			YES			YES	YES	Other	enzyme
ENSMUSG00000023026	Dip2b	DIP2 disco-interacting protein 2 homolog B (Drosophila)	MGI:2145977			YES			YES	YES	Cytoplasm	other
ENSMUSG00000043670	Diras1	DIRAS family, GTP-binding RAS-like 1	MGI:2183442			YES			YES	YES	Plasma Membrane	enzyme
ENSMUSG00000047842	Diras2	DIRAS family, GTP-binding RAS-like 2	MGI:1915453			YES			YES	YES	Plasma Membrane	enzyme
ENSMUSG00000020664	Dld	dihydrolipoamide dehydrogenase	MGI:107450			YES			YES	YES	Cytoplasm	enzyme
ENSMUSG00000022770	Dlg1	discs, large homolog 1 (Drosophila)	MGI:107231			YES			YES	YES	Plasma Membrane	kinase
ENSMUSG00000004789	Dlst	dihydrolipoamide S-succinyltransferase (E2 component of 2-oxo-glutarate complex)	MGI:1926170			YES			YES	YES	Cytoplasm	enzyme
ENSMUSG00000030410	Dmwd	dystrophia myotonica-containing WD repeat motif	MGI:94907			YES			YES	YES	Nucleus	other
ENSMUSG00000005483	Dnajb1	DnaJ (Hsp40) homolog, subfamily B, member 1	MGI:1931874			YES			YES	YES	Nucleus	other
ENSMUSG00000004460	Dnajb11	DnaJ (Hsp40) homolog, subfamily B, member 11	MGI:1915088			YES			YES	YES	Cytoplasm	other
ENSMUSG00000020109	Dnajb12	DnaJ (Hsp40) homolog, subfamily B, member 12	MGI:1931881			YES			YES	YES	Cytoplasm	other
ENSMUSG00000026203	Dnajb2	DnaJ (Hsp40) homolog, subfamily B, member 2	MGI:1928739			YES			YES	YES	Nucleus	other
ENSMUSG00000027006	Dnajc10	DnaJ (Hsp40) homolog, subfamily C, member 10	MGI:1914111			YES			YES	YES	Cytoplasm	enzyme
ENSMUSG00000040697	Dnajc16	DnaJ (Hsp40) homolog, subfamily C, member 16	MGI:2442146			YES			YES	YES	Other	other
ENSMUSG00000027679	Dnajc19	DnaJ (Hsp40) homolog, subfamily C, member 19	MGI:1914963			YES			YES	YES	Cytoplasm	other
ENSMUSG00000026825	Dnm1	dynamin 1	MGI:107384			YES			YES	YES	Cytoplasm	enzyme
ENSMUSG00000022789	Dnm1l	dynamin 1-like	MGI:1921256			YES			YES	YES	Cytoplasm	enzyme
ENSMUSG00000033335	Dnm2	dynamin 2	MGI:109547			YES			YES	YES	Plasma Membrane	enzyme
ENSMUSG00000040265	Dnm3	dynamin 3	MGI:1341299			YES			YES	YES	Cytoplasm	enzyme
ENSMUSG00000058325	Dock1	dedicator of cytokinesis 1	MGI:2429765			YES			YES	YES	Cytoplasm	other
ENSMUSG00000039716	Dock3	dedicator of cyto-kinesis 3	MGI:2429763			YES			YES	YES	Cytoplasm	other
ENSMUSG00000035954	Dock4	dedicator of cytokinesis 4	MGI:1918006			YES			YES	YES	Plasma Membrane	other
ENSMUSG00000028556	Dock7	dedicator of cytokinesis 7	MGI:1914549			YES			YES	YES	Plasma Membrane	other
ENSMUSG00000025558	Dock9	dedicator of cytokinesis 9	MGI:106321			YES			YES	YES	Cytoplasm	other
ENSMUSG00000020537	Drg2	developmentally regulated GTP binding protein 2	MGI:1342307			YES			YES	YES	Cytoplasm	other
ENSMUSG00000103888	Dst	dystonin	MGI:104627			YES			YES	YES	Plasma Membrane	other
ENSMUSG00000003518	Dusp3	dual specificity phosphatase 3 (vaccinia virus phosphatase VH1-related)	MGI:1919599			YES			YES	YES	Cytoplasm	phosphatase
ENSMUSG00000029757	Dync1i1	dynein cytoplasmic 1 intermediate chain 1	MGI:107743			YES			YES	YES	Cytoplasm	other
ENSMUSG00000027012	Dync1i2	dynein cytoplasmic 1 intermediate chain 2	MGI:107750			YES			YES	YES	Cytoplasm	other
ENSMUSG00000032435	Dync1li1	dynein cytoplasmic 1 light intermediate chain 1	MGI:2135610			YES			YES	YES	Cytoplasm	other
ENSMUSG00000035770	Dync1li2	dynein, cytoplasmic 1 light intermediate chain 2	MGI:107738			YES			YES	YES	Cytoplasm	other
ENSMUSG00000009013	Dynll1	dynein light chain LC8-type 1	MGI:1861457			YES			YES	YES	Cytoplasm	other
ENSMUSG00000020483	Dynll2	dynein light chain LC8-type 2	MGI:1915347			YES			YES	YES	Cytoplasm	other
ENSMUSG00000025465	Echs1	enoyl Coenzyme A hydratase, short chain, 1, mitochondrial	MGI:2136460			YES			YES	YES	Cytoplasm	enzyme
ENSMUSG00000066839	Ecsit	ECSIT homolog (Drosophila)	MGI:1349469			YES			YES	YES	Nucleus	transcription regulator
ENSMUSG00000015092	Edf1	endothelial differentiation-related factor 1	MGI:1891227			YES			YES	YES	Nucleus	transcription regulator
ENSMUSG00000034488	Edil3	EGF-like repeats and discoidin I-like domains 3	MGI:1329025			YES			YES	YES	Extracellular Space	other
ENSMUSG00000037742	Eef1a1	eukaryotic translation elongation factor 1 alpha 1	MGI:1096881			YES			YES	YES	Cytoplasm	translation regulator
ENSMUSG00000016349	Eef1a2	eukaryotic translation elongation factor 1 alpha 2	MGI:1096317			YES			YES	YES	Cytoplasm	translation regulator
ENSMUSG00000055762	Eef1d	eukaryotic translation elongation factor 1 delta (guanine nucleotide exchange protein)	MGI:1913906			YES			YES	YES	Cytoplasm	translation regulator
ENSMUSG00000001707	Eef1e1	eukaryotic translation elongation factor 1 epsilon 1	MGI:1913393			YES			YES	YES	Cytoplasm	translation regulator
ENSMUSG00000071644	Eef1g	eukaryotic translation elongation factor 1 gamma	MGI:1914410			YES			YES	YES	Cytoplasm	translation regulator
ENSMUSG00000036611	Eepd1	endonuclease/exonuclease/phosphatase family domain containing 1	MGI:1914734			YES			YES	YES	Other	other
ENSMUSG00000020658	Efr3b	EFR3 homolog B (S. cerevisiae)	MGI:2444851			YES			YES	YES	Other	other
ENSMUSG00000024772	Ehd1	EH-domain containing 1	MGI:1341878			YES			YES	YES	Cytoplasm	other
ENSMUSG00000024065	Ehd3	EH-domain containing 3	MGI:1928900			YES			YES	YES	Cytoplasm	other
ENSMUSG00000035150	Eif2s3x	eukaryotic translation initiation factor 2, subunit 3, structural gene X-linked	MGI:1349431			YES			YES	YES	Cytoplasm	translation regulator
ENSMUSG00000022884	Eif4a2	eukaryotic translation initiation factor 4A2	MGI:106906			YES			YES	YES	Cytoplasm	translation regulator
ENSMUSG00000045983	Eif4g1	eukaryotic translation initiation factor 4, gamma 1	MGI:2384784			YES			YES	YES	Cytoplasm	translation regulator
ENSMUSG00000048988	Elfn1	leucine rich repeat and fibronectin type III, extracellular 1	MGI:2442479			YES			YES	YES	Plasma Membrane	other
ENSMUSG00000043460	Elfn2	leucine rich repeat and fibronectin type III, extracellular 2	MGI:3608416			YES			YES	YES	Extracellular Space	other
ENSMUSG00000041986	Elmod1	ELMO/CED-12 domain containing 1	MGI:3583900			YES			YES	YES	Other	other
ENSMUSG00000078517	Emc1	ER membrane protein complex subunit 1	MGI:2443696			YES			YES	YES	Plasma Membrane	other
ENSMUSG00000022337	Emc2	ER membrane protein complex subunit 2	MGI:1913986			YES			YES	YES	Nucleus	other
ENSMUSG00000030286	Emc3	ER membrane protein complex subunit 3	MGI:1913337			YES			YES	YES	Nucleus	other
ENSMUSG00000055943	Emc7	ER membrane protein complex subunit 7	MGI:1920274			YES			YES	YES	Other	other
ENSMUSG00000001964	Emd	emerin	MGI:108117			YES			YES	YES	Nucleus	other
ENSMUSG00000024044	Epb4.1l3	erythrocyte protein band 4.1 like 3	MGI:103008			YES			YES	YES	Plasma Membrane	other
ENSMUSG00000002808	Epdr1	ependymin related protein 1 (zebrafish)	MGI:2145369			YES			YES	YES	Nucleus	other
ENSMUSG00000026235	Epha4	Eph receptor A4	MGI:98277			YES			YES	YES	Plasma Membrane	kinase
ENSMUSG00000021709	Erbb2ip	Erbb2 interacting protein	MGI:1890169			YES			YES	YES	Plasma Membrane	other
ENSMUSG00000031483	Erlin2	ER lipid raft associated 2	MGI:2387215			YES			YES	YES	Plasma Membrane	other
ENSMUSG00000026830	Ermn	ermin, ERM-like protein	MGI:1925017			YES			YES	YES	Extracellular Space	other
ENSMUSG00000021171	Esyt2	extended synaptotagmin-like protein 2	MGI:1261845			YES			YES	YES	Plasma Membrane	other
ENSMUSG00000024360	Etf1	eukaryotic translation termination factor 1	MGI:2385071			YES			YES	YES	Cytoplasm	translation regulator
ENSMUSG00000011832	Evi5l	ecotropic viral integration site 5 like	MGI:2442167			YES			YES	YES	Other	other
ENSMUSG00000032705	Exd2	exonuclease 3'-5' domain containing 2	MGI:1922485			YES			YES	YES	Other	other
ENSMUSG00000036435	Exoc1	exocyst complex component 1	MGI:2445020			YES			YES	YES	Cytoplasm	transporter
ENSMUSG00000021357	Exoc2	exocyst complex component 2	MGI:1913732			YES			YES	YES	Cytoplasm	transporter
ENSMUSG00000029763	Exoc4	exocyst complex component 4	MGI:1096376			YES			YES	YES	Cytoplasm	transporter
ENSMUSG00000061244	Exoc5	exocyst complex component 5	MGI:2145645			YES			YES	YES	Cytoplasm	other
ENSMUSG00000033769	Exoc6b	exocyst complex component 6B	MGI:1923164			YES			YES	YES	Other	other
ENSMUSG00000074030	Exoc8	exocyst complex component 8	MGI:2142527			YES			YES	YES	Plasma Membrane	other
ENSMUSG00000028128	F3	coagulation factor III	MGI:88381			YES			YES	YES	Plasma Membrane	transmembrane receptor
ENSMUSG00000034171	Faah	fatty acid amide hydrolase	MGI:109609			YES			YES	YES	Plasma Membrane	enzyme
ENSMUSG00000045316	Fahd1	fumarylacetoacetate hydrolase domain containing 1	MGI:1915886			YES			YES	YES	Cytoplasm	enzyme
ENSMUSG00000023011	Faim2	Fas apoptotic inhibitory molecule 2	MGI:1919643			YES			YES	YES	Plasma Membrane	other
ENSMUSG00000038014	Fam120a	family with sequence similarity 120, member A	MGI:2446163			YES			YES	YES	Cytoplasm	other
ENSMUSG00000025262	Fam120c	family with sequence similarity 120, member C	MGI:2387687			YES			YES	YES	Other	other
ENSMUSG00000038174	Fam126b	family with sequence similarity 126, member B	MGI:1098784			YES			YES	YES	Other	other
ENSMUSG00000029861	Fam131b	family with sequence similarity 131, member B	MGI:1923406			YES			YES	YES	Other	other
ENSMUSG00000003955	Fam162a	family with sequence similarity 162, member A	MGI:1917436			YES			YES	YES	Cytoplasm	other
ENSMUSG00000050530	Fam171a1	family with sequence similarity 171, member A1	MGI:2442917			YES			YES	YES	Cytoplasm	other
ENSMUSG00000034685	Fam171a2	family with sequence similarity 171, member A2	MGI:2448496			YES			YES	YES	Other	other
ENSMUSG00000048388	Fam171b	family with sequence similarity 171, member B	MGI:2444579			YES			YES	YES	Other	other
ENSMUSG00000021792	Fam213a	family with sequence similarity 213, member A	MGI:1917814			YES			YES	YES	Extracellular Space	other
ENSMUSG00000029059	Fam213b	family with sequence similarity 213, member B	MGI:1913719			YES			YES	YES	Cytoplasm	enzyme
ENSMUSG00000058966	Fam57b	family with sequence similarity 57, member B	MGI:1916202			YES			YES	YES	Cytoplasm	enzyme
ENSMUSG00000025555	Farp1	FERM, RhoGEF (Arhgef) and pleckstrin domain protein 1 (chondrocyte-derived)	MGI:2446173			YES			YES	YES	Plasma Membrane	other
ENSMUSG00000026245	Farsb	phenylalanyl-tRNA synthetase, beta subunit	MGI:1346035			YES			YES	YES	Cytoplasm	enzyme
ENSMUSG00000070047	Fat1	FAT tumor suppressor homolog 1 (Drosophila)	MGI:109168			YES			YES	YES	Plasma Membrane	other
ENSMUSG00000055333	Fat2	FAT tumor suppressor homolog 2 (Drosophila)	MGI:2685369			YES			YES	YES	Plasma Membrane	other
ENSMUSG00000074505	Fat3	FAT tumor suppressor homolog 3 (Drosophila)	MGI:2444314			YES			YES	YES	Plasma Membrane	other
ENSMUSG00000041556	Fbxo2	F-box protein 2	MGI:2446216			YES			YES	YES	Cytoplasm	enzyme
ENSMUSG00000047013	Fbxo41	F-box protein 41	MGI:1261912			YES			YES	YES	Other	other
ENSMUSG00000024588	Fech	ferrochelatase	MGI:95513			YES			YES	YES	Cytoplasm	enzyme
ENSMUSG00000022523	Fgf12	fibroblast growth factor 12	MGI:109183			YES			YES	YES	Extracellular Space	other
ENSMUSG00000040242	Fgfr1op2	FGFR1 oncogene partner 2	MGI:1914779			YES			YES	YES	Cytoplasm	other
ENSMUSG00000024911	Fibp	fibroblast growth factor (acidic) intracellular binding protein	MGI:1926233			YES			YES	YES	Nucleus	other
ENSMUSG00000020635	Fkbp1b	FK506 binding protein 1b	MGI:1336205			YES			YES	YES	Cytoplasm	enzyme
ENSMUSG00000019428	Fkbp8	FK506 binding protein 8	MGI:1341070			YES			YES	YES	Cytoplasm	other
ENSMUSG00000002812	Flii	flightless I homolog (Drosophila)	MGI:1342286			YES			YES	YES	Nucleus	other
ENSMUSG00000059714	Flot1	flotillin 1	MGI:1100500			YES			YES	YES	Plasma Membrane	other
ENSMUSG00000047414	Flrt2	fibronectin leucine rich transmembrane protein 2	MGI:3603594			YES			YES	YES	Plasma Membrane	other
ENSMUSG00000028354	Fmn2	formin 2	MGI:1859252			YES			YES	YES	Cytoplasm	other
ENSMUSG00000055805	Fmnl1	formin-like 1	MGI:1888994			YES			YES	YES	Cytoplasm	other
ENSMUSG00000036053	Fmnl2	formin-like 2	MGI:1918659			YES			YES	YES	Cytoplasm	other
ENSMUSG00000000838	Fmr1	fragile X mental retardation syndrome 1	MGI:95564			YES			YES	YES	Nucleus	other
ENSMUSG00000045589	Frrs1l	ferric-chelate reductase 1 like	MGI:2442704			YES			YES	YES	Cytoplasm	transporter
ENSMUSG00000023266	Frs3	fibroblast growth factor receptor substrate 3	MGI:2135965			YES			YES	YES	Plasma Membrane	other
ENSMUSG00000056602	Fry	furry homolog (Drosophila)	MGI:2443895			YES			YES	YES	Extracellular Space	other
ENSMUSG00000011589	Fsd1	fibronectin type 3 and SPRY domain-containing protein	MGI:1934858			YES			YES	YES	Cytoplasm	other
ENSMUSG00000024661	Fth1	ferritin heavy chain 1	MGI:95588			YES			YES	YES	Cytoplasm	enzyme
ENSMUSG00000025040	Fundc1	FUN14 domain containing 1	MGI:1919268			YES			YES	YES	Cytoplasm	other
ENSMUSG00000031198	Fundc2	FUN14 domain containing 2	MGI:1914641			YES			YES	YES	Cytoplasm	other
ENSMUSG00000031950	Gabarapl2	gamma-aminobutyric acid (GABA) A receptor-associated protein-like 2	MGI:1890602			YES			YES	YES	Cytoplasm	other
ENSMUSG00000039809	Gabbr2	gamma-aminobutyric acid (GABA) B receptor, 2	MGI:2386030			YES			YES	YES	Plasma Membrane	G-protein coupled receptor
ENSMUSG00000010803	Gabra1	gamma-aminobutyric acid (GABA) A receptor, subunit alpha 1	MGI:95613			YES			YES	YES	Plasma Membrane	ion channel
ENSMUSG00000000560	Gabra2	gamma-aminobutyric acid (GABA) A receptor, subunit alpha 2	MGI:95614			YES			YES	YES	Plasma Membrane	ion channel
ENSMUSG00000031343	Gabra3	gamma-aminobutyric acid (GABA) A receptor, subunit alpha 3	MGI:95615			YES			YES	YES	Plasma Membrane	ion channel
ENSMUSG00000029211	Gabra4	gamma-aminobutyric acid (GABA) A receptor, subunit alpha 4	MGI:95616			YES			YES	YES	Plasma Membrane	ion channel
ENSMUSG00000020428	Gabra6	gamma-aminobutyric acid (GABA) A receptor, subunit alpha 6	MGI:95618			YES			YES	YES	Plasma Membrane	ion channel
ENSMUSG00000029212	Gabrb1	gamma-aminobutyric acid (GABA) A receptor, subunit beta 1	MGI:95619			YES			YES	YES	Plasma Membrane	ion channel
ENSMUSG00000007653	Gabrb2	gamma-aminobutyric acid (GABA) A receptor, subunit beta 2	MGI:95620			YES			YES	YES	Plasma Membrane	ion channel
ENSMUSG00000033676	Gabrb3	gamma-aminobutyric acid (GABA) A receptor, subunit beta 3	MGI:95621			YES			YES	YES	Plasma Membrane	ion channel
ENSMUSG00000020436	Gabrg2	gamma-aminobutyric acid (GABA) A receptor, subunit gamma 2	MGI:95623			YES			YES	YES	Plasma Membrane	ion channel
ENSMUSG00000062234	Gak	cyclin G associated kinase	MGI:2442153			YES			YES	YES	Nucleus	kinase
ENSMUSG00000057666	Gapdh	glyceraldehyde-3-phosphate dehydrogenase	MGI:95640			YES			YES	YES	Cytoplasm	enzyme
ENSMUSG00000033066	Gas7	growth arrest specific 7	MGI:1202388			YES			YES	YES	Cytoplasm	transcription regulator
ENSMUSG00000003809	Gcdh	glutaryl-Coenzyme A dehydrogenase	MGI:104541			YES			YES	YES	Cytoplasm	enzyme
ENSMUSG00000041638	Gcn1l1	GCN1 general control of amino-acid synthesis 1-like 1 (yeast)	MGI:2444248			YES			YES	YES	Cytoplasm	translation regulator
ENSMUSG00000025777	Gdap1	ganglioside-induced differentiation-associated-protein 1	MGI:1338002			YES			YES	YES	Cytoplasm	other
ENSMUSG00000017943	Gdap1l1	ganglioside-induced differentiation-associated protein 1-like 1	MGI:2385163			YES			YES	YES	Other	other
ENSMUSG00000019433	Gipc1	GIPC PDZ domain containing family, member 1	MGI:1926252			YES			YES	YES	Cytoplasm	other
ENSMUSG00000011877	Git1	G protein-coupled receptor kinase-interactor 1	MGI:1927140			YES			YES	YES	Nucleus	kinase
ENSMUSG00000011884	Gltp	glycolipid transfer protein	MGI:1929253			YES			YES	YES	Cytoplasm	transporter
ENSMUSG00000021794	Glud1	glutamate dehydrogenase 1	MGI:95753			YES			YES	YES	Cytoplasm	enzyme
ENSMUSG00000057262	Gm10020	predicted pseudogene 10020	MGI:3642192			YES			YES	YES	Other	other
ENSMUSG00000042744	Gm15800	predicted gene 15800	MGI:3647820			YES			YES	YES	Nucleus	other
ENSMUSG00000091228	Gm20390	predicted gene 20390	MGI:5141855			YES			YES	YES	#N/A	#N/A
ENSMUSG00000090639	Gm20425	predicted gene 20425	MGI:5141890			YES			YES	YES	#N/A	#N/A
ENSMUSG00000100725	Gm28062	predicted gene 28062	MGI:5578768			YES			YES	YES	Nucleus	transporter
ENSMUSG00000063696	Gm8730	predicted pseudogene 8730	MGI:3644565			YES			YES	YES	Other	other
ENSMUSG00000044424	Gm9493	predicted gene 9493	MGI:3779903			YES			YES	YES	Other	other
ENSMUSG00000062014	Gmfb	glia maturation factor, beta	MGI:1927133			YES			YES	YES	Cytoplasm	growth factor
ENSMUSG00000000149	Gna12	guanine nucleotide binding protein, alpha 12	MGI:95767			YES			YES	YES	Plasma Membrane	enzyme
ENSMUSG00000057614	Gnai1	guanine nucleotide binding protein (G protein), alpha inhibiting 1	MGI:95771			YES			YES	YES	Plasma Membrane	enzyme
ENSMUSG00000032562	Gnai2	guanine nucleotide binding protein (G protein), alpha inhibiting 2	MGI:95772			YES			YES	YES	Plasma Membrane	other
ENSMUSG00000000001	Gnai3	guanine nucleotide binding protein (G protein), alpha inhibiting 3	MGI:95773			YES			YES	YES	Cytoplasm	enzyme
ENSMUSG00000024524	Gnal	guanine nucleotide binding protein, alpha stimulating, olfactory type	MGI:95774			YES			YES	YES	Cytoplasm	enzyme
ENSMUSG00000031748	Gnao1	guanine nucleotide binding protein, alpha O	MGI:95775			YES			YES	YES	Plasma Membrane	enzyme
ENSMUSG00000024639	Gnaq	guanine nucleotide binding protein, alpha q polypeptide	MGI:95776			YES			YES	YES	Plasma Membrane	enzyme
ENSMUSG00000029713	Gnb2	guanine nucleotide binding protein (G protein), beta 2	MGI:95784			YES			YES	YES	Plasma Membrane	enzyme
ENSMUSG00000027669	Gnb4	guanine nucleotide binding protein (G protein), beta 4	MGI:104581			YES			YES	YES	Plasma Membrane	enzyme
ENSMUSG00000032192	Gnb5	guanine nucleotide binding protein (G protein), beta 5	MGI:101848			YES			YES	YES	Plasma Membrane	enzyme
ENSMUSG00000025739	Gng13	guanine nucleotide binding protein (G protein), gamma 13	MGI:1925616			YES			YES	YES	Plasma Membrane	enzyme
ENSMUSG00000043004	Gng2	guanine nucleotide binding protein (G protein), gamma 2	MGI:102705			YES			YES	YES	Plasma Membrane	enzyme
ENSMUSG00000021303	Gng4	guanine nucleotide binding protein (G protein), gamma 4	MGI:102703			YES			YES	YES	Plasma Membrane	enzyme
ENSMUSG00000031985	Gnpat	glyceronephosphate O-acyltransferase	MGI:1343460			YES			YES	YES	Cytoplasm	enzyme
ENSMUSG00000015341	Golga7	golgi autoantigen, golgin subfamily a, 7	MGI:1931029			YES			YES	YES	Cytoplasm	other
ENSMUSG00000034243	Golgb1	golgi autoantigen, golgin subfamily b, macrogolgin 1	MGI:1099447			YES			YES	YES	Cytoplasm	other
ENSMUSG00000010392	Gosr1	golgi SNAP receptor complex member 1	MGI:1858260			YES			YES	YES	Cytoplasm	transporter
ENSMUSG00000034220	Gpc1	glypican 1	MGI:1194891			YES			YES	YES	Plasma Membrane	transmembrane receptor
ENSMUSG00000045967	Gpr158	G protein-coupled receptor 158	MGI:2441697			YES			YES	YES	Plasma Membrane	G-protein coupled receptor
ENSMUSG00000038390	Gpr162	G protein-coupled receptor 162	MGI:1315214			YES			YES	YES	Plasma Membrane	G-protein coupled receptor
ENSMUSG00000045441	Gprin3	GPRIN family member 3	MGI:1924785			YES			YES	YES	Other	other
ENSMUSG00000034786	Gpsm3	G-protein signalling modulator 3 (AGS3-like, C. elegans)	MGI:2146785			YES			YES	YES	Cytoplasm	other
ENSMUSG00000075706	Gpx4	glutathione peroxidase 4	MGI:104767			YES			YES	YES	Cytoplasm	enzyme
ENSMUSG00000020524	Gria1	glutamate receptor, ionotropic, AMPA1 (alpha 1)	MGI:95808			YES			YES	YES	Plasma Membrane	ion channel
ENSMUSG00000071424	Grid2	glutamate receptor, ionotropic, delta 2	MGI:95813			YES			YES	YES	Plasma Membrane	ion channel
ENSMUSG00000056073	Grik2	glutamate receptor, ionotropic, kainate 2 (beta 2)	MGI:95815			YES			YES	YES	Plasma Membrane	ion channel
ENSMUSG00000001985	Grik3	glutamate receptor, ionotropic, kainate 3	MGI:95816			YES			YES	YES	Plasma Membrane	ion channel
ENSMUSG00000030209	Grin2b	glutamate receptor, ionotropic, NMDA2B (epsilon 2)	MGI:95821			YES			YES	YES	Plasma Membrane	ion channel
ENSMUSG00000031153	Gripap1	GRIP1 associated protein 1	MGI:1859616			YES			YES	YES	Plasma Membrane	other
ENSMUSG00000074886	Grk6	G protein-coupled receptor kinase 6	MGI:1347078			YES			YES	YES	Plasma Membrane	kinase
ENSMUSG00000023192	Grm2	glutamate receptor, metabotropic 2	MGI:1351339			YES			YES	YES	Plasma Membrane	G-protein coupled receptor
ENSMUSG00000003974	Grm3	glutamate receptor, metabotropic 3	MGI:1351340			YES			YES	YES	Plasma Membrane	G-protein coupled receptor
ENSMUSG00000063239	Grm4	glutamate receptor, metabotropic 4	MGI:1351341			YES			YES	YES	Plasma Membrane	G-protein coupled receptor
ENSMUSG00000049583	Grm5	glutamate receptor, metabotropic 5	MGI:1351342			YES			YES	YES	Plasma Membrane	G-protein coupled receptor
ENSMUSG00000056755	Grm7	glutamate receptor, metabotropic 7	MGI:1351344			YES			YES	YES	Plasma Membrane	G-protein coupled receptor
ENSMUSG00000024211	Grm8	glutamate receptor, metabotropic 8	MGI:1351345			YES			YES	YES	Plasma Membrane	G-protein coupled receptor
ENSMUSG00000022812	Gsk3b	glycogen synthase kinase 3 beta	MGI:1861437			YES			YES	YES	Nucleus	kinase
ENSMUSG00000026879	Gsn	gelsolin	MGI:95851			YES			YES	YES	Extracellular Space	other
ENSMUSG00000032348	Gsta4	glutathione S-transferase, alpha 4	MGI:1309515			YES			YES	YES	Other	enzyme
ENSMUSG00000060261	Gtf2i	general transcription factor II I	MGI:1202722			YES			YES	YES	Nucleus	transcription regulator
ENSMUSG00000041624	Gucy1a2	guanylate cyclase 1, soluble, alpha 2	MGI:2660877			YES			YES	YES	Cytoplasm	enzyme
ENSMUSG00000028005	Gucy1b3	guanylate cyclase 1, soluble, beta 3	MGI:1860604			YES			YES	YES	Cytoplasm	enzyme
ENSMUSG00000020444	Guk1	guanylate kinase 1	MGI:95871			YES			YES	YES	Cytoplasm	kinase
ENSMUSG00000025059	Gyk	glycerol kinase	MGI:106594			YES			YES	YES	Cytoplasm	kinase
ENSMUSG00000051839	Gypa	glycophorin A	MGI:95880			YES			YES	YES	Plasma Membrane	other
ENSMUSG00000060743	H3f3a	H3 histone, family 3A	MGI:1097686			YES			YES	YES	Nucleus	other
ENSMUSG00000033629	Hacd3	3-hydroxyacyl-CoA dehydratase 3	MGI:1889341			YES			YES	YES	Cytoplasm	enzyme
ENSMUSG00000025745	Hadha	hydroxyacyl-Coenzyme A dehydrogenase/3-ketoacyl-Coenzyme A thiolase/enoyl-Coenzyme A hydratase (trifunctional protein), alpha subunit	MGI:2135593			YES			YES	YES	Cytoplasm	enzyme
ENSMUSG00000059447	Hadhb	hydroxyacyl-Coenzyme A dehydrogenase/3-ketoacyl-Coenzyme A thiolase/enoyl-Coenzyme A hydratase (trifunctional protein), beta subunit	MGI:2136381			YES			YES	YES	Cytoplasm	enzyme
ENSMUSG00000031386	Hcfc1	host cell factor C1	MGI:105942			YES			YES	YES	Nucleus	transcription regulator
ENSMUSG00000042807	Hecw2	HECT, C2 and WW domain containing E3 ubiquitin protein ligase 2	MGI:2685817			YES			YES	YES	Extracellular Space	enzyme
ENSMUSG00000046240	Hepacam	hepatocyte cell adhesion molecule	MGI:1920177			YES			YES	YES	Plasma Membrane	other
ENSMUSG00000021665	Hexb	hexosaminidase B	MGI:96074			YES			YES	YES	Cytoplasm	enzyme
ENSMUSG00000020267	Hint1	histidine triad nucleotide binding protein 1	MGI:1321133			YES			YES	YES	Nucleus	enzyme
ENSMUSG00000039959	Hip1	huntingtin interacting protein 1	MGI:1099804			YES			YES	YES	Cytoplasm	other
ENSMUSG00000000915	Hip1r	huntingtin interacting protein 1 related	MGI:1352504			YES			YES	YES	Cytoplasm	other
ENSMUSG00000060081	Hist1h2aa	histone cluster 1, H2aa	MGI:2448285			YES			YES	YES	Nucleus	other
ENSMUSG00000037012	Hk1	hexokinase 1	MGI:96103			YES			YES	YES	Cytoplasm	kinase
ENSMUSG00000004980	Hnrnpa2b1	heterogeneous nuclear ribonucleoprotein A2/B1	MGI:104819			YES			YES	YES	#N/A	#N/A
ENSMUSG00000020358	Hnrnpab	heterogeneous nuclear ribonucleoprotein A/B	MGI:1330294			YES			YES	YES	Nucleus	enzyme
ENSMUSG00000000568	Hnrnpd	heterogeneous nuclear ribonucleoprotein D	MGI:101947			YES			YES	YES	Nucleus	transcription regulator
ENSMUSG00000021546	Hnrnpk	heterogeneous nuclear ribonucleoprotein K	MGI:99894			YES			YES	YES	Nucleus	other
ENSMUSG00000037234	Hook3	hook homolog 3 (Drosophila)	MGI:2443554			YES			YES	YES	Cytoplasm	other
ENSMUSG00000028785	Hpca	hippocalcin	MGI:1336200			YES			YES	YES	Cytoplasm	other
ENSMUSG00000071379	Hpcal1	hippocalcin-like 1	MGI:1855689			YES			YES	YES	Cytoplasm	other
ENSMUSG00000046093	Hpcal4	hippocalcin-like 4	MGI:2157521			YES			YES	YES	Other	transporter
ENSMUSG00000025499	Hras	Harvey rat sarcoma virus oncogene	MGI:96224			YES			YES	YES	Plasma Membrane	enzyme
ENSMUSG00000025260	Hsd17b10	hydroxysteroid (17-beta) dehydrogenase 10	MGI:1333871			YES			YES	YES	Cytoplasm	enzyme
ENSMUSG00000027195	Hsd17b12	hydroxysteroid (17-beta) dehydrogenase 12	MGI:1926967			YES			YES	YES	Cytoplasm	enzyme
ENSMUSG00000024507	Hsd17b4	hydroxysteroid (17-beta) dehydrogenase 4	MGI:105089			YES			YES	YES	Cytoplasm	enzyme
ENSMUSG00000034189	Hsdl1	hydroxysteroid dehydrogenase like 1	MGI:1919802			YES			YES	YES	Cytoplasm	enzyme
ENSMUSG00000028383	Hsdl2	hydroxysteroid dehydrogenase like 2	MGI:1919729			YES			YES	YES	Cytoplasm	other
ENSMUSG00000025092	Hspa12a	heat shock protein 12A	MGI:1920692			YES			YES	YES	Cytoplasm	other
ENSMUSG00000074793	Hspa12b	heat shock protein 12B	MGI:1919880			YES			YES	YES	Other	other
ENSMUSG00000091971	Hspa1a	heat shock protein 1A	MGI:96244			YES			YES	YES	Cytoplasm	enzyme
ENSMUSG00000059970	Hspa2	heat shock protein 2	MGI:96243			YES			YES	YES	Cytoplasm	other
ENSMUSG00000015656	Hspa8	heat shock protein 8	MGI:105384			YES			YES	YES	Cytoplasm	enzyme
ENSMUSG00000002010	Idh3g	isocitrate dehydrogenase 3 (NAD+), gamma	MGI:1099463			YES			YES	YES	Cytoplasm	enzyme
ENSMUSG00000076617	Ighm	immunoglobulin heavy constant mu	MGI:96448			YES			YES	YES	Plasma Membrane	transmembrane receptor
ENSMUSG00000038034	Igsf8	immunoglobulin superfamily, member 8	MGI:2154090			YES			YES	YES	Plasma Membrane	other
ENSMUSG00000052372	Il1rapl1	interleukin 1 receptor accessory protein-like 1	MGI:2687319			YES			YES	YES	Plasma Membrane	transmembrane receptor
ENSMUSG00000032763	Ilvbl	ilvB (bacterial acetolactate synthase)-like	MGI:1351911			YES			YES	YES	Cytoplasm	enzyme
ENSMUSG00000052337	Immt	inner membrane protein, mitochondrial	MGI:1923864			YES			YES	YES	Cytoplasm	other
ENSMUSG00000026113	Inpp4a	inositol polyphosphate-4-phosphatase, type I	MGI:1931123			YES			YES	YES	Cytoplasm	phosphatase
ENSMUSG00000025477	Inpp5a	inositol polyphosphate-5-phosphatase A	MGI:2686961			YES			YES	YES	Plasma Membrane	phosphatase
ENSMUSG00000040797	Iqsec3	IQ motif and Sec7 domain 3	MGI:2677208			YES			YES	YES	Cytoplasm	other
ENSMUSG00000031729	Ist1	increased sodium tolerance 1 homolog (yeast)	MGI:1919205			YES			YES	YES	Cytoplasm	other
ENSMUSG00000031703	Itfg1	integrin alpha FG-GAP repeat containing 1	MGI:106419			YES			YES	YES	Plasma Membrane	other
ENSMUSG00000006522	Itih3	inter-alpha trypsin inhibitor, heavy chain 3	MGI:96620			YES			YES	YES	Extracellular Space	other
ENSMUSG00000022108	Itm2b	integral membrane protein 2B	MGI:1309517			YES			YES	YES	Plasma Membrane	other
ENSMUSG00000027296	Itpka	inositol 1,4,5-trisphosphate 3-kinase A	MGI:1333822			YES			YES	YES	Cytoplasm	kinase
ENSMUSG00000030102	Itpr1	inositol 1,4,5-trisphosphate receptor 1	MGI:96623			YES			YES	YES	Cytoplasm	ion channel
ENSMUSG00000030287	Itpr2	inositol 1,4,5-triphosphate receptor 2	MGI:99418			YES			YES	YES	Cytoplasm	ion channel
ENSMUSG00000028530	Jak1	Janus kinase 1	MGI:96628			YES			YES	YES	Cytoplasm	kinase
ENSMUSG00000063646	Jakmip1	janus kinase and microtubule interacting protein 1	MGI:1923321			YES			YES	YES	Cytoplasm	other
ENSMUSG00000024502	Jakmip2	janus kinase and microtubule interacting protein 2	MGI:1923467			YES			YES	YES	Extracellular Space	other
ENSMUSG00000056856	Jakmip3	janus kinase and microtubule interacting protein 3	MGI:1921254			YES			YES	YES	Other	other
ENSMUSG00000031990	Jam3	junction adhesion molecule 3	MGI:1933825			YES			YES	YES	Plasma Membrane	other
ENSMUSG00000042686	Jph1	junctophilin 1	MGI:1891495			YES			YES	YES	Plasma Membrane	other
ENSMUSG00000001552	Jup	junction plakoglobin	MGI:96650			YES			YES	YES	Plasma Membrane	other
ENSMUSG00000047976	Kcna1	potassium voltage-gated channel, shaker-related subfamily, member 1	MGI:96654			YES			YES	YES	Plasma Membrane	ion channel
ENSMUSG00000040724	Kcna2	potassium voltage-gated channel, shaker-related subfamily, member 2	MGI:96659			YES			YES	YES	Plasma Membrane	ion channel
ENSMUSG00000047959	Kcna3	potassium voltage-gated channel, shaker-related subfamily, member 3	MGI:96660			YES			YES	YES	Plasma Membrane	ion channel
ENSMUSG00000042604	Kcna4	potassium voltage-gated channel, shaker-related subfamily, member 4	MGI:96661			YES			YES	YES	Plasma Membrane	ion channel
ENSMUSG00000038077	Kcna6	potassium voltage-gated channel, shaker-related, subfamily, member 6	MGI:96663			YES			YES	YES	Plasma Membrane	ion channel
ENSMUSG00000027827	Kcnab1	potassium voltage-gated channel, shaker-related subfamily, beta member 1	MGI:109155			YES			YES	YES	Plasma Membrane	ion channel
ENSMUSG00000050556	Kcnb1	potassium voltage gated channel, Shab-related subfamily, member 1	MGI:96666			YES			YES	YES	Plasma Membrane	ion channel
ENSMUSG00000062785	Kcnc3	potassium voltage gated channel, Shaw-related subfamily, member 3	MGI:96669			YES			YES	YES	Plasma Membrane	ion channel
ENSMUSG00000060882	Kcnd2	potassium voltage-gated channel, Shal-related family, member 2	MGI:102663			YES			YES	YES	Plasma Membrane	ion channel
ENSMUSG00000040896	Kcnd3	potassium voltage-gated channel, Shal-related family, member 3	MGI:1928743			YES			YES	YES	Plasma Membrane	ion channel
ENSMUSG00000054477	Kcnn2	potassium intermediate/small conductance calcium-activated channel, subfamily N, member 2	MGI:2153182			YES			YES	YES	Plasma Membrane	ion channel
ENSMUSG00000016346	Kcnq2	potassium voltage-gated channel, subfamily Q, member 2	MGI:1309503			YES			YES	YES	Plasma Membrane	ion channel
ENSMUSG00000022350	E430025E21Rik	RIKEN cDNA E430025E21 gene	MGI:2146110			YES			YES	YES	Cytoplasm	other
ENSMUSG00000034560	A230046K03Rik	RIKEN cDNA A230046K03 gene	MGI:2441787			YES			YES	YES	Cytoplasm	other
ENSMUSG00000021693	Kif2a	kinesin family member 2A	MGI:108390			YES			YES	YES	Cytoplasm	other
ENSMUSG00000006740	Kif5b	kinesin family member 5B	MGI:1098268			YES			YES	YES	Cytoplasm	other
ENSMUSG00000026764	Kif5c	kinesin family member 5C	MGI:1098269			YES			YES	YES	Cytoplasm	other
ENSMUSG00000026585	Kifap3	kinesin-associated protein 3	MGI:107566			YES			YES	YES	Cytoplasm	other
ENSMUSG00000032036	Kirrel3	kin of IRRE like 3 (Drosophila)	MGI:1914953			YES			YES	YES	Extracellular Space	other
ENSMUSG00000021288	Klc1	kinesin light chain 1	MGI:107978			YES			YES	YES	Cytoplasm	other
ENSMUSG00000024862	Klc2	kinesin light chain 2	MGI:107953			YES			YES	YES	Cytoplasm	other
ENSMUSG00000030265	Kras	v-Ki-ras2 Kirsten rat sarcoma viral oncogene homolog	MGI:96680			YES			YES	YES	Cytoplasm	enzyme
ENSMUSG00000031391	L1cam	L1 cell adhesion molecule	MGI:96721			YES			YES	YES	Plasma Membrane	other
ENSMUSG00000032370	Lactb	lactamase, beta	MGI:1933395			YES			YES	YES	Cytoplasm	other
ENSMUSG00000030842	Lamtor1	late endosomal/lysosomal adaptor, MAPK and MTOR activator 1	MGI:1913758			YES			YES	YES	Plasma Membrane	other
ENSMUSG00000094685	Gm5900	predicted pseudogene 5900	MGI:3643907			YES			YES	YES	Cytoplasm	other
ENSMUSG00000026000	Lancl1	LanC (bacterial lantibiotic synthetase component C)-like 1	MGI:1336997			YES			YES	YES	Plasma Membrane	other
ENSMUSG00000062190	Lancl2	LanC (bacterial lantibiotic synthetase component C)-like 2	MGI:1919085			YES			YES	YES	Plasma Membrane	other
ENSMUSG00000037331	Larp1	La ribonucleoprotein domain family, member 1	MGI:1890165			YES			YES	YES	Cytoplasm	translation regulator
ENSMUSG00000024493	Lars	leucyl-tRNA synthetase	MGI:1913808			YES			YES	YES	Cytoplasm	enzyme
ENSMUSG00000038366	Lasp1	LIM and SH3 protein 1	MGI:109656			YES			YES	YES	Cytoplasm	transporter
ENSMUSG00000067242	Lgi1	leucine-rich repeat LGI family, member 1	MGI:1861691			YES			YES	YES	Plasma Membrane	other
ENSMUSG00000039252	Lgi2	leucine-rich repeat LGI family, member 2	MGI:2180196			YES			YES	YES	Extracellular Space	other
ENSMUSG00000023022	Lima1	LIM domain and actin binding 1	MGI:1920992			YES			YES	YES	Cytoplasm	other
ENSMUSG00000037736	Limch1	LIM and calponin homology domains 1	MGI:1924819			YES			YES	YES	Other	other
ENSMUSG00000040699	Limd2	LIM domain containing 2	MGI:1915053			YES			YES	YES	Other	other
ENSMUSG00000019906	Lin7a	lin-7 homolog A (C. elegans)	MGI:2135609			YES			YES	YES	Plasma Membrane	other
ENSMUSG00000027162	Lin7c	lin-7 homolog C (C. elegans)	MGI:1330839			YES			YES	YES	Cytoplasm	other
ENSMUSG00000028063	Lmna	lamin A	MGI:96794			YES			YES	YES	Nucleus	other
ENSMUSG00000024590	Lmnb1	lamin B1	MGI:96795			YES			YES	YES	Nucleus	other
ENSMUSG00000038970	Lmtk2	lemur tyrosine kinase 2	MGI:3036247			YES			YES	YES	Cytoplasm	kinase
ENSMUSG00000062044	Lmtk3	lemur tyrosine kinase 3	MGI:3039582			YES			YES	YES	Other	kinase
ENSMUSG00000047866	Lonp2	lon peptidase 2, peroxisomal	MGI:1914137			YES			YES	YES	Cytoplasm	peptidase
ENSMUSG00000026623	Lpgat1	lysophosphatidylglycerol acyltransferase 1	MGI:2446186			YES			YES	YES	Cytoplasm	other
ENSMUSG00000013033	Adgrl1	adhesion G protein-coupled receptor L1	MGI:1929461			YES			YES	YES	Plasma Membrane	G-protein coupled receptor
ENSMUSG00000037605	Adgrl3	adhesion G protein-coupled receptor L3	MGI:2441950			YES			YES	YES	Plasma Membrane	G-protein coupled receptor
ENSMUSG00000035835	Lppr3	lipid phosphate phosphatase-related protein type 3	MGI:2388640			YES			YES	YES	Other	phosphatase
ENSMUSG00000044667	Lppr4	lipid phosphate phosphatase-related protein type 4	MGI:106530			YES			YES	YES	Plasma Membrane	phosphatase
ENSMUSG00000030600	Lrfn1	leucine rich repeat and fibronectin type III domain containing 1	MGI:2136810			YES			YES	YES	Nucleus	other
ENSMUSG00000045045	Lrfn4	leucine rich repeat and fibronectin type III domain containing 4	MGI:2385612			YES			YES	YES	Other	other
ENSMUSG00000063052	Lrrc40	leucine rich repeat containing 40	MGI:1914394			YES			YES	YES	Nucleus	other
ENSMUSG00000050587	Lrrc4c	leucine rich repeat containing 4C	MGI:2442636			YES			YES	YES	Plasma Membrane	other
ENSMUSG00000027286	Lrrc57	leucine rich repeat containing 57	MGI:1913856			YES			YES	YES	Cytoplasm	other
ENSMUSG00000020869	Lrrc59	leucine rich repeat containing 59	MGI:2138133			YES			YES	YES	Cytoplasm	other
ENSMUSG00000007476	Lrrc8a	leucine rich repeat containing 8A	MGI:2652847			YES			YES	YES	Extracellular Space	other
ENSMUSG00000070639	Lrrc8b	leucine rich repeat containing 8 family, member B	MGI:2141353			YES			YES	YES	Other	other
ENSMUSG00000054720	Lrrc8c	leucine rich repeat containing 8 family, member C	MGI:2140839			YES			YES	YES	Cytoplasm	other
ENSMUSG00000046079	Lrrc8d	leucine rich repeat containing 8D	MGI:1922368			YES			YES	YES	Plasma Membrane	G-protein coupled receptor
ENSMUSG00000061080	Lsamp	limbic system-associated membrane protein	MGI:1261760			YES			YES	YES	Plasma Membrane	other
ENSMUSG00000042228	Lyn	Yamaguchi sarcoma viral (v-yes-1) oncogene homolog	MGI:96892			YES			YES	YES	Cytoplasm	kinase
ENSMUSG00000045095	Magi1	membrane associated guanylate kinase, WW and PDZ domain containing 1	MGI:1203522			YES			YES	YES	Plasma Membrane	kinase
ENSMUSG00000040003	Magi2	membrane associated guanylate kinase, WW and PDZ domain containing 2	MGI:1354953			YES			YES	YES	Plasma Membrane	kinase
ENSMUSG00000027254	Map1a	microtubule-associated protein 1 A	MGI:1306776			YES			YES	YES	Cytoplasm	other
ENSMUSG00000052727	Map1b	microtubule-associated protein 1B	MGI:1306778			YES			YES	YES	Cytoplasm	other
ENSMUSG00000027602	Map1lc3a	microtubule-associated protein 1 light chain 3 alpha	MGI:1915661			YES			YES	YES	Cytoplasm	other
ENSMUSG00000019261	Map1s	microtubule-associated protein 1S	MGI:2443304			YES			YES	YES	Cytoplasm	enzyme
ENSMUSG00000004936	Map2k1	mitogen-activated protein kinase kinase 1	MGI:1346866			YES			YES	YES	Cytoplasm	kinase
ENSMUSG00000033352	Map2k4	mitogen-activated protein kinase kinase 4	MGI:1346869			YES			YES	YES	Cytoplasm	kinase
ENSMUSG00000026074	Map4k4	mitogen-activated protein kinase kinase kinase kinase 4	MGI:1349394			YES			YES	YES	Cytoplasm	kinase
ENSMUSG00000055407	Map6	microtubule-associated protein 6	MGI:1201690			YES			YES	YES	Cytoplasm	other
ENSMUSG00000028849	Map7d1	MAP7 domain containing 1	MGI:2384297			YES			YES	YES	Cytoplasm	other
ENSMUSG00000041020	Map7d2	MAP7 domain containing 2	MGI:1917474			YES			YES	YES	Other	other
ENSMUSG00000063358	Mapk1	mitogen-activated protein kinase 1	MGI:1346858			YES			YES	YES	Cytoplasm	kinase
ENSMUSG00000046709	Mapk10	mitogen-activated protein kinase 10	MGI:1346863			YES			YES	YES	Cytoplasm	kinase
ENSMUSG00000063065	Mapk3	mitogen-activated protein kinase 3	MGI:1346859			YES			YES	YES	Cytoplasm	kinase
ENSMUSG00000024163	Mapk8ip3	mitogen-activated protein kinase 8 interacting protein 3	MGI:1353598			YES			YES	YES	Cytoplasm	other
ENSMUSG00000027479	Mapre1	microtubule-associated protein, RP/EB family, member 1	MGI:891995			YES			YES	YES	Cytoplasm	other
ENSMUSG00000024277	Mapre2	microtubule-associated protein, RP/EB family, member 2	MGI:106271			YES			YES	YES	Cytoplasm	other
ENSMUSG00000029166	Mapre3	microtubule-associated protein, RP/EB family, member 3	MGI:2140967			YES			YES	YES	Cytoplasm	enzyme
ENSMUSG00000018411	Mapt	microtubule-associated protein tau	MGI:97180			YES			YES	YES	Plasma Membrane	other
ENSMUSG00000073481	Marc2	mitochondrial amidoxime reducing component 2	MGI:1914497			YES			YES	YES	Cytoplasm	enzyme
ENSMUSG00000023307	March5	membrane-associated ring finger (C3HC4) 5	MGI:1915207			YES			YES	YES	Cytoplasm	enzyme
ENSMUSG00000037236	Matr3	matrin 3	MGI:1298379			YES			YES	YES	Nucleus	other
ENSMUSG00000027709	Mccc1	methylcrotonoyl-Coenzyme A carboxylase 1 (alpha)	MGI:1919289			YES			YES	YES	Cytoplasm	enzyme
ENSMUSG00000021646	Mccc2	methylcrotonoyl-Coenzyme A carboxylase 2 (beta)	MGI:1925288			YES			YES	YES	Cytoplasm	enzyme
ENSMUSG00000009647	Mcu	mitochondrial calcium uniporter	MGI:3026965			YES			YES	YES	Cytoplasm	ion channel
ENSMUSG00000034912	Mdga2	MAM domain containing glycosylphosphatidylinositol anchor 2	MGI:2444706			YES			YES	YES	Other	other
ENSMUSG00000026150	Mff	mitochondrial fission factor	MGI:1922984			YES			YES	YES	Cytoplasm	other
ENSMUSG00000026688	Mgst3	microsomal glutathione S-transferase 3	MGI:1913697			YES			YES	YES	Cytoplasm	enzyme
ENSMUSG00000024410	3110002H16Rik	RIKEN cDNA 3110002H16 gene	MGI:1916528			YES			YES	YES	Cytoplasm	other
ENSMUSG00000049760	2410015M20Rik	RIKEN cDNA 2410015M20 gene	MGI:2442174			YES			YES	YES	Cytoplasm	other
ENSMUSG00000003178	Mical3	microtubule associated monooxygenase, calponin and LIM domain containing 3	MGI:2442733			YES			YES	YES	Cytoplasm	enzyme
ENSMUSG00000020111	Micu1	mitochondrial calcium uptake 1	MGI:2384909			YES			YES	YES	Cytoplasm	other
ENSMUSG00000039478	Micu3	mitochondrial calcium uptake family, member 3	MGI:1925756			YES			YES	YES	Other	other
ENSMUSG00000020827	Mink1	misshapen-like kinase 1 (zebrafish)	MGI:1355329			YES			YES	YES	Cytoplasm	kinase
ENSMUSG00000042447	Mios	missing oocyte, meiosis regulator, homolog (Drosophila)	MGI:2182066			YES			YES	YES	Cytoplasm	other
ENSMUSG00000035805	Mlc1	megalencephalic leukoencephalopathy with subcortical cysts 1 homolog (human)	MGI:2157910			YES			YES	YES	Plasma Membrane	transporter
ENSMUSG00000048578	Mlec	malectin	MGI:1924015			YES			YES	YES	Plasma Membrane	other
ENSMUSG00000068036	Mllt4	myeloid/lymphoid or mixed-lineage leukemia (trithorax homolog, Drosophila) translocated to, 4	MGI:1314653			YES			YES	YES	Nucleus	other
ENSMUSG00000074064	Mlycd	malonyl-CoA decarboxylase	MGI:1928485			YES			YES	YES	Cytoplasm	enzyme
[truncated: 1,580 more rows]

## Sheet: IPA_ZFish
ENSEMBL ID	Associated Gene Name	Description	EntrezGene ID	SYN ONLY	PSD ONLY	EQUAL ABUNDANCE	PSD Depeleted	PSD enriched	PSD component	SYN Components	Cell location	Protein type
ENSDARG00000104264	novel gene	0	777704			YES			YES	YES	Other	other
ENSDARG00000075133	adgrb1a	adhesion G protein-coupled receptor B1a [Source:ZFIN;Acc:ZDB-GENE-060607-12]	563527			YES			YES	YES	Plasma Membrane	G-protein coupled receptor
ENSDARG00000075899	adgrl2b.1	adhesion G protein-coupled receptor L2b, tandem duplicate 1 [Source:ZFIN;Acc:ZDB-GENE-130116-4]	101882597			YES			YES	YES	Plasma Membrane	G-protein coupled receptor
ENSDARG00000062780	AIFM3	apoptosis-inducing factor, mitochondrion-associated, 3 [Source:HGNC Symbol;Acc:HGNC:26398]	100150876			YES			YES	YES	Cytoplasm	enzyme
ENSDARG00000018903	aimp2	aminoacyl tRNA synthetase complex-interacting multifunctional protein 2 [Source:ZFIN;Acc:ZDB-GENE-040426-2652]	406647			YES			YES	YES	Plasma Membrane	other
ENSDARG00000079610	akap9	A kinase (PRKA) anchor protein 9 [Source:ZFIN;Acc:ZDB-GENE-030131-7276]	0			YES			YES	YES	Cytoplasm	other
ENSDARG00000076829	ankib1b	ankyrin repeat and IBR domain containing 1b [Source:ZFIN;Acc:ZDB-GENE-100920-6]	561277			YES			YES	YES	Nucleus	transcription regulator
ENSDARG00000096454	ap1m2	adaptor-related protein complex 1, mu 2 subunit [Source:ZFIN;Acc:ZDB-GENE-041114-20]	403021			YES			YES	YES	Cytoplasm	transporter
ENSDARG00000056803	ap1s1	adaptor-related protein complex 1, sigma 1 subunit [Source:ZFIN;Acc:ZDB-GENE-040426-1119]	393279			YES			YES	YES	Cytoplasm	transporter
ENSDARG00000059472	arhgap31	Rho GTPase activating protein 31 [Source:ZFIN;Acc:ZDB-GENE-100922-256]	101885883			YES			YES	YES	Cytoplasm	other
ENSDARG00000105115	ASIC1 (2 of 2)	acid sensing (proton gated) ion channel 1 [Source:HGNC Symbol;Acc:HGNC:100]	0			YES			YES	YES	Plasma Membrane	ion channel
ENSDARG00000029931	atp13a1	ATPase type 13A1 [Source:ZFIN;Acc:ZDB-GENE-040426-2804]	334466			YES			YES	YES	Extracellular Space	transporter
ENSDARG00000104139	atp1a3b	ATPase, Na+/K+ transporting, alpha 3b polypeptide [Source:ZFIN;Acc:ZDB-GENE-001212-8]	64611			YES			YES	YES	Plasma Membrane	transporter
ENSDARG00000008735	atp6ap2	ATPase, H+ transporting, lysosomal accessory protein 2 [Source:ZFIN;Acc:ZDB-GENE-040426-1960]	406296			YES			YES	YES	Cytoplasm	transporter
ENSDARG00000062521	atp9b	ATPase, class II, type 9B [Source:ZFIN;Acc:ZDB-GENE-060503-583]	568160			YES			YES	YES	Cytoplasm	transporter
ENSDARG00000076701	b4galnt4b	beta-1,4-N-acetyl-galactosaminyl transferase 4b [Source:ZFIN;Acc:ZDB-GENE-100422-5]	559305			YES			YES	YES	Extracellular Space	enzyme
ENSDARG00000061421	BRSK2 (1 of 2)	BR serine/threonine kinase 2 [Source:HGNC Symbol;Acc:HGNC:11405]	0			YES			YES	YES	Cytoplasm	kinase
ENSDARG00000029307	C24H18orf8	chromosome 18 open reading frame 8 [Source:HGNC Symbol;Acc:HGNC:24326]	0			YES			YES	YES	Cytoplasm	other
ENSDARG00000036888	C25HXorf38 (1 of 2)	chromosome X open reading frame 38 [Source:HGNC Symbol;Acc:HGNC:28589]	777611			YES			YES	YES	Other	other
ENSDARG00000094590	c2cd5	C2 calcium-dependent domain containing 5 [Source:ZFIN;Acc:ZDB-GENE-041114-193]	100333813			YES			YES	YES	Cytoplasm	other
ENSDARG00000061660	CABZ01055347.1	Uncharacterized protein [Source:UniProtKB/TrEMBL;Acc:E7F427]	0			YES			YES	YES	NA	NA
ENSDARG00000055565	cacnb2b	calcium channel, voltage-dependent, beta 2b [Source:ZFIN;Acc:ZDB-GENE-050208-129]	0			YES			YES	YES	NA	NA
ENSDARG00000045832	cart2	cocaine- and amphetamine-regulated transcript 2 [Source:ZFIN;Acc:ZDB-GENE-050417-23]	550232			YES			YES	YES	NA	NA
ENSDARG00000052379	ccdc22	coiled-coil domain containing 22 [Source:ZFIN;Acc:ZDB-GENE-050913-93]	556259			YES			YES	YES	Cytoplasm	other
ENSDARG00000100052	cckb	cholecystokinin b [Source:ZFIN;Acc:ZDB-GENE-060720-30]	100000095			YES			YES	YES	Extracellular Space	other
ENSDARG00000056559	ccz1	CCZ1 vacuolar protein trafficking and biogenesis associated homolog (S. cerevisiae) [Source:ZFIN;Acc:ZDB-GENE-040426-698]	393103			YES			YES	YES	Other	other
ENSDARG00000014522	cdh6	cadherin 6 [Source:ZFIN;Acc:ZDB-GENE-050320-92]	541393			YES			YES	YES	Plasma Membrane	other
ENSDARG00000055133	cenpf	centromere protein F [Source:ZFIN;Acc:ZDB-GENE-041111-205]	497403			YES			YES	YES	Nucleus	other
ENSDARG00000006128	cep170aa	centrosomal protein 170Aa [Source:ZFIN;Acc:ZDB-GENE-090312-109]	557463			YES			YES	YES	Nucleus	other
ENSDARG00000055607	cgna	cingulin a [Source:ZFIN;Acc:ZDB-GENE-100921-78]	561423			YES			YES	YES	Plasma Membrane	other
ENSDARG00000099624	chmp1b	chromatin modifying protein 1B [Source:ZFIN;Acc:ZDB-GENE-030131-8370]	336426			YES			YES	YES	Cytoplasm	other
ENSDARG00000044341	chst7	carbohydrate (N-acetylglucosamine 6-O) sulfotransferase 7 [Source:ZFIN;Acc:ZDB-GENE-131121-150]	563748			YES			YES	YES	Cytoplasm	enzyme
ENSDARG00000039929	ckmt2b	creatine kinase, mitochondrial 2b (sarcomeric) [Source:ZFIN;Acc:ZDB-GENE-040426-1654]	799492			YES			YES	YES	Cytoplasm	kinase
ENSDARG00000020345	clasp2	cytoplasmic linker associated protein 2 [Source:ZFIN;Acc:ZDB-GENE-040426-2343]	404604			YES			YES	YES	Cytoplasm	other
ENSDARG00000013647	cntn3a.2	contactin 3a, tandem duplicate 2 [Source:ZFIN;Acc:ZDB-GENE-090312-57]	100000688			YES			YES	YES	Plasma Membrane	other
ENSDARG00000074558	cntnap2b	contactin associated protein-like 2b [Source:ZFIN;Acc:ZDB-GENE-070912-26]	563345			YES			YES	YES	Plasma Membrane	other
ENSDARG00000077343	CT573264.1	Uncharacterized protein [Source:UniProtKB/TrEMBL;Acc:F1QPB9]	100536351			YES			YES	YES	Other	other
ENSDARG00000044062	ctbp2a	C-terminal binding protein 2a [Source:ZFIN;Acc:ZDB-GENE-010130-2]	65230			YES			YES	YES	Nucleus	transcription regulator
ENSDARG00000024785	ctnna2	catenin (cadherin-associated protein), alpha 2 [Source:ZFIN;Acc:ZDB-GENE-060815-3]	567500			YES			YES	YES	Plasma Membrane	other
ENSDARG00000061865	ddx10	DEAD (Asp-Glu-Ala-Asp) box polypeptide 10 [Source:ZFIN;Acc:ZDB-GENE-071022-2]	569118			YES			YES	YES	Nucleus	enzyme
ENSDARG00000006225	ddx39aa	DEAD (Asp-Glu-Ala-Asp) box polypeptide 39Aa [Source:ZFIN;Acc:ZDB-GENE-030131-4275]	325550			YES			YES	YES	Nucleus	enzyme
ENSDARG00000013236	dhcr24	24-dehydrocholesterol reductase [Source:ZFIN;Acc:ZDB-GENE-041212-73]	494102			YES			YES	YES	Cytoplasm	enzyme
ENSDARG00000005350	dip2ba	DIP2 disco-interacting protein 2 homolog Ba (Drosophila) [Source:ZFIN;Acc:ZDB-GENE-040426-2305]	405899			YES			YES	YES	Cytoplasm	other
ENSDARG00000100115	dnah1	dynein, axonemal, heavy chain 1 [Source:ZFIN;Acc:ZDB-GENE-081015-3]	100317899			YES			YES	YES	Extracellular Space	other
ENSDARG00000007723	efnb1	ephrin-B1 [Source:ZFIN;Acc:ZDB-GENE-010618-2]	114377			YES			YES	YES	Plasma Membrane	other
ENSDARG00000014793	ehd1b	EH-domain containing 1b [Source:ZFIN;Acc:ZDB-GENE-030131-2069]	447839			YES			YES	YES	Cytoplasm	other
ENSDARG00000068289	eif3k	eukaryotic translation initiation factor 3, subunit K [Source:ZFIN;Acc:ZDB-GENE-050417-45]	550245			YES			YES	YES	Cytoplasm	translation regulator
ENSDARG00000038695	elavl1	ELAV like RNA binding protein 1 [Source:ZFIN;Acc:ZDB-GENE-990415-245]	30736			YES			YES	YES	Cytoplasm	other
ENSDARG00000039268	emc4	ER membrane protein complex subunit 4 [Source:ZFIN;Acc:ZDB-GENE-040426-1891]	0			YES			YES	YES	Other	other
ENSDARG00000035282	emc6	ER membrane protein complex subunit 6 [Source:ZFIN;Acc:ZDB-GENE-030131-9164]	337220			YES			YES	YES	Cytoplasm	other
ENSDARG00000088117	FUT8 (2 of 2)	fucosyltransferase 8 (alpha (1,6) fucosyltransferase) [Source:HGNC Symbol;Acc:HGNC:4019]	100331714			YES			YES	YES	Cytoplasm	enzyme
ENSDARG00000023771	gabrb3	gamma-aminobutyric acid (GABA) A receptor, beta 3 [Source:ZFIN;Acc:ZDB-GENE-101102-2]	566922			YES			YES	YES	Plasma Membrane	ion channel
ENSDARG00000025301	gfap	glial fibrillary acidic protein [Source:ZFIN;Acc:ZDB-GENE-990914-3]	30646			YES			YES	YES	Cytoplasm	other
ENSDARG00000044015	gfra2b	GDNF family receptor alpha 2b [Source:ZFIN;Acc:ZDB-GENE-091204-26]	564916			YES			YES	YES	Plasma Membrane	transmembrane receptor
ENSDARG00000068981	glceb	glucuronic acid epimerase b [Source:ZFIN;Acc:ZDB-GENE-040630-8]	100007670			YES			YES	YES	Cytoplasm	enzyme
ENSDARG00000092948	gna15.3	guanine nucleotide binding protein (G protein), alpha 15 (Gq class), tandem duplicate 3 [Source:ZFIN;Acc:ZDB-GENE-050208-700]	0			YES			YES	YES	Plasma Membrane	enzyme
ENSDARG00000062511	golga3	golgin A3 [Source:ZFIN;Acc:ZDB-GENE-060526-252]	570879			YES			YES	YES	Cytoplasm	transporter
ENSDARG00000036295	golga7ba	golgin A7 family, member Ba [Source:ZFIN;Acc:ZDB-GENE-050417-14]	550228			YES			YES	YES	Other	other
ENSDARG00000021352	gria1a	glutamate receptor, ionotropic, AMPA 1a [Source:ZFIN;Acc:ZDB-GENE-020125-1]	798689			YES			YES	YES	Plasma Membrane	ion channel
ENSDARG00000032714	gria1b	glutamate receptor, ionotropic, AMPA 1b [Source:ZFIN;Acc:ZDB-GENE-020125-2]	403044			YES			YES	YES	Plasma Membrane	ion channel
ENSDARG00000063253	hecw2b	HECT, C2 and WW domain containing E3 ubiquitin protein ligase 2b [Source:ZFIN;Acc:ZDB-GENE-101001-3]	100331355			YES			YES	YES	Extracellular Space	enzyme
ENSDARG00000056725	hmgb3a	high mobility group box 3a [Source:ZFIN;Acc:ZDB-GENE-050428-1]	561025			YES			YES	YES	Nucleus	other
ENSDARG00000009978	icn	ictacalcin [Source:ZFIN;Acc:ZDB-GENE-030131-8599]	336655			YES			YES	YES	Other	transporter
ENSDARG00000014591	ilf2	interleukin enhancer binding factor 2 [Source:ZFIN;Acc:ZDB-GENE-040426-2345]	406517			YES			YES	YES	Nucleus	transcription regulator
ENSDARG00000076923	kazna	kazrin, periplakin interacting protein a [Source:ZFIN;Acc:ZDB-GENE-081105-97]	100003663			YES			YES	YES	Plasma Membrane	other
ENSDARG00000090815	KCNJ10 (1 of 3)	potassium channel, inwardly rectifying subfamily J, member 10 [Source:HGNC Symbol;Acc:HGNC:6256]	100538267			YES			YES	YES	Plasma Membrane	ion channel
ENSDARG00000060854	kctd3	potassium channel tetramerization domain containing 3 [Source:ZFIN;Acc:ZDB-GENE-060503-169]	569113			YES			YES	YES	Other	ion channel
ENSDARG00000017162	KIF3C (1 of 2)	kinesin family member 3C [Source:HGNC Symbol;Acc:HGNC:6321]	100331925			YES			YES	YES	Cytoplasm	other
ENSDARG00000094526	ksr2	kinase suppressor of ras 2 [Source:ZFIN;Acc:ZDB-GENE-030131-8047]	569127			YES			YES	YES	Cytoplasm	kinase
ENSDARG00000045023	lhfpl5a	lipoma HMGIC fusion partner-like 5a [Source:ZFIN;Acc:ZDB-GENE-110131-8]	558325			YES			YES	YES	Plasma Membrane	other
ENSDARG00000071230	lrfn5a	leucine rich repeat and fibronectin type III domain containing 5a [Source:ZFIN;Acc:ZDB-GENE-080327-17]	100144400			YES			YES	YES	Nucleus	other
ENSDARG00000102684	LRRC1	leucine rich repeat containing 1 [Source:HGNC Symbol;Acc:HGNC:14307]	0			YES			YES	YES	Cytoplasm	other
ENSDARG00000003020	lrrc4.2	leucine rich repeat containing 4.2 [Source:ZFIN;Acc:ZDB-GENE-030131-7997]	566572			YES			YES	YES	Plasma Membrane	other
ENSDARG00000074308	lrrc75ba	leucine rich repeat containing 75Ba [Source:ZFIN;Acc:ZDB-GENE-081104-225]	101885211			YES			YES	YES	Other	other
ENSDARG00000060805	map1sa	microtubule-associated protein 1Sa [Source:ZFIN;Acc:ZDB-GENE-030131-3982]	562808			YES			YES	YES	Cytoplasm	enzyme
ENSDARG00000099184	map2k6	mitogen-activated protein kinase kinase 6 [Source:ZFIN;Acc:ZDB-GENE-010202-3]	0			YES			YES	YES	Cytoplasm	kinase
ENSDARG00000019345	mark3a	MAP/microtubule affinity-regulating kinase 3a [Source:ZFIN;Acc:ZDB-GENE-030131-6232]	334300			YES			YES	YES	Cytoplasm	kinase
ENSDARG00000056603	mcf2b	MCF.2 cell line derived transforming sequence b [Source:ZFIN;Acc:ZDB-GENE-091118-4]	559907			YES			YES	YES	Cytoplasm	other
ENSDARG00000035360	mink1	misshapen-like kinase 1 [Source:ZFIN;Acc:ZDB-GENE-060526-45]	100038799			YES			YES	YES	Cytoplasm	kinase
ENSDARG00000090462	mrpl20	mitochondrial ribosomal protein L20 [Source:ZFIN;Acc:ZDB-GENE-030131-5299]	751640			YES			YES	YES	Cytoplasm	other
ENSDARG00000068305	mrps14	mitochondrial ribosomal protein S14 [Source:ZFIN;Acc:ZDB-GENE-060825-75]	751639			YES			YES	YES	Cytoplasm	other
ENSDARG00000104111	mrps30	mitochondrial ribosomal protein S30 [Source:ZFIN;Acc:ZDB-GENE-050809-4]	555760			YES			YES	YES	Cytoplasm	enzyme
ENSDARG00000057855	mrps31	mitochondrial ribosomal protein S31 [Source:ZFIN;Acc:ZDB-GENE-030131-3715]	407642			YES			YES	YES	Cytoplasm	other
ENSDARG00000063911	mt-atp6	ATP synthase 6, mitochondrial [Source:ZFIN;Acc:ZDB-GENE-011205-18]	140519			YES			YES	YES	Cytoplasm	transporter
ENSDARG00000063899	mt-nd2	NADH dehydrogenase 2, mitochondrial [Source:ZFIN;Acc:ZDB-GENE-011205-8]	140532			YES			YES	YES	Cytoplasm	enzyme
ENSDARG00000060853	nckap1	NCK-associated protein 1 [Source:ZFIN;Acc:ZDB-GENE-030131-4426]	561894			YES			YES	YES	Plasma Membrane	other
ENSDARG00000010953	ndel1a	nudE neurodevelopment protein 1-like 1a [Source:ZFIN;Acc:ZDB-GENE-040115-2]	394244			YES			YES	YES	Nucleus	other
ENSDARG00000103937	ndrg4	NDRG family member 4 [Source:ZFIN;Acc:ZDB-GENE-060512-226]	692305			YES			YES	YES	Plasma Membrane	other
ENSDARG00000087456	NDUFB1	NADH dehydrogenase (ubiquinone) 1 beta subcomplex, 1, 7kDa [Source:HGNC Symbol;Acc:HGNC:7695]	100535765			YES			YES	YES	NA	NA
ENSDARG00000043467	ndufb11	NADH dehydrogenase (ubiquinone) 1 beta subcomplex, 11 [Source:ZFIN;Acc:ZDB-GENE-050309-25]	562219			YES			YES	YES	Extracellular Space	other
ENSDARG00000069878	nhp2l1a	NHP2 non-histone chromosome protein 2-like 1a (S. cerevisiae) [Source:ZFIN;Acc:ZDB-GENE-040426-879]	393282			YES			YES	YES	Other	other
ENSDARG00000023299	nhp2l1b	NHP2 non-histone chromosome protein 2-like 1b (S. cerevisiae) [Source:ZFIN;Acc:ZDB-GENE-030131-9670]	321114			YES			YES	YES	Other	other
ENSDARG00000103791	nme2b.1	NME/NM23 nucleoside diphosphate kinase 2b, tandem duplicate 1 [Source:ZFIN;Acc:ZDB-GENE-000210-32]	30083			YES			YES	YES	NA	NA
ENSDARG00000014973	ntng1a	netrin g1a [Source:ZFIN;Acc:ZDB-GENE-091118-13]	0			YES			YES	YES	Extracellular Space	other
ENSDARG00000077228	ntrk3a	neurotrophic tyrosine kinase, receptor, type 3a [Source:ZFIN;Acc:ZDB-GENE-010126-3]	568668			YES			YES	YES	Plasma Membrane	kinase
ENSDARG00000010078	nup133	nucleoporin 133 [Source:ZFIN;Acc:ZDB-GENE-040426-2941]	406852			YES			YES	YES	Nucleus	transporter
ENSDARG00000030154	pak7	p21 protein (Cdc42/Rac)-activated kinase 7 [Source:ZFIN;Acc:ZDB-GENE-040426-2085]	0			YES			YES	YES	Nucleus	kinase
ENSDARG00000003961	parp3	poly (ADP-ribose) polymerase family, member 3 [Source:ZFIN;Acc:ZDB-GENE-030131-7435]	335495			YES			YES	YES	Nucleus	enzyme
ENSDARG00000098880	pclob	piccolo presynaptic cytomatrix protein b [Source:ZFIN;Acc:ZDB-GENE-030131-8100]	0			YES			YES	YES	Cytoplasm	transporter
ENSDARG00000038315	pdxp	pyridoxal (pyridoxine, vitamin B6) phosphatase [Source:ZFIN;Acc:ZDB-GENE-080723-69]	561030			YES			YES	YES	NA	NA
ENSDARG00000105159	phka1	phosphorylase kinase, alpha 1 (muscle) [Source:ZFIN;Acc:ZDB-GENE-031118-56]	572183			YES			YES	YES	Cytoplasm	kinase
ENSDARG00000099730	pkma	pyruvate kinase, muscle, a [Source:ZFIN;Acc:ZDB-GENE-031201-4]	335817			YES			YES	YES	Cytoplasm	kinase
ENSDARG00000100789	plgrkt	plasminogen receptor, C-terminal lysine transmembrane protein [Source:ZFIN;Acc:ZDB-GENE-050809-125]	606662			YES			YES	YES	Cytoplasm	other
ENSDARG00000043527	ppapdc2	phosphatidic acid phosphatase type 2 domain containing 2 [Source:ZFIN;Acc:ZDB-GENE-040724-247]	553687			YES			YES	YES	Other	phosphatase
ENSDARG00000075793	prex1	phosphatidylinositol-3,4,5-trisphosphate-dependent Rac exchange factor 1 [Source:ZFIN;Acc:ZDB-GENE-030131-1428]	570984			YES			YES	YES	Cytoplasm	other
ENSDARG00000015236	pycrl	pyrroline-5-carboxylate reductase-like [Source:ZFIN;Acc:ZDB-GENE-041014-244]	560682			YES			YES	YES	Other	enzyme
ENSDARG00000077174	QSOX2	quiescin Q6 sulfhydryl oxidase 2 [Source:HGNC Symbol;Acc:HGNC:30249]	559603			YES			YES	YES	Other	enzyme
ENSDARG00000022129	rbm4.3	RNA binding motif protein 4.3 [Source:ZFIN;Acc:ZDB-GENE-040426-1938]	406277			YES			YES	YES	Nucleus	other
ENSDARG00000038859	rgs20	regulator of G-protein signaling 20 [Source:ZFIN;Acc:ZDB-GENE-040718-128]	436704			YES			YES	YES	Cytoplasm	other
ENSDARG00000045156	rgs9b	regulator of G-protein signaling 9b [Source:ZFIN;Acc:ZDB-GENE-040426-1708]	793087			YES			YES	YES	Cytoplasm	enzyme
ENSDARG00000026845	rhoaa	ras homolog gene family, member Aa [Source:ZFIN;Acc:ZDB-GENE-040426-2150]	406411			YES			YES	YES	NA	NA
ENSDARG00000025953	rhoq	ras homolog family member Q [Source:ZFIN;Acc:ZDB-GENE-030131-5721]	327510			YES			YES	YES	Plasma Membrane	enzyme
ENSDARG00000104101	RIMBP2 (2 of 2)	RIMS binding protein 2 [Source:HGNC Symbol;Acc:HGNC:30339]	100535071			YES			YES	YES	Plasma Membrane	other
ENSDARG00000025850	rps21	ribosomal protein S21 [Source:ZFIN;Acc:ZDB-GENE-040426-1102]	394166			YES			YES	YES	Cytoplasm	other
ENSDARG00000002591	ruvbl1	RuvB-like AAA ATPase 1 [Source:ZFIN;Acc:ZDB-GENE-030109-2]	317679			YES			YES	YES	Nucleus	transcription regulator
ENSDARG00000055639	ruvbl2	RuvB-like AAA ATPase 2 [Source:ZFIN;Acc:ZDB-GENE-030109-1]	317678			YES			YES	YES	Nucleus	transcription regulator
ENSDARG00000058102	sardh	sarcosine dehydrogenase [Source:ZFIN;Acc:ZDB-GENE-040426-996]	394103			YES			YES	YES	Cytoplasm	enzyme
ENSDARG00000104375	sec24a	SEC24 family, member A (S. cerevisiae) [Source:ZFIN;Acc:ZDB-GENE-120926-1]	100000526			YES			YES	YES	Cytoplasm	transporter
ENSDARG00000060539	shank1	SH3 and multiple ankyrin repeat domains 1 [Source:ZFIN;Acc:ZDB-GENE-130530-691]	568908			YES			YES	YES	Cytoplasm	other
ENSDARG00000062462	shisa7a	shisa family member 7a [Source:ZFIN;Acc:ZDB-GENE-100922-37]	0			YES			YES	YES	Other	other
ENSDARG00000088276	si:ch211-190p8.2	si:ch211-190p8.2 [Source:ZFIN;Acc:ZDB-GENE-070424-145]	436997			YES			YES	YES	NA	NA
ENSDARG00000095005	si:dkey-21e2.10	si:dkey-21e2.10 [Source:ZFIN;Acc:ZDB-GENE-050208-778]	556860			YES			YES	YES	NA	NA
ENSDARG00000061719	si:dkey-23p11.2	si:dkey-23p11.2 [Source:ZFIN;Acc:ZDB-GENE-100427-4]	565752			YES			YES	YES	Cytoplasm	other
ENSDARG00000076381	slc25a1b	slc25a1 solute carrier family 25 (mitochondrial carrier; citrate transporter), member 1b [Source:ZFIN;Acc:ZDB-GENE-130114-1]	795332			YES			YES	YES	NA	NA
ENSDARG00000074533	slc25a38b	solute carrier family 25, member 38b [Source:ZFIN;Acc:ZDB-GENE-110214-1]	571961			YES			YES	YES	Cytoplasm	other
ENSDARG00000077946	smarcc2	SWI/SNF related, matrix associated, actin dependent regulator of chromatin, subfamily c, member 2 [Source:ZFIN;Acc:ZDB-GENE-100728-1]	567476			YES			YES	YES	Nucleus	transcription regulator
ENSDARG00000078485	snpha	syntaphilin a [Source:ZFIN;Acc:ZDB-GENE-081104-227]	0			YES			YES	YES	Plasma Membrane	other
ENSDARG00000077349	SORCS3 (1 of 2)	sortilin-related VPS10 domain containing receptor 3 [Source:HGNC Symbol;Acc:HGNC:16699]	0			YES			YES	YES	Nucleus	transporter
ENSDARG00000035699	srp19	signal recognition particle 19 [Source:ZFIN;Acc:ZDB-GENE-040426-2657]	406652			YES			YES	YES	Cytoplasm	other
ENSDARG00000027734	srsf5b	serine/arginine-rich splicing factor 5b [Source:ZFIN;Acc:ZDB-GENE-040718-354]	436883			YES			YES	YES	Nucleus	other
ENSDARG00000079949	supt16h	suppressor of Ty 16 homolog (S. cerevisiae) [Source:ZFIN;Acc:ZDB-GENE-031118-96]	562348			YES			YES	YES	Nucleus	transcription regulator
ENSDARG00000031890	tcp11l1	t-complex 11, testis-specific-like 1 [Source:ZFIN;Acc:ZDB-GENE-050327-11]	541488			YES			YES	YES	Cytoplasm	other
ENSDARG00000071594	TIMM21	translocase of inner mitochondrial membrane 21 homolog (yeast) [Source:HGNC Symbol;Acc:HGNC:25010]	560369			YES			YES	YES	Cytoplasm	other
ENSDARG00000008765	tmed5	transmembrane emp24 protein transport domain containing 5 [Source:ZFIN;Acc:ZDB-GENE-040426-1302]	393374			YES			YES	YES	Cytoplasm	other
ENSDARG00000069494	tmem223	transmembrane protein 223 [Source:ZFIN;Acc:ZDB-GENE-040801-113]	445200			YES			YES	YES	NA	NA
ENSDARG00000063149	tmtc1	transmembrane and tetratricopeptide repeat containing 1 [Source:ZFIN;Acc:ZDB-GENE-070705-219]	555449			YES			YES	YES	Cytoplasm	other
ENSDARG00000039005	trappc1	trafficking protein particle complex 1 [Source:ZFIN;Acc:ZDB-GENE-040718-242]	437015			YES			YES	YES	Cytoplasm	other
ENSDARG00000097660	trappc2	trafficking protein particle complex 2 [Source:ZFIN;Acc:ZDB-GENE-060929-1266]	767808			YES			YES	YES	Cytoplasm	other
ENSDARG00000026068	trappc5	trafficking protein particle complex 5 [Source:ZFIN;Acc:ZDB-GENE-040718-185]	436755			YES			YES	YES	Cytoplasm	other
ENSDARG00000069420	trim23	tripartite motif containing 23 [Source:ZFIN;Acc:ZDB-GENE-060929-804]	767706			YES			YES	YES	Nucleus	enzyme
ENSDARG00000003754	tspan2a	tetraspanin 2a [Source:ZFIN;Acc:ZDB-GENE-050522-511]	378854			YES			YES	YES	Extracellular Space	other
ENSDARG00000043026	TTBK2 (2 of 2)	tau tubulin kinase 2 [Source:HGNC Symbol;Acc:HGNC:19141]	569881			YES			YES	YES	Cytoplasm	kinase
ENSDARG00000042708	tuba8l	tubulin, alpha 8 like [Source:ZFIN;Acc:ZDB-GENE-030131-9167]	337223			YES			YES	YES	Cytoplasm	other
ENSDARG00000013079	tubgcp2	tubulin, gamma complex associated protein 2 [Source:ZFIN;Acc:ZDB-GENE-031118-150]	386975			YES			YES	YES	Cytoplasm	peptidase
ENSDARG00000040455	unc50	unc-50 homolog (C. elegans) [Source:ZFIN;Acc:ZDB-GENE-040426-907]	393217			YES			YES	YES	Cytoplasm	other
ENSDARG00000042418	wbscr17	Williams-Beuren syndrome chromosome region 17 [Source:ZFIN;Acc:ZDB-GENE-110419-5]	567794			YES			YES	YES	Cytoplasm	enzyme
ENSDARG00000062310	WDR26 (2 of 2)	WD repeat domain 26 [Source:HGNC Symbol;Acc:HGNC:21208]	559461			YES			YES	YES	Cytoplasm	other
ENSDARG00000060312	wdr62	WD repeat domain 62 [Source:ZFIN;Acc:ZDB-GENE-060503-291]	570949			YES			YES	YES	NA	NA
ENSDARG00000039392	wnk1b	WNK lysine deficient protein kinase 1b [Source:ZFIN;Acc:ZDB-GENE-030131-2656]	561159			YES			YES	YES	Cytoplasm	kinase
ENSDARG00000026333	xkr7	XK, Kell blood group complex subunit-related family, member 7 [Source:ZFIN;Acc:ZDB-GENE-051113-336]	497073			YES			YES	YES	Other	other
ENSDARG00000038308	ykt6	YKT6 v-SNARE homolog (S. cerevisiae) [Source:ZFIN;Acc:ZDB-GENE-040426-733]	394067			YES			YES	YES	Cytoplasm	enzyme
ENSDARG00000075758	ywhabb	tyrosine 3-monooxygenase/tryptophan 5-monooxygenase activation protein, beta polypeptide b [Source:ZFIN;Acc:ZDB-GENE-040426-2160]	406419			YES			YES	YES	Cytoplasm	transcription regulator
ENSDARG00000069529	zgc:153981	zgc:153981 [Source:ZFIN;Acc:ZDB-GENE-061103-367]	563986			YES			YES	YES	NA	NA
ENSDARG00000092873	zgc:193541	zgc:193541 [Source:ZFIN;Acc:ZDB-GENE-081022-15]	557217			YES			YES	YES	NA	NA
ENSDARG00000075733	zyx	zyxin [Source:ZFIN;Acc:ZDB-GENE-070928-18]	564246			YES			YES	YES	Plasma Membrane	other
ENSDARG00000033201	novel gene	0	449795			YES			YES	YES	NA	NA
ENSDARG00000053454	novel gene	0	556251			YES			YES	YES	Plasma Membrane	other
ENSDARG00000068624	novel gene	0	100003123			YES			YES	YES	NA	NA
ENSDARG00000077124	novel gene	0	564701			YES			YES	YES	Cytoplasm	kinase
ENSDARG00000078770	novel gene	0	336430			YES			YES	YES	NA	NA
ENSDARG00000102845	novel gene	0	0			YES			YES	YES	Cytoplasm	kinase
ENSDARG00000104615	novel gene	0	0			YES			YES	YES	Cytoplasm	kinase
ENSDARG00000092644	ago1	argonaute RISC catalytic component 1 [Source:ZFIN;Acc:ZDB-GENE-110606-3]	570775			YES			YES	YES	Cytoplasm	translation regulator
ENSDARG00000027590	sept2	septin 2 [Source:ZFIN;Acc:ZDB-GENE-030131-911]	323457			YES			YES	YES	Cytoplasm	enzyme
ENSDARG00000099236	sept10	septin 10 [Source:ZFIN;Acc:ZDB-GENE-050417-3]	550129			YES			YES	YES	Cytoplasm	other
ENSDARG00000019191	sept12	septin 12 [Source:ZFIN;Acc:ZDB-GENE-120215-68]	564600			YES			YES	YES	Cytoplasm	other
ENSDARG00000099664	sep15	selenoprotein 15 [Source:ZFIN;Acc:ZDB-GENE-030327-1]	352923			YES			YES	YES	Cytoplasm	enzyme
ENSDARG00000102889	sept15	septin 15 [Source:ZFIN;Acc:ZDB-GENE-061103-265]	792259			YES			YES	YES	NA	NA
ENSDARG00000011855	aak1a	AP2 associated kinase 1a [Source:ZFIN;Acc:ZDB-GENE-081105-101]	568999			YES			YES	YES	Cytoplasm	kinase
ENSDARG00000074876	abcd1	ATP-binding cassette, sub-family D (ALD), member 1 [Source:ZFIN;Acc:ZDB-GENE-050517-27]	566367			YES			YES	YES	Plasma Membrane	transporter
ENSDARG00000059409	ABCD2 (1 of 2)	ATP-binding cassette, sub-family D (ALD), member 2 [Source:HGNC Symbol;Acc:HGNC:66]	100537809			YES			YES	YES	Cytoplasm	transporter
ENSDARG00000007216	abce1	ATP-binding cassette, sub-family E (OABP), member 1 [Source:ZFIN;Acc:ZDB-GENE-040426-1995]	406324			YES			YES	YES	Cytoplasm	transporter
ENSDARG00000014875	abi2b	abl-interactor 2b [Source:ZFIN;Acc:ZDB-GENE-060519-5]	692331			YES			YES	YES	Cytoplasm	other
ENSDARG00000060072	abi3a	ABI family, member 3a [Source:ZFIN;Acc:ZDB-GENE-060929-958]	767807			YES			YES	YES	Plasma Membrane	other
ENSDARG00000063283	abi3b	ABI family, member 3b [Source:ZFIN;Acc:ZDB-GENE-121214-259]	566059			YES			YES	YES	Plasma Membrane	other
ENSDARG00000013841	abl2	c-abl oncogene 2, non-receptor tyrosine kinase [Source:ZFIN;Acc:ZDB-GENE-020809-2]	570636			YES			YES	YES	Cytoplasm	kinase
ENSDARG00000045799	acanb	aggrecan b [Source:ZFIN;Acc:ZDB-GENE-100422-16]	559593			YES			YES	YES	Extracellular Space	other
ENSDARG00000034883	acbd5a	acyl-CoA binding domain containing 5a [Source:ZFIN;Acc:ZDB-GENE-050522-268]	553674			YES			YES	YES	Nucleus	other
ENSDARG00000031796	ache	acetylcholinesterase [Source:ZFIN;Acc:ZDB-GENE-010906-1]	114549			YES			YES	YES	Plasma Membrane	enzyme
ENSDARG00000058352	acot9.1	acyl-CoA thioesterase 9, tandem duplicate 1 [Source:ZFIN;Acc:ZDB-GENE-040724-139]	798073			YES			YES	YES	Cytoplasm	enzyme
ENSDARG00000020149	acoxl	acyl-CoA oxidase-like [Source:ZFIN;Acc:ZDB-GENE-081107-18]	569104			YES			YES	YES	Other	enzyme
ENSDARG00000007219	actn1	actinin, alpha 1 [Source:ZFIN;Acc:ZDB-GENE-081113-4]	560400			YES			YES	YES	Cytoplasm	transcription regulator
ENSDARG00000099786	ACTN1 (2 of 3)	actinin, alpha 1 [Source:HGNC Symbol;Acc:HGNC:163]	0			YES			YES	YES	Cytoplasm	transcription regulator
ENSDARG00000011611	actr1	ARP1 actin-related protein 1, centractin (yeast) [Source:ZFIN;Acc:ZDB-GENE-040426-2695]	406681			YES			YES	YES	Cytoplasm	other
ENSDARG00000079204	adam11	ADAM metallopeptidase domain 11 [Source:ZFIN;Acc:ZDB-GENE-070808-3]	567145			YES			YES	YES	Plasma Membrane	peptidase
ENSDARG00000060532	adam22	ADAM metallopeptidase domain 22 [Source:ZFIN;Acc:ZDB-GENE-070810-1]	100126805			YES			YES	YES	Plasma Membrane	peptidase
ENSDARG00000062323	adam23a	ADAM metallopeptidase domain 23a [Source:ZFIN;Acc:ZDB-GENE-070810-2]	794175			YES			YES	YES	Plasma Membrane	peptidase
ENSDARG00000003544	adarb1b	adenosine deaminase, RNA-specific, B1b [Source:ZFIN;Acc:ZDB-GENE-030219-15]	558759			YES			YES	YES	Nucleus	enzyme
ENSDARG00000062561	adck1	aarF domain containing kinase 1 [Source:ZFIN;Acc:ZDB-GENE-080401-5]	100144553			YES			YES	YES	Cytoplasm	kinase
ENSDARG00000069026	adcy1a	adenylate cyclase 1a [Source:ZFIN;Acc:ZDB-GENE-070705-302]	557026			YES			YES	YES	Plasma Membrane	enzyme
ENSDARG00000088634	adcy1b	adenylate cyclase 1b [Source:ZFIN;Acc:ZDB-GENE-100805-1]	0			YES			YES	YES	Plasma Membrane	enzyme
ENSDARG00000077145	ADCY3	adenylate cyclase 3 [Source:HGNC Symbol;Acc:HGNC:234]	571825			YES			YES	YES	Plasma Membrane	enzyme
ENSDARG00000103962	add1	adducin 1 (alpha) [Source:ZFIN;Acc:ZDB-GENE-030909-2]	555511			YES			YES	YES	Cytoplasm	other
ENSDARG00000074581	add2	adducin 2 (beta) [Source:ZFIN;Acc:ZDB-GENE-080718-4]	570147			YES			YES	YES	Cytoplasm	other
ENSDARG00000040874	add3a	adducin 3 (gamma) a [Source:ZFIN;Acc:ZDB-GENE-030131-2721]	556762			YES			YES	YES	Cytoplasm	other
ENSDARG00000056250	add3b	adducin 3 (gamma) b [Source:ZFIN;Acc:ZDB-GENE-080718-6]	553243			YES			YES	YES	Cytoplasm	other
ENSDARG00000078529	adgrb1b	adhesion G protein-coupled receptor B1b [Source:ZFIN;Acc:ZDB-GENE-081031-45]	0			YES			YES	YES	Plasma Membrane	G-protein coupled receptor
ENSDARG00000059832	adgrb3	adhesion G protein-coupled receptor B3 [Source:ZFIN;Acc:ZDB-GENE-070424-99]	0			YES			YES	YES	Plasma Membrane	G-protein coupled receptor
ENSDARG00000089292	adgrl1a	adhesion G protein-coupled receptor L1a [Source:ZFIN;Acc:ZDB-GENE-131127-267]	0			YES			YES	YES	Plasma Membrane	G-protein coupled receptor
ENSDARG00000099874	agap2	ArfGAP with GTPase domain, ankyrin repeat and PH domain 2 [Source:ZFIN;Acc:ZDB-GENE-061103-343]	565109			YES			YES	YES	Nucleus	enzyme
ENSDARG00000042821	agps	alkylglycerone phosphate synthase [Source:ZFIN;Acc:ZDB-GENE-031118-14]	386801			YES			YES	YES	Cytoplasm	enzyme
ENSDARG00000079388	agrn	agrin [Source:ZFIN;Acc:ZDB-GENE-030131-1033]	565373			YES			YES	YES	Plasma Membrane	other
ENSDARG00000061764	ahnak	AHNAK nucleoprotein [Source:ZFIN;Acc:ZDB-GENE-030131-8719]	559276			YES			YES	YES	Nucleus	other
ENSDARG00000060036	aimp1	aminoacyl tRNA synthetase complex-interacting multifunctional protein 1 [Source:ZFIN;Acc:ZDB-GENE-060825-144]	562232			YES			YES	YES	Extracellular Space	cytokine
ENSDARG00000006546	ak4	adenylate kinase 4 [Source:ZFIN;Acc:ZDB-GENE-040426-2505]	406590			YES			YES	YES	Cytoplasm	kinase
ENSDARG00000012555	ak5	adenylate kinase 5 [Source:ZFIN;Acc:ZDB-GENE-030131-8256]	100003595			YES			YES	YES	Cytoplasm	kinase
ENSDARG00000037935	aldh16a1	aldehyde dehydrogenase 16 family, member A1 [Source:ZFIN;Acc:ZDB-GENE-070112-2062]	492710			YES			YES	YES	Cytoplasm	enzyme
ENSDARG00000099579	aldh18a1	aldehyde dehydrogenase 18 family, member A1 [Source:ZFIN;Acc:ZDB-GENE-030131-5602]	557186			YES			YES	YES	Cytoplasm	kinase
ENSDARG00000028259	aldh3a2a	aldehyde dehydrogenase 3 family, member A2a [Source:ZFIN;Acc:ZDB-GENE-040718-74]	323653			YES			YES	YES	Cytoplasm	enzyme
ENSDARG00000011665	aldoaa	aldolase a, fructose-bisphosphate, a [Source:ZFIN;Acc:ZDB-GENE-030131-8369]	336425			YES			YES	YES	Other	other
ENSDARG00000034470	aldoab	aldolase a, fructose-bisphosphate, b [Source:ZFIN;Acc:ZDB-GENE-040426-2299]	406496			YES			YES	YES	Other	other
ENSDARG00000057661	aldoca	aldolase C, fructose-bisphosphate, a [Source:ZFIN;Acc:ZDB-GENE-050706-128]	792692			YES			YES	YES	Cytoplasm	enzyme
ENSDARG00000009026	ANK2 (1 of 2)	ankyrin 2, neuronal [Source:HGNC Symbol;Acc:HGNC:493]	568926			YES			YES	YES	Plasma Membrane	other
ENSDARG00000043313	ank2b	ankyrin 2b, neuronal [Source:ZFIN;Acc:ZDB-GENE-041010-165]	450043			YES			YES	YES	Plasma Membrane	other
ENSDARG00000061736	ank3a	ankyrin 3a [Source:ZFIN;Acc:ZDB-GENE-060621-1]	103909035			YES			YES	YES	Plasma Membrane	other
ENSDARG00000077582	ank3b	ankyrin 3b [Source:ZFIN;Acc:ZDB-GENE-060621-2]	100126016			YES			YES	YES	Plasma Membrane	other
ENSDARG00000020621	ap1b1	adaptor-related protein complex 1, beta 1 subunit [Source:ZFIN;Acc:ZDB-GENE-061025-1]	562166			YES			YES	YES	Cytoplasm	transporter
ENSDARG00000102394	ap1g1	adaptor-related protein complex 1, gamma 1 subunit [Source:ZFIN;Acc:ZDB-GENE-030131-3187]	324466			YES			YES	YES	Cytoplasm	transporter
ENSDARG00000054337	ap1g2	adaptor-related protein complex 1, gamma 2 subunit [Source:ZFIN;Acc:ZDB-GENE-030616-587]	767712			YES			YES	YES	Cytoplasm	transporter
ENSDARG00000096249	ap1m1	adaptor-related protein complex 1, mu 1 subunit [Source:ZFIN;Acc:ZDB-GENE-110126-1]	100330411			YES			YES	YES	Cytoplasm	transporter
ENSDARG00000054320	ap2a1	adaptor-related protein complex 2, alpha 1 subunit [Source:ZFIN;Acc:ZDB-GENE-090302-2]	558153			YES			YES	YES	Cytoplasm	transporter
ENSDARG00000035152	ap2b1	adaptor-related protein complex 2, beta 1 subunit [Source:ZFIN;Acc:ZDB-GENE-030131-6564]	334632			YES			YES	YES	Plasma Membrane	other
ENSDARG00000033899	ap2m1b	adaptor-related protein complex 2, mu 1 subunit, b [Source:ZFIN;Acc:ZDB-GENE-040426-1103]	394001			YES			YES	YES	Cytoplasm	transporter
ENSDARG00000016128	ap3m2	adaptor-related protein complex 3, mu 2 subunit [Source:ZFIN;Acc:ZDB-GENE-021022-2]	415244			YES			YES	YES	Cytoplasm	transporter
ENSDARG00000058868	apc	adenomatous polyposis coli [Source:ZFIN;Acc:ZDB-GENE-031112-7]	386762			YES			YES	YES	Nucleus	enzyme
ENSDARG00000060734	appl1	adaptor protein, phosphotyrosine interaction, PH domain and leucine zipper containing 1 [Source:ZFIN;Acc:ZDB-GENE-081016-1]	571540			YES			YES	YES	Cytoplasm	other
ENSDARG00000078139	appl2	adaptor protein, phosphotyrosine interaction, PH domain and leucine zipper containing 2 [Source:ZFIN;Acc:ZDB-GENE-081016-2]	100000135			YES			YES	YES	Cytoplasm	other
ENSDARG00000031214	arcn1b	archain 1b [Source:ZFIN;Acc:ZDB-GENE-040121-7]	399661			YES			YES	YES	Cytoplasm	other
ENSDARG00000075673	arhgap21b	Rho GTPase activating protein 21b [Source:ZFIN;Acc:ZDB-GENE-030131-4944]	326745			YES			YES	YES	Cytoplasm	other
ENSDARG00000052950	arhgap23a	Rho GTPase activating protein 23a [Source:ZFIN;Acc:ZDB-GENE-121019-1]	100006233			YES			YES	YES	Cytoplasm	other
ENSDARG00000104549	arhgap44	Rho GTPase activating protein 44 [Source:ZFIN;Acc:ZDB-GENE-120206-2]	0			YES			YES	YES	Cytoplasm	other
ENSDARG00000040380	arhgef1a	Rho guanine nucleotide exchange factor (GEF) 1a [Source:ZFIN;Acc:ZDB-GENE-030722-5]	368266			YES			YES	YES	Cytoplasm	other
ENSDARG00000006299	arhgef7a	Rho guanine nucleotide exchange factor (GEF) 7a [Source:ZFIN;Acc:ZDB-GENE-060322-11]	553493			YES			YES	YES	Cytoplasm	other
ENSDARG00000008383	arpc1a	actin related protein 2/3 complex, subunit 1A [Source:ZFIN;Acc:ZDB-GENE-040116-1]	394243			YES			YES	YES	Extracellular Space	other
ENSDARG00000075989	arpc2	actin related protein 2/3 complex, subunit 2 [Source:ZFIN;Acc:ZDB-GENE-030131-5276]	327068			YES			YES	YES	Cytoplasm	other
ENSDARG00000039142	arpc5a	actin related protein 2/3 complex, subunit 5A [Source:ZFIN;Acc:ZDB-GENE-030131-8448]	336504			YES			YES	YES	Cytoplasm	other
ENSDARG00000019062	arpc5b	actin related protein 2/3 complex, subunit 5B [Source:ZFIN;Acc:ZDB-GENE-040120-7]	399482			YES			YES	YES	Cytoplasm	other
ENSDARG00000035433	arpc5lb	actin related protein 2/3 complex, subunit 5-like, b [Source:ZFIN;Acc:ZDB-GENE-060531-161]	556104			YES			YES	YES	Cytoplasm	other
ENSDARG00000061688	arvcfb	armadillo repeat gene deleted in velocardiofacial syndrome b [Source:ZFIN;Acc:ZDB-GENE-060526-60]	564669			YES			YES	YES	Plasma Membrane	other
ENSDARG00000008329	asic1a	acid-sensing (proton-gated) ion channel 1a [Source:ZFIN;Acc:ZDB-GENE-040513-2]	791696			YES			YES	YES	Plasma Membrane	ion channel
ENSDARG00000078703	ASPH	aspartate beta-hydroxylase [Source:HGNC Symbol;Acc:HGNC:757]	559236			YES			YES	YES	Cytoplasm	enzyme
ENSDARG00000059629	asphd2	aspartate beta-hydroxylase domain containing 2 [Source:ZFIN;Acc:ZDB-GENE-061103-142]	569819			YES			YES	YES	Other	enzyme
ENSDARG00000068323	astn1	astrotactin 1 [Source:ZFIN;Acc:ZDB-GENE-050320-140]	791157			YES			YES	YES	Other	other
ENSDARG00000023267	atad1a	ATPase family, AAA domain containing 1a [Source:ZFIN;Acc:ZDB-GENE-030616-593]	368672			YES			YES	YES	NA	NA
ENSDARG00000041417	atp6ap1a	ATPase, H+ transporting, lysosomal accessory protein 1a [Source:ZFIN;Acc:ZDB-GENE-090312-136]	100004566			YES			YES	YES	NA	NA
ENSDARG00000037153	atp6ap1b	ATPase, H+ transporting, lysosomal accessory protein 1b [Source:ZFIN;Acc:ZDB-GENE-020423-2]	195824			YES			YES	YES	NA	NA
ENSDARG00000015174	atp6v0a1b	ATPase, H+ transporting, lysosomal V0 subunit a1b [Source:ZFIN;Acc:ZDB-GENE-050522-215]	553691			YES			YES	YES	Cytoplasm	transporter
ENSDARG00000035538	atp6v0a2a	ATPase, H+ transporting, lysosomal V0 subunit a2a [Source:ZFIN;Acc:ZDB-GENE-091113-4]	561469			YES			YES	YES	Cytoplasm	transporter
ENSDARG00000057853	atp6v0ca	ATPase, H+ transporting, lysosomal, V0 subunit ca [Source:ZFIN;Acc:ZDB-GENE-020419-23]	192336			YES			YES	YES	Cytoplasm	transporter
ENSDARG00000069090	atp6v0d1	ATPase, H+ transporting, lysosomal V0 subunit d1 [Source:ZFIN;Acc:ZDB-GENE-030131-1531]	322811			YES			YES	YES	Cytoplasm	transporter
ENSDARG00000043465	atp6v1b2	ATPase, H+ transporting, lysosomal, V1 subunit B2 [Source:ZFIN;Acc:ZDB-GENE-030711-4]	359840			YES			YES	YES	Cytoplasm	transporter
ENSDARG00000013443	atp6v1ba	ATPase, H+ transporting, lysosomal, V1 subunit B, member a [Source:ZFIN;Acc:ZDB-GENE-030711-3]	359839			YES			YES	YES	NA	NA
ENSDARG00000023967	atp6v1c1a	ATPase, H+ transporting, lysosomal, V1 subunit C1a [Source:ZFIN;Acc:ZDB-GENE-030616-612]	368907			YES			YES	YES	Cytoplasm	transporter
ENSDARG00000011175	atp6v1d	ATPase, H+ transporting, lysosomal V1 subunit D [Source:ZFIN;Acc:ZDB-GENE-040426-727]	393935			YES			YES	YES	Cytoplasm	transporter
ENSDARG00000030694	atp6v1e1b	ATPase, H+ transporting, lysosomal, V1 subunit E1b [Source:ZFIN;Acc:ZDB-GENE-020419-11]	192335			YES			YES	YES	Cytoplasm	transporter
ENSDARG00000045543	atp6v1f	ATPase, H+ transporting, lysosomal, V1 subunit F [Source:ZFIN;Acc:ZDB-GENE-040718-259]	436799			YES			YES	YES	Cytoplasm	enzyme
ENSDARG00000022315	atp6v1g1	ATPase, H+ transporting, lysosomal, V1 subunit G1 [Source:ZFIN;Acc:ZDB-GENE-030131-6965]	335025			YES			YES	YES	Cytoplasm	transporter
ENSDARG00000006370	atp6v1h	ATPase, H+ transporting, lysosomal V1 subunit H [Source:ZFIN;Acc:ZDB-GENE-021219-2]	286779			YES			YES	YES	Cytoplasm	transporter
ENSDARG00000001939	b3gat3	beta-1,3-glucuronyltransferase 3 (glucuronosyltransferase I) [Source:ZFIN;Acc:ZDB-GENE-020419-3]	192334			YES			YES	YES	Cytoplasm	enzyme
ENSDARG00000017316	bag5	BCL2-associated athanogene 5 [Source:ZFIN;Acc:ZDB-GENE-050913-58]	569580			YES			YES	YES	Cytoplasm	other
ENSDARG00000053358	basp1	brain abundant, membrane attached signal protein 1 [Source:ZFIN;Acc:ZDB-GENE-070424-158]	569631			YES			YES	YES	NA	NA
ENSDARG00000044972	bcap31	B-cell receptor-associated protein 31 [Source:ZFIN;Acc:ZDB-GENE-030616-63]	368488			YES			YES	YES	Cytoplasm	transporter
ENSDARG00000010108	bri3bp	bri3 binding protein [Source:ZFIN;Acc:ZDB-GENE-030131-5254]	327046			YES			YES	YES	Extracellular Space	other
ENSDARG00000078302	BRINP1	bone morphogenetic protein/retinoic acid inducible neural-specific 1 [Source:HGNC Symbol;Acc:HGNC:2687]	100334375			YES			YES	YES	Nucleus	peptidase
ENSDARG00000014302	brinp2	bone morphogenetic protein/retinoic acid inducible neural-specific 2 [Source:ZFIN;Acc:ZDB-GENE-070912-621]	561009			YES			YES	YES	Cytoplasm	other
ENSDARG00000090615	BX957297.1	Uncharacterized protein [Source:UniProtKB/TrEMBL;Acc:E7F2M5]	567192			YES			YES	YES	NA	NA
ENSDARG00000089562	BX957322.1	Uncharacterized protein [Source:UniProtKB/TrEMBL;Acc:E7EYF4]	100006797			YES			YES	YES	NA	NA
ENSDARG00000040582	C18H3orf33	chromosome 3 open reading frame 33 [Source:HGNC Symbol;Acc:HGNC:26434]	565816			YES			YES	YES	Extracellular Space	other
ENSDARG00000039887	c1qbp	complement component 1, q subcomponent binding protein [Source:ZFIN;Acc:ZDB-GENE-050417-408]	334619			YES			YES	YES	Cytoplasm	transcription regulator
ENSDARG00000061066	c2cd2l	c2cd2-like [Source:ZFIN;Acc:ZDB-GENE-041019-1]	566488			YES			YES	YES	Cytoplasm	other
ENSDARG00000061257	C3H17orf75	chromosome 17 open reading frame 75 [Source:HGNC Symbol;Acc:HGNC:30173]	751673			YES			YES	YES	Extracellular Space	other
ENSDARG00000043589	ca4a	carbonic anhydrase IV a [Source:ZFIN;Acc:ZDB-GENE-080204-85]	555196			YES			YES	YES	NA	NA
ENSDARG00000073822	CABZ01046283.1	Uncharacterized protein [Source:UniProtKB/TrEMBL;Acc:F1QCJ4]	0			YES			YES	YES	Cytoplasm	other
ENSDARG00000025074	CABZ01059390.1	Uncharacterized protein [Source:UniProtKB/TrEMBL;Acc:E7F238]	0			YES			YES	YES	Cytoplasm	transporter
ENSDARG00000102813	CABZ01069436.1	0	101883099			YES			YES	YES	NA	NA
ENSDARG00000104937	CABZ01084323.1	0	100330629			YES			YES	YES	Plasma Membrane	phosphatase
ENSDARG00000079295	cacna1bb	calcium channel, voltage-dependent, N type, alpha 1B subunit, b [Source:ZFIN;Acc:ZDB-GENE-090514-4]	562796			YES			YES	YES	Plasma Membrane	ion channel
ENSDARG00000014804	cacna2d1a	calcium channel, voltage-dependent, alpha 2/delta subunit 1a [Source:ZFIN;Acc:ZDB-GENE-041210-215]	561434			YES			YES	YES	Plasma Membrane	ion channel
ENSDARG00000039182	cacna2d2a	calcium channel, voltage-dependent, alpha 2/delta subunit 2a [Source:ZFIN;Acc:ZDB-GENE-050320-71]	541376			YES			YES	YES	Plasma Membrane	ion channel
ENSDARG00000078169	cacna2d2b	calcium channel, voltage-dependent, alpha 2/delta subunit 2b [Source:ZFIN;Acc:ZDB-GENE-060503-99]	568759			YES			YES	YES	Plasma Membrane	ion channel
ENSDARG00000078760	cacna2d3	calcium channel, voltage dependent, alpha2/delta subunit 3 [Source:ZFIN;Acc:ZDB-GENE-030616-133]	100148645			YES			YES	YES	NA	NA
ENSDARG00000002167	cacnb1	calcium channel, voltage-dependent, beta 1 subunit [Source:ZFIN;Acc:ZDB-GENE-040718-399]	436925			YES			YES	YES	Other	ion channel
ENSDARG00000076401	cacng3b	calcium channel, voltage-dependent, gamma subunit 3b [Source:ZFIN;Acc:ZDB-GENE-090828-1]	564883			YES			YES	YES	Plasma Membrane	ion channel
ENSDARG00000015050	calm2b	calmodulin 2b, (phosphorylase kinase, delta) [Source:ZFIN;Acc:ZDB-GENE-020415-2]	192322			YES			YES	YES	Nucleus	other
ENSDARG00000053617	camk2a	calcium/calmodulin-dependent protein kinase II alpha [Source:ZFIN;Acc:ZDB-GENE-051113-72]	550436			YES			YES	YES	Cytoplasm	kinase
ENSDARG00000011065	camk2b1	calcium/calmodulin-dependent protein kinase (CaM kinase) II beta 1 [Source:ZFIN;Acc:ZDB-GENE-030131-9588]	562064			YES			YES	YES	Cytoplasm	kinase
ENSDARG00000043010	camk2d1	calcium/calmodulin-dependent protein kinase (CaM kinase) II delta 1 [Source:ZFIN;Acc:ZDB-GENE-040801-121]	445208			YES			YES	YES	NA	NA
ENSDARG00000027963	camkva	CaM kinase-like vesicle-associated a [Source:ZFIN;Acc:ZDB-GENE-100819-2]	567243			YES			YES	YES	Other	kinase
ENSDARG00000057000	camkvl	CaM kinase-like vesicle-associated, like [Source:ZFIN;Acc:ZDB-GENE-090311-58]	553431			YES			YES	YES	NA	NA
ENSDARG00000062173	camsap2a	calmodulin regulated spectrin-associated protein family, member 2a [Source:ZFIN;Acc:ZDB-GENE-030131-3016]	562741			YES			YES	YES	Other	other
ENSDARG00000034240	capza1a	capping protein (actin filament) muscle Z-line, alpha 1a [Source:ZFIN;Acc:ZDB-GENE-030131-5237]	327029			YES			YES	YES	Cytoplasm	other
ENSDARG00000060829	car15	carbonic anhydrase 15 [Source:ZFIN;Acc:ZDB-GENE-091204-152]	568143			YES			YES	YES	Extracellular Space	enzyme
ENSDARG00000036164	cars	cysteinyl-tRNA synthetase [Source:ZFIN;Acc:ZDB-GENE-030328-29]	368284			YES			YES	YES	Cytoplasm	enzyme
ENSDARG00000074490	casc4	cancer susceptibility candidate 4 [Source:ZFIN;Acc:ZDB-GENE-091130-1]	555654			YES			YES	YES	Cytoplasm	other
ENSDARG00000059809	caska	calcium/calmodulin-dependent serine protein kinase a [Source:ZFIN;Acc:ZDB-GENE-020802-4]	259195			YES			YES	YES	Plasma Membrane	kinase
ENSDARG00000100119	caskb	calcium/calmodulin-dependent serine protein kinase b [Source:ZFIN;Acc:ZDB-GENE-030131-4473]	0			YES			YES	YES	Plasma Membrane	kinase
ENSDARG00000046107	CASKIN1 (1 of 2)	CASK interacting protein 1 [Source:HGNC Symbol;Acc:HGNC:20879]	563678			YES			YES	YES	Nucleus	transcription regulator
ENSDARG00000008982	casq2	calsequestrin 2 [Source:ZFIN;Acc:ZDB-GENE-010724-12]	114410			YES			YES	YES	Cytoplasm	other
ENSDARG00000063677	ccny	cyclin Y [Source:ZFIN;Acc:ZDB-GENE-091117-45]	557738			YES			YES	YES	Nucleus	other
ENSDARG00000016464	CDC42BPA (1 of 2)	CDC42 binding protein kinase alpha (DMPK-like) [Source:HGNC Symbol;Acc:HGNC:1737]	566003			YES			YES	YES	Cytoplasm	kinase
ENSDARG00000019383	cdc42bpb	CDC42 binding protein kinase beta (DMPK-like) [Source:ZFIN;Acc:ZDB-GENE-030131-3647]	567039			YES			YES	YES	Cytoplasm	kinase
ENSDARG00000055843	cdh10a	cadherin 10, type 2a (T2-cadherin) [Source:ZFIN;Acc:ZDB-GENE-060614-1]	568370			YES			YES	YES	Plasma Membrane	other
ENSDARG00000021442	cdh11	cadherin 11, type 2, OB-cadherin (osteoblast) [Source:ZFIN;Acc:ZDB-GENE-980526-170]	30461			YES			YES	YES	Plasma Membrane	other
ENSDARG00000018693	cdh2	cadherin 2, type 1, N-cadherin (neuronal) [Source:ZFIN;Acc:ZDB-GENE-990415-171]	30291			YES			YES	YES	Plasma Membrane	other
ENSDARG00000077996	cdh24b	cadherin 24, type 2b [Source:ZFIN;Acc:ZDB-GENE-081104-50]	0			YES			YES	YES	Plasma Membrane	other
ENSDARG00000015002	cdh4	cadherin 4, type 1, R-cadherin (retinal) [Source:ZFIN;Acc:ZDB-GENE-991207-1]	30297			YES			YES	YES	Plasma Membrane	other
ENSDARG00000023542	cdh7	cadherin 7, type 2 [Source:ZFIN;Acc:ZDB-GENE-061019-3]	567704			YES			YES	YES	Plasma Membrane	other
ENSDARG00000037478	cdh8	cadherin 8 [Source:ZFIN;Acc:ZDB-GENE-130530-597]	0			YES			YES	YES	Plasma Membrane	other
ENSDARG00000056683	cdk5	cyclin-dependent kinase 5 [Source:ZFIN;Acc:ZDB-GENE-010131-2]	65234			YES			YES	YES	Nucleus	kinase
ENSDARG00000045087	cdk5r1b	cyclin-dependent kinase 5, regulatory subunit 1b (p35) [Source:ZFIN;Acc:ZDB-GENE-040718-220]	436788			YES			YES	YES	Nucleus	kinase
ENSDARG00000058892	cep170ab	centrosomal protein 170Ab [Source:ZFIN;Acc:ZDB-GENE-050309-106]	566358			YES			YES	YES	Nucleus	other
ENSDARG00000101510	cetn2	centrin, EF-hand protein, 2 [Source:ZFIN;Acc:ZDB-GENE-091118-94]	100006257			YES			YES	YES	Cytoplasm	other
ENSDARG00000032919	chchd3a	coiled-coil-helix-coiled-coil-helix domain containing 3a [Source:ZFIN;Acc:ZDB-GENE-030131-5005]	407730			YES			YES	YES	Cytoplasm	other
ENSDARG00000016255	chmp4ba	charged multivesicular body protein 4Ba [Source:ZFIN;Acc:ZDB-GENE-040426-906]	393164			YES			YES	YES	Cytoplasm	other
ENSDARG00000102024	chmp6b	charged multivesicular body protein 6b [Source:ZFIN;Acc:ZDB-GENE-040924-2]	445397			YES			YES	YES	Cytoplasm	other
ENSDARG00000103987	cib1	calcium and integrin binding 1 (calmyrin) [Source:ZFIN;Acc:ZDB-GENE-050417-170]	100536377			YES			YES	YES	Nucleus	other
ENSDARG00000013351	cirbpb	cold inducible RNA binding protein b [Source:ZFIN;Acc:ZDB-GENE-030131-5841]	678563			YES			YES	YES	Cytoplasm	other
ENSDARG00000052703	cisd2	CDGSH iron sulfur domain 2 [Source:ZFIN;Acc:ZDB-GENE-040426-1381]	393354			YES			YES	YES	Cytoplasm	other
ENSDARG00000102674	ckap5	cytoskeleton associated protein 5 [Source:ZFIN;Acc:ZDB-GENE-051120-174]	492614			YES			YES	YES	Nucleus	transcription regulator
ENSDARG00000016598	ckmt1	creatine kinase, mitochondrial 1 [Source:ZFIN;Acc:ZDB-GENE-030131-611]	321892			YES			YES	YES	Cytoplasm	kinase
ENSDARG00000010280	clasp1a	cytoplasmic linker associated protein 1a [Source:ZFIN;Acc:ZDB-GENE-081104-520]	562077			YES			YES	YES	Cytoplasm	other
ENSDARG00000032577	clcn6	chloride channel 6 [Source:ZFIN;Acc:ZDB-GENE-030131-2056]	568122			YES			YES	YES	Plasma Membrane	ion channel
ENSDARG00000042357	cldnk	claudin k [Source:ZFIN;Acc:ZDB-GENE-040801-201]	445070			YES			YES	YES	NA	NA
ENSDARG00000059596	clip2	CAP-GLY domain containing linker protein 2 [Source:ZFIN;Acc:ZDB-GENE-100727-3]	556406			YES			YES	YES	Cytoplasm	transcription regulator
ENSDARG00000054456	clip3	CAP-GLY domain containing linker protein 3 [Source:ZFIN;Acc:ZDB-GENE-131127-193]	562450			YES			YES	YES	Plasma Membrane	other
ENSDARG00000096867	clmn	calmin [Source:ZFIN;Acc:ZDB-GENE-131127-546]	100330495			YES			YES	YES	Cytoplasm	other
ENSDARG00000021048	clptm1l	CLPTM1-like [Source:ZFIN;Acc:ZDB-GENE-040718-75]	436653			YES			YES	YES	Other	other
ENSDARG00000052020	cmtm4	CKLF-like MARVEL transmembrane domain containing 4 [Source:ZFIN;Acc:ZDB-GENE-040718-195]	436765			YES			YES	YES	Extracellular Space	cytokine
ENSDARG00000004174	cnot1	CCR4-NOT transcription complex, subunit 1 [Source:ZFIN;Acc:ZDB-GENE-040915-1]	448949			YES			YES	YES	Cytoplasm	other
ENSDARG00000045685	cntn1b	contactin 1b [Source:ZFIN;Acc:ZDB-GENE-041210-236]	541474			YES			YES	YES	Plasma Membrane	enzyme
ENSDARG00000000472	cntn2	contactin 2 [Source:ZFIN;Acc:ZDB-GENE-990630-12]	0			YES			YES	YES	Plasma Membrane	other
ENSDARG00000098161	cntn4	contactin 4 [Source:ZFIN;Acc:ZDB-GENE-060929-776]	571349			YES			YES	YES	Plasma Membrane	enzyme
ENSDARG00000087843	CNTN4 (2 of 3)	contactin 4 [Source:HGNC Symbol;Acc:HGNC:2174]	0			YES			YES	YES	NA	NA
ENSDARG00000021584	cntn5	contactin 5 [Source:ZFIN;Acc:ZDB-GENE-030131-5640]	327429			YES			YES	YES	Plasma Membrane	other
ENSDARG00000074524	cntnap1	contactin associated protein 1 [Source:ZFIN;Acc:ZDB-GENE-030916-2]	566220			YES			YES	YES	Plasma Membrane	other
ENSDARG00000078322	col12a1a	collagen, type XII, alpha 1a [Source:ZFIN;Acc:ZDB-GENE-090728-1]	100149543			YES			YES	YES	Extracellular Space	other
ENSDARG00000054610	coro1a	coronin, actin binding protein, 1A [Source:ZFIN;Acc:ZDB-GENE-030131-9512]	100002113			YES			YES	YES	Cytoplasm	other
ENSDARG00000008660	coro1b	coronin, actin binding protein, 1B [Source:ZFIN;Acc:ZDB-GENE-040123-3]	560168			YES			YES	YES	Cytoplasm	other
ENSDARG00000035598	coro1ca	coronin, actin binding protein, 1Ca [Source:ZFIN;Acc:ZDB-GENE-030114-6]	317741			YES			YES	YES	Cytoplasm	other
ENSDARG00000021193	coro1cb	coronin, actin binding protein, 1Cb [Source:ZFIN;Acc:ZDB-GENE-030131-418]	562849			YES			YES	YES	Cytoplasm	other
ENSDARG00000039136	cox16	COX16 cytochrome c oxidase assembly homolog (S. cerevisiae) [Source:ZFIN;Acc:ZDB-GENE-050417-60]	550257			YES			YES	YES	Cytoplasm	other
ENSDARG00000032970	cox4i1	cytochrome c oxidase subunit IV isoform 1 [Source:ZFIN;Acc:ZDB-GENE-030131-5175]	326975			YES			YES	YES	Cytoplasm	enzyme
ENSDARG00000012388	cox4i1l	cytochrome c oxidase subunit IV isoform 1, like [Source:ZFIN;Acc:ZDB-GENE-130814-2]	402880			YES			YES	YES	NA	NA
ENSDARG00000022509	cox4i2	cytochrome c oxidase subunit IV isoform 2 [Source:ZFIN;Acc:ZDB-GENE-040426-1775]	393776			YES			YES	YES	Cytoplasm	enzyme
ENSDARG00000088383	cox5aa	cytochrome c oxidase subunit Vaa [Source:ZFIN;Acc:ZDB-GENE-050522-133]	554101			YES			YES	YES	Cytoplasm	enzyme
ENSDARG00000022438	cox6a1	cytochrome c oxidase subunit VIa polypeptide 1 [Source:ZFIN;Acc:ZDB-GENE-030131-7715]	335774			YES			YES	YES	Cytoplasm	enzyme
ENSDARG00000038577	cox6c	cytochrome c oxidase subunit VIc [Source:ZFIN;Acc:ZDB-GENE-040724-95]	494577			YES			YES	YES	Cytoplasm	enzyme
ENSDARG00000053217	cox7a2a	cytochrome c oxidase, subunit VIIa 2a [Source:ZFIN;Acc:ZDB-GENE-050522-153]	554103			YES			YES	YES	Cytoplasm	enzyme
ENSDARG00000054907	cox7a3	cytochrome c oxidase subunit VIIa polypeptide 3 [Source:ZFIN;Acc:ZDB-GENE-030131-7691]	335751			YES			YES	YES	Cytoplasm	enzyme
ENSDARG00000007753	cpne2	copine II [Source:ZFIN;Acc:ZDB-GENE-030131-7896]	565225			YES			YES	YES	Cytoplasm	other
ENSDARG00000102584	cpne7	copine VII [Source:ZFIN;Acc:ZDB-GENE-131125-70]	564556			YES			YES	YES	Cytoplasm	transporter
ENSDARG00000018618	cpsf6	cleavage and polyadenylation specific factor 6 [Source:ZFIN;Acc:ZDB-GENE-030131-5277]	327069			YES			YES	YES	Nucleus	other
ENSDARG00000062054	cpt1ab	carnitine palmitoyltransferase 1Ab (liver) [Source:ZFIN;Acc:ZDB-GENE-030131-3250]	560000			YES			YES	YES	Cytoplasm	enzyme
ENSDARG00000086969	CR774179.1	Uncharacterized protein [Source:UniProtKB/TrEMBL;Acc:E7F3Q3]	0			YES			YES	YES	Other	other
ENSDARG00000059826	crtac1a	cartilage acidic protein 1a [Source:ZFIN;Acc:ZDB-GENE-030131-9704]	559626			YES			YES	YES	Extracellular Space	other
ENSDARG00000052674	csnk1a1	casein kinase 1, alpha 1 [Source:ZFIN;Acc:ZDB-GENE-020419-19]	192307			YES			YES	YES	Cytoplasm	kinase
ENSDARG00000012818	csnk2a2a	casein kinase 2, alpha prime polypeptide a [Source:ZFIN;Acc:ZDB-GENE-990415-28]	30488			YES			YES	YES	Cytoplasm	kinase
ENSDARG00000074376	CT737192.1	Uncharacterized protein [Source:UniProtKB/TrEMBL;Acc:E7FFL5]	0			YES			YES	YES	NA	NA
ENSDARG00000057007	ctbp1	C-terminal binding protein 1 [Source:ZFIN;Acc:ZDB-GENE-010130-1]	65229			YES			YES	YES	NA	NA
ENSDARG00000102441	ctnna1	catenin (cadherin-associated protein), alpha 1 [Source:ZFIN;Acc:ZDB-GENE-991207-24]	30741			YES			YES	YES	Plasma Membrane	other
ENSDARG00000014571	ctnnb1	catenin (cadherin-associated protein), beta 1 [Source:ZFIN;Acc:ZDB-GENE-980526-362]	30265			YES			YES	YES	Nucleus	transcription regulator
ENSDARG00000023472	ctnnb2	catenin, beta 2 [Source:ZFIN;Acc:ZDB-GENE-040426-2575]	0			YES			YES	YES	NA	NA
ENSDARG00000078233	ctnnd1	catenin (cadherin-associated protein), delta 1 [Source:ZFIN;Acc:ZDB-GENE-110208-9]	556726			YES			YES	YES	Nucleus	other
ENSDARG00000062415	ctnnd2a	catenin (cadherin-associated protein), delta 2a [Source:ZFIN;Acc:ZDB-GENE-030616-60]	368485			YES			YES	YES	Plasma Membrane	other
ENSDARG00000003779	ctnnd2b	catenin (cadherin-associated protein), delta 2b [Source:ZFIN;Acc:ZDB-GENE-070912-532]	558069			YES			YES	YES	Plasma Membrane	other
ENSDARG00000011777	cttn	cortactin [Source:ZFIN;Acc:ZDB-GENE-040715-3]	0			YES			YES	YES	Plasma Membrane	other
ENSDARG00000040991	cttnbp2	cortactin binding protein 2 [Source:ZFIN;Acc:ZDB-GENE-030131-8134]	555837			YES			YES	YES	Cytoplasm	other
ENSDARG00000019239	cul1a	cullin 1a [Source:ZFIN;Acc:ZDB-GENE-030131-2603]	323883			YES			YES	YES	Nucleus	enzyme
ENSDARG00000038967	cul3a	cullin 3a [Source:ZFIN;Acc:ZDB-GENE-030131-3376]	324655			YES			YES	YES	Nucleus	enzyme
ENSDARG00000069742	cul5a	cullin 5a [Source:ZFIN;Acc:ZDB-GENE-030131-5426]	327215			YES			YES	YES	Nucleus	ion channel
ENSDARG00000043134	cux1b	cut-like homeobox 1b [Source:ZFIN;Acc:ZDB-GENE-040801-260]	445120			YES			YES	YES	NA	NA
ENSDARG00000038075	cyc1	cytochrome c-1 [Source:ZFIN;Acc:ZDB-GENE-031105-2]	564379			YES			YES	YES	Cytoplasm	enzyme
ENSDARG00000044345	cyfip1	cytoplasmic FMR1 interacting protein 1 [Source:ZFIN;Acc:ZDB-GENE-030131-8557]	336613			YES			YES	YES	Cytoplasm	other
ENSDARG00000036375	cyfip2	cytoplasmic FMR1 interacting protein 2 [Source:ZFIN;Acc:ZDB-GENE-080724-2]	100002872			YES			YES	YES	Cytoplasm	other
ENSDARG00000015059	daam1a	dishevelled associated activator of morphogenesis 1a [Source:ZFIN;Acc:ZDB-GENE-030911-6]	557451			YES			YES	YES	Cytoplasm	other
ENSDARG00000009689	daam1b	dishevelled associated activator of morphogenesis 1b [Source:ZFIN;Acc:ZDB-GENE-030131-4212]	560060			YES			YES	YES	Cytoplasm	other
ENSDARG00000028393	daam2	dishevelled associated activator of morphogenesis 2 [Source:ZFIN;Acc:ZDB-GENE-070709-1]	0			YES			YES	YES	Cytoplasm	other
ENSDARG00000069484	dab2ipa	DAB2 interacting protein a [Source:ZFIN;Acc:ZDB-GENE-081104-516]	100002454			YES			YES	YES	Plasma Membrane	other
ENSDARG00000075110	dab2ipb	DAB2 interacting protein b [Source:ZFIN;Acc:ZDB-GENE-030131-2449]	558237			YES			YES	YES	NA	NA
ENSDARG00000062956	dagla	diacylglycerol lipase, alpha [Source:ZFIN;Acc:ZDB-GENE-070619-1]	569398			YES			YES	YES	Plasma Membrane	enzyme
ENSDARG00000070043	dars	aspartyl-tRNA synthetase [Source:ZFIN;Acc:ZDB-GENE-061110-135]	324025			YES			YES	YES	Cytoplasm	enzyme
ENSDARG00000069113	dbn1	drebrin 1 [Source:ZFIN;Acc:ZDB-GENE-091204-284]	561153			YES			YES	YES	Cytoplasm	other
ENSDARG00000016016	dbnlb	drebrin-like b [Source:ZFIN;Acc:ZDB-GENE-050522-293]	553729			YES			YES	YES	Cytoplasm	other
ENSDARG00000101561	dbt	dihydrolipoamide branched chain transacylase E2 [Source:ZFIN;Acc:ZDB-GENE-050320-85]	541388			YES			YES	YES	Cytoplasm	enzyme
ENSDARG00000054355	dcaf7	ddb1 and cul4 associated factor 7 [Source:ZFIN;Acc:ZDB-GENE-030131-9511]	337565			YES			YES	YES	Cytoplasm	other
ENSDARG00000061638	dcakd	dephospho-CoA kinase domain containing [Source:ZFIN;Acc:ZDB-GENE-060825-226]	751733			YES			YES	YES	Cytoplasm	other
ENSDARG00000104282	DCC	DCC netrin 1 receptor [Source:HGNC Symbol;Acc:HGNC:2701]	0			YES			YES	YES	NA	NA
ENSDARG00000104664	dckl1b	doublecortin-like kinase 1b [Source:ZFIN;Acc:ZDB-GENE-080516-7]	100151759			YES			YES	YES	Other	kinase
ENSDARG00000019743	dctn1a	dynactin 1a [Source:ZFIN;Acc:ZDB-GENE-070117-2205]	407638			YES			YES	YES	Cytoplasm	other
ENSDARG00000031388	dctn2	dynactin 2 (p50) [Source:ZFIN;Acc:ZDB-GENE-040426-1279]	394141			YES			YES	YES	Cytoplasm	other
ENSDARG00000041363	dctn3	dynactin 3 (p22) [Source:ZFIN;Acc:ZDB-GENE-040704-65]	431767			YES			YES	YES	Nucleus	other
ENSDARG00000103083	DDB1 (2 of 2)	damage-specific DNA binding protein 1, 127kDa [Source:HGNC Symbol;Acc:HGNC:2717]	0			YES			YES	YES	Nucleus	other
ENSDARG00000037318	ddost	dolichyl-diphosphooligosaccharide--protein glycosyltransferase subunit (non-catalytic) [Source:ZFIN;Acc:ZDB-GENE-040426-2147]	406408			YES			YES	YES	Cytoplasm	enzyme
ENSDARG00000032117	ddx1	DEAD (Asp-Glu-Ala-Asp) box helicase 1 [Source:ZFIN;Acc:ZDB-GENE-041001-215]	556790			YES			YES	YES	Nucleus	enzyme
ENSDARG00000020573	ddx3	DEAD (Asp-Glu-Ala-Asp) box helicase 3 [Source:ZFIN;Acc:ZDB-GENE-030131-1565]	566947			YES			YES	YES	Cytoplasm	enzyme
ENSDARG00000061338	ddx6	DEAD (Asp-Glu-Ala-Asp) box helicase 6 [Source:ZFIN;Acc:ZDB-GENE-070912-83]	564633			YES			YES	YES	Nucleus	enzyme
ENSDARG00000005897	dera	deoxyribose-phosphate aldolase (putative) [Source:ZFIN;Acc:ZDB-GENE-041010-200]	450077			YES			YES	YES	Cytoplasm	enzyme
ENSDARG00000062696	DGKG	diacylglycerol kinase, gamma 90kDa [Source:HGNC Symbol;Acc:HGNC:2853]	0			YES			YES	YES	Cytoplasm	kinase
ENSDARG00000063578	DGKI	diacylglycerol kinase, iota [Source:HGNC Symbol;Acc:HGNC:2855]	100331649			YES			YES	YES	Cytoplasm	kinase
ENSDARG00000079725	dhx9	DEAH (Asp-Glu-Ala-His) box helicase 9 [Source:ZFIN;Acc:ZDB-GENE-070912-171]	568043			YES			YES	YES	Nucleus	enzyme
ENSDARG00000016348	dip2bb	DIP2 disco-interacting protein 2 homolog Bb (Drosophila) [Source:ZFIN;Acc:ZDB-GENE-100729-4]	568954			YES			YES	YES	Cytoplasm	other
ENSDARG00000015918	dlat	dihydrolipoamide S-acetyltransferase (E2 component of pyruvate dehydrogenase complex) [Source:ZFIN;Acc:ZDB-GENE-030131-2921]	324201			YES			YES	YES	Cytoplasm	enzyme
ENSDARG00000008785	dldh	dihydrolipoamide dehydrogenase [Source:ZFIN;Acc:ZDB-GENE-040120-4]	399479			YES			YES	YES	Cytoplasm	enzyme
ENSDARG00000009677	dlg1	discs, large homolog 1 (Drosophila) [Source:ZFIN;Acc:ZDB-GENE-010724-8]	114446			YES			YES	YES	Plasma Membrane	kinase
ENSDARG00000102216	dlg1l	discs, large (Drosophila) homolog 1, like [Source:ZFIN;Acc:ZDB-GENE-050222-3]	497648			YES			YES	YES	Plasma Membrane	kinase
ENSDARG00000014230	dlst	dihydrolipoamide S-succinyltransferase [Source:ZFIN;Acc:ZDB-GENE-030326-1]	368262			YES			YES	YES	Cytoplasm	enzyme
ENSDARG00000006585	DMWD	dystrophia myotonica, WD repeat containing [Source:HGNC Symbol;Acc:HGNC:2936]	571996			YES			YES	YES	Nucleus	other
ENSDARG00000098599	DMXL1	Dmx-like 1 [Source:HGNC Symbol;Acc:HGNC:2937]	100333625			YES			YES	YES	Extracellular Space	other
ENSDARG00000091293	dmxl2	Dmx-like 2 [Source:ZFIN;Acc:ZDB-GENE-031007-6]	378958			YES			YES	YES	Cytoplasm	other
ENSDARG00000010745	dnaja2l	DnaJ (Hsp40) homolog, subfamily A, member 2, like [Source:ZFIN;Acc:ZDB-GENE-030131-2884]	324164			YES			YES	YES	Nucleus	enzyme
ENSDARG00000102295	dnaja3b	DnaJ (Hsp40) homolog, subfamily A, member 3B [Source:ZFIN;Acc:ZDB-GENE-040115-3]	394242			YES			YES	YES	Cytoplasm	other
ENSDARG00000058644	dnajb2	DnaJ (Hsp40) homolog, subfamily B, member 2 [Source:ZFIN;Acc:ZDB-GENE-061013-537]	561686			YES			YES	YES	Nucleus	other
ENSDARG00000038978	dnajb4	DnaJ (Hsp40) homolog, subfamily B, member 4 [Source:ZFIN;Acc:ZDB-GENE-040801-192]	445061			YES			YES	YES	NA	NA
ENSDARG00000074727	dnajc10	DnaJ (Hsp40) homolog, subfamily C, member 10 [Source:ZFIN;Acc:ZDB-GENE-070327-1]	557858			YES			YES	YES	Cytoplasm	enzyme
ENSDARG00000011196	dnajc11	DnaJ (Hsp40) homolog, subfamily C, member 11 [Source:ZFIN;Acc:ZDB-GENE-030131-1673]	322953			YES			YES	YES	Cytoplasm	other
ENSDARG00000032238	dnm3a	dynamin 3a [Source:ZFIN;Acc:ZDB-GENE-040724-76]	557996			YES			YES	YES	Cytoplasm	enzyme
ENSDARG00000075327	dock10	dedicator of cytokinesis 10 [Source:ZFIN;Acc:ZDB-GENE-130530-773]	100000949			YES			YES	YES	Cytoplasm	other
ENSDARG00000063180	dock3	dedicator of cytokinesis 3 [Source:ZFIN;Acc:ZDB-GENE-100624-1]	561387			YES			YES	YES	Cytoplasm	other
ENSDARG00000076213	DOCK4 (2 of 2)	dedicator of cytokinesis 4 [Source:HGNC Symbol;Acc:HGNC:19192]	566115			YES			YES	YES	Plasma Membrane	other
ENSDARG00000078675	dock7	dedicator of cytokinesis 7 [Source:ZFIN;Acc:ZDB-GENE-050302-15]	568817			YES			YES	YES	Plasma Membrane	other
ENSDARG00000055225	dock8	dedicator of cytokinesis 8 [Source:ZFIN;Acc:ZDB-GENE-060503-743]	403040			YES			YES	YES	Cytoplasm	other
ENSDARG00000055857	dopey2	dopey family member 2 [Source:ZFIN;Acc:ZDB-GENE-040426-1195]	0			YES			YES	YES	Cytoplasm	other
ENSDARG00000057011	dpm1	dolichyl-phosphate mannosyltransferase polypeptide 1, catalytic subunit [Source:ZFIN;Acc:ZDB-GENE-040801-115]	445202			YES			YES	YES	Cytoplasm	enzyme
ENSDARG00000098057	dscaml1	Down syndrome cell adhesion molecule like 1 [Source:ZFIN;Acc:ZDB-GENE-110601-1]	0			YES			YES	YES	Plasma Membrane	other
ENSDARG00000101858	DST (3 of 4)	dystonin [Source:HGNC Symbol;Acc:HGNC:1090]	0			YES			YES	YES	Plasma Membrane	other
ENSDARG00000013020	dtnbb	dystrobrevin, beta b [Source:ZFIN;Acc:ZDB-GENE-070117-3]	559786			YES			YES	YES	Plasma Membrane	other
ENSDARG00000078016	dtx4	deltex 4, E3 ubiquitin ligase [Source:ZFIN;Acc:ZDB-GENE-070410-129]	100037355			YES			YES	YES	Cytoplasm	other
ENSDARG00000001578	echs1	enoyl CoA hydratase, short chain, 1, mitochondrial [Source:ZFIN;Acc:ZDB-GENE-030616-617]	368912			YES			YES	YES	Cytoplasm	enzyme
ENSDARG00000093413	edil3	EGF-like repeats and discoidin I-like domains 3 [Source:ZFIN;Acc:ZDB-GENE-060503-366]	793444			YES			YES	YES	Extracellular Space	other
ENSDARG00000039502	eef1a1a	eukaryotic translation elongation factor 1 alpha 1a [Source:ZFIN;Acc:ZDB-GENE-030131-8278]	336334			YES			YES	YES	Cytoplasm	translation regulator
ENSDARG00000020850	eef1a1l1	eukaryotic translation elongation factor 1 alpha 1, like 1 [Source:ZFIN;Acc:ZDB-GENE-990415-52]	30516			YES			YES	YES	NA	NA
ENSDARG00000071774	eef1e1	eukaryotic translation elongation factor 1 epsilon 1 [Source:ZFIN;Acc:ZDB-GENE-030131-4949]	565440			YES			YES	YES	Cytoplasm	translation regulator
ENSDARG00000056119	eef1g	eukaryotic translation elongation factor 1 gamma [Source:ZFIN;Acc:ZDB-GENE-020423-3]	195822			YES			YES	YES	Cytoplasm	translation regulator
ENSDARG00000035256	eef2l2	eukaryotic translation elongation factor 2, like 2 [Source:ZFIN;Acc:ZDB-GENE-030131-8112]	336168			YES			YES	YES	Cytoplasm	translation regulator
ENSDARG00000033516	efr3ba	EFR3 homolog Ba (S. cerevisiae) [Source:ZFIN;Acc:ZDB-GENE-030616-64]	560858			YES			YES	YES	Other	other
ENSDARG00000069318	efr3bb	EFR3 homolog Bb (S. cerevisiae) [Source:ZFIN;Acc:ZDB-GENE-041014-293]	561353			YES			YES	YES	Other	other
ENSDARG00000070029	ehhadh	enoyl-CoA, hydratase/3-hydroxyacyl CoA dehydrogenase [Source:ZFIN;Acc:ZDB-GENE-040426-2581]	100000859			YES			YES	YES	Cytoplasm	enzyme
ENSDARG00000076815	eif3s10	eukaryotic translation initiation factor 3, subunit 10 (theta) [Source:ZFIN;Acc:ZDB-GENE-030131-5726]	327515			YES			YES	YES	Cytoplasm	other
ENSDARG00000101082	eif3s6ip	eukaryotic translation initiation factor 3, subunit 6 interacting protein [Source:ZFIN;Acc:ZDB-GENE-040426-2138]	406402			YES			YES	YES	Cytoplasm	other
ENSDARG00000045639	elavl4	ELAV like neuron-specific RNA binding protein 4 [Source:ZFIN;Acc:ZDB-GENE-990415-246]	30737			YES			YES	YES	Cytoplasm	other
ENSDARG00000078141	ELFN1 (2 of 2)	extracellular leucine-rich repeat and fibronectin type III domain containing 1 [Source:HGNC Symbol;Acc:HGNC:33154]	562570			YES			YES	YES	Plasma Membrane	other
ENSDARG00000077609	elfn2a	extracellular leucine-rich repeat and fibronectin type III domain containing 2a [Source:ZFIN;Acc:ZDB-GENE-080327-26]	0			YES			YES	YES	Extracellular Space	other
ENSDARG00000098753	elmo1	engulfment and cell motility 1 (ced-12 homolog, C. elegans) [Source:ZFIN;Acc:ZDB-GENE-040426-2069]	406364			YES			YES	YES	Cytoplasm	other
ENSDARG00000063527	elmo2	engulfment and cell motility 2 [Source:EntrezGene;Acc:100006857]	100006857			YES			YES	YES	Cytoplasm	other
ENSDARG00000003308	emc2	ER membrane protein complex subunit 2 [Source:ZFIN;Acc:ZDB-GENE-040625-82]	407073			YES			YES	YES	Nucleus	other
ENSDARG00000012144	emc7	ER membrane protein complex subunit 7 [Source:ZFIN;Acc:ZDB-GENE-041001-170]	561549			YES			YES	YES	Other	other
ENSDARG00000040087	epb41l4a	erythrocyte membrane protein band 4.1 like 4A [Source:ZFIN;Acc:ZDB-GENE-990415-20]	30470			YES			YES	YES	Extracellular Space	other
ENSDARG00000060494	eprs	glutamyl-prolyl-tRNA synthetase [Source:ZFIN;Acc:ZDB-GENE-030131-638]	562037			YES			YES	YES	Cytoplasm	enzyme
ENSDARG00000078216	eps15	epidermal growth factor receptor pathway substrate 15 [Source:ZFIN;Acc:ZDB-GENE-081104-264]	795505			YES			YES	YES	Cytoplasm	other
ENSDARG00000042670	eps15l1a	epidermal growth factor receptor pathway substrate 15-like 1a [Source:ZFIN;Acc:ZDB-GENE-060503-274]	568170			YES			YES	YES	Plasma Membrane	other
ENSDARG00000013161	ERAS	ES cell expressed Ras [Source:HGNC Symbol;Acc:HGNC:5174]	393228			YES			YES	YES	NA	NA
ENSDARG00000044281	erbb2ip	erbb2 interacting protein [Source:ZFIN;Acc:ZDB-GENE-061103-403]	566811			YES			YES	YES	Plasma Membrane	other
ENSDARG00000063207	erbb4a	erb-b2 receptor tyrosine kinase 4a [Source:ZFIN;Acc:ZDB-GENE-030918-4]	100007677			YES			YES	YES	NA	NA
ENSDARG00000043976	etf1b	eukaryotic translation termination factor 1b [Source:ZFIN;Acc:ZDB-GENE-021029-1]	266989			YES			YES	YES	Cytoplasm	translation regulator
ENSDARG00000043019	exoc1	exocyst complex component 1 [Source:ZFIN;Acc:ZDB-GENE-030131-1057]	322338			YES			YES	YES	Cytoplasm	transporter
ENSDARG00000055610	exoc2	exocyst complex component 2 [Source:ZFIN;Acc:ZDB-GENE-040426-1160]	100004870			YES			YES	YES	Cytoplasm	transporter
ENSDARG00000014582	exoc3	exocyst complex component 3 [Source:ZFIN;Acc:ZDB-GENE-030131-5947]	334015			YES			YES	YES	Plasma Membrane	transporter
ENSDARG00000004336	exoc4	exocyst complex component 4 [Source:ZFIN;Acc:ZDB-GENE-041210-112]	559866			YES			YES	YES	Cytoplasm	transporter
ENSDARG00000060323	exoc5	exocyst complex component 5 [Source:ZFIN;Acc:ZDB-GENE-080204-126]	559010			YES			YES	YES	Cytoplasm	other
ENSDARG00000020521	exoc6	exocyst complex component 6 [Source:ZFIN;Acc:ZDB-GENE-040426-2511]	406591			YES			YES	YES	Plasma Membrane	transporter
ENSDARG00000098874	exoc6b	exocyst complex component 6B [Source:ZFIN;Acc:ZDB-GENE-060929-132]	767763			YES			YES	YES	Other	other
ENSDARG00000087229	exoc7	exocyst complex component 7 [Source:ZFIN;Acc:ZDB-GENE-040426-2752]	406723			YES			YES	YES	Cytoplasm	transporter
ENSDARG00000063211	exoc8	exocyst complex component 8 [Source:ZFIN;Acc:ZDB-GENE-070410-60]	568029			YES			YES	YES	Plasma Membrane	other
ENSDARG00000056648	ext2	exostosin glycosyltransferase 2 [Source:ZFIN;Acc:ZDB-GENE-041124-3]	493780			YES			YES	YES	Cytoplasm	enzyme
ENSDARG00000026811	extl3	exostosin-like glycosyltransferase 3 [Source:ZFIN;Acc:ZDB-GENE-041124-2]	493783			YES			YES	YES	Cytoplasm	enzyme
ENSDARG00000086300	FAM107A	family with sequence similarity 107, member A [Source:HGNC Symbol;Acc:HGNC:30827]	794256			YES			YES	YES	Nucleus	other
ENSDARG00000019205	fam120c	family with sequence similarity 120C [Source:ZFIN;Acc:ZDB-GENE-090313-228]	557842			YES			YES	YES	Other	other
ENSDARG00000100400	FAM126B (1 of 2)	family with sequence similarity 126, member B [Source:HGNC Symbol;Acc:HGNC:28593]	0			YES			YES	YES	Other	other
ENSDARG00000070952	fam131ba	family with sequence similarity 131, member Ba [Source:ZFIN;Acc:ZDB-GENE-060503-616]	565996			YES			YES	YES	Other	other
ENSDARG00000070575	fam131bb	family with sequence similarity 131, member Bb [Source:ZFIN;Acc:ZDB-GENE-100922-12]	556725			YES			YES	YES	Other	other
ENSDARG00000008573	fam20b	family with sequence similarity 20, member B (H. sapiens) [Source:ZFIN;Acc:ZDB-GENE-040724-125]	557060			YES			YES	YES	Extracellular Space	enzyme
ENSDARG00000035985	FAM210A (1 of 2)	family with sequence similarity 210, member A [Source:HGNC Symbol;Acc:HGNC:28346]	562734			YES			YES	YES	Cytoplasm	other
ENSDARG00000098860	FAM57A	family with sequence similarity 57, member A [Source:HGNC Symbol;Acc:HGNC:29646]	0			YES			YES	YES	Plasma Membrane	other
ENSDARG00000003320	fam91a1	family with sequence similarity 91, member A1 [Source:ZFIN;Acc:ZDB-GENE-040426-1187]	393413			YES			YES	YES	Other	other
ENSDARG00000074381	farp1	FERM, RhoGEF (ARHGEF) and pleckstrin domain protein 1 (chondrocyte-derived) [Source:ZFIN;Acc:ZDB-GENE-070424-163]	0			YES			YES	YES	Plasma Membrane	other
ENSDARG00000099306	FBXO2	F-box protein 2 [Source:HGNC Symbol;Acc:HGNC:13581]	559776			YES			YES	YES	Cytoplasm	enzyme
ENSDARG00000076310	FBXO41	F-box protein 41 [Source:HGNC Symbol;Acc:HGNC:29409]	101883316			YES			YES	YES	Other	other
ENSDARG00000059701	flii	flightless I homolog (Drosophila) [Source:ZFIN;Acc:ZDB-GENE-071212-3]	560281			YES			YES	YES	Nucleus	other
ENSDARG00000010764	flj13639	flj13639 [Source:ZFIN;Acc:ZDB-GENE-030131-8104]	677747			YES			YES	YES	NA	NA
ENSDARG00000098374	FLNB	filamin B, beta [Source:HGNC Symbol;Acc:HGNC:3755]	0			YES			YES	YES	Cytoplasm	other
ENSDARG00000097351	flnbl	filamin B, like [Source:ZFIN;Acc:ZDB-GENE-031112-6]	100534866			YES			YES	YES	Cytoplasm	other
ENSDARG00000001710	flot1a	flotillin 1a [Source:ZFIN;Acc:ZDB-GENE-020430-1]	561345			YES			YES	YES	Plasma Membrane	other
ENSDARG00000004830	flot2a	flotillin 2a [Source:ZFIN;Acc:ZDB-GENE-020430-3]	245698			YES			YES	YES	Plasma Membrane	other
ENSDARG00000069774	flot2b	flotillin 2b [Source:ZFIN;Acc:ZDB-GENE-040426-1368]	393612			YES			YES	YES	Plasma Membrane	other
ENSDARG00000019371	flt1	fms-related tyrosine kinase 1 (vascular endothelial growth factor/vascular permeability factor receptor) [Source:ZFIN;Acc:ZDB-GENE-050407-1]	544667			YES			YES	YES	Plasma Membrane	kinase
ENSDARG00000061778	fmn2b	formin 2b [Source:ZFIN;Acc:ZDB-GENE-080225-35]	566432			YES			YES	YES	Cytoplasm	other
ENSDARG00000012586	fmnl2a	formin-like 2a [Source:ZFIN;Acc:ZDB-GENE-081105-70]	100006456			YES			YES	YES	Cytoplasm	other
ENSDARG00000075041	fmnl2b	formin-like 2b [Source:ZFIN;Acc:ZDB-GENE-041111-182]	492608			YES			YES	YES	Cytoplasm	other
ENSDARG00000037433	fmr1	fragile X mental retardation 1 [Source:ZFIN;Acc:ZDB-GENE-020731-6]	259191			YES			YES	YES	Nucleus	other
ENSDARG00000042249	FRMD4A	FERM domain containing 4A [Source:HGNC Symbol;Acc:HGNC:25491]	564713			YES			YES	YES	Plasma Membrane	other
ENSDARG00000056001	fryb	furry homolog b (Drosophila) [Source:ZFIN;Acc:ZDB-GENE-080215-5]	792949			YES			YES	YES	NA	NA
ENSDARG00000040001	fryl	furry homolog, like [Source:ZFIN;Acc:ZDB-GENE-040914-58]	558173			YES			YES	YES	Other	other
ENSDARG00000040822	fundc1	FUN14 domain containing 1 [Source:ZFIN;Acc:ZDB-GENE-040718-466]	436984			YES			YES	YES	Cytoplasm	other
ENSDARG00000015449	fut8a	fucosyltransferase 8a (alpha (1,6) fucosyltransferase) [Source:ZFIN;Acc:ZDB-GENE-031118-20]	797512			YES			YES	YES	Cytoplasm	enzyme
ENSDARG00000011370	fyna	FYN proto-oncogene, Src family tyrosine kinase a [Source:ZFIN;Acc:ZDB-GENE-030903-5]	373872			YES			YES	YES	Plasma Membrane	kinase
ENSDARG00000025319	fynb	FYN proto-oncogene, Src family tyrosine kinase b [Source:ZFIN;Acc:ZDB-GENE-050706-89]	574422			YES			YES	YES	Plasma Membrane	kinase
ENSDARG00000061042	gabbr2	gamma-aminobutyric acid (GABA) B receptor, 2 [Source:ZFIN;Acc:ZDB-GENE-060503-620]	560267			YES			YES	YES	Plasma Membrane	G-protein coupled receptor
ENSDARG00000068989	gabra1	gamma-aminobutyric acid (GABA) A receptor, alpha 1 [Source:ZFIN;Acc:ZDB-GENE-061013-194]	768183			YES			YES	YES	Plasma Membrane	ion channel
ENSDARG00000099096	gabrb4	gamma-aminobutyric acid (GABA) A receptor, beta 4 [Source:ZFIN;Acc:ZDB-GENE-070424-211]	566514			YES			YES	YES	NA	NA
ENSDARG00000059763	gabrd	gamma-aminobutyric acid (GABA) A receptor, delta [Source:ZFIN;Acc:ZDB-GENE-081105-170]	571422			YES			YES	YES	Plasma Membrane	ion channel
ENSDARG00000090654	gak	cyclin G associated kinase [Source:ZFIN;Acc:ZDB-GENE-041210-358]	100151158			YES			YES	YES	Nucleus	kinase
ENSDARG00000003829	galnt2	UDP-N-acetyl-alpha-D-galactosamine:polypeptide N-acetylgalactosaminyltransferase 2 [Source:ZFIN;Acc:ZDB-GENE-041111-110]	570248			YES			YES	YES	Cytoplasm	enzyme
ENSDARG00000006832	galnt9	polypeptide N-acetylgalactosaminyltransferase 9 [Source:ZFIN;Acc:ZDB-GENE-060526-21]	797549			YES			YES	YES	Cytoplasm	enzyme
ENSDARG00000099744	gap43	growth associated protein 43 [Source:ZFIN;Acc:ZDB-GENE-990415-87]	30608			YES			YES	YES	Plasma Membrane	other
ENSDARG00000037057	gcdha	glutaryl-CoA dehydrogenase a [Source:ZFIN;Acc:ZDB-GENE-040426-1855]	393860			YES			YES	YES	Cytoplasm	enzyme
ENSDARG00000042723	gfra2a	GDNF family receptor alpha 2a [Source:ZFIN;Acc:ZDB-GENE-040630-1]	405794			YES			YES	YES	Plasma Membrane	transmembrane receptor
ENSDARG00000055569	ghdc	GH3 domain containing [Source:ZFIN;Acc:ZDB-GENE-050208-165]	497449			YES			YES	YES	Cytoplasm	other
ENSDARG00000104483	gipc1	GIPC PDZ domain containing family, member 1 [Source:ZFIN;Acc:ZDB-GENE-060726-1]	445568			YES			YES	YES	Cytoplasm	other
ENSDARG00000039489	git1	G protein-coupled receptor kinase interacting ArfGAP 1 [Source:ZFIN;Acc:ZDB-GENE-100408-5]	568935			YES			YES	YES	Nucleus	kinase
ENSDARG00000010002	gna11a	guanine nucleotide binding protein (G protein), alpha 11a (Gq class) [Source:ZFIN;Acc:ZDB-GENE-050208-597]	563953			YES			YES	YES	Plasma Membrane	enzyme
ENSDARG00000018174	gnai2a	guanine nucleotide binding protein (G protein), alpha inhibiting activity polypeptide 2a [Source:ZFIN;Acc:ZDB-GENE-030131-8365]	336421			YES			YES	YES	Plasma Membrane	other
ENSDARG00000030644	gnai3	guanine nucleotide binding protein (G protein), alpha inhibiting activity polypeptide 3 [Source:ZFIN;Acc:ZDB-GENE-070713-6]	100006888			YES			YES	YES	Plasma Membrane	enzyme
ENSDARG00000044760	gnaia	guanine nucleotide binding protein (G protein), alpha inhibiting activity polypeptide a [Source:ZFIN;Acc:ZDB-GENE-030131-2229]	323509			YES			YES	YES	NA	NA
ENSDARG00000045415	gnal	guanine nucleotide binding protein (G protein), alpha activating activity polypeptide, olfactory type [Source:ZFIN;Acc:ZDB-GENE-041114-26]	492467			YES			YES	YES	NA	NA
ENSDARG00000016676	gnao1a	guanine nucleotide binding protein (G protein), alpha activating activity polypeptide O, a [Source:ZFIN;Acc:ZDB-GENE-040426-1757]	393760			YES			YES	YES	Plasma Membrane	enzyme
ENSDARG00000036058	gnao1b	guanine nucleotide binding protein (G protein), alpha activating activity polypeptide O, b [Source:ZFIN;Acc:ZDB-GENE-040426-1693]	393801			YES			YES	YES	Plasma Membrane	enzyme
ENSDARG00000043094	gnas	GNAS complex locus [Source:ZFIN;Acc:ZDB-GENE-090417-2]	557353			YES			YES	YES	Plasma Membrane	enzyme
ENSDARG00000099844	GNAZ	guanine nucleotide binding protein (G protein), alpha z polypeptide [Source:HGNC Symbol;Acc:HGNC:4395]	0			YES			YES	YES	Plasma Membrane	enzyme
ENSDARG00000035357	gnb2	guanine nucleotide binding protein (G protein), beta polypeptide 2 [Source:ZFIN;Acc:ZDB-GENE-050320-65]	541370			YES			YES	YES	Plasma Membrane	enzyme
ENSDARG00000099685	gnb5a	guanine nucleotide binding protein (G protein), beta 5a [Source:ZFIN;Acc:ZDB-GENE-070112-342]	562813			YES			YES	YES	Plasma Membrane	enzyme
ENSDARG00000055377	gnb5b	guanine nucleotide binding protein (G protein), beta 5b [Source:ZFIN;Acc:ZDB-GENE-040426-1712]	393719			YES			YES	YES	Plasma Membrane	enzyme
ENSDARG00000003375	gng12a	guanine nucleotide binding protein (G protein), gamma 12a [Source:ZFIN;Acc:ZDB-GENE-040426-2555]	406604			YES			YES	YES	Plasma Membrane	enzyme
ENSDARG00000037921	gng13b	guanine nucleotide binding protein (G protein), gamma 13b [Source:ZFIN;Acc:ZDB-GENE-040718-97]	436673			YES			YES	YES	Plasma Membrane	enzyme
ENSDARG00000056831	gng2	guanine nucleotide binding protein (G protein), gamma 2 [Source:ZFIN;Acc:ZDB-GENE-050417-59]	550256			YES			YES	YES	Plasma Membrane	enzyme
ENSDARG00000009553	gng3	guanine nucleotide binding protein (G protein), gamma 3 [Source:ZFIN;Acc:ZDB-GENE-010705-1]	114462			YES			YES	YES	Plasma Membrane	enzyme
ENSDARG00000057676	golga7	golgin A7 [Source:ZFIN;Acc:ZDB-GENE-040625-142]	798622			YES			YES	YES	Cytoplasm	other
ENSDARG00000105099	golga7bb	golgin A7 family, member Bb [Source:ZFIN;Acc:ZDB-GENE-090312-173]	0			YES			YES	YES	Other	other
ENSDARG00000053070	gosr2	golgi SNAP receptor complex member 2 [Source:ZFIN;Acc:ZDB-GENE-030131-3290]	324569			YES			YES	YES	Cytoplasm	transporter
ENSDARG00000019341	gpc1a	glypican 1a [Source:ZFIN;Acc:ZDB-GENE-051120-147]	553367			YES			YES	YES	Plasma Membrane	transmembrane receptor
ENSDARG00000090585	gpc1b	glypican 1b [Source:ZFIN;Acc:ZDB-GENE-040426-1306]	393995			YES			YES	YES	Plasma Membrane	transmembrane receptor
ENSDARG00000032199	gpc3	glypican 3 [Source:ZFIN;Acc:ZDB-GENE-031212-1]	0			YES			YES	YES	Plasma Membrane	other
ENSDARG00000077134	gpr158a	G protein-coupled receptor 158a [Source:ZFIN;Acc:ZDB-GENE-060130-18]	570001			YES			YES	YES	Plasma Membrane	G-protein coupled receptor
ENSDARG00000079665	gpr158b	G protein-coupled receptor 158b [Source:ZFIN;Acc:ZDB-GENE-130530-875]	568637			YES			YES	YES	Plasma Membrane	G-protein coupled receptor
ENSDARG00000018146	gpx1a	glutathione peroxidase 1a [Source:ZFIN;Acc:ZDB-GENE-030410-1]	0			YES			YES	YES	Cytoplasm	enzyme
ENSDARG00000055302	grid2	glutamate receptor, ionotropic, delta 2 [Source:ZFIN;Acc:ZDB-GENE-040913-1]	448841			YES			YES	YES	Plasma Membrane	ion channel
ENSDARG00000070448	grk4	G protein-coupled receptor kinase 4 [Source:ZFIN;Acc:ZDB-GENE-060929-1198]	560761			YES			YES	YES	Plasma Membrane	kinase
ENSDARG00000007195	GRM2 (2 of 2)	glutamate receptor, metabotropic 2 [Source:HGNC Symbol;Acc:HGNC:4594]	564461			YES			YES	YES	Plasma Membrane	G-protein coupled receptor
ENSDARG00000004445	GRM5 (1 of 2)	glutamate receptor, metabotropic 5 [Source:HGNC Symbol;Acc:HGNC:4597]	0			YES			YES	YES	Plasma Membrane	G-protein coupled receptor
ENSDARG00000102067	GRM5 (2 of 2)	glutamate receptor, metabotropic 5 [Source:HGNC Symbol;Acc:HGNC:4597]	100332913			YES			YES	YES	Plasma Membrane	G-protein coupled receptor
ENSDARG00000017742	grm6a	glutamate receptor, metabotropic 6a [Source:ZFIN;Acc:ZDB-GENE-060208-1]	568484			YES			YES	YES	Plasma Membrane	G-protein coupled receptor
ENSDARG00000100267	GRM7	glutamate receptor, metabotropic 7 [Source:HGNC Symbol;Acc:HGNC:4599]	0			YES			YES	YES	Plasma Membrane	G-protein coupled receptor
ENSDARG00000077654	grm8a	glutamate receptor, metabotropic 8a [Source:ZFIN;Acc:ZDB-GENE-110421-2]	792371			YES			YES	YES	Plasma Membrane	G-protein coupled receptor
ENSDARG00000076508	grm8b	glutamate receptor, metabotropic 8b [Source:ZFIN;Acc:ZDB-GENE-110421-3]	569768			YES			YES	YES	Plasma Membrane	G-protein coupled receptor
ENSDARG00000015681	gsk3ab	glycogen synthase kinase 3 alpha b [Source:ZFIN;Acc:ZDB-GENE-990714-3]	30664			YES			YES	YES	Nucleus	kinase
ENSDARG00000017803	gsk3b	glycogen synthase kinase 3 beta [Source:ZFIN;Acc:ZDB-GENE-990714-4]	30654			YES			YES	YES	Nucleus	kinase
ENSDARG00000053467	gtpbp1	GTP binding protein 1 [Source:ZFIN;Acc:ZDB-GENE-030909-12]	378721			YES			YES	YES	Cytoplasm	enzyme
ENSDARG00000086790	gucy1b3	guanylate cyclase 1, soluble, beta 3 [Source:ZFIN;Acc:ZDB-GENE-090313-160]	100150304			YES			YES	YES	Cytoplasm	enzyme
ENSDARG00000001733	gulp1a	GULP, engulfment adaptor PTB domain containing 1a [Source:ZFIN;Acc:ZDB-GENE-030616-21]	368404			YES			YES	YES	Cytoplasm	other
ENSDARG00000057128	hadhaa	hydroxyacyl-CoA dehydrogenase/3-ketoacyl-CoA thiolase/enoyl-CoA hydratase (trifunctional protein), alpha subunit a [Source:ZFIN;Acc:ZDB-GENE-031222-5]	553401			YES			YES	YES	Cytoplasm	enzyme
ENSDARG00000060594	hadhab	hydroxyacyl-CoA dehydrogenase/3-ketoacyl-CoA thiolase/enoyl-CoA hydratase (trifunctional protein), alpha subunit b [Source:ZFIN;Acc:ZDB-GENE-041111-204]	793834			YES			YES	YES	Cytoplasm	enzyme
ENSDARG00000102055	hadhb	hydroxyacyl-CoA dehydrogenase/3-ketoacyl-CoA thiolase/enoyl-CoA hydratase (trifunctional protein), beta subunit [Source:ZFIN;Acc:ZDB-GENE-030131-8550]	0			YES			YES	YES	NA	NA
ENSDARG00000018542	hapln4	hyaluronan and proteoglycan link protein 4 [Source:ZFIN;Acc:ZDB-GENE-060503-243]	559818			YES			YES	YES	Extracellular Space	other
ENSDARG00000012519	hcfc1b	host cell factor C1b [Source:ZFIN;Acc:ZDB-GENE-030131-2411]	565206			YES			YES	YES	Nucleus	transcription regulator
ENSDARG00000087573	hdac11	histone deacetylase 11 [Source:ZFIN;Acc:ZDB-GENE-040704-7]	431718			YES			YES	YES	Nucleus	transcription regulator
ENSDARG00000101079	HECTD4	HECT domain containing E3 ubiquitin protein ligase 4 [Source:HGNC Symbol;Acc:HGNC:26611]	101885095			YES			YES	YES	Nucleus	other
ENSDARG00000062447	hecw2a	HECT, C2 and WW domain containing E3 ubiquitin protein ligase 2a [Source:ZFIN;Acc:ZDB-GENE-090311-22]	0			YES			YES	YES	Extracellular Space	enzyme
ENSDARG00000056934	hepacama	hepatic and glial cell adhesion molecule a [Source:ZFIN;Acc:ZDB-GENE-050522-198]	100005952			YES			YES	YES	Plasma Membrane	other
ENSDARG00000059231	hephl1a	hephaestin-like 1a [Source:ZFIN;Acc:ZDB-GENE-070801-4]	561607			YES			YES	YES	Other	enzyme
ENSDARG00000052371	higd2a	HIG1 hypoxia inducible domain family, member 2A [Source:ZFIN;Acc:ZDB-GENE-050417-119]	0			YES			YES	YES	Cytoplasm	other
ENSDARG00000039452	hk1	hexokinase 1 [Source:ZFIN;Acc:ZDB-GENE-040426-2848]	406791			YES			YES	YES	Cytoplasm	kinase
ENSDARG00000038703	hkdc1	hexokinase domain containing 1 [Source:ZFIN;Acc:ZDB-GENE-030131-9801]	321224			YES			YES	YES	Other	kinase
ENSDARG00000099175	hmgb1a	high mobility group box 1a [Source:ZFIN;Acc:ZDB-GENE-030131-341]	321622			YES			YES	YES	Nucleus	transcription regulator
ENSDARG00000030479	hmgb1b	high mobility group box 1b [Source:ZFIN;Acc:ZDB-GENE-030131-8480]	795095			YES			YES	YES	Nucleus	transcription regulator
ENSDARG00000079780	HNRNPUL1 (2 of 2)	heterogeneous nuclear ribonucleoprotein U-like 1 [Source:HGNC Symbol;Acc:HGNC:17011]	0			YES			YES	YES	Nucleus	other
ENSDARG00000007034	hnrpkl	heterogeneous nuclear ribonucleoprotein K, like [Source:ZFIN;Acc:ZDB-GENE-040426-1923]	406264			YES			YES	YES	Nucleus	other
ENSDARG00000012381	hsc70	heat shock cognate 70 [Source:ZFIN;Acc:ZDB-GENE-040426-1221]	393586			YES			YES	YES	NA	NA
ENSDARG00000017781	hsd17b10	hydroxysteroid (17-beta) dehydrogenase 10 [Source:ZFIN;Acc:ZDB-GENE-041010-201]	450078			YES			YES	YES	Cytoplasm	enzyme
ENSDARG00000035872	hsd17b12b	hydroxysteroid (17-beta) dehydrogenase 12b [Source:ZFIN;Acc:ZDB-GENE-030131-1346]	322626			YES			YES	YES	Cytoplasm	enzyme
ENSDARG00000040984	hspa13	heat shock protein 70 family, member 13 [Source:ZFIN;Acc:ZDB-GENE-070410-58]	560481			YES			YES	YES	Cytoplasm	other
ENSDARG00000068992	hspa8	heat shock protein 8 [Source:ZFIN;Acc:ZDB-GENE-990415-92]	573376			YES			YES	YES	Cytoplasm	enzyme
ENSDARG00000037403	HSPA8 (1 of 2)	heat shock 70kDa protein 8 [Source:HGNC Symbol;Acc:HGNC:5241]	562935			YES			YES	YES	Cytoplasm	enzyme
ENSDARG00000007955	iars	isoleucyl-tRNA synthetase [Source:ZFIN;Acc:ZDB-GENE-030131-6325]	334393			YES			YES	YES	Cytoplasm	enzyme
ENSDARG00000096355	ighv1-4	immunoglobulin heavy variable 1-4 [Source:ZFIN;Acc:ZDB-GENE-040514-1]	0			YES			YES	YES	Other	other
ENSDARG00000062045	il1rapl1a	interleukin 1 receptor accessory protein-like 1a [Source:ZFIN;Acc:ZDB-GENE-061013-249]	568868			YES			YES	YES	Plasma Membrane	transmembrane receptor
ENSDARG00000017126	ilvbl	ilvB (bacterial acetolactate synthase)-like [Source:ZFIN;Acc:ZDB-GENE-040426-1623]	393639			YES			YES	YES	Cytoplasm	enzyme
ENSDARG00000006900	impdh2	IMP (inosine 5'-monophosphate) dehydrogenase 2 [Source:ZFIN;Acc:ZDB-GENE-030114-5]	317745			YES			YES	YES	Cytoplasm	enzyme
ENSDARG00000063352	inpp4aa	inositol polyphosphate-4-phosphatase, type Ia [Source:ZFIN;Acc:ZDB-GENE-060312-5]	664741			YES			YES	YES	Cytoplasm	phosphatase
ENSDARG00000051888	ist1	increased sodium tolerance 1 homolog (yeast) [Source:ZFIN;Acc:ZDB-GENE-030131-179]	321460			YES			YES	YES	Cytoplasm	other
ENSDARG00000007098	itm2ba	integral membrane protein 2Ba [Source:ZFIN;Acc:ZDB-GENE-030131-2352]	323632			YES			YES	YES	Plasma Membrane	other
ENSDARG00000074149	itpr1b	inositol 1,4,5-trisphosphate receptor, type 1b [Source:ZFIN;Acc:ZDB-GENE-070604-2]	100149388			YES			YES	YES	Cytoplasm	ion channel
ENSDARG00000011909	itpr2	inositol 1,4,5-trisphosphate receptor, type 2 [Source:ZFIN;Acc:ZDB-GENE-050419-192]	562585			YES			YES	YES	Cytoplasm	ion channel
ENSDARG00000061741	itpr3	inositol 1,4,5-trisphosphate receptor, type 3 [Source:ZFIN;Acc:ZDB-GENE-070605-1]	794666			YES			YES	YES	Cytoplasm	ion channel
ENSDARG00000070787	jupa	junction plakoglobin a [Source:ZFIN;Acc:ZDB-GENE-991207-22]	30415			YES			YES	YES	Plasma Membrane	other
ENSDARG00000059067	jupb	junction plakoglobin b [Source:ZFIN;Acc:ZDB-GENE-110407-10]	100330886			YES			YES	YES	Plasma Membrane	other
ENSDARG00000103799	kars	lysyl-tRNA synthetase [Source:ZFIN;Acc:ZDB-GENE-021115-8]	280647			YES			YES	YES	Cytoplasm	enzyme
ENSDARG00000104958	KBTBD11	kelch repeat and BTB (POZ) domain containing 11 [Source:HGNC Symbol;Acc:HGNC:29104]	557467			YES			YES	YES	Other	other
ENSDARG00000079491	KCNA3	potassium channel, voltage gated shaker related subfamily A, member 3 [Source:HGNC Symbol;Acc:HGNC:6221]	100150068			YES			YES	YES	Plasma Membrane	ion channel
ENSDARG00000087247	KCNAB2 (2 of 2)	potassium channel, voltage gated subfamily A regulatory beta subunit 2 [Source:HGNC Symbol;Acc:HGNC:6229]	797337			YES			YES	YES	Plasma Membrane	ion channel
ENSDARG00000074320	KCNAB3	potassium channel, voltage gated subfamily A regulatory beta subunit 3 [Source:HGNC Symbol;Acc:HGNC:6230]	0			YES			YES	YES	Plasma Membrane	ion channel
ENSDARG00000074746	kcnd1	potassium voltage-gated channel, Shal-related subfamily, member 1 [Source:ZFIN;Acc:ZDB-GENE-081105-40]	100001681			YES			YES	YES	Plasma Membrane	ion channel
ENSDARG00000032799	kcnd2	potassium voltage-gated channel, Shal-related subfamily, member 2 [Source:ZFIN;Acc:ZDB-GENE-041210-70]	570188			YES			YES	YES	Plasma Membrane	ion channel
ENSDARG00000056101	kcnd3	potassium voltage-gated channel, Shal-related subfamily, member 3 [Source:ZFIN;Acc:ZDB-GENE-030131-5626]	327415			YES			YES	YES	Plasma Membrane	ion channel
ENSDARG00000088100	KCNIP4 (2 of 2)	Kv channel interacting protein 4 [Source:HGNC Symbol;Acc:HGNC:30083]	100536963			YES			YES	YES	Plasma Membrane	ion channel
ENSDARG00000103332	KCNJ10 (2 of 3)	potassium channel, inwardly rectifying subfamily J, member 10 [Source:HGNC Symbol;Acc:HGNC:6256]	0			YES			YES	YES	Plasma Membrane	ion channel
ENSDARG00000079840	kcnma1a	potassium large conductance calcium-activated channel, subfamily M, alpha member 1a [Source:ZFIN;Acc:ZDB-GENE-070202-9]	568554			YES			YES	YES	Plasma Membrane	ion channel
ENSDARG00000062477	kiaa1549la	KIAA1549-like a [Source:ZFIN;Acc:ZDB-GENE-061207-55]	566592			YES			YES	YES	Cytoplasm	other
ENSDARG00000043571	KIF2A	kinesin heavy chain member 2A [Source:HGNC Symbol;Acc:HGNC:6318]	447926			YES			YES	YES	Cytoplasm	other
ENSDARG00000075806	kirrel3a	kin of IRRE like 3 a [Source:ZFIN;Acc:ZDB-GENE-091117-44]	571887			YES			YES	YES	Extracellular Space	other
ENSDARG00000013741	lancl1	LanC antibiotic synthetase component C-like 1 (bacterial) [Source:ZFIN;Acc:ZDB-GENE-040924-1]	494154			YES			YES	YES	Plasma Membrane	other
ENSDARG00000045465	lancl2	LanC lantibiotic synthetase component C-like 2 (bacterial) [Source:ZFIN;Acc:ZDB-GENE-070209-191]	556310			YES			YES	YES	Plasma Membrane	other
ENSDARG00000057867	lasp1	LIM and SH3 protein 1 [Source:ZFIN;Acc:ZDB-GENE-030131-1936]	323216			YES			YES	YES	Cytoplasm	transporter
ENSDARG00000077515	letm2	leucine zipper-EF-hand containing transmembrane protein 2 [Source:ZFIN;Acc:ZDB-GENE-090521-4]	100006201			YES			YES	YES	Other	other
ENSDARG00000030641	letmd1	LETM1 domain containing 1 [Source:ZFIN;Acc:ZDB-GENE-080723-8]	567014			YES			YES	YES	Plasma Membrane	other
ENSDARG00000040528	lgals3bpb	lectin, galactoside-binding, soluble, 3 binding protein b [Source:ZFIN;Acc:ZDB-GENE-040426-2262]	405809			YES			YES	YES	Plasma Membrane	transmembrane receptor
ENSDARG00000025903	lgals9l1	lectin, galactoside-binding, soluble, 9 (galectin 9)-like 1 [Source:ZFIN;Acc:ZDB-GENE-030131-9543]	337597			YES			YES	YES	Cytoplasm	other
ENSDARG00000020493	lgi1a	leucine-rich, glioma inactivated 1a [Source:ZFIN;Acc:ZDB-GENE-030131-1731]	323011			YES			YES	YES	Plasma Membrane	other
ENSDARG00000058421	lgi1b	leucine-rich, glioma inactivated 1b [Source:ZFIN;Acc:ZDB-GENE-060217-1]	654829			YES			YES	YES	Plasma Membrane	other
ENSDARG00000089957	lgi2a	leucine-rich repeat LGI family, member 2a [Source:ZFIN;Acc:ZDB-GENE-060217-2]	654827			YES			YES	YES	Extracellular Space	other
ENSDARG00000034165	lingo1a	leucine rich repeat and Ig domain containing 1a [Source:ZFIN;Acc:ZDB-GENE-080327-16]	564943			YES			YES	YES	Plasma Membrane	other
ENSDARG00000069970	lingo2b	leucine rich repeat and Ig domain containing 2b [Source:ZFIN;Acc:ZDB-GENE-080723-57]	564052			YES			YES	YES	Extracellular Space	other
ENSDARG00000067815	LINGO3 (2 of 2)	leucine rich repeat and Ig domain containing 3 [Source:HGNC Symbol;Acc:HGNC:21206]	100151059			YES			YES	YES	Other	other
ENSDARG00000029114	LMTK3	lemur tyrosine kinase 3 [Source:HGNC Symbol;Acc:HGNC:19295]	562728			YES			YES	YES	Other	kinase
ENSDARG00000013542	lpgat1	lysophosphatidylglycerol acyltransferase 1 [Source:ZFIN;Acc:ZDB-GENE-030131-2906]	561832			YES			YES	YES	Cytoplasm	other
ENSDARG00000010144	lppr3a	lipid phosphate phosphatase-related protein type 3a [Source:ZFIN;Acc:ZDB-GENE-070912-555]	553336			YES			YES	YES	Other	phosphatase
ENSDARG00000028552	lppr3b	lipid phosphate phosphatase-related protein type 3b [Source:ZFIN;Acc:ZDB-GENE-120514-1]	570173			YES			YES	YES	Other	phosphatase
ENSDARG00000079671	lppr4a	lipid phosphate phosphatase-related protein type 4a [Source:ZFIN;Acc:ZDB-GENE-070705-280]	559888			YES			YES	YES	Plasma Membrane	phosphatase
ENSDARG00000075580	lrch2	leucine-rich repeats and calponin homology (CH) domain containing 2 [Source:ZFIN;Acc:ZDB-GENE-080114-1]	100150488			YES			YES	YES	Other	other
ENSDARG00000100679	lrch3	leucine-rich repeats and calponin homology (CH) domain containing 3 [Source:ZFIN;Acc:ZDB-GENE-071004-44]	100126105			YES			YES	YES	Cytoplasm	other
ENSDARG00000027602	lrfn1	leucine rich repeat and fibronectin type III domain containing 1 [Source:ZFIN;Acc:ZDB-GENE-040426-1227]	393587			YES			YES	YES	Nucleus	other
ENSDARG00000079396	lrfn5b	leucine rich repeat and fibronectin type III domain containing 5b [Source:ZFIN;Acc:ZDB-GENE-080327-20]	555839			YES			YES	YES	Nucleus	other
ENSDARG00000086990	lrrc16b	leucine rich repeat containing 16B [Source:ZFIN;Acc:ZDB-GENE-070912-183]	0			YES			YES	YES	Other	other
ENSDARG00000069402	lrrc4.1	leucine rich repeat containing 4.1 [Source:ZFIN;Acc:ZDB-GENE-041210-129]	565021			YES			YES	YES	Plasma Membrane	other
ENSDARG00000043938	lrrc57	leucine rich repeat containing 57 [Source:ZFIN;Acc:ZDB-GENE-040718-372]	436900			YES			YES	YES	Cytoplasm	other
ENSDARG00000052713	lrrtm1	leucine rich repeat transmembrane neuronal 1 [Source:ZFIN;Acc:ZDB-GENE-050506-80]	570385			YES			YES	YES	Plasma Membrane	other
ENSDARG00000078839	LRRTM4 (1 of 3)	leucine rich repeat transmembrane neuronal 4 [Source:HGNC Symbol;Acc:HGNC:19411]	563710			YES			YES	YES	Extracellular Space	other
ENSDARG00000103069	LSAMP	limbic system-associated membrane protein [Source:HGNC Symbol;Acc:HGNC:6705]	0			YES			YES	YES	Plasma Membrane	other
ENSDARG00000071573	lsm5	LSM5 homolog, U6 small nuclear RNA associated (S. cerevisiae) [Source:ZFIN;Acc:ZDB-GENE-070822-23]	563948			YES			YES	YES	Cytoplasm	other
ENSDARG00000028533	macf1a	microtubule-actin crosslinking factor 1a [Source:ZFIN;Acc:ZDB-GENE-030131-3606]	562190			YES			YES	YES	Cytoplasm	enzyme
ENSDARG00000104023	mag	myelin associated glycoprotein [Source:ZFIN;Acc:ZDB-GENE-041217-24]	474346			YES			YES	YES	Plasma Membrane	other
ENSDARG00000070145	magi1a	membrane associated guanylate kinase, WW and PDZ domain containing 1a [Source:ZFIN;Acc:ZDB-GENE-081105-13]	100319849			YES			YES	YES	Plasma Membrane	kinase
ENSDARG00000003169	magi1b	membrane associated guanylate kinase, WW and PDZ domain containing 1b [Source:ZFIN;Acc:ZDB-GENE-030131-5110]	474349			YES			YES	YES	Plasma Membrane	kinase
ENSDARG00000021590	MAGI2 (1 of 2)	membrane associated guanylate kinase, WW and PDZ domain containing 2 [Source:HGNC Symbol;Acc:HGNC:18957]	564112			YES			YES	YES	Plasma Membrane	kinase
ENSDARG00000073769	MAGI2 (2 of 2)	membrane associated guanylate kinase, WW and PDZ domain containing 2 [Source:HGNC Symbol;Acc:HGNC:18957]	0			YES			YES	YES	Plasma Membrane	kinase
ENSDARG00000101869	magi3a	membrane associated guanylate kinase, WW and PDZ domain containing 3a [Source:ZFIN;Acc:ZDB-GENE-090312-48]	561689			YES			YES	YES	Cytoplasm	kinase
ENSDARG00000041728	man1a2	mannosidase, alpha, class 1A, member 2 [Source:ZFIN;Acc:ZDB-GENE-070912-390]	335538			YES			YES	YES	Cytoplasm	enzyme
ENSDARG00000073792	man1b1a	mannosidase, alpha, class 1B, member 1a [Source:ZFIN;Acc:ZDB-GENE-091116-34]	562592			YES			YES	YES	Cytoplasm	enzyme
ENSDARG00000063101	man2a2	mannosidase, alpha, class 2A, member 2 [Source:ZFIN;Acc:ZDB-GENE-110331-1]	100333987			YES			YES	YES	Cytoplasm	enzyme
ENSDARG00000059853	manbal	mannosidase, beta A, lysosomal-like [Source:EntrezGene;Acc:795041]	795041			YES			YES	YES	Other	other
ENSDARG00000059601	map1aa	microtubule-associated protein 1Aa [Source:ZFIN;Acc:ZDB-GENE-100426-2]	100151220			YES			YES	YES	Cytoplasm	other
ENSDARG00000022045	map1ab	microtubule-associated protein 1Ab [Source:ZFIN;Acc:ZDB-GENE-100426-3]	797545			YES			YES	YES	Cytoplasm	other
ENSDARG00000060434	map1b	Hypothetical microtubule-associated protein 1b; Uncharacterized protein [Source:UniProtKB/TrEMBL;Acc:B2ZZ14]	559032			YES			YES	YES	Cytoplasm	other
ENSDARG00000101127	map1lc3b	microtubule-associated protein 1 light chain 3 beta [Source:ZFIN;Acc:ZDB-GENE-030131-1145]	322425			YES			YES	YES	Other	other
ENSDARG00000060326	map1sb	microtubule-associated protein 1Sb [Source:ZFIN;Acc:ZDB-GENE-070912-412]	565533			YES			YES	YES	Cytoplasm	enzyme
ENSDARG00000055052	map2	microtubule-associated protein 2 [Source:ZFIN;Acc:ZDB-GENE-041010-118]	0			YES			YES	YES	Plasma Membrane	other
ENSDARG00000007825	map2k1	mitogen-activated protein kinase kinase 1 [Source:ZFIN;Acc:ZDB-GENE-040426-2759]	406728			YES			YES	YES	Cytoplasm	kinase
ENSDARG00000006609	map2k2a	mitogen-activated protein kinase kinase 2a [Source:ZFIN;Acc:ZDB-GENE-041027-1]	563181			YES			YES	YES	Cytoplasm	kinase
ENSDARG00000068745	MAP4 (1 of 3)	microtubule-associated protein 4 [Source:HGNC Symbol;Acc:HGNC:6862]	100537884			YES			YES	YES	Cytoplasm	other
ENSDARG00000101687	MAP4 (3 of 3)	microtubule-associated protein 4 [Source:HGNC Symbol;Acc:HGNC:6862]	100001114			YES			YES	YES	Cytoplasm	other
ENSDARG00000071357	map4k3b	mitogen-activated protein kinase kinase kinase kinase 3b [Source:ZFIN;Acc:ZDB-GENE-090428-1]	100005183			YES			YES	YES	Other	kinase
ENSDARG00000104701	map7d1b	MAP7 domain containing 1b [Source:ZFIN;Acc:ZDB-GENE-080215-23]	796270			YES			YES	YES	Cytoplasm	other
ENSDARG00000068480	map7d2a	MAP7 domain containing 2a [Source:ZFIN;Acc:ZDB-GENE-060526-150]	100005195			YES			YES	YES	Other	other
ENSDARG00000102730	mapk10	mitogen-activated protein kinase 10 [Source:ZFIN;Acc:ZDB-GENE-051120-117]	569698			YES			YES	YES	Cytoplasm	kinase
ENSDARG00000091777	mapkap1	mitogen-activated protein kinase associated protein 1 [Source:ZFIN;Acc:ZDB-GENE-041111-178]	100537196			YES			YES	YES	Cytoplasm	other
ENSDARG00000089314	mapta	microtubule-associated protein tau a [Source:ZFIN;Acc:ZDB-GENE-081027-1]	0			YES			YES	YES	Plasma Membrane	other
ENSDARG00000087616	maptb	microtubule-associated protein tau b [Source:ZFIN;Acc:ZDB-GENE-081027-2]	567833			YES			YES	YES	NA	NA
ENSDARG00000034396	mars	methionyl-tRNA synthetase [Source:ZFIN;Acc:ZDB-GENE-030219-83]	338183			YES			YES	YES	Cytoplasm	enzyme
ENSDARG00000075159	mfi2	antigen p97 (melanoma associated) identified by monoclonal antibodies 133.2 and 96.5 [Source:ZFIN;Acc:ZDB-GENE-050309-40]	565942			YES			YES	YES	Plasma Membrane	other
ENSDARG00000063358	micu1	mitochondrial calcium uptake 1 [Source:ZFIN;Acc:ZDB-GENE-070410-22]	561210			YES			YES	YES	Cytoplasm	other
ENSDARG00000074255	MICU3 (1 of 2)	mitochondrial calcium uptake family, member 3 [Source:HGNC Symbol;Acc:HGNC:27820]	100536173			YES			YES	YES	Other	other
ENSDARG00000078599	micu3a	mitochondrial calcium uptake family, member 3a [Source:ZFIN;Acc:ZDB-GENE-070713-1]	559552			YES			YES	YES	Other	other
ENSDARG00000063026	mlc1	megalencephalic leukoencephalopathy with subcortical cysts 1 [Source:ZFIN;Acc:ZDB-GENE-050419-145]	559990			YES			YES	YES	Plasma Membrane	transporter
ENSDARG00000029472	mllt4a	myeloid/lymphoid or mixed-lineage leukemia (trithorax homolog, Drosophila); translocated to, 4a [Source:ZFIN;Acc:ZDB-GENE-050419-52]	558359			YES			YES	YES	Nucleus	other
ENSDARG00000010553	mmgt1	membrane magnesium transporter 1 [Source:ZFIN;Acc:ZDB-GENE-040801-65]	402891			YES			YES	YES	Cytoplasm	transporter
ENSDARG00000060252	mogs	mannosyl-oligosaccharide glucosidase [Source:ZFIN;Acc:ZDB-GENE-070112-412]	567913			YES			YES	YES	Cytoplasm	enzyme
ENSDARG00000024478	mpc2	mitochondrial pyruvate carrier 2 [Source:ZFIN;Acc:ZDB-GENE-030131-330]	321611			YES			YES	YES	Plasma Membrane	other
ENSDARG00000053453	mpp2a	membrane protein, palmitoylated 2a (MAGUK p55 subfamily member 2) [Source:ZFIN;Acc:ZDB-GENE-071004-82]	562207			YES			YES	YES	Plasma Membrane	kinase
ENSDARG00000015184	mpp3a	membrane protein, palmitoylated 3a (MAGUK p55 subfamily member 3) [Source:ZFIN;Acc:ZDB-GENE-130530-555]	572079			YES			YES	YES	Plasma Membrane	kinase
ENSDARG00000062667	mpp3b	membrane protein, palmitoylated 3b (MAGUK p55 subfamily member 3) [Source:ZFIN;Acc:ZDB-GENE-121214-128]	799884			YES			YES	YES	Plasma Membrane	kinase
ENSDARG00000056892	mpp6a	membrane protein, palmitoylated 6a (MAGUK p55 subfamily member 6) [Source:ZFIN;Acc:ZDB-GENE-050506-35]	402878			YES			YES	YES	Plasma Membrane	kinase
ENSDARG00000038768	mrpl12	mitochondrial ribosomal protein L12 [Source:ZFIN;Acc:ZDB-GENE-050417-187]	550391			YES			YES	YES	Cytoplasm	other
ENSDARG00000075677	mrpl17	mitochondrial ribosomal protein L17 [Source:ZFIN;Acc:ZDB-GENE-040912-133]	447945			YES			YES	YES	Cytoplasm	other
ENSDARG00000045696	mrpl23	mitochondrial ribosomal protein L23 [Source:ZFIN;Acc:ZDB-GENE-040625-12]	415142			YES			YES	YES	Cytoplasm	other
ENSDARG00000016307	mrpl46	mitochondrial ribosomal protein L46 [Source:ZFIN;Acc:ZDB-GENE-040718-224]	436791			YES			YES	YES	Cytoplasm	other
ENSDARG00000014159	mtdha	metadherin a [Source:ZFIN;Acc:ZDB-GENE-030616-615]	368910			YES			YES	YES	Cytoplasm	transcription regulator
ENSDARG00000003940	mtfr1l	mitochondrial fission regulator 1-like [Source:ZFIN;Acc:ZDB-GENE-030131-6228]	334296			YES			YES	YES	Other	other
ENSDARG00000040492	mthfd1b	methylenetetrahydrofolate dehydrogenase (NADP+ dependent) 1b [Source:ZFIN;Acc:ZDB-GENE-020905-4]	260441			YES			YES	YES	Cytoplasm	enzyme
ENSDARG00000053196	mtor	mechanistic target of rapamycin (serine/threonine kinase) [Source:ZFIN;Acc:ZDB-GENE-030131-2974]	324254			YES			YES	YES	Nucleus	kinase
ENSDARG00000001220	mycbp2	MYC binding protein 2 [Source:ZFIN;Acc:ZDB-GENE-030616-132]	368439			YES			YES	YES	Nucleus	enzyme
ENSDARG00000063295	myh9a	myosin, heavy chain 9a, non-muscle [Source:ZFIN;Acc:ZDB-GENE-030131-5870]	333938			YES			YES	YES	Cytoplasm	enzyme
ENSDARG00000074723	myo10l1	myosin X-like 1 [Source:ZFIN;Acc:ZDB-GENE-080425-1]	566674			YES			YES	YES	NA	NA
ENSDARG00000075752	myo18aa	myosin XVIIIAa [Source:ZFIN;Acc:ZDB-GENE-080425-5]	566880			YES			YES	YES	Cytoplasm	other
ENSDARG00000061862	myo18ab	myosin XVIIIAb [Source:ZFIN;Acc:ZDB-GENE-080423-1]	0			YES			YES	YES	Cytoplasm	other
ENSDARG00000024694	myo1b	myosin IB [Source:ZFIN;Acc:ZDB-GENE-030131-695]	541515			YES			YES	YES	Cytoplasm	other
ENSDARG00000078603	myo1hb	myosin IHb [Source:ZFIN;Acc:ZDB-GENE-070705-355]	0			YES			YES	YES	Other	other
ENSDARG00000042141	myo6b	myosin VIb [Source:ZFIN;Acc:ZDB-GENE-030318-3]	445472			YES			YES	YES	Cytoplasm	other
ENSDARG00000079475	nckipsd	NCK interacting protein with SH3 domain [Source:ZFIN;Acc:ZDB-GENE-130326-2]	100003986			YES			YES	YES	Other	other
ENSDARG00000002710	ncl	nucleolin [Source:ZFIN;Acc:ZDB-GENE-030131-6986]	767714			YES			YES	YES	Nucleus	other
ENSDARG00000103902	nde1	nudE neurodevelopment protein 1 [Source:ZFIN;Acc:ZDB-GENE-050913-61]	566146			YES			YES	YES	Nucleus	other
ENSDARG00000104225	ndel1b	nudE neurodevelopment protein 1-like 1b [Source:ZFIN;Acc:ZDB-GENE-030131-5889]	333957			YES			YES	YES	Nucleus	other
ENSDARG00000036329	ndufa1	NADH dehydrogenase (ubiquinone) 1 alpha subcomplex, 1 [Source:ZFIN;Acc:ZDB-GENE-040625-168]	415243			YES			YES	YES	Cytoplasm	enzyme
ENSDARG00000042777	ndufa11	NADH dehydrogenase (ubiquinone) 1 alpha subcomplex, 11 [Source:ZFIN;Acc:ZDB-GENE-040426-1631]	393497			YES			YES	YES	Cytoplasm	enzyme
ENSDARG00000042469	ndufa12	NADH dehydrogenase (ubiquinone) 1 alpha subcomplex, 12 [Source:ZFIN;Acc:ZDB-GENE-050828-1]	556538			YES			YES	YES	Cytoplasm	enzyme
ENSDARG00000098584	ndufa13	NADH dehydrogenase (ubiquinone) 1 alpha subcomplex, 13 [Source:ZFIN;Acc:ZDB-GENE-040426-1672]	0			YES			YES	YES	Cytoplasm	enzyme
ENSDARG00000021984	ndufa2	NADH dehydrogenase (ubiquinone) 1 alpha subcomplex, 2 [Source:ZFIN;Acc:ZDB-GENE-050522-377]	554125			YES			YES	YES	Cytoplasm	enzyme
ENSDARG00000039346	ndufa5	NADH dehydrogenase (ubiquinone) 1 alpha subcomplex, 5 [Source:ZFIN;Acc:ZDB-GENE-050320-17]	541328			YES			YES	YES	Cytoplasm	enzyme
ENSDARG00000038028	ndufa6	NADH dehydrogenase (ubiquinone) 1 alpha subcomplex, 6 [Source:ZFIN;Acc:ZDB-GENE-040426-1124]	393943			YES			YES	YES	Cytoplasm	enzyme
ENSDARG00000036684	ndufa7	NADH dehydrogenase (ubiquinone) 1 alpha subcomplex, 7 [Source:ZFIN;Acc:ZDB-GENE-040801-169]	445042			YES			YES	YES	Cytoplasm	enzyme
ENSDARG00000058463	ndufab1a	NADH dehydrogenase (ubiquinone) 1, alpha/beta subcomplex, 1a [Source:ZFIN;Acc:ZDB-GENE-040801-1]	573619			YES			YES	YES	Cytoplasm	enzyme
ENSDARG00000014915	ndufab1b	NADH dehydrogenase (ubiquinone) 1, alpha/beta subcomplex, 1b [Source:ZFIN;Acc:ZDB-GENE-030131-4437]	325712			YES			YES	YES	Cytoplasm	enzyme
ENSDARG00000075709	ndufb3	NADH dehydrogenase (ubiquinone) 1 beta subcomplex, 3 [Source:RefSeq peptide;Acc:NP_001289399]	100332034			YES			YES	YES	Cytoplasm	enzyme
ENSDARG00000070824	ndufb5	NADH dehydrogenase (ubiquinone) 1 beta subcomplex 5 [Source:ZFIN;Acc:ZDB-GENE-011010-1]	797063			YES			YES	YES	Cytoplasm	enzyme
ENSDARG00000037259	ndufb6	NADH dehydrogenase (ubiquinone) 1 beta subcomplex, 6 [Source:ZFIN;Acc:ZDB-GENE-040426-1781]	393781			YES			YES	YES	Cytoplasm	enzyme
ENSDARG00000010113	ndufb8	NADH dehydrogenase (ubiquinone) 1 beta subcomplex, 8 [Source:ZFIN;Acc:ZDB-GENE-040426-1858]	393829			YES			YES	YES	NA	NA
ENSDARG00000041314	ndufb9	NADH dehydrogenase (ubiquinone) 1 beta subcomplex, 9 [Source:ZFIN;Acc:ZDB-GENE-030131-8364]	573021			YES			YES	YES	Cytoplasm	enzyme
ENSDARG00000102115	ndufc2	NADH dehydrogenase (ubiquinone) 1, subcomplex unknown, 2 [Source:ZFIN;Acc:ZDB-GENE-050320-87]	541390			YES			YES	YES	Cytoplasm	enzyme
ENSDARG00000007526	ndufs2	NADH dehydrogenase (ubiquinone) Fe-S protein 2 [Source:ZFIN;Acc:ZDB-GENE-050522-273]	553672			YES			YES	YES	Cytoplasm	enzyme
ENSDARG00000015385	ndufs3	NADH dehydrogenase (ubiquinone) Fe-S protein 3, (NADH-coenzyme Q reductase) [Source:ZFIN;Acc:ZDB-GENE-050417-274]	550451			YES			YES	YES	Cytoplasm	enzyme
ENSDARG00000052840	ndufs4	NADH dehydrogenase (ubiquinone) Fe-S protein 4, (NADH-coenzyme Q reductase) [Source:ZFIN;Acc:ZDB-GENE-050522-421]	573689			YES			YES	YES	Cytoplasm	enzyme
ENSDARG00000006290	ndufs5	NADH dehydrogenase (ubiquinone) Fe-S protein 5 [Source:ZFIN;Acc:ZDB-GENE-050522-437]	553660			YES			YES	YES	Cytoplasm	other
ENSDARG00000056583	ndufs6	NADH dehydrogenase (ubiquinone) Fe-S protein 6 [Source:ZFIN;Acc:ZDB-GENE-040912-86]	447913			YES			YES	YES	Cytoplasm	enzyme
ENSDARG00000013044	ndufv2	NADH dehydrogenase (ubiquinone) flavoprotein 2 [Source:ZFIN;Acc:ZDB-GENE-040426-1713]	393720			YES			YES	YES	Cytoplasm	enzyme
ENSDARG00000056745	necab2	N-terminal EF-hand calcium binding protein 2 [Source:ZFIN;Acc:ZDB-GENE-050706-167]	565258			YES			YES	YES	Cytoplasm	other
ENSDARG00000060006	nedd4l	neural precursor cell expressed, developmentally down-regulated 4-like [Source:ZFIN;Acc:ZDB-GENE-051118-2]	559634			YES			YES	YES	Cytoplasm	enzyme
ENSDARG00000007989	nedd8	neural precursor cell expressed, developmentally down-regulated 8 [Source:ZFIN;Acc:ZDB-GENE-030616-588]	368667			YES			YES	YES	Nucleus	enzyme
ENSDARG00000102855	neo1a	neogenin 1a [Source:ZFIN;Acc:ZDB-GENE-021031-1]	266983			YES			YES	YES	Plasma Membrane	transcription regulator
ENSDARG00000075100	neo1b	neogenin 1b [Source:ZFIN;Acc:ZDB-GENE-131121-320]	100332721			YES			YES	YES	Plasma Membrane	transcription regulator
ENSDARG00000012982	nf1a	neurofibromin 1a [Source:ZFIN;Acc:ZDB-GENE-030131-4907]	326708			YES			YES	YES	Cytoplasm	other
ENSDARG00000062237	nfs1	NFS1 cysteine desulfurase [Source:ZFIN;Acc:ZDB-GENE-060405-1]	562714			YES			YES	YES	Cytoplasm	enzyme
ENSDARG00000077329	nlgn2a	neuroligin 2a [Source:ZFIN;Acc:ZDB-GENE-090918-2]	556158			YES			YES	YES	Plasma Membrane	enzyme
ENSDARG00000079251	nlgn2b	neuroligin 2b [Source:ZFIN;Acc:ZDB-GENE-090918-3]	100002407			YES			YES	YES	Plasma Membrane	enzyme
ENSDARG00000062376	nlgn3b	neuroligin 3b [Source:ZFIN;Acc:ZDB-GENE-060526-197]	567415			YES			YES	YES	Plasma Membrane	enzyme
ENSDARG00000073724	nlrx1	NLR family member X1 [Source:ZFIN;Acc:ZDB-GENE-071119-3]	557335			YES			YES	YES	Cytoplasm	other
ENSDARG00000020482	nono	non-POU domain containing, octamer-binding [Source:ZFIN;Acc:ZDB-GENE-030131-713]	321994			YES			YES	YES	Nucleus	other
ENSDARG00000043864	nptnb	neuroplastin b [Source:ZFIN;Acc:ZDB-GENE-040426-1821]	403006			YES			YES	YES	Plasma Membrane	other
ENSDARG00000037794	nptx2a	neuronal pentraxin 2a [Source:ZFIN;Acc:ZDB-GENE-060707-1]	553230			YES			YES	YES	Extracellular Space	other
ENSDARG00000061647	nrxn1a	neurexin 1a [Source:ZFIN;Acc:ZDB-GENE-070206-1]	565531			YES			YES	YES	Plasma Membrane	transporter
ENSDARG00000063150	nrxn2b	neurexin 2b [Source:ZFIN;Acc:ZDB-GENE-070206-7]	0			YES			YES	YES	NA	NA
ENSDARG00000043746	nrxn3a	neurexin 3a [Source:ZFIN;Acc:ZDB-GENE-070206-9]	0			YES			YES	YES	Plasma Membrane	other
ENSDARG00000062693	nrxn3b	neurexin 3b [Source:ZFIN;Acc:ZDB-GENE-070206-10]	570698			YES			YES	YES	Plasma Membrane	other
ENSDARG00000018065	ntm	neurotrimin [Source:ZFIN;Acc:ZDB-GENE-060421-6020]	678534			YES			YES	YES	NA	NA
ENSDARG00000027279	numb	numb homolog (Drosophila) [Source:ZFIN;Acc:ZDB-GENE-060422-1]	692064			YES			YES	YES	Plasma Membrane	other
ENSDARG00000034270	ogdha	oxoglutarate (alpha-ketoglutarate) dehydrogenase a (lipoamide) [Source:ZFIN;Acc:ZDB-GENE-030131-2143]	564552			YES			YES	YES	Cytoplasm	enzyme
ENSDARG00000103428	ogdhb	oxoglutarate (alpha-ketoglutarate) dehydrogenase b (lipoamide) [Source:ZFIN;Acc:ZDB-GENE-090311-8]	797715			YES			YES	YES	Cytoplasm	enzyme
ENSDARG00000079249	OGDHL	oxoglutarate dehydrogenase-like [Source:HGNC Symbol;Acc:HGNC:25590]	559207			YES			YES	YES	Other	enzyme
ENSDARG00000105243	ogt.1	O-linked N-acetylglucosamine (GlcNAc) transferase, tandem duplicate 1 [Source:ZFIN;Acc:ZDB-GENE-030131-9631]	337685			YES			YES	YES	Cytoplasm	enzyme
ENSDARG00000039724	OSBPL8	oxysterol binding protein-like 8 [Source:HGNC Symbol;Acc:HGNC:16396]	101883298			YES			YES	YES	Plasma Membrane	other
ENSDARG00000069313	oxa1l	oxidase (cytochrome c) assembly 1-like [Source:ZFIN;Acc:ZDB-GENE-071004-49]	562963			YES			YES	YES	Cytoplasm	enzyme
ENSDARG00000039578	pa2g4a	proliferation-associated 2G4, a [Source:ZFIN;Acc:ZDB-GENE-030616-161]	368737			YES			YES	YES	Nucleus	transcription regulator
ENSDARG00000017219	pabpc1a	poly(A) binding protein, cytoplasmic 1a [Source:ZFIN;Acc:ZDB-GENE-030131-3238]	606498			YES			YES	YES	Cytoplasm	other
ENSDARG00000099339	pacsin3	protein kinase C and casein kinase substrate in neurons 3 [Source:ZFIN;Acc:ZDB-GENE-040426-984]	393964			YES			YES	YES	Cytoplasm	other
ENSDARG00000026595	pafah1b1b	platelet-activating factor acetylhydrolase 1b, regulatory subunit 1b [Source:ZFIN;Acc:ZDB-GENE-040116-3]	394247			YES			YES	YES	Cytoplasm	enzyme
ENSDARG00000026882	palm1a	paralemmin 1a [Source:ZFIN;Acc:ZDB-GENE-050417-409]	550557			YES			YES	YES	Plasma Membrane	other
ENSDARG00000069608	palm2	paralemmin 2 [Source:ZFIN;Acc:ZDB-GENE-050208-62]	100002543			YES			YES	YES	Other	other
ENSDARG00000100170	pam	peptidylglycine alpha-amidating monooxygenase [Source:ZFIN;Acc:ZDB-GENE-090313-384]	570822			YES			YES	YES	Plasma Membrane	enzyme
ENSDARG00000102822	pam16	presequence translocase-associated motor 16 homolog (S. cerevisiae) [Source:ZFIN;Acc:ZDB-GENE-040426-1776]	393777			YES			YES	YES	Cytoplasm	other
ENSDARG00000101719	pargl	poly (ADP-ribose) glycohydrolase, like [Source:ZFIN;Acc:ZDB-GENE-090313-286]	797792			YES			YES	YES	NA	NA
ENSDARG00000019529	parp1	poly (ADP-ribose) polymerase 1 [Source:ZFIN;Acc:ZDB-GENE-030131-3955]	560788			YES			YES	YES	Nucleus	enzyme
ENSDARG00000011824	pbxip1b	pre-B-cell leukemia homeobox interacting protein 1b [Source:ZFIN;Acc:ZDB-GENE-070112-2032]	0			YES			YES	YES	NA	NA
ENSDARG00000099729	pcdh10a	protocadherin 10a [Source:ZFIN;Acc:ZDB-GENE-020731-1]	0			YES			YES	YES	NA	NA
ENSDARG00000102824	pcdh10b	protocadherin 10b [Source:ZFIN;Acc:ZDB-GENE-030721-4]	360138			YES			YES	YES	NA	NA
ENSDARG00000034344	pcdh19	protocadherin 19 [Source:ZFIN;Acc:ZDB-GENE-030131-4218]	0			YES			YES	YES	Extracellular Space	other
ENSDARG00000097170	pcdh1a4	protocadherin 1 alpha 4 [Source:ZFIN;Acc:ZDB-GENE-050202-4]	497127			YES			YES	YES	Plasma Membrane	other
ENSDARG00000036175	pcdh1b	protocadherin 1b [Source:ZFIN;Acc:ZDB-GENE-091015-2]	572016			YES			YES	YES	Plasma Membrane	other
ENSDARG00000100829	pcdh1g32	protocadherin 1 gamma 32 [Source:ZFIN;Acc:ZDB-GENE-050609-25]	554016			YES			YES	YES	NA	NA
ENSDARG00000088136	pcdh2aa15	protocadherin 2 alpha a 15 [Source:ZFIN;Acc:ZDB-GENE-041118-15]	493601			YES			YES	YES	NA	NA
ENSDARG00000099783	pcdh2ac	protocadherin 2 alpha c [Source:ZFIN;Acc:ZDB-GENE-041118-12]	493587			YES			YES	YES	Plasma Membrane	other
ENSDARG00000103256	pcdh2g1	protocadherin 2 gamma 1 [Source:ZFIN;Acc:ZDB-GENE-050610-10]	103912055			YES			YES	YES	Other	other
ENSDARG00000063264	PCDH9	protocadherin 9 [Source:HGNC Symbol;Acc:HGNC:8661]	0			YES			YES	YES	Plasma Membrane	other
ENSDARG00000077023	pcdhb	protocadherin b [Source:ZFIN;Acc:ZDB-GENE-020731-3]	100333352			YES			YES	YES	NA	NA
ENSDARG00000058162	pcyt1ba	phosphate cytidylyltransferase 1, choline, beta a [Source:ZFIN;Acc:ZDB-GENE-061220-4]	100001552			YES			YES	YES	Cytoplasm	enzyme
ENSDARG00000053609	pddc1	Parkinson disease 7 domain containing 1 [Source:ZFIN;Acc:ZDB-GENE-051030-96]	100148360			YES			YES	YES	Cytoplasm	other
ENSDARG00000012387	pdha1a	pyruvate dehydrogenase (lipoamide) alpha 1a [Source:ZFIN;Acc:ZDB-GENE-040426-2719]	406702			YES			YES	YES	Cytoplasm	enzyme
ENSDARG00000051756	pdhx	pyruvate dehydrogenase complex, component X [Source:ZFIN;Acc:ZDB-GENE-040426-1539]	393532			YES			YES	YES	Cytoplasm	enzyme
ENSDARG00000013128	pdk1	pyruvate dehydrogenase kinase, isozyme 1 [Source:ZFIN;Acc:ZDB-GENE-091204-402]	555840			YES			YES	YES	Cytoplasm	kinase
ENSDARG00000014527	pdk3a	pyruvate dehydrogenase kinase, isozyme 3a [Source:ZFIN;Acc:ZDB-GENE-061220-3]	0			YES			YES	YES	Cytoplasm	kinase
ENSDARG00000018285	pdpk1b	3-phosphoinositide dependent protein kinase 1b [Source:ZFIN;Acc:ZDB-GENE-040426-1820]	403000			YES			YES	YES	Cytoplasm	kinase
ENSDARG00000055976	pecr	peroxisomal trans-2-enoyl-CoA reductase [Source:ZFIN;Acc:ZDB-GENE-050417-232]	550422			YES			YES	YES	Cytoplasm	enzyme
ENSDARG00000058202	pex16	peroxisomal biogenesis factor 16 [Source:ZFIN;Acc:ZDB-GENE-050626-49]	573990			YES			YES	YES	Cytoplasm	other
ENSDARG00000060504	pfkla	phosphofructokinase, liver a [Source:ZFIN;Acc:ZDB-GENE-121207-1]	570106			YES			YES	YES	Cytoplasm	kinase
ENSDARG00000099755	pfklb	phosphofructokinase, liver b [Source:ZFIN;Acc:ZDB-GENE-050417-62]	550259			YES			YES	YES	Cytoplasm	kinase
ENSDARG00000060797	pfkmb	phosphofructokinase, muscle b [Source:ZFIN;Acc:ZDB-GENE-081114-1]	568001			YES			YES	YES	Cytoplasm	kinase
ENSDARG00000028000	pfkpa	phosphofructokinase, platelet a [Source:ZFIN;Acc:ZDB-GENE-091112-22]	560944			YES			YES	YES	Cytoplasm	kinase
ENSDARG00000012801	pfkpb	phosphofructokinase, platelet b [Source:ZFIN;Acc:ZDB-GENE-070912-634]	561416			YES			YES	YES	Cytoplasm	kinase
ENSDARG00000057414	phb	prohibitin [Source:ZFIN;Acc:ZDB-GENE-030131-6577]	321346			YES			YES	YES	Nucleus	transcription regulator
ENSDARG00000045297	phb2a	prohibitin 2a [Source:ZFIN;Acc:ZDB-GENE-030131-3141]	324421			YES			YES	YES	Cytoplasm	transcription regulator
ENSDARG00000017728	phb2b	prohibitin 2b [Source:ZFIN;Acc:ZDB-GENE-040718-430]	436954			YES			YES	YES	Cytoplasm	transcription regulator
ENSDARG00000054208	phkg2	phosphorylase kinase, gamma 2 (testis) [Source:ZFIN;Acc:ZDB-GENE-040426-825]	393937			YES			YES	YES	Cytoplasm	kinase
ENSDARG00000076724	pi4kaa	phosphatidylinositol 4-kinase, catalytic, alpha a [Source:ZFIN;Acc:ZDB-GENE-100204-2]	556956			YES			YES	YES	Cytoplasm	kinase
ENSDARG00000062823	pi4kab	phosphatidylinositol 4-kinase, catalytic, alpha b [Source:ZFIN;Acc:ZDB-GENE-080220-34]	793349			YES			YES	YES	Cytoplasm	kinase
ENSDARG00000024642	pip5k1ab	phosphatidylinositol-4-phosphate 5-kinase, type I, alpha, b [Source:ZFIN;Acc:ZDB-GENE-041111-123]	492549			YES			YES	YES	Cytoplasm	kinase
ENSDARG00000031020	pip5k2	phosphatidylinositol-4-phosphate 5-kinase, type II [Source:ZFIN;Acc:ZDB-GENE-030828-9]	373124			YES			YES	YES	Cytoplasm	kinase
ENSDARG00000052957	plcd3a	phospholipase C, delta 3a [Source:ZFIN;Acc:ZDB-GENE-070620-1]	569040			YES			YES	YES	Cytoplasm	enzyme
ENSDARG00000045870	plekha5	pleckstrin homology domain containing, family A member 5 [Source:ZFIN;Acc:ZDB-GENE-041210-25]	567300			YES			YES	YES	Cytoplasm	other
ENSDARG00000104668	plxna1b	plexin A1b [Source:ZFIN;Acc:ZDB-GENE-061007-1]	0			YES			YES	YES	NA	NA
ENSDARG00000040002	pnpla7b	patatin-like phospholipase domain containing 7b [Source:ZFIN;Acc:ZDB-GENE-050309-66]	503936			YES			YES	YES	Cytoplasm	other
ENSDARG00000010941	pomgnt2	protein O-linked mannose N-acetylglucosaminyltransferase 2 (beta 1,4-) [Source:ZFIN;Acc:ZDB-GENE-050522-242]	497644			YES			YES	YES	Cytoplasm	enzyme
ENSDARG00000077053	ppfia3	protein tyrosine phosphatase, receptor type, f polypeptide (PTPRF), interacting protein (liprin), alpha 3 [Source:ZFIN;Acc:ZDB-GENE-100311-3]	567230			YES			YES	YES	Plasma Membrane	phosphatase
ENSDARG00000044153	ppp1cb	protein phosphatase 1, catalytic subunit, beta isozyme [Source:ZFIN;Acc:ZDB-GENE-030616-609]	100003223			YES			YES	YES	Cytoplasm	phosphatase
ENSDARG00000099226	ppp1cc	protein phosphatase 1, catalytic subunit, gamma isozyme [Source:ZFIN;Acc:ZDB-GENE-030131-5877]	571753			YES			YES	YES	Cytoplasm	phosphatase
ENSDARG00000010784	ppp1r12a	protein phosphatase 1, regulatory subunit 12A [Source:ZFIN;Acc:ZDB-GENE-041011-3]	445393			YES			YES	YES	Cytoplasm	phosphatase
ENSDARG00000103144	ppp1r21	protein phosphatase 1, regulatory subunit 21 [Source:ZFIN;Acc:ZDB-GENE-041114-8]	492333			YES			YES	YES	Other	other
ENSDARG00000007791	ppp2r1a	protein phosphatase 2, regulatory subunit A, alpha [Source:ZFIN;Acc:ZDB-GENE-040426-2700]	406685			YES			YES	YES	Plasma Membrane	phosphatase
ENSDARG00000032430	ppp2r1b	protein phosphatase 2, regulatory subunit A, beta [Source:ZFIN;Acc:ZDB-GENE-040927-20]	449548			YES			YES	YES	Plasma Membrane	phosphatase
ENSDARG00000054931	PPP2R5B	protein phosphatase 2, regulatory subunit B', beta [Source:HGNC Symbol;Acc:HGNC:9310]	562282			YES			YES	YES	Cytoplasm	phosphatase
ENSDARG00000069118	ppp2r5eb	protein phosphatase 2, regulatory subunit B', epsilon isoform b [Source:ZFIN;Acc:ZDB-GENE-030904-6]	373878			YES			YES	YES	Cytoplasm	phosphatase
ENSDARG00000069360	ppp3r1b	protein phosphatase 3 (formerly 2B), regulatory s1ubunit B, alpha isoform, b [Source:ZFIN;Acc:ZDB-GENE-040912-18]	447814			YES			YES	YES	Other	other
ENSDARG00000045540	ppp6r2a	protein phosphatase 6, regulatory subunit 2a [Source:ZFIN;Acc:ZDB-GENE-030131-5428]	560729			YES			YES	YES	Cytoplasm	other
ENSDARG00000058734	prdx1	peroxiredoxin 1 [Source:ZFIN;Acc:ZDB-GENE-050320-35]	541344			YES			YES	YES	Cytoplasm	enzyme
ENSDARG00000025350	prdx2	peroxiredoxin 2 [Source:ZFIN;Acc:ZDB-GENE-030326-2]	791455			YES			YES	YES	Other	other
ENSDARG00000032102	prdx3	peroxiredoxin 3 [Source:ZFIN;Acc:ZDB-GENE-030826-18]	0			YES			YES	YES	Cytoplasm	enzyme
ENSDARG00000055064	prdx5	peroxiredoxin 5 [Source:ZFIN;Acc:ZDB-GENE-050522-159]	0			YES			YES	YES	Cytoplasm	enzyme
ENSDARG00000076128	prkar1aa	protein kinase, cAMP-dependent, regulatory, type I, alpha (tissue specific extinguisher 1) a [Source:ZFIN;Acc:ZDB-GENE-050116-2]	494533			YES			YES	YES	Cytoplasm	kinase
ENSDARG00000101755	prkar1ab	protein kinase, cAMP-dependent, regulatory, type I, alpha (tissue specific extinguisher 1) b [Source:ZFIN;Acc:ZDB-GENE-050417-238]	550427			YES			YES	YES	Cytoplasm	kinase
ENSDARG00000103800	prkar1b	protein kinase, cAMP-dependent, regulatory, type I, beta [Source:ZFIN;Acc:ZDB-GENE-060929-580]	0			YES			YES	YES	NA	NA
ENSDARG00000009208	prkcda	protein kinase C, delta a [Source:ZFIN;Acc:ZDB-GENE-030131-6503]	334571			YES			YES	YES	Cytoplasm	kinase
ENSDARG00000075949	prkd1	protein kinase D1 [Source:ZFIN;Acc:ZDB-GENE-080131-1]	557123			YES			YES	YES	Cytoplasm	kinase
ENSDARG00000075083	prkdc	protein kinase, DNA-activated, catalytic polypeptide [Source:ZFIN;Acc:ZDB-GENE-030131-9008]	562283			YES			YES	YES	Nucleus	kinase
ENSDARG00000015239	prp19	PRP19/PSO4 homolog (S. cerevisiae) [Source:ZFIN;Acc:ZDB-GENE-030131-263]	321544			YES			YES	YES	Nucleus	other
ENSDARG00000076702	PSD (1 of 2)	pleckstrin and Sec7 domain containing [Source:HGNC Symbol;Acc:HGNC:9507]	101886286			YES			YES	YES	Cytoplasm	other
ENSDARG00000063036	psd2	pleckstrin and Sec7 domain containing 2 [Source:ZFIN;Acc:ZDB-GENE-030131-3033]	557199			YES			YES	YES	Plasma Membrane	other
ENSDARG00000104820	psd3l	pleckstrin and Sec7 domain containing 3, like [Source:ZFIN;Acc:ZDB-GENE-030131-8195]	0			YES			YES	YES	Cytoplasm	other
ENSDARG00000037038	psmc6	proteasome (prosome, macropain) 26S subunit, ATPase, 6 [Source:ZFIN;Acc:ZDB-GENE-030131-304]	321585			YES			YES	YES	Nucleus	peptidase
ENSDARG00000019945	ptprdb	protein tyrosine phosphatase, receptor type, D, b [Source:ZFIN;Acc:ZDB-GENE-070615-38]	100073332			YES			YES	YES	NA	NA
ENSDARG00000103479	ptprfa	protein tyrosine phosphatase, receptor type, f, a [Source:ZFIN;Acc:ZDB-GENE-020107-2]	0			YES			YES	YES	Plasma Membrane	phosphatase
ENSDARG00000045006	ptprga	protein tyrosine phosphatase, receptor type, g a [Source:ZFIN;Acc:ZDB-GENE-101101-4]	561197			YES			YES	YES	NA	NA
ENSDARG00000058646	ptprna	protein tyrosine phosphatase, receptor type, Na [Source:ZFIN;Acc:ZDB-GENE-030131-3511]	324790			YES			YES	YES	Plasma Membrane	phosphatase
ENSDARG00000077047	ptprnb	protein tyrosine phosphatase, receptor type, Nb [Source:ZFIN;Acc:ZDB-GENE-100505-1]	564351			YES			YES	YES	Plasma Membrane	phosphatase
ENSDARG00000059738	ptprsa	protein tyrosine phosphatase, receptor type, s, a [Source:ZFIN;Acc:ZDB-GENE-020107-3]	140820			YES			YES	YES	Plasma Membrane	phosphatase
ENSDARG00000097572	ptprt	protein tyrosine phosphatase, receptor type, t [Source:ZFIN;Acc:ZDB-GENE-101028-4]	0			YES			YES	YES	Plasma Membrane	phosphatase
ENSDARG00000051814	ptprz1a	protein tyrosine phosphatase, receptor-type, Z polypeptide 1a [Source:ZFIN;Acc:ZDB-GENE-090406-1]	0			YES			YES	YES	Plasma Membrane	phosphatase
ENSDARG00000077339	ptrh2	peptidyl-tRNA hydrolase 2 [Source:ZFIN;Acc:ZDB-GENE-050522-163]	791795			YES			YES	YES	Cytoplasm	enzyme
ENSDARG00000068822	purba	purine-rich element binding protein Ba [Source:ZFIN;Acc:ZDB-GENE-060531-100]	564840			YES			YES	YES	Nucleus	transcription regulator
ENSDARG00000010316	qars	glutaminyl-tRNA synthetase [Source:ZFIN;Acc:ZDB-GENE-040426-1011]	394188			YES			YES	YES	Cytoplasm	enzyme
ENSDARG00000002026	qkib	QKI, KH domain containing, RNA binding b [Source:ZFIN;Acc:ZDB-GENE-081028-54]	100462714			YES			YES	YES	Nucleus	other
ENSDARG00000026484	rab15	RAB15, member RAS oncogene family [Source:ZFIN;Acc:ZDB-GENE-040718-2]	436590			YES			YES	YES	Cytoplasm	enzyme
ENSDARG00000056347	rab3aa	RAB3A, member RAS oncogene family, a [Source:ZFIN;Acc:ZDB-GENE-040801-2]	445024			YES			YES	YES	Cytoplasm	enzyme
ENSDARG00000042803	rab3b	RAB3B, member RAS oncogene family [Source:ZFIN;Acc:ZDB-GENE-050208-660]	557482			YES			YES	YES	Cytoplasm	enzyme
ENSDARG00000038010	rac2	ras-related C3 botulinum toxin substrate 2 (rho family, small GTP binding protein Rac2) [Source:ZFIN;Acc:ZDB-GENE-040625-27]	415151			YES			YES	YES	Cytoplasm	enzyme
ENSDARG00000090062	rac3a	ras-related C3 botulinum toxin substrate 3a (rho family, small GTP binding protein Rac3) [Source:ZFIN;Acc:ZDB-GENE-040718-256]	437027			YES			YES	YES	Cytoplasm	enzyme
ENSDARG00000045463	ralaa	v-ral simian leukemia viral oncogene homolog Aa (ras related) [Source:ZFIN;Acc:ZDB-GENE-040426-1344]	393993			YES			YES	YES	Cytoplasm	enzyme
ENSDARG00000040778	ralba	v-ral simian leukemia viral oncogene homolog Ba (ras related) [Source:ZFIN;Acc:ZDB-GENE-040801-267]	415213			YES			YES	YES	NA	NA
ENSDARG00000076889	ralgapa1	Ral GTPase activating protein, alpha subunit 1 (catalytic) [Source:ZFIN;Acc:ZDB-GENE-080806-1]	556427			YES			YES	YES	Cytoplasm	other
ENSDARG00000088899	ralgapb	Ral GTPase activating protein, beta subunit (non-catalytic) [Source:ZFIN;Acc:ZDB-GENE-130530-945]	559303			YES			YES	YES	Other	other
ENSDARG00000057026	ran	RAN, member RAS oncogene family [Source:ZFIN;Acc:ZDB-GENE-990415-88]	30572			YES			YES	YES	Nucleus	enzyme
ENSDARG00000087346	rap1ab	RAP1A, member of RAS oncogene family b [Source:ZFIN;Acc:ZDB-GENE-040426-2738]	406714			YES			YES	YES	NA	NA
ENSDARG00000103032	rap2b	RAP2B, member of RAS oncogene family [Source:ZFIN;Acc:ZDB-GENE-040426-2818]	414329			YES			YES	YES	Plasma Membrane	enzyme
ENSDARG00000015649	rap2c	RAP2C, member of RAS oncogene family [Source:ZFIN;Acc:ZDB-GENE-041024-1]	474323			YES			YES	YES	Other	other
ENSDARG00000054530	rars	arginyl-tRNA synthetase [Source:ZFIN;Acc:ZDB-GENE-030131-9014]	337070			YES			YES	YES	Cytoplasm	enzyme
ENSDARG00000073824	RASGRF1	Ras protein-specific guanine nucleotide-releasing factor 1 [Source:HGNC Symbol;Acc:HGNC:9875]	568885			YES			YES	YES	Cytoplasm	other
ENSDARG00000002816	rasgrf2b	Ras protein-specific guanine nucleotide-releasing factor 2b [Source:ZFIN;Acc:ZDB-GENE-060504-1]	553520			YES			YES	YES	Cytoplasm	other
ENSDARG00000038030	rbx1	ring-box 1, E3 ubiquitin protein ligase [Source:ZFIN;Acc:ZDB-GENE-041008-106]	449846			YES			YES	YES	Cytoplasm	enzyme
ENSDARG00000008491	RDH13 (1 of 3)	retinol dehydrogenase 13 (all-trans/9-cis) [Source:HGNC Symbol;Acc:HGNC:19978]	407663			YES			YES	YES	Cytoplasm	enzyme
ENSDARG00000098654	RFTN1 (2 of 2)	raftlin, lipid raft linker 1 [Source:HGNC Symbol;Acc:HGNC:30278]	101885083			YES			YES	YES	Plasma Membrane	other
ENSDARG00000056078	rftn2	raftlin family member 2 [Source:ZFIN;Acc:ZDB-GENE-040426-2760]	406729			YES			YES	YES	Other	other
ENSDARG00000012248	rgma	repulsive guidance molecule family member a [Source:ZFIN;Acc:ZDB-GENE-040527-1]	414272			YES			YES	YES	Plasma Membrane	other
ENSDARG00000036774	rgs12b	regulator of G-protein signaling 12b [Source:ZFIN;Acc:ZDB-GENE-031006-13]	378970			YES			YES	YES	Nucleus	other
ENSDARG00000016584	rgs7a	regulator of G-protein signaling 7a [Source:ZFIN;Acc:ZDB-GENE-040718-276]	436814			YES			YES	YES	Cytoplasm	enzyme
ENSDARG00000096687	rgs7b	regulator of G-protein signaling 7b [Source:ZFIN;Acc:ZDB-GENE-130531-78]	100535325			YES			YES	YES	Cytoplasm	enzyme
ENSDARG00000086756	RGS9BP	regulator of G protein signaling 9 binding protein [Source:HGNC Symbol;Acc:HGNC:30304]	559232			YES			YES	YES	Plasma Membrane	other
ENSDARG00000004301	rhogb	ras homolog family member Gb [Source:ZFIN;Acc:ZDB-GENE-030131-8877]	336933			YES			YES	YES	Cytoplasm	enzyme
ENSDARG00000028401	rhogc	ras homolog gene family, member Gc [Source:ZFIN;Acc:ZDB-GENE-030131-3402]	324681			YES			YES	YES	NA	NA
ENSDARG00000099996	rhot1a	ras homolog family member T1a [Source:ZFIN;Acc:ZDB-GENE-030131-5354]	327143			YES			YES	YES	Cytoplasm	enzyme
ENSDARG00000062305	rims3	regulating synaptic membrane exocytosis 3 [Source:ZFIN;Acc:ZDB-GENE-060503-788]	563414			YES			YES	YES	Plasma Membrane	other
ENSDARG00000070100	RIN1 (1 of 2)	Ras and Rab interactor 1 [Source:HGNC Symbol;Acc:HGNC:18749]	101882011			YES			YES	YES	Cytoplasm	other
ENSDARG00000069150	rit1	Ras-like without CAAX 1 [Source:ZFIN;Acc:ZDB-GENE-070912-329]	793942			YES			YES	YES	Plasma Membrane	enzyme
ENSDARG00000014891	robo2	roundabout, axon guidance receptor, homolog 2 (Drosophila) [Source:ZFIN;Acc:ZDB-GENE-001019-1]	60309			YES			YES	YES	NA	NA
ENSDARG00000104413	rogdi	rogdi homolog (Drosophila) [Source:ZFIN;Acc:ZDB-GENE-030131-7582]	335642			YES			YES	YES	Nucleus	other
ENSDARG00000044339	rp2	retinitis pigmentosa 2 (X-linked recessive) [Source:ZFIN;Acc:ZDB-GENE-040426-2795]	406755			YES			YES	YES	Cytoplasm	enzyme
ENSDARG00000025073	rpl18a	ribosomal protein L18a [Source:ZFIN;Acc:ZDB-GENE-040426-1071]	394035			YES			YES	YES	Other	other
ENSDARG00000076360	rpl37	ribosomal protein L37 [Source:ZFIN;Acc:ZDB-GENE-040625-39]	0			YES			YES	YES	NA	NA
ENSDARG00000051783	rplp0	ribosomal protein, large, P0 [Source:ZFIN;Acc:ZDB-GENE-000629-1]	58101			YES			YES	YES	Cytoplasm	other
ENSDARG00000070849	rps15	ribosomal protein S15 [Source:ZFIN;Acc:ZDB-GENE-030131-9092]	337148			YES			YES	YES	Cytoplasm	other
ENSDARG00000032725	rps27a	ribosomal protein S27a [Source:ZFIN;Acc:ZDB-GENE-030131-10018]	337810			YES			YES	YES	NA	NA
ENSDARG00000043453	rps5	ribosomal protein S5 [Source:ZFIN;Acc:ZDB-GENE-020419-12]	192297			YES			YES	YES	Cytoplasm	other
ENSDARG00000042566	rps7	ribosomal protein S7 [Source:ZFIN;Acc:ZDB-GENE-040426-1718]	393725			YES			YES	YES	Cytoplasm	other
ENSDARG00000075718	rpz5	rapunzel 5 [Source:ZFIN;Acc:ZDB-GENE-030131-4678]	100003142			YES			YES	YES	NA	NA
ENSDARG00000013763	RRBP1 (1 of 2)	ribosome binding protein 1 [Source:HGNC Symbol;Acc:HGNC:10448]	553448			YES			YES	YES	Cytoplasm	transporter
ENSDARG00000041703	rrbp1b	ribosome binding protein 1 homolog b (dog) [Source:ZFIN;Acc:ZDB-GENE-030429-36]	0			YES			YES	YES	Cytoplasm	transporter
ENSDARG00000029692	rufy3	RUN and FYVE domain containing 3 [Source:ZFIN;Acc:ZDB-GENE-050327-58]	541522			YES			YES	YES	Plasma Membrane	other
ENSDARG00000078125	rusc1	RUN and SH3 domain containing 1 [Source:ZFIN;Acc:ZDB-GENE-100922-274]	558727			YES			YES	YES	Cytoplasm	other
ENSDARG00000023797	ryr1b	ryanodine receptor 1b (skeletal) [Source:ZFIN;Acc:ZDB-GENE-070705-417]	570245			YES			YES	YES	NA	NA
ENSDARG00000071331	ryr3	ryanodine receptor 3 [Source:ZFIN;Acc:ZDB-GENE-041001-165]	561350			YES			YES	YES	Plasma Membrane	ion channel
ENSDARG00000071014	s100u	S100 calcium binding protein U [Source:ZFIN;Acc:ZDB-GENE-030131-3121]	563060			YES			YES	YES	NA	NA
ENSDARG00000042690	s1pr1	sphingosine-1-phosphate receptor 1 [Source:ZFIN;Acc:ZDB-GENE-001228-2]	64617			YES			YES	YES	Plasma Membrane	G-protein coupled receptor
ENSDARG00000059806	sacm1lb	SAC1 suppressor of actin mutations 1-like b (yeast) [Source:ZFIN;Acc:ZDB-GENE-070112-542]	791142			YES			YES	YES	Cytoplasm	phosphatase
ENSDARG00000091042	sacs	sacsin molecular chaperone [Source:ZFIN;Acc:ZDB-GENE-110411-146]	558150			YES			YES	YES	Cytoplasm	other
ENSDARG00000010610	sarm1	sterile alpha and TIR motif containing 1 [Source:ZFIN;Acc:ZDB-GENE-040219-1]	403143			YES			YES	YES	Plasma Membrane	transmembrane receptor
ENSDARG00000079645	sc:d217	sc:d217 [Source:ZFIN;Acc:ZDB-GENE-080303-15]	0			YES			YES	YES	NA	NA
ENSDARG00000010728	scin	scinderin [Source:ZFIN;Acc:ZDB-GENE-060503-6]	566764			YES			YES	YES	Cytoplasm	other
ENSDARG00000058348	scinlb	scinderin like b [Source:ZFIN;Acc:ZDB-GENE-040426-2068]	406363			YES			YES	YES	NA	NA
ENSDARG00000000861	scrib	scribbled planar cell polarity protein [Source:ZFIN;Acc:ZDB-GENE-030616-572]	368473			YES			YES	YES	Cytoplasm	other
ENSDARG00000100562	sdc3	syndecan 3 [Source:ZFIN;Acc:ZDB-GENE-030131-9021]	337077			YES			YES	YES	Plasma Membrane	other
ENSDARG00000030097	sdcbp	syndecan binding protein (syntenin) [Source:ZFIN;Acc:ZDB-GENE-081104-57]	407719			YES			YES	YES	Plasma Membrane	enzyme
ENSDARG00000012513	sdcbp2	syndecan binding protein (syntenin) 2 [Source:ZFIN;Acc:ZDB-GENE-030131-3727]	325004			YES			YES	YES	Cytoplasm	other
ENSDARG00000062854	sdk1b	sidekick cell adhesion molecule 1b [Source:ZFIN;Acc:ZDB-GENE-090311-17]	555553			YES			YES	YES	Plasma Membrane	other
ENSDARG00000100435	sec22bb	SEC22 vesicle trafficking protein homolog B (S. cerevisiae), b [Source:ZFIN;Acc:ZDB-GENE-030131-5488]	327277			YES			YES	YES	Cytoplasm	other
ENSDARG00000104230	sec23a	Sec23 homolog A (S. cerevisiae) [Source:ZFIN;Acc:ZDB-GENE-040426-2823]	406774			YES			YES	YES	Cytoplasm	transporter
ENSDARG00000071906	sec24b	SEC24 family member B [Source:ZFIN;Acc:ZDB-GENE-030131-6565]	334633			YES			YES	YES	Cytoplasm	transporter
ENSDARG00000079611	sema4c	sema domain, immunoglobulin domain (Ig), transmembrane domain (TM) and short cytoplasmic domain, (semaphorin) 4C [Source:ZFIN;Acc:ZDB-GENE-080303-16]	561895			YES			YES	YES	Plasma Membrane	other
ENSDARG00000036626	sema6ba	sema domain, transmembrane domain (TM), and cytoplasmic domain, (semaphorin) 6Ba [Source:ZFIN;Acc:ZDB-GENE-131024-1]	0			YES			YES	YES	Plasma Membrane	other
ENSDARG00000014233	sept8b	septin 8b [Source:ZFIN;Acc:ZDB-GENE-070424-3]	571702			YES			YES	YES	Extracellular Space	other
ENSDARG00000103900	sept9b	septin 9b [Source:ZFIN;Acc:ZDB-GENE-050327-17]	541494			YES			YES	YES	Cytoplasm	enzyme
ENSDARG00000074242	serbp1a	SERPINE1 mRNA binding protein 1a [Source:ZFIN;Acc:ZDB-GENE-030131-7389]	335449			YES			YES	YES	Cytoplasm	other
ENSDARG00000040614	sestd1	SEC14 and spectrin domains 1 [Source:ZFIN;Acc:ZDB-GENE-030801-1]	360133			YES			YES	YES	Extracellular Space	other
ENSDARG00000097897	sgip1a	SH3-domain GRB2-like (endophilin) interacting protein 1a [Source:ZFIN;Acc:ZDB-GENE-131121-25]	566542			YES			YES	YES	Cytoplasm	other
ENSDARG00000104414	shmt2	serine hydroxymethyltransferase 2 (mitochondrial) [Source:ZFIN;Acc:ZDB-GENE-071213-1]	100144628			YES			YES	YES	Cytoplasm	enzyme
ENSDARG00000040853	shoc2	soc-2 suppressor of clear homolog (C. elegans) [Source:ZFIN;Acc:ZDB-GENE-050208-523]	555476			YES			YES	YES	Cytoplasm	other
ENSDARG00000102780	si:ch1073-370j18.1	si:ch1073-370j18.1 [Source:ZFIN;Acc:ZDB-GENE-131121-412]	0			YES			YES	YES	NA	NA
ENSDARG00000070442	si:ch211-113g11.6	si:ch211-113g11.6 [Source:ZFIN;Acc:ZDB-GENE-060503-473]	559008			YES			YES	YES	NA	NA
ENSDARG00000076970	si:ch211-165b10.3	si:ch211-165b10.3 [Source:ZFIN;Acc:ZDB-GENE-131121-6]	100334077			YES			YES	YES	NA	NA
ENSDARG00000095459	si:ch211-191j22.3	si:ch211-191j22.3 [Source:ZFIN;Acc:ZDB-GENE-030131-4242]	0			YES			YES	YES	NA	NA
ENSDARG00000063361	si:ch211-1e14.1	si:ch211-1e14.1 [Source:ZFIN;Acc:ZDB-GENE-050420-149]	556850			YES			YES	YES	Other	other
ENSDARG00000071353	si:ch211-235e9.8	si:ch211-235e9.8 [Source:ZFIN;Acc:ZDB-GENE-141219-2]	100002196			YES			YES	YES	NA	NA
ENSDARG00000087364	si:ch73-140j24.4	si:ch73-140j24.4 [Source:ZFIN;Acc:ZDB-GENE-131120-193]	101885000			YES			YES	YES	NA	NA
ENSDARG00000023940	si:ch73-362m14.4	si:ch73-362m14.4 [Source:ZFIN;Acc:ZDB-GENE-120215-30]	555437			YES			YES	YES	NA	NA
ENSDARG00000080000	si:dkey-178e17.1	si:dkey-178e17.1 [Source:ZFIN;Acc:ZDB-GENE-081104-41]	793282			YES			YES	YES	NA	NA
ENSDARG00000094695	si:dkey-204f11.64	si:dkey-204f11.64 [Source:ZFIN;Acc:ZDB-GENE-030131-8332]	100537752			YES			YES	YES	NA	NA
ENSDARG00000096701	si:dkey-21e13.3	si:dkey-21e13.3 [Source:ZFIN;Acc:ZDB-GENE-130531-75]	100150043			YES			YES	YES	NA	NA
ENSDARG00000073752	si:dkey-266j7.2	si:dkey-266j7.2 [Source:ZFIN;Acc:ZDB-GENE-060503-162]	0			YES			YES	YES	NA	NA
ENSDARG00000011602	si:dkeyp-117h8.2	si:dkeyp-117h8.2 [Source:ZFIN;Acc:ZDB-GENE-041210-321]	570321			YES			YES	YES	Other	other
ENSDARG00000035741	slc25a11	solute carrier family 25 (mitochondrial carrier; oxoglutarate carrier), member 11 [Source:ZFIN;Acc:ZDB-GENE-040625-79]	415189			YES			YES	YES	Cytoplasm	transporter
ENSDARG00000026680	slc25a14	solute carrier family 25 (mitochondrial carrier, brain), member 14 [Source:ZFIN;Acc:ZDB-GENE-040426-749]	393133			YES			YES	YES	Cytoplasm	transporter
ENSDARG00000057287	slc25a16	solute carrier family 25 (mitochondrial carrier; Graves disease autoantigen), member 16 [Source:ZFIN;Acc:ZDB-GENE-030131-3299]	324578			YES			YES	YES	Cytoplasm	transporter
ENSDARG00000070717	slc25a18	solute carrier family 25 (glutamate carrier), member 18 [Source:ZFIN;Acc:ZDB-GENE-041111-192]	568740			YES			YES	YES	Cytoplasm	transporter
ENSDARG00000020718	SLC25A22 (1 of 2)	solute carrier family 25 (mitochondrial carrier: glutamate), member 22 [Source:HGNC Symbol;Acc:HGNC:19954]	571044			YES			YES	YES	Cytoplasm	transporter
ENSDARG00000027355	slc25a4	solute carrier family 25 (mitochondrial carrier; adenine nucleotide translocator), member 4 [Source:ZFIN;Acc:ZDB-GENE-030131-5275]	327067			YES			YES	YES	Cytoplasm	transporter
ENSDARG00000099368	slc25a42	solute carrier family 25, member 42 [Source:ZFIN;Acc:ZDB-GENE-060825-313]	751743			YES			YES	YES	Cytoplasm	transporter
ENSDARG00000092553	slc25a5	solute carrier family 25 (mitochondrial carrier; adenine nucleotide translocator), member 5 [Source:ZFIN;Acc:ZDB-GENE-020419-9]	192321			YES			YES	YES	NA	NA
ENSDARG00000005853	slc25a6	solute carrier family 25 (mitochondrial carrier; adenine nucleotide translocator), member 6 [Source:ZFIN;Acc:ZDB-GENE-070912-446]	566370			YES			YES	YES	Cytoplasm	transporter
ENSDARG00000012881	slc4a1a	solute carrier family 4 (anion exchanger), member 1a (Diego blood group) [Source:ZFIN;Acc:ZDB-GENE-010525-1]	84703			YES			YES	YES	Plasma Membrane	transporter
ENSDARG00000086104	SLCO5A1 (2 of 2)	solute carrier organic anion transporter family, member 5A1 [Source:HGNC Symbol;Acc:HGNC:19046]	570033			YES			YES	YES	Other	transporter
ENSDARG00000079781	slitrk4	SLIT and NTRK-like family, member 4 [Source:ZFIN;Acc:ZDB-GENE-140303-1]	558123			YES			YES	YES	Extracellular Space	other
ENSDARG00000103359	SLITRK5 (2 of 2)	SLIT and NTRK-like family, member 5 [Source:HGNC Symbol;Acc:HGNC:20295]	101882841			YES			YES	YES	Other	other
ENSDARG00000058203	smc1al	structural maintenance of chromosomes 1A, like [Source:ZFIN;Acc:ZDB-GENE-040426-57]	403060			YES			YES	YES	Nucleus	transporter
ENSDARG00000020609	snap25a	synaptosomal-associated protein, 25a [Source:ZFIN;Acc:ZDB-GENE-980526-468]	30712			YES			YES	YES	Plasma Membrane	transporter
ENSDARG00000058117	snap25b	synaptosomal-associated protein, 25b [Source:ZFIN;Acc:ZDB-GENE-980526-392]	30711			YES			YES	YES	Plasma Membrane	transporter
ENSDARG00000075539	snphb	syntaphilin b [Source:ZFIN;Acc:ZDB-GENE-090313-92]	569963			YES			YES	YES	Plasma Membrane	other
ENSDARG00000071031	snx1a	sorting nexin 1a [Source:ZFIN;Acc:ZDB-GENE-060302-3]	337386			YES			YES	YES	Cytoplasm	transporter
ENSDARG00000053527	snx24	sorting nexin 24 [Source:ZFIN;Acc:ZDB-GENE-050913-45]	619249			YES			YES	YES	Other	transporter
ENSDARG00000097245	soga3a	SOGA family member 3a [Source:ZFIN;Acc:ZDB-GENE-100921-84]	100332515			YES			YES	YES	Other	other
ENSDARG00000075455	soga3b	SOGA family member 3b [Source:ZFIN;Acc:ZDB-GENE-081022-198]	563485			YES			YES	YES	Other	other
ENSDARG00000004017	spag1a	sperm associated antigen 1a [Source:ZFIN;Acc:ZDB-GENE-030131-9443]	0			YES			YES	YES	Cytoplasm	other
ENSDARG00000029480	specc1	sperm antigen with calponin homology and coiled-coil domains 1 [Source:ZFIN;Acc:ZDB-GENE-060526-207]	562343			YES			YES	YES	Nucleus	other
ENSDARG00000019231	spna2	spectrin alpha 2 [Source:ZFIN;Acc:ZDB-GENE-051113-60]	553383			YES			YES	YES	Plasma Membrane	other
ENSDARG00000057665	sprn2	shadow of prion protein 2 [Source:ZFIN;Acc:ZDB-GENE-041221-1]	100006310			YES			YES	YES	NA	NA
ENSDARG00000102883	SPTBN1	spectrin, beta, non-erythrocytic 1 [Source:HGNC Symbol;Acc:HGNC:11275]	553451			YES			YES	YES	Plasma Membrane	other
ENSDARG00000053956	sptbn2	spectrin, beta, non-erythrocytic 2 [Source:ZFIN;Acc:ZDB-GENE-030131-787]	558044			YES			YES	YES	Cytoplasm	other
ENSDARG00000017034	sqrdl	sulfide quinone reductase-like (yeast) [Source:ZFIN;Acc:ZDB-GENE-050417-436]	550580			YES			YES	YES	Cytoplasm	enzyme
ENSDARG00000008107	src	v-src avian sarcoma (Schmidt-Ruppin A-2) viral oncogene homolog [Source:ZFIN;Acc:ZDB-GENE-030131-3809]	325084			YES			YES	YES	Cytoplasm	kinase
ENSDARG00000032161	srgap2a	SLIT-ROBO Rho GTPase activating protein 2a [Source:ZFIN;Acc:ZDB-GENE-060915-2]	556198			YES			YES	YES	Cytoplasm	other
ENSDARG00000098367	srp54	signal recognition particle 54 [Source:ZFIN;Acc:ZDB-GENE-040426-818]	393963			YES			YES	YES	Cytoplasm	other
ENSDARG00000014139	srp72	signal recognition particle 72 [Source:ZFIN;Acc:ZDB-GENE-030131-5546]	327335			YES			YES	YES	Nucleus	kinase
ENSDARG00000031560	srpk1b	SRSF protein kinase 1b [Source:ZFIN;Acc:ZDB-GENE-070112-2292]	791187			YES			YES	YES	Nucleus	kinase
ENSDARG00000029252	ssb	Sjogren syndrome antigen B (autoantigen La) [Source:ZFIN;Acc:ZDB-GENE-030131-223]	321504			YES			YES	YES	Nucleus	enzyme
ENSDARG00000014165	ssr3	signal sequence receptor, gamma [Source:ZFIN;Acc:ZDB-GENE-030131-9134]	337190			YES			YES	YES	Cytoplasm	other
ENSDARG00000045228	stub1	STIP1 homology and U-Box containing protein 1 [Source:ZFIN;Acc:ZDB-GENE-030131-2963]	324243			YES			YES	YES	Cytoplasm	enzyme
ENSDARG00000035763	stx18	syntaxin 18 [Source:ZFIN;Acc:ZDB-GENE-050522-397]	554130			YES			YES	YES	Cytoplasm	transporter
ENSDARG00000029234	stxbp5b	syntaxin binding protein 5b (tomosyn) [Source:ZFIN;Acc:ZDB-GENE-090821-5]	571925			YES			YES	YES	Plasma Membrane	other
ENSDARG00000055075	svila	supervillin a [Source:ZFIN;Acc:ZDB-GENE-990706-5]	30112			YES			YES	YES	NA	NA
ENSDARG00000045945	syn2a	synapsin IIa [Source:ZFIN;Acc:ZDB-GENE-040718-341]	436870			YES			YES	YES	Plasma Membrane	other
ENSDARG00000063068	syne1b	spectrin repeat containing, nuclear envelope 1b [Source:ZFIN;Acc:ZDB-GENE-071218-4]	0			YES			YES	YES	Nucleus	other
ENSDARG00000075830	syt3	synaptotagmin III [Source:ZFIN;Acc:ZDB-GENE-090601-1]	100000615			YES			YES	YES	Cytoplasm	transporter
ENSDARG00000003994	syt9a	synaptotagmin IXa [Source:ZFIN;Acc:ZDB-GENE-031002-18]	798433			YES			YES	YES	Plasma Membrane	transporter
ENSDARG00000079805	tagln3a	transgelin 3a [Source:ZFIN;Acc:ZDB-GENE-060531-53]	563096			YES			YES	YES	Extracellular Space	other
ENSDARG00000079004	TANC2 (1 of 2)	tetratricopeptide repeat, ankyrin repeat and coiled-coil containing 2 [Source:HGNC Symbol;Acc:HGNC:30212]	0			YES			YES	YES	Nucleus	transcription regulator
ENSDARG00000079097	tanc2a	tetratricopeptide repeat, ankyrin repeat and coiled-coil containing 2a [Source:ZFIN;Acc:ZDB-GENE-060130-180]	568810			YES			YES	YES	Nucleus	transcription regulator
ENSDARG00000069603	taok1a	TAO kinase 1a [Source:ZFIN;Acc:ZDB-GENE-130103-9]	100004576			YES			YES	YES	Cytoplasm	kinase
ENSDARG00000013250	tars	threonyl-tRNA synthetase [Source:ZFIN;Acc:ZDB-GENE-041010-218]	449661			YES			YES	YES	Nucleus	enzyme
ENSDARG00000061473	tbkbp1	TBK1 binding protein 1 [Source:ZFIN;Acc:ZDB-GENE-100203-1]	559568			YES			YES	YES	Other	other
ENSDARG00000043357	tbl2	transducin (beta)-like 2 [Source:ZFIN;Acc:ZDB-GENE-030131-9012]	337068			YES			YES	YES	Plasma Membrane	other
ENSDARG00000079881	TCAIM	T cell activation inhibitor, mitochondrial [Source:HGNC Symbol;Acc:HGNC:25241]	559258			YES			YES	YES	Cytoplasm	other
ENSDARG00000045355	tceb1a	transcription elongation factor B (SIII), polypeptide 1a [Source:ZFIN;Acc:ZDB-GENE-040912-120]	447935			YES			YES	YES	NA	NA
ENSDARG00000037980	tceb2	transcription elongation factor B (SIII), polypeptide 2 [Source:ZFIN;Acc:ZDB-GENE-020415-1]	192341			YES			YES	YES	Nucleus	transcription regulator
ENSDARG00000105142	tcirg1b	T-cell, immune regulator 1, ATPase, H+ transporting, lysosomal V0 subunit A3b [Source:ZFIN;Acc:ZDB-GENE-040426-2022]	406342			YES			YES	YES	Plasma Membrane	enzyme
ENSDARG00000025904	tecrb	trans-2,3-enoyl-CoA reductase b [Source:ZFIN;Acc:ZDB-GENE-030131-5154]	326954			YES			YES	YES	Plasma Membrane	enzyme
ENSDARG00000011171	TENM2 (1 of 2)	teneurin transmembrane protein 2 [Source:HGNC Symbol;Acc:HGNC:29943]	568845			YES			YES	YES	Plasma Membrane	other
ENSDARG00000037122	TENM2 (2 of 2)	teneurin transmembrane protein 2 [Source:HGNC Symbol;Acc:HGNC:29943]	563197			YES			YES	YES	Plasma Membrane	other
ENSDARG00000058297	timm13	translocase of inner mitochondrial membrane 13 homolog (yeast) [Source:ZFIN;Acc:ZDB-GENE-040718-167]	436738			YES			YES	YES	Cytoplasm	transporter
ENSDARG00000023672	timm8a	translocase of inner mitochondrial membrane 8 homolog A (yeast) [Source:ZFIN;Acc:ZDB-GENE-040801-158]	445243			YES			YES	YES	Cytoplasm	transporter
ENSDARG00000029689	tkta	transketolase a [Source:ZFIN;Acc:ZDB-GENE-130530-578]	557518			YES			YES	YES	Cytoplasm	enzyme
ENSDARG00000062951	tldc1	TBC/LysM-associated domain containing 1 [Source:ZFIN;Acc:ZDB-GENE-050419-140]	561678			YES			YES	YES	Cytoplasm	other
ENSDARG00000100729	tln1	talin 1 [Source:ZFIN;Acc:ZDB-GENE-031002-48]	494453			YES			YES	YES	Plasma Membrane	other
ENSDARG00000028748	tm9sf3	transmembrane 9 superfamily member 3 [Source:ZFIN;Acc:ZDB-GENE-040426-2714]	406698			YES			YES	YES	Cytoplasm	transporter
ENSDARG00000069099	tmco1	transmembrane and coiled-coil domains 1 [Source:ZFIN;Acc:ZDB-GENE-050417-344]	378980			YES			YES	YES	Cytoplasm	other
ENSDARG00000041391	tmed10	transmembrane emp24-like trafficking protein 10 (yeast) [Source:ZFIN;Acc:ZDB-GENE-030131-4915]	326716			YES			YES	YES	Cytoplasm	transporter
ENSDARG00000024954	tmed4	transmembrane emp24 protein transport domain containing 4 [Source:ZFIN;Acc:ZDB-GENE-040625-140]	415224			YES			YES	YES	Cytoplasm	transporter
ENSDARG00000046022	tmed7	transmembrane emp24 protein transport domain containing 7 [Source:ZFIN;Acc:ZDB-GENE-040426-2570]	405848			YES			YES	YES	Cytoplasm	transporter
ENSDARG00000051824	tmeff2a	transmembrane protein with EGF-like and two follistatin-like domains 2a [Source:ZFIN;Acc:ZDB-GENE-070912-622]	100004613			YES			YES	YES	Cytoplasm	other
ENSDARG00000016968	tmem214	transmembrane protein 214 [Source:ZFIN;Acc:ZDB-GENE-110307-2]	402840			YES			YES	YES	Extracellular Space	other
ENSDARG00000063414	tmem5	transmembrane protein 5 [Source:ZFIN;Acc:ZDB-GENE-060929-1018]	557187			YES			YES	YES	Plasma Membrane	other
ENSDARG00000076393	tmem65	transmembrane protein 65 [Source:ZFIN;Acc:ZDB-GENE-081022-99]	100005403			YES			YES	YES	Cytoplasm	other
ENSDARG00000022978	tmpob	thymopoietin b [Source:ZFIN;Acc:ZDB-GENE-050522-8]	553624			YES			YES	YES	Nucleus	other
ENSDARG00000078362	TNC (2 of 2)	tenascin C [Source:HGNC Symbol;Acc:HGNC:5318]	100149028			YES			YES	YES	Extracellular Space	other
ENSDARG00000056218	tnika	TRAF2 and NCK interacting kinase a [Source:ZFIN;Acc:ZDB-GENE-030131-3767]	325042			YES			YES	YES	Plasma Membrane	kinase
ENSDARG00000020771	tnr	tenascin R (restrictin, janusin) [Source:ZFIN;Acc:ZDB-GENE-030804-1]	369191			YES			YES	YES	Plasma Membrane	other
ENSDARG00000098486	tollip	toll interacting protein [Source:ZFIN;Acc:ZDB-GENE-030131-8820]	336876			YES			YES	YES	Cytoplasm	other
ENSDARG00000056394	TOM1L2 (2 of 2)	target of myb1-like 2 (chicken) [Source:HGNC Symbol;Acc:HGNC:11984]	100535615			YES			YES	YES	Cytoplasm	transporter
ENSDARG00000057239	tph2	tryptophan hydroxylase 2 (tryptophan 5-monooxygenase) [Source:ZFIN;Acc:ZDB-GENE-040624-4]	0			YES			YES	YES	Plasma Membrane	enzyme
ENSDARG00000087402	TPM1	tropomyosin 1 (alpha) [Source:HGNC Symbol;Acc:HGNC:12010]	393908			YES			YES	YES	Plasma Membrane	other
ENSDARG00000005162	tpm3	tropomyosin 3 [Source:ZFIN;Acc:ZDB-GENE-030826-16]	373076			YES			YES	YES	NA	NA
ENSDARG00000033683	tpma	alpha-tropomyosin [Source:ZFIN;Acc:ZDB-GENE-990415-269]	30324			YES			YES	YES	NA	NA
ENSDARG00000003963	traf4a	tnf receptor-associated factor 4a [Source:ZFIN;Acc:ZDB-GENE-040308-1]	404045			YES			YES	YES	Cytoplasm	other
ENSDARG00000099118	TRAPPC9 (1 of 2)	trafficking protein particle complex 9 [Source:HGNC Symbol;Acc:HGNC:30832]	100002630			YES			YES	YES	Plasma Membrane	other
ENSDARG00000104396	trim25	tripartite motif containing 25 [Source:ZFIN;Acc:ZDB-GENE-040426-797]	393144			YES			YES	YES	Cytoplasm	transcription regulator
ENSDARG00000076174	trim2b	tripartite motif containing 2b [Source:ZFIN;Acc:ZDB-GENE-090312-70]	558046			YES			YES	YES	NA	NA
ENSDARG00000063711	trim3a	tripartite motif containing 3a [Source:ZFIN;Acc:ZDB-GENE-080522-4]	562489			YES			YES	YES	Cytoplasm	enzyme
ENSDARG00000005397	trim3b	tripartite motif containing 3b [Source:ZFIN;Acc:ZDB-GENE-070112-1132]	555391			YES			YES	YES	Cytoplasm	enzyme
ENSDARG00000019426	trioa	trio Rho guanine nucleotide exchange factor a [Source:ZFIN;Acc:ZDB-GENE-060503-334]	557667			YES			YES	YES	Cytoplasm	kinase
ENSDARG00000000370	triob	trio Rho guanine nucleotide exchange factor b [Source:ZFIN;Acc:ZDB-GENE-030616-399]	368847			YES			YES	YES	Cytoplasm	kinase
ENSDARG00000061397	trip12	thyroid hormone receptor interactor 12 [Source:ZFIN;Acc:ZDB-GENE-041111-262]	564866			YES			YES	YES	Cytoplasm	enzyme
ENSDARG00000061207	ttc7b	tetratricopeptide repeat domain 7B [Source:ZFIN;Acc:ZDB-GENE-070105-3]	568039			YES			YES	YES	Other	other
ENSDARG00000045367	tuba1b	tubulin, alpha 1b [Source:ZFIN;Acc:ZDB-GENE-030822-1]	373080			YES			YES	YES	Cytoplasm	other
ENSDARG00000045014	tuba2	tubulin, alpha 2 [Source:ZFIN;Acc:ZDB-GENE-040426-1970]	406303			YES			YES	YES	NA	NA
ENSDARG00000074289	tuba4l	tubulin, alpha 4 like [Source:ZFIN;Acc:ZDB-GENE-030131-5588]	327377			YES			YES	YES	NA	NA
ENSDARG00000053066	tubb1	tubulin, beta 1 class VI [Source:ZFIN;Acc:ZDB-GENE-110408-5]	558552			YES			YES	YES	Cytoplasm	other
ENSDARG00000039522	tubb2	tubulin, beta 2A class IIa [Source:ZFIN;Acc:ZDB-GENE-050522-384]	554127			YES			YES	YES	Cytoplasm	other
ENSDARG00000098591	tubb4b	tubulin, beta 4B class IVb [Source:ZFIN;Acc:ZDB-GENE-030131-8625]	641421			YES			YES	YES	NA	NA
ENSDARG00000037997	tubb5	tubulin, beta 5 [Source:ZFIN;Acc:ZDB-GENE-031110-4]	386701			YES			YES	YES	Cytoplasm	other
ENSDARG00000041723	TUBB8P7 (2 of 3)	tubulin, beta 8 class VIII pseudogene 7 [Source:HGNC Symbol;Acc:HGNC:42345]	406811			YES			YES	YES	NA	NA
ENSDARG00000015610	tubg1	tubulin, gamma 1 [Source:ZFIN;Acc:ZDB-GENE-040426-836]	393882			YES			YES	YES	Cytoplasm	other
ENSDARG00000029133	tubgcp3	tubulin, gamma complex associated protein 3 [Source:ZFIN;Acc:ZDB-GENE-030616-538]	563517			YES			YES	YES	Cytoplasm	other
ENSDARG00000104173	tufm	Tu translation elongation factor, mitochondrial [Source:ZFIN;Acc:ZDB-GENE-050320-73]	541378			YES			YES	YES	Other	other
ENSDARG00000078854	tusc3	tumor suppressor candidate 3 [Source:ZFIN;Acc:ZDB-GENE-050522-381]	553582			YES			YES	YES	Plasma Membrane	transporter
ENSDARG00000011661	twf1b	twinfilin actin-binding protein 1b [Source:ZFIN;Acc:ZDB-GENE-040711-3]	432375			YES			YES	YES	Cytoplasm	kinase
ENSDARG00000062089	uggt2	UDP-glucose glycoprotein glucosyltransferase 2 [Source:ZFIN;Acc:ZDB-GENE-050517-21]	497542			YES			YES	YES	Cytoplasm	enzyme
ENSDARG00000016302	upf1	upf1 regulator of nonsense transcripts homolog (yeast) [Source:ZFIN;Acc:ZDB-GENE-040426-2836]	406783			YES			YES	YES	Nucleus	enzyme
ENSDARG00000093382	uqcc3	ubiquinol-cytochrome c reductase complex assembly factor 3 [Source:ZFIN;Acc:ZDB-GENE-030131-8451]	558925			YES			YES	YES	NA	NA
ENSDARG00000104517	UQCR10	ubiquinol-cytochrome c reductase, complex III subunit X [Source:HGNC Symbol;Acc:HGNC:30863]	100333064			YES			YES	YES	Cytoplasm	enzyme
ENSDARG00000007745	uqcrfs1	ubiquinol-cytochrome c reductase, Rieske iron-sulfur polypeptide 1 [Source:ZFIN;Acc:ZDB-GENE-040426-2060]	406359			YES			YES	YES	Cytoplasm	enzyme
ENSDARG00000029064	uqcrq	ubiquinol-cytochrome c reductase, complex III subunit VII [Source:ZFIN;Acc:ZDB-GENE-040718-199]	436768			YES			YES	YES	Cytoplasm	enzyme
ENSDARG00000004305	vangl1	VANGL planar cell polarity protein 1 [Source:ZFIN;Acc:ZDB-GENE-040621-2]	403076			YES			YES	YES	Cytoplasm	other
ENSDARG00000027397	vangl2	VANGL planar cell polarity protein 2 [Source:ZFIN;Acc:ZDB-GENE-020507-3]	245949			YES			YES	YES	Plasma Membrane	other
ENSDARG00000046048	vapal	VAMP (vesicle-associated membrane protein)-associated protein A, like [Source:ZFIN;Acc:ZDB-GENE-040718-281]	436819			YES			YES	YES	Plasma Membrane	other
ENSDARG00000070435	vapb	VAMP (vesicle-associated membrane protein)-associated protein B and C [Source:ZFIN;Acc:ZDB-GENE-030131-2348]	323628			YES			YES	YES	Plasma Membrane	other
ENSDARG00000099690	vaspa	vasodilator-stimulated phosphoprotein a [Source:ZFIN;Acc:ZDB-GENE-070424-68]	555805			YES			YES	YES	Plasma Membrane	other
ENSDARG00000044968	vcla	vinculin a [Source:ZFIN;Acc:ZDB-GENE-050506-61]	552980			YES			YES	YES	Plasma Membrane	enzyme
ENSDARG00000036338	vps11	vacuolar protein sorting 11 [Source:ZFIN;Acc:ZDB-GENE-050731-5]	565852			YES			YES	YES	Cytoplasm	transporter
ENSDARG00000017986	vps13d	vacuolar protein sorting 13 homolog D (S. cerevisiae) [Source:ZFIN;Acc:ZDB-GENE-050912-1]	567879			YES			YES	YES	Cytoplasm	other
ENSDARG00000103203	vps28	vacuolar protein sorting 28 (yeast) [Source:ZFIN;Acc:ZDB-GENE-040426-1527]	393562			YES			YES	YES	NA	NA
ENSDARG00000062016	vps51	vacuolar protein sorting 51 homolog (S. cerevisiae) [Source:ZFIN;Acc:ZDB-GENE-030131-6008]	559339			YES			YES	YES	Cytoplasm	other
ENSDARG00000069324	vps53	vacuolar protein sorting 53 homolog (S. cerevisiae) [Source:ZFIN;Acc:ZDB-GENE-041114-199]	492817			YES			YES	YES	Cytoplasm	other
ENSDARG00000092126	vtg5	vitellogenin 5 [Source:ZFIN;Acc:ZDB-GENE-001201-4]	64260			YES			YES	YES	NA	NA
ENSDARG00000039270	vti1b	vesicle transport through interaction with t-SNAREs 1B [Source:ZFIN;Acc:ZDB-GENE-040426-1148]	394011			YES			YES	YES	Plasma Membrane	transporter
ENSDARG00000060349	wasf1	WAS protein family, member 1 [Source:ZFIN;Acc:ZDB-GENE-070705-555]	100001221			YES			YES	YES	NA	NA
ENSDARG00000091457	WASF1 (2 of 2)	WAS protein family, member 1 [Source:HGNC Symbol;Acc:HGNC:12732]	101885310			YES			YES	YES	Other	other
ENSDARG00000014113	wasla	Wiskott-Aldrich syndrome-like a [Source:ZFIN;Acc:ZDB-GENE-070209-220]	100009637			YES			YES	YES	Cytoplasm	other
ENSDARG00000075245	wdr11	WD repeat domain 11 [Source:ZFIN;Acc:ZDB-GENE-081107-28]	558865			YES			YES	YES	Cytoplasm	other
ENSDARG00000074611	wdr37	WD repeat domain 37 [Source:ZFIN;Acc:ZDB-GENE-030131-8101]	558075			YES			YES	YES	Other	other
ENSDARG00000078136	wdr47a	WD repeat domain 47a [Source:ZFIN;Acc:ZDB-GENE-070216-3]	558528			YES			YES	YES	Other	other
ENSDARG00000038543	wdr48	WD repeat domain 48 [Source:ZFIN;Acc:ZDB-GENE-030131-6622]	334682			YES			YES	YES	Cytoplasm	other
ENSDARG00000100274	WDR7	WD repeat domain 7 [Source:HGNC Symbol;Acc:HGNC:13490]	0			YES			YES	YES	Cytoplasm	other
ENSDARG00000088195	wu:fb52c12	wu:fb52c12 [Source:ZFIN;Acc:ZDB-GENE-030131-897]	322178			YES			YES	YES	NA	NA
ENSDARG00000071551	xrcc6	X-ray repair complementing defective repair in Chinese hamster cells 6 [Source:ZFIN;Acc:ZDB-GENE-030131-6420]	334488			YES			YES	YES	Nucleus	enzyme
ENSDARG00000005941	yes1	YES proto-oncogene 1, Src family tyrosine kinase [Source:ZFIN;Acc:ZDB-GENE-050126-1]	407620			YES			YES	YES	Cytoplasm	kinase
ENSDARG00000061692	yjefn3	YjeF N-terminal domain containing 3 [Source:ZFIN;Acc:ZDB-GENE-050208-755]	557840			YES			YES	YES	Cytoplasm	enzyme
ENSDARG00000075192	yme1l1a	YME1-like 1a [Source:ZFIN;Acc:ZDB-GENE-091113-41]	793098			YES			YES	YES	Cytoplasm	peptidase
ENSDARG00000104401	yme1l1b	YME1-like 1b [Source:ZFIN;Acc:ZDB-GENE-070410-25]	557907			YES			YES	YES	Cytoplasm	peptidase
ENSDARG00000055510	ypel3	yippee-like 3 [Source:ZFIN;Acc:ZDB-GENE-030516-4]	368214			YES			YES	YES	Other	other
ENSDARG00000013078	ywhaba	tyrosine 3-monooxygenase/tryptophan 5-monooxygenase activation protein, beta polypeptide a [Source:ZFIN;Acc:ZDB-GENE-030131-6583]	323055			YES			YES	YES	Cytoplasm	transcription regulator
ENSDARG00000040287	ywhabl	tyrosine 3-monooxygenase/tryptophan 5-monooxygenase activation protein, beta polypeptide like [Source:ZFIN;Acc:ZDB-GENE-030131-448]	321729			YES			YES	YES	NA	NA
ENSDARG00000005560	ywhah	tyrosine 3-monooxygenase/tryptophan 5-monooxygenase activation protein, eta polypeptide [Source:ZFIN;Acc:ZDB-GENE-040426-2191]	406443			YES			YES	YES	Cytoplasm	transcription regulator
ENSDARG00000032575	ywhaz	tyrosine 3-monooxygenase/tryptophan 5-monooxygenase activation protein, zeta polypeptide [Source:ZFIN;Acc:ZDB-GENE-030131-8554]	336610			YES			YES	YES	NA	NA
ENSDARG00000027915	zc2hc1a	zinc finger, C2HC-type containing 1A [Source:ZFIN;Acc:ZDB-GENE-030131-3132]	324412			YES			YES	YES	Other	other
ENSDARG00000070441	zdhhc17	zinc finger, DHHC-type containing 17 [Source:ZFIN;Acc:ZDB-GENE-070424-194]	100148543			YES			YES	YES	Cytoplasm	enzyme
ENSDARG00000016263	zdhhc5a	zinc finger, DHHC-type containing 5a [Source:ZFIN;Acc:ZDB-GENE-090312-92]	571795			YES			YES	YES	Nucleus	enzyme
ENSDARG00000086342	zgc:101566	zgc:101566 [Source:ZFIN;Acc:ZDB-GENE-041010-73]	449823			YES			YES	YES	NA	NA
ENSDARG00000071626	zgc:153154	zgc:153154 [Source:ZFIN;Acc:ZDB-GENE-060825-337]	751701			YES			YES	YES	Cytoplasm	enzyme
ENSDARG00000019651	zgc:162239	zgc:162239 [Source:ZFIN;Acc:ZDB-GENE-070424-28]	0			YES			YES	YES	NA	NA
ENSDARG00000017140	zgc:63587	zgc:63587 [Source:ZFIN;Acc:ZDB-GENE-040426-1175]	393431			YES			YES	YES	NA	NA
ENSDARG00000016301	zgc:65894	zgc:65894 [Source:ZFIN;Acc:ZDB-GENE-030131-7741]	335798			YES			YES	YES	NA	NA
ENSDARG00000044874	zgc:92107	zgc:92107 [Source:ZFIN;Acc:ZDB-GENE-041114-4]	492329			YES			YES	YES	NA	NA
ENSDARG00000041060	zgc:92326	zgc:92326 [Source:ZFIN;Acc:ZDB-GENE-040718-159]	327284			YES			YES	YES	Cytoplasm	other
ENSDARG00000061718	znf704	zinc finger protein 704 [Source:ZFIN;Acc:ZDB-GENE-060503-775]	560056			YES			YES	YES	Other	other
ENSDARG00000014717	novel gene	0	0				YES			YES	Cytoplasm	peptidase
ENSDARG00000087599	novel gene	0	567508				YES			YES	NA	NA
ENSDARG00000101726	novel gene	0	0				YES			YES	Other	other
ENSDARG00000077686	aak1b	AP2 associated kinase 1b [Source:ZFIN;Acc:ZDB-GENE-091118-25]	100534954				YES			YES	Cytoplasm	kinase
ENSDARG00000069142	aars	alanyl-tRNA synthetase [Source:ZFIN;Acc:ZDB-GENE-030131-3663]	324940				YES			YES	Cytoplasm	enzyme
ENSDARG00000074041	abca5	ATP-binding cassette, sub-family A (ABC1), member 5 [Source:ZFIN;Acc:ZDB-GENE-050517-5]	100151075				YES			YES	Plasma Membrane	transporter
ENSDARG00000061591	abcb10	ATP-binding cassette, sub-family B (MDR/TAP), member 10 [Source:ZFIN;Acc:ZDB-GENE-040525-2]	100003744				YES			YES	Cytoplasm	transporter
ENSDARG00000071004	abhd12	abhydrolase domain containing 12 [Source:ZFIN;Acc:ZDB-GENE-060929-268]	767657				YES			YES	Other	enzyme
ENSDARG00000058367	abhd14a	abhydrolase domain containing 14A [Source:ZFIN;Acc:ZDB-GENE-040426-2428]	404598				YES			YES	Cytoplasm	enzyme
ENSDARG00000078929	abhd16a	abhydrolase domain containing 16A [Source:ZFIN;Acc:ZDB-GENE-010601-2]	564613				YES			YES	Other	other
ENSDARG00000004687	acaa1	acetyl-CoA acyltransferase 1 [Source:ZFIN;Acc:ZDB-GENE-040704-48]	431754				YES			YES	Cytoplasm	enzyme
ENSDARG00000038881	acaa2	acetyl-CoA acyltransferase 2 [Source:ZFIN;Acc:ZDB-GENE-040426-1996]	406325				YES			YES	Cytoplasm	enzyme
ENSDARG00000099056	ACAA2 (2 of 2)	acetyl-CoA acyltransferase 2 [Source:HGNC Symbol;Acc:HGNC:83]	0				YES			YES	Cytoplasm	enzyme
ENSDARG00000078512	acaca	acetyl-CoA carboxylase alpha [Source:ZFIN;Acc:ZDB-GENE-060526-74]	559403				YES			YES	Cytoplasm	enzyme
ENSDARG00000055620	acad9	acyl-CoA dehydrogenase family, member 9 [Source:ZFIN;Acc:ZDB-GENE-060616-196]	724002				YES			YES	Cytoplasm	enzyme
ENSDARG00000088357	acadl	acyl-CoA dehydrogenase, long chain [Source:ZFIN;Acc:ZDB-GENE-040426-771]	394156				YES			YES	Cytoplasm	enzyme
ENSDARG00000038900	acadm	acyl-CoA dehydrogenase, C-4 to C-12 straight chain [Source:ZFIN;Acc:ZDB-GENE-040426-1945]	406283				YES			YES	Cytoplasm	enzyme
ENSDARG00000076780	acadsb	acyl-CoA dehydrogenase, short/branched chain [Source:ZFIN;Acc:ZDB-GENE-070410-109]	0				YES			YES	Cytoplasm	enzyme
ENSDARG00000016687	acadvl	acyl-CoA dehydrogenase, very long chain [Source:ZFIN;Acc:ZDB-GENE-030131-899]	573723				YES			YES	Cytoplasm	enzyme
ENSDARG00000045888	acat1	acetyl-CoA acetyltransferase 1 [Source:ZFIN;Acc:ZDB-GENE-040808-68]	445290				YES			YES	Cytoplasm	enzyme
ENSDARG00000099079	aclya	ATP citrate lyase a [Source:ZFIN;Acc:ZDB-GENE-031113-1]	436922				YES			YES	Cytoplasm	enzyme
ENSDARG00000007294	aco2	aconitase 2, mitochondrial [Source:ZFIN;Acc:ZDB-GENE-030131-1390]	322670				YES			YES	Cytoplasm	enzyme
ENSDARG00000014727	acox1	acyl-CoA oxidase 1, palmitoyl [Source:ZFIN;Acc:ZDB-GENE-041010-219]	449662				YES			YES	Cytoplasm	enzyme
ENSDARG00000014674	acsl3b	acyl-CoA synthetase long-chain family member 3b [Source:ZFIN;Acc:ZDB-GENE-030131-492]	559656				YES			YES	Cytoplasm	enzyme
ENSDARG00000099648	ACSL6	acyl-CoA synthetase long-chain family member 6 [Source:HGNC Symbol;Acc:HGNC:16496]	0				YES			YES	Cytoplasm	enzyme
ENSDARG00000038432	actr10	actin-related protein 10 homolog (S. cerevisiae) [Source:ZFIN;Acc:ZDB-GENE-040426-768]	393139				YES			YES	Cytoplasm	other
ENSDARG00000061445	adcy6a	adenylate cyclase 6a [Source:ZFIN;Acc:ZDB-GENE-060221-1]	0				YES			YES	Plasma Membrane	enzyme
ENSDARG00000069356	adgrl2a	adhesion G protein-coupled receptor L2a [Source:ZFIN;Acc:ZDB-GENE-000607-49]	57987				YES			YES	Plasma Membrane	G-protein coupled receptor
ENSDARG00000090624	ADGRL3 (2 of 2)	adhesion G protein-coupled receptor L3 [Source:HGNC Symbol;Acc:HGNC:20974]	0				YES			YES	Plasma Membrane	G-protein coupled receptor
ENSDARG00000061121	adgrl3.1	adhesion G protein-coupled receptor L3.1 [Source:ZFIN;Acc:ZDB-GENE-030131-7856]	560631				YES			YES	Plasma Membrane	G-protein coupled receptor
ENSDARG00000104094	adrbk2	adrenergic, beta, receptor kinase 2 [Source:ZFIN;Acc:ZDB-GENE-030616-382]	569403				YES			YES	Cytoplasm	kinase
ENSDARG00000062272	afg3l2	AFG3-like AAA ATPase 2 [Source:ZFIN;Acc:ZDB-GENE-070912-46]	569168				YES			YES	Cytoplasm	peptidase
ENSDARG00000103811	agla	amylo-alpha-1, 6-glucosidase, 4-alpha-glucanotransferase a [Source:ZFIN;Acc:ZDB-GENE-071004-6]	567798				YES			YES	Cytoplasm	enzyme
ENSDARG00000063187	agpat5	1-acylglycerol-3-phosphate O-acyltransferase 5 (lysophosphatidic acid acyltransferase, epsilon) [Source:ZFIN;Acc:ZDB-GENE-060929-914]	767778				YES			YES	Cytoplasm	enzyme
ENSDARG00000058088	aifm1	apoptosis-inducing factor, mitochondrion-associated 1 [Source:ZFIN;Acc:ZDB-GENE-030826-11]	373125				YES			YES	Cytoplasm	enzyme
ENSDARG00000077549	AIFM2	apoptosis-inducing factor, mitochondrion-associated, 2 [Source:HGNC Symbol;Acc:HGNC:21411]	557507				YES			YES	Cytoplasm	enzyme
ENSDARG00000001950	ak1	adenylate kinase 1 [Source:ZFIN;Acc:ZDB-GENE-040822-37]	445486				YES			YES	Cytoplasm	kinase
ENSDARG00000055678	akap12b	A kinase (PRKA) anchor protein 12b [Source:ZFIN;Acc:ZDB-GENE-030131-9753]	567365				YES			YES	Cytoplasm	transporter
ENSDARG00000006062	akap1b	A kinase (PRKA) anchor protein 1b [Source:ZFIN;Acc:ZDB-GENE-030131-6844]	556208				YES			YES	Cytoplasm	other
ENSDARG00000026531	alcama	activated leukocyte cell adhesion molecule a [Source:ZFIN;Acc:ZDB-GENE-990415-30]	30194				YES			YES	Plasma Membrane	other
ENSDARG00000089924	aldh2.1	aldehyde dehydrogenase 2 family (mitochondrial), tandem duplicate 1 [Source:ZFIN;Acc:ZDB-GENE-040426-1262]	393462				YES			YES	Cytoplasm	enzyme
ENSDARG00000029381	aldh3a2b	aldehyde dehydrogenase 3 family, member A2b [Source:ZFIN;Acc:ZDB-GENE-040912-103]	0				YES			YES	Cytoplasm	enzyme
ENSDARG00000038207	aldh4a1	aldehyde dehydrogenase 4 family, member A1 [Source:ZFIN;Acc:ZDB-GENE-040426-1179]	394133				YES			YES	Cytoplasm	enzyme
ENSDARG00000053485	aldh6a1	aldehyde dehydrogenase 6 family, member A1 [Source:ZFIN;Acc:ZDB-GENE-030131-9192]	436647				YES			YES	Cytoplasm	enzyme
ENSDARG00000019702	aldocb	aldolase C, fructose-bisphosphate, b [Source:ZFIN;Acc:ZDB-GENE-030821-1]	369193				YES			YES	NA	NA
ENSDARG00000007663	amph	amphiphysin [Source:ZFIN;Acc:ZDB-GENE-040426-1711]	393804				YES			YES	Plasma Membrane	other
ENSDARG00000059093	ANK1 (1 of 2)	ankyrin 1, erythrocytic [Source:HGNC Symbol;Acc:HGNC:492]	0				YES			YES	Plasma Membrane	other
ENSDARG00000074777	ank1b	ankyrin 1, erythrocytic b [Source:ZFIN;Acc:ZDB-GENE-091113-6]	0				YES			YES	Plasma Membrane	other
ENSDARG00000036809	ANPEP (1 of 5)	alanyl (membrane) aminopeptidase [Source:HGNC Symbol;Acc:HGNC:500]	555478				YES			YES	Plasma Membrane	peptidase
ENSDARG00000077383	anxa11a	annexin A11a [Source:ZFIN;Acc:ZDB-GENE-030707-4]	368215				YES			YES	Nucleus	other
ENSDARG00000002632	anxa11b	annexin A11b [Source:ZFIN;Acc:ZDB-GENE-030707-5]	103908630				YES			YES	Nucleus	other
ENSDARG00000003216	anxa2a	annexin A2a [Source:ZFIN;Acc:ZDB-GENE-030131-4282]	325557				YES			YES	Plasma Membrane	other
ENSDARG00000105296	AP3B2	adaptor-related protein complex 3, beta 2 subunit [Source:HGNC Symbol;Acc:HGNC:567]	100000165				YES			YES	Cytoplasm	transporter
ENSDARG00000071424	ap3d1	adaptor-related protein complex 3, delta 1 subunit [Source:ZFIN;Acc:ZDB-GENE-050208-437]	563359				YES			YES	Cytoplasm	transporter
ENSDARG00000017422	apmap	adipocyte plasma membrane associated protein [Source:ZFIN;Acc:ZDB-GENE-020919-1]	266637				YES			YES	Plasma Membrane	enzyme
ENSDARG00000012076	apoa1a	apolipoprotein A-Ia [Source:ZFIN;Acc:ZDB-GENE-990415-14]	30355				YES			YES	Extracellular Space	transporter
ENSDARG00000101324	apoa1b	apolipoprotein A-Ib [Source:ZFIN;Acc:ZDB-GENE-050302-172]	100101640				YES			YES	Extracellular Space	transporter
ENSDARG00000015866	apoa2	apolipoprotein A-II [Source:ZFIN;Acc:ZDB-GENE-030131-1046]	322327				YES			YES	NA	NA
ENSDARG00000022767	apobb.1	apolipoprotein Bb, tandem duplicate 1 [Source:ZFIN;Acc:ZDB-GENE-030131-9732]	321166				YES			YES	Extracellular Space	transporter
ENSDARG00000075016	apobb.2	apolipoprotein Bb, tandem duplicate 2 [Source:ZFIN;Acc:ZDB-GENE-070705-554]	100330435				YES			YES	Extracellular Space	transporter
ENSDARG00000039374	apool	apolipoprotein O-like [Source:ZFIN;Acc:ZDB-GENE-050327-76]	541537				YES			YES	Extracellular Space	other
ENSDARG00000036998	arf3b	ADP-ribosylation factor 3b [Source:ZFIN;Acc:ZDB-GENE-030616-356]	368822				YES			YES	NA	NA
ENSDARG00000052928	arf6b	ADP-ribosylation factor 6b [Source:ZFIN;Acc:ZDB-GENE-030131-9056]	336063				YES			YES	NA	NA
ENSDARG00000024324	arhgap1	Rho GTPase activating protein 1 [Source:ZFIN;Acc:ZDB-GENE-050417-305]	550478				YES			YES	Cytoplasm	other
ENSDARG00000102424	ARHGAP44 (1 of 2)	Rho GTPase activating protein 44 [Source:HGNC Symbol;Acc:HGNC:29096]	567298				YES			YES	Cytoplasm	other
ENSDARG00000015003	arhgap4b	Rho GTPase activating protein 4b [Source:ZFIN;Acc:ZDB-GENE-090311-38]	561231				YES			YES	NA	NA
ENSDARG00000057995	arl15b	ADP-ribosylation factor-like 15b [Source:ZFIN;Acc:ZDB-GENE-080813-2]	560030				YES			YES	Cytoplasm	other
ENSDARG00000078686	arl8a	ADP-ribosylation factor-like 8A [Source:ZFIN;Acc:ZDB-GENE-030131-5025]	567222				YES			YES	Cytoplasm	enzyme
ENSDARG00000029463	asap1a	ArfGAP with SH3 domain, ankyrin repeat and PH domain 1a [Source:ZFIN;Acc:ZDB-GENE-070912-129]	100170829				YES			YES	Plasma Membrane	other
ENSDARG00000056609	atad1b	ATPase family, AAA domain containing 1b [Source:ZFIN;Acc:ZDB-GENE-030616-44]	368412				YES			YES	Other	enzyme
ENSDARG00000044551	atg9a	ATG9 autophagy related 9 homolog A (S. cerevisiae) [Source:ZFIN;Acc:ZDB-GENE-070209-65]	100009663				YES			YES	Cytoplasm	other
ENSDARG00000060481	atl1	atlastin GTPase 1 [Source:ZFIN;Acc:ZDB-GENE-030131-8003]	571909				YES			YES	Cytoplasm	enzyme
ENSDARG00000002791	atp1a1a.1	ATPase, Na+/K+ transporting, alpha 1a polypeptide, tandem duplicate 1 [Source:ZFIN;Acc:ZDB-GENE-001212-1]	64612				YES			YES	Plasma Membrane	transporter
ENSDARG00000019856	atp1a1b	ATPase, Na+/K+ transporting, alpha 1b polypeptide [Source:ZFIN;Acc:ZDB-GENE-001212-5]	64616				YES			YES	Plasma Membrane	transporter
ENSDARG00000018259	atp1a3a	ATPase, Na+/K+ transporting, alpha 3a polypeptide [Source:ZFIN;Acc:ZDB-GENE-001212-7]	64610				YES			YES	Plasma Membrane	transporter
ENSDARG00000076833	atp1b1b	ATPase, Na+/K+ transporting, beta 1b polypeptide [Source:ZFIN;Acc:ZDB-GENE-001127-4]	64273				YES			YES	Plasma Membrane	transporter
ENSDARG00000099203	atp1b2a	ATPase, Na+/K+ transporting, beta 2a polypeptide [Source:ZFIN;Acc:ZDB-GENE-001127-2]	64269				YES			YES	Plasma Membrane	transporter
ENSDARG00000053262	atp1b4	ATPase, Na+/K+ transporting, beta 4 polypeptide [Source:ZFIN;Acc:ZDB-GENE-070412-1]	100037383				YES			YES	Plasma Membrane	transporter
ENSDARG00000005122	atp2a2b	ATPase, Ca++ transporting, cardiac muscle, slow twitch 2b [Source:ZFIN;Acc:ZDB-GENE-030131-867]	568265				YES			YES	Cytoplasm	transporter
ENSDARG00000012684	atp2b1a	ATPase, Ca++ transporting, plasma membrane 1a [Source:ZFIN;Acc:ZDB-GENE-030925-29]	378746				YES			YES	Plasma Membrane	transporter
ENSDARG00000063433	atp2b2	ATPase, Ca++ transporting, plasma membrane 2 [Source:ZFIN;Acc:ZDB-GENE-061016-1]	557430				YES			YES	Plasma Membrane	transporter
ENSDARG00000043474	atp2b3a	ATPase, Ca++ transporting, plasma membrane 3a [Source:ZFIN;Acc:ZDB-GENE-040718-174]	436745				YES			YES	Plasma Membrane	transporter
ENSDARG00000023445	atp2b3b	ATPase, Ca++ transporting, plasma membrane 3b [Source:ZFIN;Acc:ZDB-GENE-080409-2]	558525				YES			YES	Plasma Membrane	transporter
ENSDARG00000044902	atp2b4	ATPase, Ca++ transporting, plasma membrane 4 [Source:ZFIN;Acc:ZDB-GENE-061027-60]	0				YES			YES	Plasma Membrane	transporter
ENSDARG00000010149	atp5a1	ATP synthase, H+ transporting, mitochondrial F1 complex, alpha subunit 1, cardiac muscle [Source:ZFIN;Acc:ZDB-GENE-060201-1]	553755				YES			YES	Cytoplasm	transporter
ENSDARG00000070083	atp5b	ATP synthase, H+ transporting, mitochondrial F1 complex, beta polypeptide [Source:ZFIN;Acc:ZDB-GENE-030131-124]	554135				YES			YES	Cytoplasm	transporter
ENSDARG00000045514	atp5c1	ATP synthase, H+ transporting, mitochondrial F1 complex, gamma polypeptide 1 [Source:ZFIN;Acc:ZDB-GENE-030131-8901]	336957				YES			YES	Cytoplasm	transporter
ENSDARG00000019404	atp5d	ATP synthase, H+ transporting, mitochondrial F1 complex, delta subunit [Source:ZFIN;Acc:ZDB-GENE-030131-7649]	335709				YES			YES	Cytoplasm	transporter
ENSDARG00000095897	atp5e	ATP synthase, H+ transporting, mitochondrial F1 complex, epsilon subunit [Source:ZFIN;Acc:ZDB-GENE-110411-22]	798291				YES			YES	Cytoplasm	transporter
ENSDARG00000011553	atp5f1	ATP synthase, H+ transporting, mitochondrial Fo complex, subunit B1 [Source:ZFIN;Acc:ZDB-GENE-041010-33]	449787				YES			YES	Cytoplasm	transporter
ENSDARG00000098355	atp5h	ATP synthase, H+ transporting, mitochondrial Fo complex, subunit d [Source:ZFIN;Acc:ZDB-GENE-040426-1658]	393675				YES			YES	Other	other
ENSDARG00000078113	atp5ia	ATP synthase, H+ transporting, mitochondrial Fo complex, subunit Ea [Source:ZFIN;Acc:ZDB-GENE-070928-12]	559659				YES			YES	Cytoplasm	enzyme
ENSDARG00000068940	atp5ib	ATP synthase, H+ transporting, mitochondrial Fo complex, subunit Eb [Source:ZFIN;Acc:ZDB-GENE-051130-1]	767750				YES			YES	Cytoplasm	enzyme
ENSDARG00000014313	atp5j	ATP synthase, H+ transporting, mitochondrial Fo complex, subunit F6 [Source:ZFIN;Acc:ZDB-GENE-040426-2534]	406599				YES			YES	Cytoplasm	transporter
ENSDARG00000011841	atp5l	ATP synthase, H+ transporting, mitochondrial F0 complex, subunit g [Source:ZFIN;Acc:ZDB-GENE-030131-5177]	326977				YES			YES	Cytoplasm	enzyme
ENSDARG00000001788	atp5o	ATP synthase, H+ transporting, mitochondrial F1 complex, O subunit [Source:ZFIN;Acc:ZDB-GENE-050522-147]	335191				YES			YES	Cytoplasm	transporter
ENSDARG00000034534	atp6v1aa	ATPase, H+ transporting, lysosomal, V1 subunit Aa [Source:ZFIN;Acc:ZDB-GENE-040426-1143]	394110				YES			YES	Plasma Membrane	transporter
ENSDARG00000076318	atp6v1ab	ATPase, H+ transporting, lysosomal, V1 subunit Ab [Source:ZFIN;Acc:ZDB-GENE-030131-9529]	337583				YES			YES	Plasma Membrane	transporter
ENSDARG00000035880	atp6v1c1b	ATPase, H+ transporting, lysosomal, V1 subunit C1b [Source:ZFIN;Acc:ZDB-GENE-041010-104]	449655				YES			YES	Cytoplasm	transporter
ENSDARG00000077492	atp8a2	ATPase, aminophospholipid transporter, class I, type 8A, member 2 [Source:ZFIN;Acc:ZDB-GENE-100209-2]	100330943				YES			YES	Plasma Membrane	transporter
ENSDARG00000044092	atpif1b	ATPase inhibitory factor 1b [Source:ZFIN;Acc:ZDB-GENE-050506-113]	558368				YES			YES	Cytoplasm	other
ENSDARG00000097238	ba1l	ba1 globin, like [Source:ZFIN;Acc:ZDB-GENE-040901-4]	30217				YES			YES	Cytoplasm	transporter
ENSDARG00000020895	bag1	BCL2-associated athanogene 1 [Source:ZFIN;Acc:ZDB-GENE-050309-89]	558108				YES			YES	Cytoplasm	other
ENSDARG00000079264	baiap3	BAI1-associated protein 3 [Source:ZFIN;Acc:ZDB-GENE-130530-863]	564728				YES			YES	Extracellular Space	other
ENSDARG00000090190	bcam	basal cell adhesion molecule (Lutheran blood group) [Source:ZFIN;Acc:ZDB-GENE-060929-620]	767689				YES			YES	Plasma Membrane	transmembrane receptor
ENSDARG00000099412	bcan	brevican [Source:ZFIN;Acc:ZDB-GENE-030131-6045]	334113				YES			YES	Extracellular Space	other
ENSDARG00000040555	bckdha	branched chain keto acid dehydrogenase E1, alpha polypeptide [Source:ZFIN;Acc:ZDB-GENE-050522-376]	554124				YES			YES	Cytoplasm	enzyme
ENSDARG00000012295	bcs1l	BC1 (ubiquinol-cytochrome c reductase) synthesis-like [Source:ZFIN;Acc:ZDB-GENE-040426-938]	394157				YES			YES	Cytoplasm	other
ENSDARG00000042114	bin1a	bridging integrator 1a [Source:ZFIN;Acc:ZDB-GENE-070912-715]	0				YES			YES	Nucleus	other
ENSDARG00000056165	C19H6orf136	chromosome 6 open reading frame 136 [Source:HGNC Symbol;Acc:HGNC:21301]	565228				YES			YES	Cytoplasm	other
ENSDARG00000041915	C20H1orf95	chromosome 1 open reading frame 95 [Source:HGNC Symbol;Acc:HGNC:30491]	562918				YES			YES	Other	other
ENSDARG00000071378	C22H19orf70	chromosome 19 open reading frame 70 [Source:HGNC Symbol;Acc:HGNC:33702]	558738				YES			YES	Cytoplasm	other
ENSDARG00000019332	C24H11orf65	chromosome 11 open reading frame 65 [Source:HGNC Symbol;Acc:HGNC:28519]	406306				YES			YES	Other	other
ENSDARG00000020618	C9H21orf33	chromosome 21 open reading frame 33 [Source:HGNC Symbol;Acc:HGNC:1273]	550355				YES			YES	Cytoplasm	other
ENSDARG00000060123	ca16b	carbonic anhydrase XVI b [Source:ZFIN;Acc:ZDB-GENE-080818-1]	569183				YES			YES	Plasma Membrane	phosphatase
ENSDARG00000086931	CABZ01029822.1	Uncharacterized protein [Source:UniProtKB/TrEMBL;Acc:F1QIC8]	0				YES			YES	NA	NA
ENSDARG00000104674	CABZ01075268.1	0	0				YES			YES	NA	NA
ENSDARG00000091618	CABZ01080009.1	Uncharacterized protein [Source:UniProtKB/TrEMBL;Acc:E7FBE5]	0				YES			YES	NA	NA
ENSDARG00000008398	cacna1c	calcium channel, voltage-dependent, L type, alpha 1C subunit [Source:ZFIN;Acc:ZDB-GENE-020129-1]	170581				YES			YES	Plasma Membrane	ion channel
ENSDARG00000041895	cad	carbamoyl-phosphate synthetase 2, aspartate transcarbamylase, and dihydroorotase [Source:ZFIN;Acc:ZDB-GENE-021030-4]	266992				YES			YES	Cytoplasm	enzyme
ENSDARG00000057013	cadm3	cell adhesion molecule 3 [Source:ZFIN;Acc:ZDB-GENE-060512-196]	692273				YES			YES	Plasma Membrane	other
ENSDARG00000040291	cadm4	cell adhesion molecule 4 [Source:ZFIN;Acc:ZDB-GENE-041114-138]	492787				YES			YES	Plasma Membrane	other
ENSDARG00000070567	cadpsb	Ca2+-dependent activator protein for secretion b [Source:ZFIN;Acc:ZDB-GENE-110621-2]	100001129				YES			YES	Plasma Membrane	other
ENSDARG00000011166	cahz	carbonic anhydrase [Source:ZFIN;Acc:ZDB-GENE-980526-39]	30331				YES			YES	Cytoplasm	enzyme
ENSDARG00000005372	camk4	calcium/calmodulin-dependent protein kinase IV [Source:ZFIN;Acc:ZDB-GENE-050417-76]	550270				YES			YES	Nucleus	kinase
ENSDARG00000005141	camkvb	CaM kinase-like vesicle-associated b [Source:ZFIN;Acc:ZDB-GENE-040426-1140]	393422				YES			YES	Other	kinase
ENSDARG00000017841	cand1	cullin-associated and neddylation-dissociated 1 [Source:ZFIN;Acc:ZDB-GENE-040426-2872]	406806				YES			YES	Cytoplasm	transcription regulator
ENSDARG00000016350	cap1	CAP, adenylate cyclase-associated protein 1 (yeast) [Source:ZFIN;Acc:ZDB-GENE-030131-6459]	334527				YES			YES	Plasma Membrane	other
ENSDARG00000104702	cat	catalase [Source:ZFIN;Acc:ZDB-GENE-000210-20]	30068				YES			YES	Cytoplasm	enzyme
ENSDARG00000002880	ccdc132	coiled-coil domain containing 132 [Source:ZFIN;Acc:ZDB-GENE-060503-325]	101883616				YES			YES	Cytoplasm	other
ENSDARG00000057921	ccdc136b	coiled-coil domain containing 136b [Source:ZFIN;Acc:ZDB-GENE-081104-244]	100330186				YES			YES	NA	NA
ENSDARG00000022983	ccdc28a	coiled-coil domain containing 28A [Source:ZFIN;Acc:ZDB-GENE-030131-5007]	326808				YES			YES	Other	other
ENSDARG00000054362	ccdc47	coiled-coil domain containing 47 [Source:ZFIN;Acc:ZDB-GENE-040912-15]	447812				YES			YES	Extracellular Space	other
ENSDARG00000058828	ccdc51	coiled-coil domain containing 51 [Source:ZFIN;Acc:ZDB-GENE-060825-200]	751752				YES			YES	Cytoplasm	other
ENSDARG00000099692	ccnyl1	cyclin Y-like 1 [Source:ZFIN;Acc:ZDB-GENE-060929-732]	767752				YES			YES	Plasma Membrane	other
ENSDARG00000087206	CCT2	chaperonin containing TCP1, subunit 2 (beta) [Source:HGNC Symbol;Acc:HGNC:1615]	0				YES			YES	Cytoplasm	kinase
ENSDARG00000016173	cct3	chaperonin containing TCP1, subunit 3 (gamma) [Source:ZFIN;Acc:ZDB-GENE-020419-5]	192327				YES			YES	Cytoplasm	other
ENSDARG00000013475	cct4	chaperonin containing TCP1, subunit 4 (delta) [Source:ZFIN;Acc:ZDB-GENE-040426-1421]	393555				YES			YES	Cytoplasm	other
ENSDARG00000045399	cct5	chaperonin containing TCP1, subunit 5 (epsilon) [Source:ZFIN;Acc:ZDB-GENE-030131-977]	322258				YES			YES	Cytoplasm	other
ENSDARG00000021252	cct6a	chaperonin containing TCP1, subunit 6A (zeta 1) [Source:ZFIN;Acc:ZDB-GENE-011018-2]	116994				YES			YES	Cytoplasm	transporter
ENSDARG00000007385	cct7	chaperonin containing TCP1, subunit 7 (eta) [Source:ZFIN;Acc:ZDB-GENE-020419-7]	192324				YES			YES	Cytoplasm	other
ENSDARG00000008243	cct8	chaperonin containing TCP1, subunit 8 (theta) [Source:ZFIN;Acc:ZDB-GENE-040426-876]	394037				YES			YES	Cytoplasm	enzyme
ENSDARG00000044573	cdc42	cell division cycle 42 [Source:ZFIN;Acc:ZDB-GENE-030131-8783]	336839				YES			YES	Plasma Membrane	enzyme
ENSDARG00000040158	cdc42l	cell division cycle 42, like [Source:ZFIN;Acc:ZDB-GENE-030131-6069]	793158				YES			YES	NA	NA
ENSDARG00000070686	cdipt	CDP-diacylglycerol--inositol 3-phosphatidyltransferase (phosphatidylinositol synthase) [Source:ZFIN;Acc:ZDB-GENE-040426-2536]	404620				YES			YES	Cytoplasm	enzyme
ENSDARG00000021124	cfl1	cofilin 1 [Source:ZFIN;Acc:ZDB-GENE-030131-215]	321496				YES			YES	Nucleus	other
ENSDARG00000059304	chchd2	coiled-coil-helix-coiled-coil-helix domain containing 2 [Source:ZFIN;Acc:ZDB-GENE-040426-1737]	393740				YES			YES	Cytoplasm	other
ENSDARG00000045978	chchd6b	coiled-coil-helix-coiled-coil-helix domain containing 6b [Source:ZFIN;Acc:ZDB-GENE-041114-95]	492522				YES			YES	Cytoplasm	other
ENSDARG00000052859	chp1	calcineurin-like EF-hand protein 1 [Source:ZFIN;Acc:ZDB-GENE-030131-4086]	325361				YES			YES	Cytoplasm	transporter
ENSDARG00000103672	cirbpa	cold inducible RNA binding protein a [Source:ZFIN;Acc:ZDB-GENE-050417-329]	550495				YES			YES	Cytoplasm	other
ENSDARG00000079516	cisd1	CDGSH iron sulfur domain 1 [Source:ZFIN;Acc:ZDB-GENE-040426-1162]	393577				YES			YES	Cytoplasm	other
ENSDARG00000043257	ckbb	creatine kinase, brain b [Source:ZFIN;Acc:ZDB-GENE-020103-2]	140744				YES			YES	Cytoplasm	kinase
ENSDARG00000043493	cltca	clathrin, heavy chain a (Hc) [Source:ZFIN;Acc:ZDB-GENE-030131-2299]	323579				YES			YES	NA	NA
ENSDARG00000090716	cltcb	clathrin, heavy chain b (Hc) [Source:ZFIN;Acc:ZDB-GENE-050227-12]	503600				YES			YES	Plasma Membrane	other
ENSDARG00000103670	cmc1	C-x(9)-C motif containing 1 [Source:ZFIN;Acc:ZDB-GENE-040426-2626]	0				YES			YES	Cytoplasm	other
ENSDARG00000019924	cmpk	cytidylate kinase [Source:ZFIN;Acc:ZDB-GENE-040426-2113]	406383				YES			YES	Nucleus	kinase
ENSDARG00000099631	cmtm6	CKLF-like MARVEL transmembrane domain containing 6 [Source:ZFIN;Acc:ZDB-GENE-030729-15]	368348				YES			YES	Extracellular Space	cytokine
ENSDARG00000099568	CNNM3	cyclin and CBS domain divalent metal cation transport mediator 3 [Source:HGNC Symbol;Acc:HGNC:104]	100329721				YES			YES	Other	other
ENSDARG00000091683	cnrip1a	cannabinoid receptor interacting protein 1a [Source:ZFIN;Acc:ZDB-GENE-040801-126]	445213				YES			YES	Extracellular Space	other
ENSDARG00000028661	cntfr	ciliary neurotrophic factor receptor [Source:ZFIN;Acc:ZDB-GENE-030616-82]	368438				YES			YES	Plasma Membrane	transmembrane receptor
ENSDARG00000075189	cntnap5b	contactin associated protein-like 5b [Source:ZFIN;Acc:ZDB-GENE-070705-209]	571891				YES			YES	Other	other
ENSDARG00000100585	coa3	cytochrome C oxidase assembly factor 3 [Source:ZFIN;Acc:ZDB-GENE-060810-187]	100141351				YES			YES	Cytoplasm	other
ENSDARG00000019355	coa7	cytochrome c oxidase assembly factor 7 [Source:ZFIN;Acc:ZDB-GENE-041014-16]	555268				YES			YES	Other	other
ENSDARG00000025679	comtb	catechol-O-methyltransferase b [Source:ZFIN;Acc:ZDB-GENE-040724-164]	565370				YES			YES	Cytoplasm	enzyme
ENSDARG00000004173	copa	coatomer protein complex, subunit alpha [Source:ZFIN;Acc:ZDB-GENE-020905-2]	260439				YES			YES	Cytoplasm	transporter
ENSDARG00000026829	cotl1	coactosin-like F-actin binding protein 1 [Source:ZFIN;Acc:ZDB-GENE-030131-8325]	336381				YES			YES	Cytoplasm	other
ENSDARG00000099663	cox5ab	cytochrome c oxidase subunit Vab [Source:ZFIN;Acc:ZDB-GENE-030131-5162]	326962				YES			YES	Cytoplasm	enzyme
ENSDARG00000011208	COX5B (1 of 3)	cytochrome c oxidase subunit Vb [Source:HGNC Symbol;Acc:HGNC:2269]	100002384				YES			YES	Other	other
ENSDARG00000015978	COX5B (2 of 3)	cytochrome c oxidase subunit Vb [Source:HGNC Symbol;Acc:HGNC:2269]	415253				YES			YES	Other	other
ENSDARG00000045230	cox6b1	cytochrome c oxidase subunit VIb polypeptide 1 [Source:ZFIN;Acc:ZDB-GENE-040718-448]	436968				YES			YES	Cytoplasm	enzyme
ENSDARG00000037860	cox6b2	cytochrome c oxidase subunit VIb polypeptide 2 [Source:ZFIN;Acc:ZDB-GENE-040426-1566]	393478				YES			YES	NA	NA
ENSDARG00000104537	cox7c	cytochrome c oxidase, subunit VIIc [Source:ZFIN;Acc:ZDB-GENE-030131-8062]	336118				YES			YES	NA	NA
ENSDARG00000010312	cp	ceruloplasmin [Source:ZFIN;Acc:ZDB-GENE-010522-1]	84702				YES			YES	Extracellular Space	enzyme
ENSDARG00000055874	cpe	carboxypeptidase E [Source:ZFIN;Acc:ZDB-GENE-090313-68]	407979				YES			YES	Cytoplasm	peptidase
ENSDARG00000077736	CPLX1 (2 of 2)	complexin 1 [Source:HGNC Symbol;Acc:HGNC:2309]	563082				YES			YES	Plasma Membrane	transporter
ENSDARG00000075536	cpne1	copine I [Source:ZFIN;Acc:ZDB-GENE-030131-3562]	324841				YES			YES	Nucleus	transporter
ENSDARG00000038618	cpt2	carnitine palmitoyltransferase 2 [Source:ZFIN;Acc:ZDB-GENE-030131-6719]	100005717				YES			YES	Cytoplasm	enzyme
ENSDARG00000045926	crabp1a	cellular retinoic acid binding protein 1a [Source:ZFIN;Acc:ZDB-GENE-020320-3]	171479				YES			YES	Cytoplasm	transporter
ENSDARG00000040248	crata	carnitine O-acetyltransferase a [Source:ZFIN;Acc:ZDB-GENE-040927-17]	449545				YES			YES	Cytoplasm	enzyme
ENSDARG00000016074	cryz	crystallin, zeta (quinone reductase) [Source:ZFIN;Acc:ZDB-GENE-050306-24]	407640				YES			YES	Cytoplasm	enzyme
ENSDARG00000103364	cs	citrate synthase [Source:ZFIN;Acc:ZDB-GENE-030131-1058]	322339				YES			YES	Cytoplasm	enzyme
ENSDARG00000001559	csmd2	CUB and Sushi multiple domains 2 [Source:ZFIN;Acc:ZDB-GENE-030616-39]	565460				YES			YES	Other	other
ENSDARG00000069981	cspg5a	chondroitin sulfate proteoglycan 5a [Source:ZFIN;Acc:ZDB-GENE-080425-4]	558206				YES			YES	Extracellular Space	growth factor
ENSDARG00000045352	cst14a.2	cystatin 14a, tandem duplicate 2 [Source:ZFIN;Acc:ZDB-GENE-040426-1065]	792225				YES			YES	Cytoplasm	other
[truncated: 2,593 more rows]

## Sheet: GO-Slim & Panther Mouse
PANTHER GO-Slim Molecular Function		PANTHER GO-Slim Biological Process		PANTHER Protein Classs
[truncated: 89 more rows]

[truncated: 1 more sheets: GO-Slim & Panther Zebrafish]
