# Supplementary material for: Evolution of complexity in the zebrafish synapse proteome
Source: Nat Commun. 2017 Mar 2;8:14613. doi: 10.1038/ncomms14613 (PMC5337974; doi:10.1038/ncomms14613)
Supplement: Supplementary Data 4 — Mouse and zebrafish Ensembl protein families Sheet#1. Ensemble gene ID, Ensemble Protein Family ID and Ensemble Family Description are given for all SYN and PSD mouse proteins. The count of proteins for each family is also given. Sheet#2. Ensemble ID, Ensemble Protein Family ID and Ensemble Family Description are given for all SYN and PSD zebrafish proteins as well as mouse orthologues to zebrafish proteins. The count of proteins for each family is also given.Sheet#2. Ensemble ID, Ensemble Protein Family ID and Ensemble Family Description are given for all SYN and PSD zebrafish proteins as well as mouse orthologues to zebrafish proteins. The count of proteins for each family is also given. [file ncomms14613-s5.xlsx]

## Sheet: Legend
Supplementary Data 4. Mouse and zebrafish Ensembl protein families
Sheet#1. Ensemble gene ID, Ensemble Protein Family ID and Ensemble Family Description are given for all SYN and PSD mouse proteins. The count of proteins for each family is also given.
Sheet#2. Ensemble ID, Ensemble Protein Family ID and Ensemble Family Description are given for all SYN and PSD zebrafish proteins as well as mouse orthologues to zebrafish proteins. The count of proteins for each family is also given.

## Sheet: Mouse_Families
MOUSE SYN				MOUSE PSD				PROTEINS PER FAMILY
Ensembl Gene ID	Ensembl Protein Family ID(s)	Ensembl Family Description		Ensembl Gene ID	Ensembl Protein Family ID(s)	Ensembl Family Description			SYN		PSD
ENSMUSG00000030802	ENSFM00500000271321	[3 METHYL 2 OXOBUTANOATE DEHYDROGENASE [LIPOAMIDE]] KINASE MITOCHONDRIAL PRECURSOR EC_2.7.11.4 BRANCHED CHAIN ALPHA KETOACID DEHYDROGENASE KINASE BCKD KINASE BCKDHKIN		ENSMUSG00000030802	ENSFM00500000271321	[3 METHYL 2 OXOBUTANOATE DEHYDROGENASE [LIPOAMIDE]] KINASE MITOCHONDRIAL PRECURSOR EC_2.7.11.4 BRANCHED CHAIN ALPHA KETOACID DEHYDROGENASE KINASE BCKD KINASE BCKDHKIN		ENSFM00250000000193	7	ENSFM00250000000193	7
ENSMUSG00000049225	ENSFM00250000002844	[PYRUVATE DEHYDROGENASE [ACETYL TRANSFERRING]] PHOSPHATASE 1 MITOCHONDRIAL PRECURSOR PDP 1 EC_3.1.3.43 PHOSPHATASE 2C PYRUVATE DEHYDROGENASE PHOSPHATASE CATALYTIC SUBUNIT 1 PDPC 1		ENSMUSG00000035232	ENSFM00500000269765	[PYRUVATE DEHYDROGENASE ACETYL TRANSFERRING ] KINASE ISOZYME MITOCHONDRIAL PRECURSOR EC_2.7.11.2 PYRUVATE DEHYDROGENASE KINASE		ENSFM00730001521247	5	ENSFM00260000050333	6
ENSMUSG00000006494	ENSFM00500000269765	[PYRUVATE DEHYDROGENASE ACETYL TRANSFERRING ] KINASE ISOZYME MITOCHONDRIAL PRECURSOR EC_2.7.11.2 PYRUVATE DEHYDROGENASE KINASE		ENSMUSG00000034254	ENSFM00500000270410	1 ACYL SN GLYCEROL 3 PHOSPHATE ACYLTRANSFERASE ALPHA PRECURSOR EC_2.3.1.51 1 ACYLGLYCEROL 3 PHOSPHATE O ACYLTRANSFERASE 1 1 AGP ACYLTRANSFERASE 1 1 AGPAT 1 LYSOPHOSPHATIDIC ACID ACYLTRANSFERASE ALPHA LPAAT ALPHA		ENSFM00250000000643	5	ENSFM00410000138458	5
ENSMUSG00000035232	ENSFM00500000269765	[PYRUVATE DEHYDROGENASE ACETYL TRANSFERRING ] KINASE ISOZYME MITOCHONDRIAL PRECURSOR EC_2.7.11.2 PYRUVATE DEHYDROGENASE KINASE		ENSMUSG00000031467	ENSFM00250000007868	1 ACYL SN GLYCEROL 3 PHOSPHATE ACYLTRANSFERASE EPSILON EC_2.3.1.51 1 ACYLGLYCEROL 3 PHOSPHATE O ACYLTRANSFERASE 5 1 AGP ACYLTRANSFERASE 5 1 AGPAT 5 LYSOPHOSPHATIDIC ACID ACYLTRANSFERASE EPSILON LPAAT EPSILON		ENSFM00410000138458	5	ENSFM00290000065519	5
ENSMUSG00000038967	ENSFM00500000269765	[PYRUVATE DEHYDROGENASE ACETYL TRANSFERRING ] KINASE ISOZYME MITOCHONDRIAL PRECURSOR EC_2.7.11.2 PYRUVATE DEHYDROGENASE KINASE		ENSMUSG00000039943	ENSFM00800002003599	1 PHOSPHATIDYLINOSITOL 4 5 BISPHOSPHATE PHOSPHODIESTERASE BETA 4 EC_3.1.4.11 PHOSPHOINOSITIDE PHOSPHOLIPASE C BETA 4 PHOSPHOLIPASE C BETA 4 PLC BETA 4		ENSFM00260000050443	5	ENSFM00290000065521	5
ENSMUSG00000023827	ENSFM00500000294792	1 3 PHOSPHATE ACYLTRANSFERASE {ECO: |EMBL: 1}		ENSMUSG00000024960	ENSFM00800002003424	1 PHOSPHATIDYLINOSITOL 4 5 BISPHOSPHATE PHOSPHODIESTERASE BETA EC_3.1.4.11 PHOSPHOINOSITIDE PHOSPHOLIPASE C BETA PHOSPHOLIPASE C BETA PLC BETA		ENSFM00290000065519	5	ENSFM00250000000111	4
ENSMUSG00000022707	ENSFM00250000003836	1 4 ALPHA GLUCAN BRANCHING ENZYME EC_2.4.1.18 GLYCOGEN BRANCHING ENZYME		ENSMUSG00000029055	ENSFM00770001847600	1 PHOSPHATIDYLINOSITOL 4 5 BISPHOSPHATE PHOSPHODIESTERASE ETA 2 EC_3.1.4.11 PHOSPHOINOSITIDE PHOSPHOLIPASE C ETA 2 PHOSPHOINOSITIDE PHOSPHOLIPASE C 4 PLC L4 PHOSPHOLIPASE C 4 PHOSPHOLIPASE C ETA 2 PLC ETA2		ENSFM00290000065521	5	ENSFM00390000126303	4
ENSMUSG00000034254	ENSFM00500000270410	1 ACYL SN GLYCEROL 3 PHOSPHATE ACYLTRANSFERASE ALPHA PRECURSOR EC_2.3.1.51 1 ACYLGLYCEROL 3 PHOSPHATE O ACYLTRANSFERASE 1 1 AGP ACYLTRANSFERASE 1 1 AGPAT 1 LYSOPHOSPHATIDIC ACID ACYLTRANSFERASE ALPHA LPAAT ALPHA		ENSMUSG00000028223	ENSFM00500000271494	2 4 DIENOYL COA REDUCTASE MITOCHONDRIAL PRECURSOR EC_1.3.1.34 2 4 DIENOYL COA REDUCTASE [NADPH] 4 ENOYL COA REDUCTASE [NADPH]		ENSFM00780001898335	5	ENSFM00730001521436	4
ENSMUSG00000001211	ENSFM00250000002628	1 ACYL SN GLYCEROL 3 PHOSPHATE ACYLTRANSFERASE DELTA EC_2.3.1.51 1 ACYLGLYCEROL 3 PHOSPHATE O ACYLTRANSFERASE 4 1 AGP ACYLTRANSFERASE 4 1 AGPAT 4 LYSOPHOSPHATIDIC ACID ACYLTRANSFERASE DELTA LPAAT DELTA		ENSMUSG00000032854	ENSFM00730001522351	2 HYDROXYACYLSPHINGOSINE 1 BETA GALACTOSYLTRANSFERASE PRECURSOR EC_2.4.1.45 CERAMIDE UDP GALACTOSYLTRANSFERASE CEREBROSIDE SYNTHASE UDP GALACTOSE CERAMIDE GALACTOSYLTRANSFERASE		ENSFM00250000000331	4	ENSFM00250000000718	4
ENSMUSG00000023827	ENSFM00250000002628	1 ACYL SN GLYCEROL 3 PHOSPHATE ACYLTRANSFERASE DELTA EC_2.3.1.51 1 ACYLGLYCEROL 3 PHOSPHATE O ACYLTRANSFERASE 4 1 AGP ACYLTRANSFERASE 4 1 AGPAT 4 LYSOPHOSPHATIDIC ACID ACYLTRANSFERASE DELTA LPAAT DELTA		ENSMUSG00000020456	ENSFM00750001632363	2 OXOGLUTARATE DEHYDROGENASE MITOCHONDRIAL PRECURSOR 2 OXOGLUTARATE DEHYDROGENASE COMPLEX COMPONENT E1 OGDC E1 ALPHA KETOGLUTARATE DEHYDROGENASE		ENSFM00250000001126	4	ENSFM00250000000275	4
ENSMUSG00000031467	ENSFM00250000007868	1 ACYL SN GLYCEROL 3 PHOSPHATE ACYLTRANSFERASE EPSILON EC_2.3.1.51 1 ACYLGLYCEROL 3 PHOSPHATE O ACYLTRANSFERASE 5 1 AGP ACYLTRANSFERASE 5 1 AGPAT 5 LYSOPHOSPHATIDIC ACID ACYLTRANSFERASE EPSILON LPAAT EPSILON		ENSMUSG00000021913	ENSFM00750001632363	2 OXOGLUTARATE DEHYDROGENASE MITOCHONDRIAL PRECURSOR 2 OXOGLUTARATE DEHYDROGENASE COMPLEX COMPONENT E1 OGDC E1 ALPHA KETOGLUTARATE DEHYDROGENASE		ENSFM00250000000380	4	ENSFM00730001521500	4
ENSMUSG00000039943	ENSFM00800002003599	1 PHOSPHATIDYLINOSITOL 4 5 BISPHOSPHATE PHOSPHODIESTERASE BETA 4 EC_3.1.4.11 PHOSPHOINOSITIDE PHOSPHOLIPASE C BETA 4 PHOSPHOLIPASE C BETA 4 PLC BETA 4		ENSMUSG00000006782	ENSFM00740001589364	2' 3' CYCLIC NUCLEOTIDE 3' PHOSPHODIESTERASE PRECURSOR CNP CNPASE EC_3.1.4.37		ENSFM00390000126303	4	ENSFM00720001492020	4
ENSMUSG00000051177	ENSFM00800002003424	1 PHOSPHATIDYLINOSITOL 4 5 BISPHOSPHATE PHOSPHODIESTERASE BETA EC_3.1.4.11 PHOSPHOINOSITIDE PHOSPHOLIPASE C BETA PHOSPHOLIPASE C BETA PLC BETA		ENSMUSG00000021832	ENSFM00720001492034	26S PROTEASE REGULATORY SUBUNIT 10B 26S PROTEASOME AAA ATPASE SUBUNIT RPT4 PROTEASOME 26S SUBUNIT ATPASE 6 PROTEASOME SUBUNIT P42		ENSFM00730001521436	4	ENSFM00730001521220	4
ENSMUSG00000010660	ENSFM00740001589144	1 PHOSPHATIDYLINOSITOL 4 5 BISPHOSPHATE PHOSPHODIESTERASE DELTA EC_3.1.4.11 PHOSPHOINOSITIDE PHOSPHOLIPASE C DELTA PHOSPHOLIPASE C DELTA PLC DELTA		ENSMUSG00000002102	ENSFM00550000743154	26S PROTEASE REGULATORY SUBUNIT 6A 26S PROTEASOME AAA ATPASE SUBUNIT RPT5 PROTEASOME 26S SUBUNIT ATPASE 3 TAT BINDING TBP		ENSFM00250000000718	4	ENSFM00250000002312	4
ENSMUSG00000029055	ENSFM00770001847600	1 PHOSPHATIDYLINOSITOL 4 5 BISPHOSPHATE PHOSPHODIESTERASE ETA 2 EC_3.1.4.11 PHOSPHOINOSITIDE PHOSPHOLIPASE C ETA 2 PHOSPHOINOSITIDE PHOSPHOLIPASE C 4 PLC L4 PHOSPHOLIPASE C 4 PHOSPHOLIPASE C ETA 2 PLC ETA2		ENSMUSG00000030603	ENSFM00730001521737	26S PROTEASE REGULATORY SUBUNIT 6B 26S PROTEASOME AAA ATPASE SUBUNIT RPT3 PROTEASOME 26S SUBUNIT ATPASE 4		ENSFM00720001492020	4	ENSFM00400000131776	4
ENSMUSG00000027488	ENSFM00250000002085	1 SYNTROPHIN 59 KDA DYSTROPHIN ASSOCIATED A1 COMPONENT 1 SYNTROPHIN		ENSMUSG00000028932	ENSFM00730001521776	26S PROTEASE REGULATORY SUBUNIT 7 26S PROTEASOME AAA ATPASE SUBUNIT RPT1 PROTEASOME 26S SUBUNIT ATPASE 2		ENSFM00250000000545	4	ENSFM00250000000441	4
ENSMUSG00000060429	ENSFM00250000002085	1 SYNTROPHIN 59 KDA DYSTROPHIN ASSOCIATED A1 COMPONENT 1 SYNTROPHIN		ENSMUSG00000020708	ENSFM00730001521682	26S PROTEASE REGULATORY SUBUNIT 8 26S PROTEASOME AAA ATPASE SUBUNIT RPT6 PROTEASOME 26S SUBUNIT ATPASE 5 PROTEASOME SUBUNIT P45 P45/SUG		ENSFM00730001521296	4	ENSFM00270000056424	4
ENSMUSG00000073676	ENSFM00670001235755	10 KDA HEAT SHOCK PROTEIN MITOCHONDRIAL HSP10.10 KDA CHAPERONIN CHAPERONIN 10 CPN10		ENSMUSG00000020720	ENSFM00250000004556	26S PROTEASOME NON ATPASE REGULATORY SUBUNIT 12 26S PROTEASOME REGULATORY SUBUNIT RPN5 26S PROTEASOME REGULATORY SUBUNIT P55		ENSFM00730001521220	4	ENSFM00250000000438	4
ENSMUSG00000036504	ENSFM00670001236604	14 KDA PHOSPHOHISTIDINE PHOSPHATASE EC_3.1.3.- PHOSPHOHISTIDINE PHOSPHATASE 1		ENSMUSG00000025487	ENSFM00780001898464	26S PROTEASOME NON ATPASE REGULATORY SUBUNIT 13 26S PROTEASOME REGULATORY SUBUNIT RPN9 26S PROTEASOME REGULATORY SUBUNIT S11 26S PROTEASOME REGULATORY SUBUNIT P40 5		ENSFM00250000000441	4	ENSFM00730001521354	4
ENSMUSG00000028223	ENSFM00500000271494	2 4 DIENOYL COA REDUCTASE MITOCHONDRIAL PRECURSOR EC_1.3.1.34 2 4 DIENOYL COA REDUCTASE [NADPH] 4 ENOYL COA REDUCTASE [NADPH]		ENSMUSG00000026914	ENSFM00250000004350	26S PROTEASOME NON ATPASE REGULATORY SUBUNIT 14 EC_3.4.19.- 26S PROTEASOME REGULATORY SUBUNIT RPN11		ENSFM00270000056424	4	ENSFM00250000000629	4
ENSMUSG00000001773	ENSFM00730001521644	2 EC_3.4.17.21 GLUTAMATE CARBOXYPEPTIDASE II N ACETYLATED ALPHA LINKED ACIDIC DIPEPTIDASE NAALADASE		ENSMUSG00000017428	ENSFM00250000003951	26S PROTEASOME NON ATPASE REGULATORY SUBUNIT 26S PROTEASOME REGULATORY SUBUNIT RPN6		ENSFM00250000000535	4	ENSFM00740001589095	4
ENSMUSG00000021884	ENSFM00250000003931	2 HYDROXYACYL COA LYASE 1 EC_4.1.-.- 2 HYDROXYPHYTANOYL COA LYASE 2 HPCL PHYTANOYL COA 2 HYDROXYLASE 2		ENSMUSG00000017221	ENSFM00250000003614	26S PROTEASOME NON ATPASE REGULATORY SUBUNIT 3 26S PROTEASOME SUBUNIT 26S PROTEASOME REGULATORY SUBUNIT		ENSFM00390000126295	4	ENSFM00250000000524	4
ENSMUSG00000032854	ENSFM00730001522351	2 HYDROXYACYLSPHINGOSINE 1 BETA GALACTOSYLTRANSFERASE PRECURSOR EC_2.4.1.45 CERAMIDE UDP GALACTOSYLTRANSFERASE CEREBROSIDE SYNTHASE UDP GALACTOSE CERAMIDE GALACTOSYLTRANSFERASE		ENSMUSG00000021737	ENSFM00760001714781	26S PROTEASOME NON ATPASE REGULATORY SUBUNIT 6 26S PROTEASOME REGULATORY SUBUNIT RPN7 26S PROTEASOME REGULATORY SUBUNIT S10 P42A		ENSFM00730001521354	4	ENSFM00250000001418	4
ENSMUSG00000020456	ENSFM00750001632363	2 OXOGLUTARATE DEHYDROGENASE MITOCHONDRIAL PRECURSOR 2 OXOGLUTARATE DEHYDROGENASE COMPLEX COMPONENT E1 OGDC E1 ALPHA KETOGLUTARATE DEHYDROGENASE		ENSMUSG00000039067	ENSFM00250000004823	26S PROTEASOME NON ATPASE REGULATORY SUBUNIT 7 26S PROTEASOME REGULATORY SUBUNIT RPN8		ENSFM00250000000445	4	ENSFM00730001521060	3
ENSMUSG00000021913	ENSFM00750001632363	2 OXOGLUTARATE DEHYDROGENASE MITOCHONDRIAL PRECURSOR 2 OXOGLUTARATE DEHYDROGENASE COMPLEX COMPONENT E1 OGDC E1 ALPHA KETOGLUTARATE DEHYDROGENASE		ENSMUSG00000029623	ENSFM00600000921691	28 KDA HEAT AND ACID STABLE PHOSPHOPROTEIN PDGF ASSOCIATED PAP PDGFA ASSOCIATED 1 PAP1		ENSFM00250000000931	4	ENSFM00250000000459	3
ENSMUSG00000006782	ENSFM00740001589364	2' 3' CYCLIC NUCLEOTIDE 3' PHOSPHODIESTERASE PRECURSOR CNP CNPASE EC_3.1.4.37		ENSMUSG00000034729	ENSFM00250000004828	28S RIBOSOMAL S10 MITOCHONDRIAL MRP S10 S10MT		ENSFM00730001521184	4	ENSFM00250000000681	3
ENSMUSG00000021832	ENSFM00720001492034	26S PROTEASE REGULATORY SUBUNIT 10B 26S PROTEASOME AAA ATPASE SUBUNIT RPT4 PROTEASOME 26S SUBUNIT ATPASE 6 PROTEASOME SUBUNIT P42		ENSMUSG00000035772	ENSFM00250000006868	28S RIBOSOMAL S2 MITOCHONDRIAL MRP S2 S2MT		ENSFM00730001521441	4	ENSFM00250000000604	3
ENSMUSG00000021178	ENSFM00730001521694	26S PROTEASE REGULATORY SUBUNIT 4 26S PROTEASOME AAA ATPASE SUBUNIT RPT2 PROTEASOME 26S SUBUNIT ATPASE 1		ENSMUSG00000054312	ENSFM00670001236631	28S RIBOSOMAL S21 MITOCHONDRIAL MRP S21 S21MT		ENSFM00500000269664	4	ENSFM00730001521507	3
ENSMUSG00000002102	ENSFM00550000743154	26S PROTEASE REGULATORY SUBUNIT 6A 26S PROTEASOME AAA ATPASE SUBUNIT RPT5 PROTEASOME 26S SUBUNIT ATPASE 3 TAT BINDING TBP		ENSMUSG00000032459	ENSFM00250000006229	28S RIBOSOMAL S22 MITOCHONDRIAL MRP S22 S22MT		ENSFM00480000262746	4	ENSFM00250000000737	3
ENSMUSG00000030603	ENSFM00730001521737	26S PROTEASE REGULATORY SUBUNIT 6B 26S PROTEASOME AAA ATPASE SUBUNIT RPT3 PROTEASOME 26S SUBUNIT ATPASE 4		ENSMUSG00000023723	ENSFM00500000272974	28S RIBOSOMAL S23 MITOCHONDRIAL MRP S23 S23MT		ENSFM00740001589070	4	ENSFM00260000050545	3
ENSMUSG00000028932	ENSFM00730001521776	26S PROTEASE REGULATORY SUBUNIT 7 26S PROTEASOME AAA ATPASE SUBUNIT RPT1 PROTEASOME 26S SUBUNIT ATPASE 2		ENSMUSG00000041632	ENSFM00250000006668	28S RIBOSOMAL S27 MITOCHONDRIAL MRP S27 S27MT		ENSFM00650001139994	4	ENSFM00730001521172	3
ENSMUSG00000020708	ENSFM00730001521682	26S PROTEASE REGULATORY SUBUNIT 8 26S PROTEASOME AAA ATPASE SUBUNIT RPT6 PROTEASOME 26S SUBUNIT ATPASE 5 PROTEASOME SUBUNIT P45 P45/SUG		ENSMUSG00000040269	ENSFM00670001236327	28S RIBOSOMAL S28 MITOCHONDRIAL PRECURSOR MRP S28 S28MT		ENSFM00740001589095	4	ENSFM00730001521484	3
ENSMUSG00000026229	ENSFM00250000002209	26S PROTEASOME NON ATPASE REGULATORY SUBUNIT 1 26S PROTEASOME REGULATORY SUBUNIT RPN2 26S PROTEASOME REGULATORY SUBUNIT S1		ENSMUSG00000021731	ENSFM00250000008011	28S RIBOSOMAL S30 MITOCHONDRIAL MRP S30 S30MT		ENSFM00250000000549	4	ENSFM00250000001018	3
ENSMUSG00000020720	ENSFM00250000004556	26S PROTEASOME NON ATPASE REGULATORY SUBUNIT 12 26S PROTEASOME REGULATORY SUBUNIT RPN5 26S PROTEASOME REGULATORY SUBUNIT P55		ENSMUSG00000061474	ENSFM00670001236924	28S RIBOSOMAL S36 MITOCHONDRIAL MRP S36 S36MT		ENSFM00250000000375	4	ENSFM00250000001040	3
ENSMUSG00000025487	ENSFM00780001898464	26S PROTEASOME NON ATPASE REGULATORY SUBUNIT 13 26S PROTEASOME REGULATORY SUBUNIT RPN9 26S PROTEASOME REGULATORY SUBUNIT S11 26S PROTEASOME REGULATORY SUBUNIT P40 5		ENSMUSG00000025260	ENSFM00500000270523	3 HYDROXYACYL COA DEHYDROGENASE TYPE 2 EC_1.1.1.35 17 BETA HYDROXYSTEROID DEHYDROGENASE 10 17 BETA HSD 10 EC_1.1.1.- 51 3 HYDROXY 2 METHYLBUTYRYL COA DEHYDROGENASE EC_1.1.-.- 1 178 3 HYDROXYACYL COA DEHYDROGENASE TYPE II ENDOPLASMIC RETICULUM ASSOCIATED A		ENSFM00250000000757	4	ENSFM00440000236855	3
ENSMUSG00000026914	ENSFM00250000004350	26S PROTEASOME NON ATPASE REGULATORY SUBUNIT 14 EC_3.4.19.- 26S PROTEASOME REGULATORY SUBUNIT RPN11		ENSMUSG00000036880	ENSFM00760001714736	3 KETOACYL COA THIOLASE MITOCHONDRIAL EC_2.3.1.16 ACETYL COA ACYLTRANSFERASE BETA KETOTHIOLASE MITOCHONDRIAL 3 OXOACYL COA THIOLASE		ENSFM00250000001418	4	ENSFM00250000001153	3
ENSMUSG00000017428	ENSFM00250000003951	26S PROTEASOME NON ATPASE REGULATORY SUBUNIT 26S PROTEASOME REGULATORY SUBUNIT RPN6		ENSMUSG00000024122	ENSFM00800002003539	3 PHOSPHOINOSITIDE DEPENDENT KINASE EC_2.7.11.1		ENSFM00500000269765	3	ENSFM00520000517792	3
ENSMUSG00000017221	ENSFM00250000003614	26S PROTEASOME NON ATPASE REGULATORY SUBUNIT 3 26S PROTEASOME SUBUNIT 26S PROTEASOME REGULATORY SUBUNIT		ENSMUSG00000024902	ENSFM00500000272206	39S RIBOSOMAL L11 MITOCHONDRIAL PRECURSOR L11MT MRP L11		ENSFM00730001521060	3	ENSFM00740001589124	3
ENSMUSG00000005625	ENSFM00810002040686	26S PROTEASOME NON ATPASE REGULATORY SUBUNIT 4 26S PROTEASOME REGULATORY SUBUNIT RPN10 26S PROTEASOME REGULATORY SUBUNIT S5A MULTIUBIQUITIN CHAIN BINDING		ENSMUSG00000025792	ENSFM00760001714704	39S RIBOSOMAL L12 MITOCHONDRIAL PRECURSOR L12MT MRP L12		ENSFM00740001589092	3	ENSFM00250000000588	3
ENSMUSG00000026869	ENSFM00250000006842	26S PROTEASOME NON ATPASE REGULATORY SUBUNIT 5 26S PROTEASE SUBUNIT S5 BASIC 26S PROTEASOME SUBUNIT S5B		ENSMUSG00000039640	ENSFM00760001714704	39S RIBOSOMAL L12 MITOCHONDRIAL PRECURSOR L12MT MRP L12		ENSFM00730001521124	3	ENSFM00250000000920	3
ENSMUSG00000021737	ENSFM00760001714781	26S PROTEASOME NON ATPASE REGULATORY SUBUNIT 6 26S PROTEASOME REGULATORY SUBUNIT RPN7 26S PROTEASOME REGULATORY SUBUNIT S10 P42A		ENSMUSG00000023939	ENSFM00500000273213	39S RIBOSOMAL L14 MITOCHONDRIAL PRECURSOR L14MT MRP L14 39S RIBOSOMAL L32 MITOCHONDRIAL L32MT MRP L32		ENSFM00250000000617	3	ENSFM00800002003385	3
ENSMUSG00000039067	ENSFM00250000004823	26S PROTEASOME NON ATPASE REGULATORY SUBUNIT 7 26S PROTEASOME REGULATORY SUBUNIT RPN8		ENSMUSG00000020514	ENSFM00250000005774	39S RIBOSOMAL L22 MITOCHONDRIAL PRECURSOR L22MT MRP L22		ENSFM00250000000604	3	ENSFM00400000131718	3
ENSMUSG00000006998	ENSFM00250000002637	26S PROTEASOME REGULATORY SUBUNIT RPN1 REGULATORY 26S PROTEASOME SUBUNIT		ENSMUSG00000037772	ENSFM00500000273802	39S RIBOSOMAL L23 MITOCHONDRIAL L23MT MRP L23 L23 MITOCHONDRIAL RELATED		ENSFM00250000001585	3	ENSFM00720001492013	3
ENSMUSG00000029623	ENSFM00600000921691	28 KDA HEAT AND ACID STABLE PHOSPHOPROTEIN PDGF ASSOCIATED PAP PDGFA ASSOCIATED 1 PAP1		ENSMUSG00000022706	ENSFM00500000274041	39S RIBOSOMAL L40 MITOCHONDRIAL PRECURSOR L40MT MRP L40 NUCLEAR LOCALIZATION SIGNAL CONTAINING DELETED IN VELOCARDIOFACIAL SYNDROME		ENSFM00250000001436	3	ENSFM00250000000545	3
ENSMUSG00000034729	ENSFM00250000004828	28S RIBOSOMAL S10 MITOCHONDRIAL MRP S10 S10MT		ENSMUSG00000025208	ENSFM00250000003611	39S RIBOSOMAL L43 MITOCHONDRIAL PRECURSOR L43MT MRP L43 MITOCHONDRIAL RIBOSOMAL BMRP36A		ENSFM00740001589079	3	ENSFM00730001521103	3
ENSMUSG00000054312	ENSFM00670001236631	28S RIBOSOMAL S21 MITOCHONDRIAL MRP S21 S21MT		ENSMUSG00000044018	ENSFM00250000009476	39S RIBOSOMAL L50 MITOCHONDRIAL L50MT MRP L50		ENSFM00730001521507	3	ENSFM00270000056431	3
ENSMUSG00000032459	ENSFM00250000006229	28S RIBOSOMAL S22 MITOCHONDRIAL MRP S22 S22MT		ENSMUSG00000030037	ENSFM00500000276686	39S RIBOSOMAL L53 MITOCHONDRIAL PRECURSOR L53MT MRP L53		ENSFM00250000000737	3	ENSFM00250000001140	3
ENSMUSG00000023723	ENSFM00500000272974	28S RIBOSOMAL S23 MITOCHONDRIAL MRP S23 S23MT		ENSMUSG00000008683	ENSFM00250000002123	40S RIBOSOMAL		ENSFM00250000000861	3	ENSFM00730001521886	3
ENSMUSG00000037740	ENSFM00500000275166	28S RIBOSOMAL S26 MITOCHONDRIAL PRECURSOR MRP S26 S26MT		ENSMUSG00000052146	ENSFM00670001235534	40S RIBOSOMAL S10		ENSFM00260000050545	3	ENSFM00250000001463	3
ENSMUSG00000041632	ENSFM00250000006668	28S RIBOSOMAL S27 MITOCHONDRIAL MRP S27 S27MT		ENSMUSG00000003429	ENSFM00800002003484	40S RIBOSOMAL S11		ENSFM00260000050333	3	ENSFM00250000001480	3
ENSMUSG00000040269	ENSFM00670001236327	28S RIBOSOMAL S28 MITOCHONDRIAL PRECURSOR MRP S28 S28MT		ENSMUSG00000067038	ENSFM00500000270361	40S RIBOSOMAL S12		ENSFM00730001521484	3	ENSFM00250000001356	3
ENSMUSG00000040112	ENSFM00250000004577	28S RIBOSOMAL S35 MITOCHONDRIAL PRECURSOR MRP S35 S35MT 28S RIBOSOMAL S28 MITOCHONDRIAL MRP S28 S28MT		ENSMUSG00000090862	ENSFM00250000003348	40S RIBOSOMAL S13		ENSFM00500000270025	3	ENSFM00520000517802	3
ENSMUSG00000061474	ENSFM00670001236924	28S RIBOSOMAL S36 MITOCHONDRIAL MRP S36 S36MT		ENSMUSG00000024608	ENSFM00250000003648	40S RIBOSOMAL S14		ENSFM00730001521292	3	ENSFM00260000050335	3
ENSMUSG00000031168	ENSFM00500000272667	3 BETA HYDROXYSTEROID DELTA 8 DELTA 7 ISOMERASE EC_5.3.3.5 CHOLESTENOL DELTA ISOMERASE DELTA 8 DELTA 7 STEROL ISOMERASE D8 D7 STEROL ISOMERASE EMOPAMIL BINDING		ENSMUSG00000063457	ENSFM00250000003189	40S RIBOSOMAL S15		ENSFM00730001521185	3	ENSFM00250000000425	3
ENSMUSG00000021670	ENSFM00770001847546	3 HYDROXY 3 METHYLGLUTARYL COENZYME A REDUCTASE HMG COA REDUCTASE EC_1.1.1.34		ENSMUSG00000037563	ENSFM00250000002859	40S RIBOSOMAL S16		ENSFM00250000000275	3	ENSFM00260000050328	3
ENSMUSG00000025260	ENSFM00500000270523	3 HYDROXYACYL COA DEHYDROGENASE TYPE 2 EC_1.1.1.35 17 BETA HYDROXYSTEROID DEHYDROGENASE 10 17 BETA HSD 10 EC_1.1.1.- 51 3 HYDROXY 2 METHYLBUTYRYL COA DEHYDROGENASE EC_1.1.-.- 1 178 3 HYDROXYACYL COA DEHYDROGENASE TYPE II ENDOPLASMIC RETICULUM ASSOCIATED A		ENSMUSG00000061787	ENSFM00780001898364	40S RIBOSOMAL S17		ENSFM00760001714614	3	ENSFM00260000050443	3
ENSMUSG00000029776	ENSFM00780001898427	3 HYDROXYISOBUTYRATE DEHYDROGENASE MITOCHONDRIAL HIBADH EC_1.1.1.31		ENSMUSG00000069117	ENSFM00250000002236	40S RIBOSOMAL S18		ENSFM00520000517792	3	ENSFM00260000050595	3
ENSMUSG00000041426	ENSFM00790001963058	3 HYDROXYISOBUTYRYL COA HYDROLASE MITOCHONDRIAL PRECURSOR EC_3.1.2.4 3 HYDROXYISOBUTYRYL COENZYME A HYDROLASE HIB COA HYDROLASE HIBYL COA H		ENSMUSG00000040952	ENSFM00670001235598	40S RIBOSOMAL S19		ENSFM00250000001339	3	ENSFM00250000000552	3
ENSMUSG00000036880	ENSFM00760001714736	3 KETOACYL COA THIOLASE MITOCHONDRIAL EC_2.3.1.16 ACETYL COA ACYLTRANSFERASE BETA KETOTHIOLASE MITOCHONDRIAL 3 OXOACYL COA THIOLASE		ENSMUSG00000066487	ENSFM00250000000709	40S RIBOSOMAL S2		ENSFM00250000000766	3	ENSFM00250000000328	3
ENSMUSG00000036138	ENSFM00500000269858	3 KETOACYL COA THIOLASE PEROXISOMAL PRECURSOR EC_2.3.1.16 ACETYL COA ACYLTRANSFERASE BETA KETOTHIOLASE PEROXISOMAL 3 OXOACYL COA THIOLASE		ENSMUSG00000028234	ENSFM00670001235553	40S RIBOSOMAL S20		ENSFM00250000000588	3	ENSFM00250000000942	3
ENSMUSG00000024122	ENSFM00800002003539	3 PHOSPHOINOSITIDE DEPENDENT KINASE EC_2.7.11.1		ENSMUSG00000049517	ENSFM00250000002784	40S RIBOSOMAL S23		ENSFM00800002003375	3	ENSFM00250000000867	3
ENSMUSG00000026617	ENSFM00250000005952	3' 2' 5' BISPHOSPHATE NUCLEOTIDASE 1 EC_3.1.3.7 BISPHOSPHATE 3' NUCLEOTIDASE 1 PAP INOSITOL 1 4 PHOSPHATASE PIP		ENSMUSG00000025290	ENSFM00500000270090	40S RIBOSOMAL S24		ENSFM00250000000920	3	ENSFM00250000000518	3
ENSMUSG00000024902	ENSFM00500000272206	39S RIBOSOMAL L11 MITOCHONDRIAL PRECURSOR L11MT MRP L11		ENSMUSG00000009927	ENSFM00670001235896	40S RIBOSOMAL S25		ENSFM00800002003385	3	ENSFM00320000100099	3
ENSMUSG00000025792	ENSFM00760001714704	39S RIBOSOMAL L12 MITOCHONDRIAL PRECURSOR L12MT MRP L12		ENSMUSG00000059775	ENSFM00670001235586	40S RIBOSOMAL S26		ENSFM00400000131718	3	ENSFM00250000000671	3
ENSMUSG00000039640	ENSFM00760001714704	39S RIBOSOMAL L12 MITOCHONDRIAL PRECURSOR L12MT MRP L12		ENSMUSG00000036781	ENSFM00670001235597	40S RIBOSOMAL S27		ENSFM00730001521500	3	ENSFM00250000000747	3
ENSMUSG00000020514	ENSFM00250000005774	39S RIBOSOMAL L22 MITOCHONDRIAL PRECURSOR L22MT MRP L22		ENSMUSG00000050621	ENSFM00670001235597	40S RIBOSOMAL S27		ENSFM00730001521103	3	ENSFM00300000079128	3
ENSMUSG00000037772	ENSFM00500000273802	39S RIBOSOMAL L23 MITOCHONDRIAL L23MT MRP L23 L23 MITOCHONDRIAL RELATED		ENSMUSG00000036781	ENSFM00570000892970	40S RIBOSOMAL S27 {ECO: |RULEBASE: }		ENSFM00270000056431	3	ENSFM00740001589308	3
ENSMUSG00000028622	ENSFM00250000006448	39S RIBOSOMAL L37 MITOCHONDRIAL PRECURSOR L37MT MRP L37		ENSMUSG00000030744	ENSFM00250000001742	40S RIBOSOMAL S3 EC_4.2.99.18 {ECO: |UNIPROTKB: }		ENSFM00250000001140	3	ENSFM00570000851039	3
ENSMUSG00000022889	ENSFM00250000006573	39S RIBOSOMAL L39 MITOCHONDRIAL MRP L39		ENSMUSG00000028081	ENSFM00250000001462	40S RIBOSOMAL S3A {ECO: |HAMAP RULE: }		ENSFM00250000000547	3	ENSFM00780001898335	3
ENSMUSG00000022706	ENSFM00500000274041	39S RIBOSOMAL L40 MITOCHONDRIAL PRECURSOR L40MT MRP L40 NUCLEAR LOCALIZATION SIGNAL CONTAINING DELETED IN VELOCARDIOFACIAL SYNDROME		ENSMUSG00000031320	ENSFM00250000001458	40S RIBOSOMAL S4		ENSFM00250000001463	3	ENSFM00250000000610	3
ENSMUSG00000025208	ENSFM00250000003611	39S RIBOSOMAL L43 MITOCHONDRIAL PRECURSOR L43MT MRP L43 MITOCHONDRIAL RIBOSOMAL BMRP36A		ENSMUSG00000012848	ENSFM00250000003056	40S RIBOSOMAL S5[CONTAINS 40S RIBOSOMAL S5 N TERMINALLY PROCESSED]		ENSFM00250000001480	3	ENSFM00730001521186	3
ENSMUSG00000030612	ENSFM00250000006279	39S RIBOSOMAL L46 MITOCHONDRIAL PRECURSOR L46MT MRP L46		ENSMUSG00000028495	ENSFM00250000001600	40S RIBOSOMAL S6		ENSFM00250000001466	3	ENSFM00770001847543	3
ENSMUSG00000030706	ENSFM00250000019723	39S RIBOSOMAL L48 MITOCHONDRIAL {ECO: |ENSEMBL: }RIKEN N19 {ECO: |EMBL: 1}		ENSMUSG00000044424	ENSFM00250000002224	40S RIBOSOMAL S7		ENSFM00520000517802	3	ENSFM00730001521184	3
ENSMUSG00000030706	ENSFM00250000005488	39S RIBOSOMAL L48 MITOCHONDRIAL PRECURSOR L48MT MRP L48		ENSMUSG00000047675	ENSFM00800002003452	40S RIBOSOMAL S8		ENSFM00260000050335	3	ENSFM00480000262761	3
ENSMUSG00000007338	ENSFM00500000273530	39S RIBOSOMAL L49 MITOCHONDRIAL L49MT MRP L49		ENSMUSG00000006333	ENSFM00250000003284	40S RIBOSOMAL S9		ENSFM00670001235340	3	ENSFM00250000001205	3
ENSMUSG00000030037	ENSFM00500000276686	39S RIBOSOMAL L53 MITOCHONDRIAL PRECURSOR L53MT MRP L53		ENSMUSG00000032420	ENSFM00250000001233	5' NUCLEOTIDASE PRECURSOR 5' NT EC_3.1.3.5 ECTO 5' NUCLEOTIDASE		ENSFM00260000050328	3	ENSFM00350000105408	3
ENSMUSG00000057880	ENSFM00810002040728	4 AMINOBUTYRATE AMINOTRANSFERASE MITOCHONDRIAL PRECURSOR EC_2.6.1.19 S 3 AMINO 2 METHYLPROPIONATE TRANSAMINASE EC_2.6.1.- 22 GABA AMINOTRANSFERASE GABA AT GAMMA AMINO N BUTYRATE TRANSAMINASE GABA TRANSAMINASE GABA T L AIBAT		ENSMUSG00000031012	ENSFM00730001521718	55 KDA ERYTHROCYTE MEMBRANE P55 MEMBRANE PROTEIN PALMITOYLATED 1		ENSFM00250000002312	3	ENSFM00730001521739	3
ENSMUSG00000026687	ENSFM00730001521985	4 TRIMETHYLAMINOBUTYRALDEHYDE DEHYDROGENASE TMABADH EC_1.2.1.47 ALDEHYDE DEHYDROGENASE FAMILY 9 MEMBER A1 EC_1.2.1.- 3		ENSMUSG00000031402	ENSFM00730001521718	55 KDA ERYTHROCYTE MEMBRANE P55 MEMBRANE PROTEIN PALMITOYLATED 1		ENSFM00260000050595	3	ENSFM00420000140518	3
ENSMUSG00000008683	ENSFM00250000002123	40S RIBOSOMAL		ENSMUSG00000063696	ENSFM00250000001360	60S ACIDIC RIBOSOMAL P0 60S RIBOSOMAL L10E		ENSFM00500000269666	3	ENSFM00730001521477	3
ENSMUSG00000052146	ENSFM00670001235534	40S RIBOSOMAL S10		ENSMUSG00000067274	ENSFM00250000001360	60S ACIDIC RIBOSOMAL P0 60S RIBOSOMAL L10E		ENSFM00250000000328	3	ENSFM00250000001473	3
ENSMUSG00000003429	ENSFM00800002003484	40S RIBOSOMAL S11		ENSMUSG00000007892	ENSFM00810002041089	60S ACIDIC RIBOSOMAL P1		ENSFM00250000000938	3	ENSFM00250000000771	3
ENSMUSG00000067038	ENSFM00500000270361	40S RIBOSOMAL S12		ENSMUSG00000025508	ENSFM00600000922276	60S ACIDIC RIBOSOMAL P2		ENSFM00250000000942	3	ENSFM00250000000757	3
ENSMUSG00000090862	ENSFM00250000003348	40S RIBOSOMAL S13		ENSMUSG00000003970	ENSFM00250000002389	60S RIBOSOMAL		ENSFM00250000000867	3	ENSFM00250000002171	3
ENSMUSG00000024608	ENSFM00250000003648	40S RIBOSOMAL S14		ENSMUSG00000058546	ENSFM00670001235314	60S RIBOSOMAL		ENSFM00250000000517	3	ENSFM00500000269813	3
ENSMUSG00000063457	ENSFM00250000003189	40S RIBOSOMAL S15		ENSMUSG00000058443	ENSFM00800002003415	60S RIBOSOMAL L10		ENSFM00250000000909	3	ENSFM00250000000217	3
ENSMUSG00000037563	ENSFM00250000002859	40S RIBOSOMAL S16		ENSMUSG00000037805	ENSFM00790001962982	60S RIBOSOMAL L10A		ENSFM00250000000438	3	ENSFM00730001521177	3
ENSMUSG00000061787	ENSFM00780001898364	40S RIBOSOMAL S17		ENSMUSG00000058064	ENSFM00250000002087	60S RIBOSOMAL L11		ENSFM00250000000979	3	ENSFM00250000000599	3
ENSMUSG00000069117	ENSFM00250000002236	40S RIBOSOMAL S18		ENSMUSG00000059291	ENSFM00250000002087	60S RIBOSOMAL L11		ENSFM00740001589096	3	ENSFM00730001521291	3
ENSMUSG00000040952	ENSFM00670001235598	40S RIBOSOMAL S19		ENSMUSG00000038900	ENSFM00250000002131	60S RIBOSOMAL L12		ENSFM00380000124679	3	ENSFM00250000001189	3
ENSMUSG00000066487	ENSFM00250000000709	40S RIBOSOMAL S2		ENSMUSG00000000740	ENSFM00500000270284	60S RIBOSOMAL L13		ENSFM00320000100099	3	ENSFM00250000002019	3
ENSMUSG00000028234	ENSFM00670001235553	40S RIBOSOMAL S20		ENSMUSG00000074129	ENSFM00790001962987	60S RIBOSOMAL L13A		ENSFM00250000000895	3	ENSFM00250000001269	3
ENSMUSG00000025290	ENSFM00500000270090	40S RIBOSOMAL S24		ENSMUSG00000025794	ENSFM00500000270978	60S RIBOSOMAL L14		ENSFM00250000000671	3	ENSFM00750001632363	2
ENSMUSG00000009927	ENSFM00670001235896	40S RIBOSOMAL S25		ENSMUSG00000057262	ENSFM00250000001504	60S RIBOSOMAL L15		ENSFM00250000001069	3	ENSFM00760001714704	2
ENSMUSG00000059775	ENSFM00670001235586	40S RIBOSOMAL S26		ENSMUSG00000062328	ENSFM00250000001117	60S RIBOSOMAL L17		ENSFM00730001521329	3	ENSFM00670001235597	2
ENSMUSG00000050621	ENSFM00670001235597	40S RIBOSOMAL S27		ENSMUSG00000059070	ENSFM00810002040668	60S RIBOSOMAL L18		ENSFM00250000000747	3	ENSFM00730001521718	2
ENSMUSG00000030744	ENSFM00250000001742	40S RIBOSOMAL S3 EC_4.2.99.18 {ECO: |UNIPROTKB: }		ENSMUSG00000045128	ENSFM00760001714679	60S RIBOSOMAL L18A		ENSFM00300000079128	3	ENSFM00250000001360	2
ENSMUSG00000028081	ENSFM00250000001462	40S RIBOSOMAL S3A {ECO: |HAMAP RULE: }		ENSMUSG00000017404	ENSFM00250000001949	60S RIBOSOMAL L19		ENSFM00740001589308	3	ENSFM00250000002087	2
ENSMUSG00000012848	ENSFM00250000003056	40S RIBOSOMAL S5[CONTAINS 40S RIBOSOMAL S5 N TERMINALLY PROCESSED]		ENSMUSG00000041453	ENSFM00250000000614	60S RIBOSOMAL L21		ENSFM00570000851039	3	ENSFM00740001589417	2
ENSMUSG00000028495	ENSFM00250000001600	40S RIBOSOMAL S6		ENSMUSG00000028936	ENSFM00600000921476	60S RIBOSOMAL L22		ENSFM00250000000610	3	ENSFM00250000000845	2
ENSMUSG00000044424	ENSFM00250000002224	40S RIBOSOMAL S7		ENSMUSG00000039221	ENSFM00600000921635	60S RIBOSOMAL L22 1		ENSFM00730001521569	3	ENSFM00730001521541	2
ENSMUSG00000047675	ENSFM00800002003452	40S RIBOSOMAL S8		ENSMUSG00000071415	ENSFM00250000003000	60S RIBOSOMAL L23		ENSFM00730001521186	3	ENSFM00800002003421	2
ENSMUSG00000006333	ENSFM00250000003284	40S RIBOSOMAL S9		ENSMUSG00000098274	ENSFM00670001235623	60S RIBOSOMAL L24		ENSFM00770001847543	3	ENSFM00780001898384	2
ENSMUSG00000032518	ENSFM00250000001034	40S RIBOSOMAL SA {ECO: |HAMAP RULE: } {ECO: |HAMAP RULE: }		ENSMUSG00000060938	ENSFM00500000270069	60S RIBOSOMAL L26		ENSFM00500000269759	3	ENSFM00730001521247	2
ENSMUSG00000010095	ENSFM00250000004066	4F2 CELL SURFACE ANTIGEN HEAVY CHAIN 4F2HC SOLUTE CARRIER FAMILY 3 MEMBER 2 CD98 ANTIGEN		ENSMUSG00000073640	ENSFM00670001235486	60S RIBOSOMAL L27		ENSFM00800002003504	3	ENSFM00500000270040	2
ENSMUSG00000049511	ENSFM00800002003603	5 HYDROXYTRYPTAMINE RECEPTOR 1B 5 HT 1B 5 HT1B SEROTONIN RECEPTOR 1B		ENSMUSG00000046364	ENSFM00780001898350	60S RIBOSOMAL L27A		ENSFM00740001589097	3	ENSFM00740001589162	2
ENSMUSG00000020736	ENSFM00250000006985	5' 3' DEOXYRIBONUCLEOTIDASE CYTOSOLIC TYPE EC_3.1.3.- CYTOSOLIC 5' 3' PYRIMIDINE NUCLEOTIDASE DEOXY 5' NUCLEOTIDASE 1 DNT 1		ENSMUSG00000030432	ENSFM00500000271918	60S RIBOSOMAL L28		ENSFM00740001589127	3	ENSFM00730001521124	2
ENSMUSG00000032615	ENSFM00250000006985	5' 3' DEOXYRIBONUCLEOTIDASE CYTOSOLIC TYPE EC_3.1.3.- CYTOSOLIC 5' 3' PYRIMIDINE NUCLEOTIDASE DEOXY 5' NUCLEOTIDASE 1 DNT 1		ENSMUSG00000048758	ENSFM00600000921342	60S RIBOSOMAL L29		ENSFM00730001521171	3	ENSFM00250000002206	2
ENSMUSG00000050697	ENSFM00760001714720	5' AMP ACTIVATED KINASE CATALYTIC SUBUNIT ALPHA 1 AMPK SUBUNIT ALPHA 1 EC_2.7.11.1 ACETYL COA CARBOXYLASE KINASE ACACA KINASE EC_2.7.11.- 27 HYDROXYMETHYLGLUTARYL COA REDUCTASE KINASE HMGCR KINASE EC_2.7.-.- 11 31 TAU KINASE PRKAA1 EC 2.7.11.26		ENSMUSG00000060036	ENSFM00810002040577	60S RIBOSOMAL L3		ENSFM00250000000629	3	ENSFM00250000000816	2
ENSMUSG00000028944	ENSFM00250000001075	5' AMP ACTIVATED KINASE SUBUNIT GAMMA AMPK AMPK SUBUNIT GAMMA		ENSMUSG00000058600	ENSFM00670001235478	60S RIBOSOMAL L30		ENSFM00500000269689	3	ENSFM00250000000672	2
ENSMUSG00000067713	ENSFM00250000001075	5' AMP ACTIVATED KINASE SUBUNIT GAMMA AMPK AMPK SUBUNIT GAMMA		ENSMUSG00000073702	ENSFM00670001235422	60S RIBOSOMAL L31		ENSFM00670001235365	3	ENSFM00440000236866	2
ENSMUSG00000054027	ENSFM00250000001969	5' NUCLEOTIDASE DOMAIN CONTAINING EC_3.1.3.-		ENSMUSG00000057841	ENSFM00500000270098	60S RIBOSOMAL L32		ENSFM00350000105408	3	ENSFM00250000000130	2
ENSMUSG00000032420	ENSFM00250000001233	5' NUCLEOTIDASE PRECURSOR 5' NT EC_3.1.3.5 ECTO 5' NUCLEOTIDASE		ENSMUSG00000062006	ENSFM00500000271952	60S RIBOSOMAL L34		ENSFM00670001235536	3	ENSFM00770001847533	2
ENSMUSG00000031402	ENSFM00730001521718	55 KDA ERYTHROCYTE MEMBRANE P55 MEMBRANE PROTEIN PALMITOYLATED 1		ENSMUSG00000078193	ENSFM00500000271690	60S RIBOSOMAL L35		ENSFM00250000000621	3	ENSFM00500000269628	2
ENSMUSG00000028961	ENSFM00540000717911	6 PHOSPHOGLUCONATE DEHYDROGENASE DECARBOXYLATING EC_1.1.1.44		ENSMUSG00000060636	ENSFM00500000271015	60S RIBOSOMAL L35A		ENSFM00760001714676	3	ENSFM00760001714601	2
ENSMUSG00000031807	ENSFM00500000272386	6 PHOSPHOGLUCONOLACTONASE 6PGL EC_3.1.1.31		ENSMUSG00000057863	ENSFM00670001235763	60S RIBOSOMAL L36		ENSFM00420000140518	3	ENSFM00430000230089	2
ENSMUSG00000025980	ENSFM00760001714648	60 KDA HEAT SHOCK PROTEIN MITOCHONDRIAL 60 KDA CHAPERONIN CHAPERONIN 60 CPN60 HEAT SHOCK 60 HSP 60 HSP60 MITOCHONDRIAL MATRIX P1		ENSMUSG00000046330	ENSFM00670001236020	60S RIBOSOMAL L37A		ENSFM00250000001398	3	ENSFM00500000269841	2
ENSMUSG00000063696	ENSFM00250000001360	60S ACIDIC RIBOSOMAL P0 60S RIBOSOMAL L10E		ENSMUSG00000032399	ENSFM00250000002321	60S RIBOSOMAL L4		ENSFM00730001521205	3	ENSFM00810002040615	2
ENSMUSG00000067274	ENSFM00250000001360	60S ACIDIC RIBOSOMAL P0 60S RIBOSOMAL L10E		ENSMUSG00000058558	ENSFM00670001235299	60S RIBOSOMAL L5		ENSFM00730001521473	3	ENSFM00440000236903	2
ENSMUSG00000007892	ENSFM00810002041089	60S ACIDIC RIBOSOMAL P1		ENSMUSG00000029614	ENSFM00500000270597	60S RIBOSOMAL L6		ENSFM00710001441664	3	ENSFM00500000270528	2
ENSMUSG00000025508	ENSFM00600000922276	60S ACIDIC RIBOSOMAL P2		ENSMUSG00000043716	ENSFM00250000000871	60S RIBOSOMAL L7		ENSFM00250000001473	3	ENSFM00730001521302	2
ENSMUSG00000003970	ENSFM00250000002389	60S RIBOSOMAL		ENSMUSG00000062647	ENSFM00750001632337	60S RIBOSOMAL L7A		ENSFM00250000000771	3	ENSFM00250000000492	2
ENSMUSG00000058546	ENSFM00670001235314	60S RIBOSOMAL		ENSMUSG00000047215	ENSFM00750001632341	60S RIBOSOMAL L9		ENSFM00250000000744	3	ENSFM00250000001585	2
ENSMUSG00000058443	ENSFM00800002003415	60S RIBOSOMAL L10		ENSMUSG00000026925	ENSFM00420000140651	72 KDA INOSITOL POLYPHOSPHATE 5 PHOSPHATASE PRECURSOR EC_3.1.3.36 {ECO: |PUBMED: } PHOSPHATIDYLINOSITOL 4 5 BISPHOSPHATE 5 PHOSPHATASE PHOSPHATIDYLINOSITOL POLYPHOSPHATE 5 PHOSPHATASE TYPE IV		ENSFM00720001492031	3	ENSFM00740001589261	2
ENSMUSG00000037805	ENSFM00790001962982	60S RIBOSOMAL L10A		ENSMUSG00000045211	ENSFM00260000051397	8 OXO DGDP PHOSPHATASE NUDT18 EC_3.6.1.58 2 HYDROXY DADP PHOSPHATASE 7 8 DIHYDRO 8 OXOGUANINE PHOSPHATASE MUTT HOMOLOG 3 NUCLEOSIDE DIPHOSPHATE LINKED MOIETY X MOTIF 18 NUDIX MOTIF 18		ENSFM00250000002171	3	ENSFM00250000001299	2
ENSMUSG00000058064	ENSFM00250000002087	60S RIBOSOMAL L11		ENSMUSG00000089945	ENSFM00740001589417	A KINASE ANCHOR 2 AKAP 2 AKAP KL KINASE A ANCHORING 2 PRKA2		ENSFM00250000000808	3	ENSFM00770001847530	2
ENSMUSG00000038900	ENSFM00250000002131	60S RIBOSOMAL L12		ENSMUSG00000090053	ENSFM00740001589417	A KINASE ANCHOR 2 AKAP 2 AKAP KL KINASE A ANCHORING 2 PRKA2		ENSFM00500000269813	3	ENSFM00670001235596	2
ENSMUSG00000000740	ENSFM00500000270284	60S RIBOSOMAL L13		ENSMUSG00000021057	ENSFM00250000007751	A KINASE ANCHOR 5 AKAP 5 A KINASE ANCHOR KDA AKAP CAMP DEPENDENT KINASE REGULATORY SUBUNIT II HIGH AFFINITY BINDING		ENSFM00730001521177	3	ENSFM00250000001886	2
ENSMUSG00000074129	ENSFM00790001962987	60S RIBOSOMAL L13A		ENSMUSG00000026163	ENSFM00250000003911	A KINASE ANCHOR SPHKAP SPHK1 INTERACTOR AND AKAP DOMAIN CONTAINING SPHINGOSINE KINASE TYPE 1 INTERACTING		ENSFM00250000001189	3	ENSFM00600000921199	2
ENSMUSG00000025794	ENSFM00500000270978	60S RIBOSOMAL L14		ENSMUSG00000007036	ENSFM00250000005259	ABHYDROLASE DOMAIN CONTAINING 16A EC 3 HLA B ASSOCIATED TRANSCRIPT 5		ENSFM00250000002019	3	ENSFM00790001962972	2
ENSMUSG00000057262	ENSFM00250000001504	60S RIBOSOMAL L15		ENSMUSG00000026782	ENSFM00250000000845	ABL INTERACTOR 1 ABELSON INTERACTOR 1 ABI 1 EPS8 SH3 DOMAIN BINDING EPS8 BINDING SPECTRIN SH3 DOMAIN BINDING 1		ENSFM00250000000524	3	ENSFM00730001521681	2
ENSMUSG00000062328	ENSFM00250000001117	60S RIBOSOMAL L17		ENSMUSG00000058835	ENSFM00250000000845	ABL INTERACTOR 1 ABELSON INTERACTOR 1 ABI 1 EPS8 SH3 DOMAIN BINDING EPS8 BINDING SPECTRIN SH3 DOMAIN BINDING 1		ENSFM00740001589100	3	ENSFM00730001521993	2
ENSMUSG00000059070	ENSFM00810002040668	60S RIBOSOMAL L18		ENSMUSG00000032763	ENSFM00250000005381	ACETOLACTATE SYNTHASE EC_2.2.1.- ILVB		ENSFM00780001898357	3	ENSFM00400000131721	2
ENSMUSG00000045128	ENSFM00760001714679	60S RIBOSOMAL L18A		ENSMUSG00000032047	ENSFM00730001521421	ACETYL COA ACETYLTRANSFERASE MITOCHONDRIAL PRECURSOR EC_2.3.1.9 ACETOACETYL COA THIOLASE		ENSFM00250000001269	3	ENSFM00250000000764	2
ENSMUSG00000017404	ENSFM00250000001949	60S RIBOSOMAL L19		ENSMUSG00000031591	ENSFM00500000270714	ACID CERAMIDASE PRECURSOR AC ACDASE ACID CDASE EC_3.5.1.23 ACYLSPHINGOSINE DEACYLASE N ACYLSPHINGOSINE AMIDOHYDROLASE		ENSFM00250000002628	2	ENSFM00800002003414	2
ENSMUSG00000041453	ENSFM00250000000614	60S RIBOSOMAL L21		ENSMUSG00000023017	ENSFM00250000000608	ACID SENSING ION CHANNEL AMILORIDE SENSITIVE CATION CHANNEL		ENSFM00250000002085	2	ENSFM00250000001591	2
ENSMUSG00000028936	ENSFM00600000921476	60S RIBOSOMAL L22		ENSMUSG00000024911	ENSFM00250000004633	ACIDIC FIBROBLAST GROWTH FACTOR INTRACELLULAR BINDING AFGF INTRACELLULAR BINDING FGF 1 INTRACELLULAR BINDING		ENSFM00750001632363	2	ENSFM00250000001241	2
ENSMUSG00000039221	ENSFM00600000921635	60S RIBOSOMAL L22 1		ENSMUSG00000025228	ENSFM00730001521541	ACTIN		ENSFM00760001714704	2	ENSFM00250000001012	2
ENSMUSG00000071415	ENSFM00250000003000	60S RIBOSOMAL L23		ENSMUSG00000029580	ENSFM00730001521060	ACTIN		ENSFM00250000006985	2	ENSFM00730001521673	2
ENSMUSG00000098274	ENSFM00670001235623	60S RIBOSOMAL L24		ENSMUSG00000037351	ENSFM00730001521541	ACTIN		ENSFM00250000001075	2	ENSFM00250000002369	2
ENSMUSG00000060938	ENSFM00500000270069	60S RIBOSOMAL L26		ENSMUSG00000055194	ENSFM00730001521060	ACTIN		ENSFM00250000001360	2	ENSFM00250000001836	2
ENSMUSG00000073640	ENSFM00670001235486	60S RIBOSOMAL L27		ENSMUSG00000062825	ENSFM00730001521060	ACTIN		ENSFM00740001589417	2	ENSFM00250000000820	2
ENSMUSG00000046364	ENSFM00780001898350	60S RIBOSOMAL L27A		ENSMUSG00000025085	ENSFM00250000000459	ACTIN BINDING LIM ABLIM ACTIN BINDING LIM FAMILY MEMBER		ENSFM00250000000845	2	ENSFM00500000270025	2
ENSMUSG00000030432	ENSFM00500000271918	60S RIBOSOMAL L28		ENSMUSG00000029095	ENSFM00250000000459	ACTIN BINDING LIM ABLIM ACTIN BINDING LIM FAMILY MEMBER		ENSFM00730001521541	2	ENSFM00680001303632	2
ENSMUSG00000060036	ENSFM00810002040577	60S RIBOSOMAL L3		ENSMUSG00000032735	ENSFM00250000000459	ACTIN BINDING LIM ABLIM ACTIN BINDING LIM FAMILY MEMBER		ENSFM00250000000459	2	ENSFM00250000002493	2
ENSMUSG00000058600	ENSFM00670001235478	60S RIBOSOMAL L30		ENSMUSG00000031972	ENSFM00800002003372	ACTIN MUSCLE PRECURSOR ALPHA ACTIN		ENSFM00800002003421	2	ENSFM00800002003683	2
ENSMUSG00000073702	ENSFM00670001235422	60S RIBOSOMAL L31		ENSMUSG00000021076	ENSFM00250000004727	ACTIN RELATED 10 ACTIN RELATED 11		ENSFM00780001898384	2	ENSFM00800002003632	2
ENSMUSG00000057841	ENSFM00500000270098	60S RIBOSOMAL L32		ENSMUSG00000020152	ENSFM00730001521596	ACTIN RELATED 2 ACTIN 2		ENSFM00250000000681	2	ENSFM00730001521728	2
ENSMUSG00000062006	ENSFM00500000271952	60S RIBOSOMAL L34		ENSMUSG00000029621	ENSFM00760001714703	ACTIN RELATED 2/3 COMPLEX SUBUNIT 1B ARP2/3 COMPLEX 41 KDA SUBUNIT P41 ARC		ENSFM00500000270040	2	ENSFM00730001521292	2
ENSMUSG00000078193	ENSFM00500000271690	60S RIBOSOMAL L35		ENSMUSG00000006304	ENSFM00800002003702	ACTIN RELATED 2/3 COMPLEX SUBUNIT 2 ARP2/3 COMPLEX 34 KDA SUBUNIT P34 ARC		ENSFM00740001589162	2	ENSFM00730001521970	2
ENSMUSG00000057863	ENSFM00670001235763	60S RIBOSOMAL L36		ENSMUSG00000029465	ENSFM00500000270831	ACTIN RELATED 2/3 COMPLEX SUBUNIT 3 ARP2/3 COMPLEX 21 KDA SUBUNIT P21 ARC		ENSFM00250000001899	2	ENSFM00600000921238	2
ENSMUSG00000046330	ENSFM00670001236020	60S RIBOSOMAL L37A		ENSMUSG00000079426	ENSFM00250000003587	ACTIN RELATED 2/3 COMPLEX SUBUNIT 4 ARP2/3 COMPLEX 20 KDA P20 ARC		ENSFM00410000138507	2	ENSFM00740001589171	2
ENSMUSG00000032399	ENSFM00250000002321	60S RIBOSOMAL L4		ENSMUSG00000026341	ENSFM00800002003421	ACTIN RELATED 3 ACTIN 3		ENSFM00250000000816	2	ENSFM00250000000887	2
ENSMUSG00000058558	ENSFM00670001235299	60S RIBOSOMAL L5		ENSMUSG00000056367	ENSFM00800002003421	ACTIN RELATED 3 ACTIN 3		ENSFM00250000001208	2	ENSFM00250000001777	2
ENSMUSG00000029614	ENSFM00500000270597	60S RIBOSOMAL L6		ENSMUSG00000021037	ENSFM00500000270381	ACTIVATOR OF 90 KDA HEAT SHOCK ATPASE HOMOLOG		ENSFM00250000000672	2	ENSFM00250000001390	2
ENSMUSG00000043716	ENSFM00250000000871	60S RIBOSOMAL L7		ENSMUSG00000022602	ENSFM00250000009482	ACTIVITY REGULATED CYTOSKELETON ASSOCIATED ARC/ARG3 1 ACTIVITY REGULATED GENE 3 1 ARG3 1		ENSFM00440000236866	2	ENSFM00250000000830	2
ENSMUSG00000062647	ENSFM00750001632337	60S RIBOSOMAL L7A		ENSMUSG00000042647	ENSFM00780001898384	ACYL COA DEHYDROGENASE FAMILY MEMBER ACAD EC_1.3.99.-		ENSFM00250000002249	2	ENSFM00730001521806	2
ENSMUSG00000047215	ENSFM00750001632341	60S RIBOSOMAL L9		ENSMUSG00000090150	ENSFM00780001898384	ACYL COA DEHYDROGENASE FAMILY MEMBER ACAD EC_1.3.99.-		ENSFM00250000000130	2	ENSFM00760001714647	2
ENSMUSG00000026864	ENSFM00800002003443	78 KDA GLUCOSE REGULATED GRP 78 HEAT SHOCK 70 KDA 5 IMMUNOGLOBULIN HEAVY CHAIN BINDING BIP		ENSMUSG00000026623	ENSFM00250000004110	ACYL COA:LYSOPHOSPHATIDYLGLYCEROL ACYLTRANSFERASE 1 EC_2.3.1.-		ENSFM00770001847533	2	ENSFM00760001714721	2
ENSMUSG00000045211	ENSFM00260000051397	8 OXO DGDP PHOSPHATASE NUDT18 EC_3.6.1.58 2 HYDROXY DADP PHOSPHATASE 7 8 DIHYDRO 8 OXOGUANINE PHOSPHATASE MUTT HOMOLOG 3 NUCLEOSIDE DIPHOSPHATE LINKED MOIETY X MOTIF 18 NUDIX MOTIF 18		ENSMUSG00000017307	ENSFM00500000271864	ACYL COENZYME A THIOESTERASE 8 ACYL COA THIOESTERASE 8 EC_3.1.2.27 CHOLOYL COENZYME A THIOESTERASE ACYL COA THIOESTERASE PTE 2 PEROXISOMAL ACYL COENZYME A THIOESTER HYDROLASE 1 PTE 1 PEROXISOMAL LONG CHAIN ACYL COA THIOESTERASE 1		ENSFM00730001521491	2	ENSFM00500000269738	2
ENSMUSG00000038587	ENSFM00250000003924	A KINASE ANCHOR 12 AKAP 12		ENSMUSG00000025287	ENSFM00250000003102	ACYL COENZYME A THIOESTERASE MITOCHONDRIAL PRECURSOR ACYL COA THIOESTERASE EC_3.1.2.- MITOCHONDRIAL 48 KDA ACYL COA THIOESTER HYDROLASE MT ACT48		ENSFM00500000269628	2	ENSFM00730001521692	2
ENSMUSG00000089945	ENSFM00740001589417	A KINASE ANCHOR 2 AKAP 2 AKAP KL KINASE A ANCHORING 2 PRKA2		ENSMUSG00000029916	ENSFM00250000006088	ACYLGLYCEROL KINASE MITOCHONDRIAL PRECURSOR EC_2.7.1.107 EC_2.7.1.- 94 MULTIPLE SUBSTRATE LIPID KINASE MULK MULTI SUBSTRATE LIPID KINASE		ENSFM00750001632387	2	ENSFM00730001521936	2
ENSMUSG00000090053	ENSFM00740001589417	A KINASE ANCHOR 2 AKAP 2 AKAP KL KINASE A ANCHORING 2 PRKA2		ENSMUSG00000045316	ENSFM00670001235551	ACYLPYRUVASE FAHD1 MITOCHONDRIAL PRECURSOR EC_3.7.1.5 FUMARYLACETOACETATE HYDROLASE DOMAIN CONTAINING 1		ENSFM00430000230089	2	ENSFM00740001589270	2
ENSMUSG00000021057	ENSFM00250000007751	A KINASE ANCHOR 5 AKAP 5 A KINASE ANCHOR KDA AKAP CAMP DEPENDENT KINASE REGULATORY SUBUNIT II HIGH AFFINITY BINDING		ENSMUSG00000017776	ENSFM00250000002274	ADAPTER MOLECULE CRK PROTO ONCOGENE C CRK P38		ENSFM00500000269841	2	ENSFM00350000105429	2
ENSMUSG00000039166	ENSFM00500000311253	A KINASE ANCHOR 7 ALPHA {ECO: |ENSEMBL: }AKAP7 {ECO: |EMBL: 1}		ENSMUSG00000030327	ENSFM00250000002415	ADAPTIN EAR BINDING COAT ASSOCIATED 1 NECAP ENDOCYTOSIS ASSOCIATED 1 NECAP 1		ENSFM00810002040615	2	ENSFM00410000138484	2
ENSMUSG00000039166	ENSFM00700001393728	A KINASE ANCHOR 7 ALPHA AKAP 7 ALPHA A KINASE ANCHOR 18 AKAP 18 A KINASE ANCHOR 9 KDA AKAP 9 KINASE A ANCHORING 7 ALPHA PRKA7 ALPHA		ENSMUSG00000025026	ENSFM00250000000681	ADDUCIN		ENSFM00250000000926	2	ENSFM00760001714614	2
ENSMUSG00000039166	ENSFM00500000273030	A KINASE ANCHOR 7 GAMMA AKAP 7 GAMMA A KINASE ANCHOR 18 AKAP 18 KINASE A ANCHORING 7 GAMMA PRKA7 GAMMA		ENSMUSG00000029106	ENSFM00250000000681	ADDUCIN		ENSFM00730001521302	2	ENSFM00570000851144	2
ENSMUSG00000026163	ENSFM00250000003911	A KINASE ANCHOR SPHKAP SPHK1 INTERACTOR AND AKAP DOMAIN CONTAINING SPHINGOSINE KINASE TYPE 1 INTERACTING		ENSMUSG00000030000	ENSFM00250000000681	ADDUCIN		ENSFM00250000001299	2	ENSFM00250000001541	2
ENSMUSG00000007036	ENSFM00250000005259	ABHYDROLASE DOMAIN CONTAINING 16A EC 3 HLA B ASSOCIATED TRANSCRIPT 5		ENSMUSG00000005871	ENSFM00250000001676	ADENOMATOUS POLYPOSIS COLI		ENSFM00570000851109	2	ENSFM00670001235517	2
ENSMUSG00000002475	ENSFM00500000270392	ABHYDROLASE DOMAIN CONTAINING EC_3.1.1.- LUNG ALPHA/BETA HYDROLASE		ENSMUSG00000021536	ENSFM00730001521648	ADENYLATE CYCLASE TYPE EC_4.6.1.1 ATP PYROPHOSPHATE LYASE ADENYLATE CYCLASE TYPE ADENYLYL CYCLASE		ENSFM00770001847530	2	ENSFM00250000001646	2
ENSMUSG00000026782	ENSFM00250000000845	ABL INTERACTOR 1 ABELSON INTERACTOR 1 ABI 1 EPS8 SH3 DOMAIN BINDING EPS8 BINDING SPECTRIN SH3 DOMAIN BINDING 1		ENSMUSG00000020431	ENSFM00730001521247	ADENYLATE CYCLASE TYPE EC_4.6.1.1 ATP PYROPHOSPHATE LYASE ADENYLATE CYCLASE TYPE ADENYLYL CYCLASE CA 2+ ADENYLYL CYCLASE		ENSFM00260000050346	2	ENSFM00250000001283	2
ENSMUSG00000058835	ENSFM00250000000845	ABL INTERACTOR 1 ABELSON INTERACTOR 1 ABI 1 EPS8 SH3 DOMAIN BINDING EPS8 BINDING SPECTRIN SH3 DOMAIN BINDING 1		ENSMUSG00000022994	ENSFM00730001521247	ADENYLATE CYCLASE TYPE EC_4.6.1.1 ATP PYROPHOSPHATE LYASE ADENYLATE CYCLASE TYPE ADENYLYL CYCLASE CA 2+ ADENYLYL CYCLASE		ENSFM00670001235596	2	ENSFM00250000000766	2
ENSMUSG00000032763	ENSFM00250000005381	ACETOLACTATE SYNTHASE EC_2.2.1.- ILVB		ENSMUSG00000024782	ENSFM00500000270040	ADENYLATE KINASE 4 MITOCHONDRIAL {ECO: |HAMAP RULE: } AK 4 {ECO: |HAMAP RULE: } EC_2.7.4.10 {ECO: |HAMAP RULE: } EC_2.7.4.- 6 {ECO: |HAMAP RULE: } ADENYLATE KINASE 3 {ECO: |HAMAP RULE: } ADENYLATE KINASE ISOENZYME 4 GTP:AMP PHOSPHOTRANSFERASE AK4 {ECO: |		ENSFM00610000952905	2	ENSFM00250000000753	2
ENSMUSG00000023832	ENSFM00760001714915	ACETYL COA ACETYLTRANSFERASE CYTOSOLIC EC_2.3.1.9 CYTOSOLIC ACETOACETYL COA THIOLASE		ENSMUSG00000028527	ENSFM00500000270040	ADENYLATE KINASE 4 MITOCHONDRIAL {ECO: |HAMAP RULE: } AK 4 {ECO: |HAMAP RULE: } EC_2.7.4.10 {ECO: |HAMAP RULE: } EC_2.7.4.- 6 {ECO: |HAMAP RULE: } ADENYLATE KINASE 3 {ECO: |HAMAP RULE: } ADENYLATE KINASE ISOENZYME 4 GTP:AMP PHOSPHOTRANSFERASE AK4 {ECO: |		ENSFM00730001521836	2	ENSFM00800002003364	2
ENSMUSG00000032047	ENSFM00730001521421	ACETYL COA ACETYLTRANSFERASE MITOCHONDRIAL PRECURSOR EC_2.3.1.9 ACETOACETYL COA THIOLASE		ENSMUSG00000026817	ENSFM00740001589162	ADENYLATE KINASE ISOENZYME 1 {ECO: |HAMAP RULE: } AK 1 {ECO: |HAMAP RULE: } EC_2.7.4.3 {ECO: |HAMAP RULE: } EC_2.7.4.- 6 {ECO: |HAMAP RULE: } ATP AMP TRANSPHOSPHORYLASE 1 {ECO: |HAMAP RULE: } ATP:AMP PHOSPHOTRANSFERASE {ECO: |HAMAP RULE: } ADENYLATE MONOP		ENSFM00250000001886	2	ENSFM00740001589204	2
ENSMUSG00000020532	ENSFM00780001898351	ACETYL COA CARBOXYLASE 1 ACC1 EC_6.4.1.2 ACC ALPHA [INCLUDES BIOTIN CARBOXYLASE EC_6.3.4.- 14 ]		ENSMUSG00000039058	ENSFM00740001589162	ADENYLATE KINASE ISOENZYME 1 {ECO: |HAMAP RULE: } AK 1 {ECO: |HAMAP RULE: } EC_2.7.4.3 {ECO: |HAMAP RULE: } EC_2.7.4.- 6 {ECO: |HAMAP RULE: } ATP AMP TRANSPHOSPHORYLASE 1 {ECO: |HAMAP RULE: } ATP:AMP PHOSPHOTRANSFERASE {ECO: |HAMAP RULE: } ADENYLATE MONOP		ENSFM00250000000543	2	ENSFM00250000001494	2
ENSMUSG00000023328	ENSFM00500000269646	ACETYLCHOLINESTERASE PRECURSOR ACHE EC_3.1.1.7		ENSMUSG00000021373	ENSFM00250000001899	ADENYLYL CYCLASE ASSOCIATED CAP		ENSFM00800002003403	2	ENSFM00250000003616	2
ENSMUSG00000031591	ENSFM00500000270714	ACID CERAMIDASE PRECURSOR AC ACDASE ACID CDASE EC_3.5.1.23 ACYLSPHINGOSINE DEACYLASE N ACYLSPHINGOSINE AMIDOHYDROLASE		ENSMUSG00000039546	ENSFM00250000009368	ADHERENS JUNCTION ASSOCIATED 1		ENSFM00250000000947	2	ENSFM00670001235389	2
ENSMUSG00000002103	ENSFM00800002003509	ACID PHOSPHATASE PRECURSOR EC_3.1.3.2		ENSMUSG00000020440	ENSFM00730001521124	ADP RIBOSYLATION FACTOR		ENSFM00730001521172	2	ENSFM00250000001326	2
ENSMUSG00000024911	ENSFM00250000004633	ACIDIC FIBROBLAST GROWTH FACTOR INTRACELLULAR BINDING AFGF INTRACELLULAR BINDING FGF 1 INTRACELLULAR BINDING		ENSMUSG00000044147	ENSFM00750001632347	ADP RIBOSYLATION FACTOR		ENSFM00500000270302	2	ENSFM00250000001955	2
ENSMUSG00000022477	ENSFM00250000002510	ACONITATE HYDRATASE MITOCHONDRIAL PRECURSOR ACONITASE EC_4.2.1.3 CITRATE HYDRO LYASE		ENSMUSG00000048076	ENSFM00730001521124	ADP RIBOSYLATION FACTOR		ENSFM00800002003431	2	ENSFM00250000002232	2
ENSMUSG00000025228	ENSFM00730001521541	ACTIN		ENSMUSG00000026426	ENSFM00410000138507	ADP RIBOSYLATION FACTOR SMALL G INDISPENSABLE EQUAL CHROMOSOME SEGREGATION		ENSFM00500000269757	2	ENSFM00600000921280	2
ENSMUSG00000029580	ENSFM00730001521060	ACTIN		ENSMUSG00000027575	ENSFM00250000003758	ADP RIBOSYLATION FACTOR GTPASE ACTIVATING 1 ARF GAP 1 ADP RIBOSYLATION FACTOR 1 GTPASE ACTIVATING ARF1 GAP ARF1 DIRECTED GTPASE ACTIVATING		ENSFM00400000131765	2	ENSFM00250000003196	2
ENSMUSG00000037351	ENSFM00730001521541	ACTIN		ENSMUSG00000027255	ENSFM00250000002206	ADP RIBOSYLATION FACTOR GTPASE ACTIVATING 2 ARF GAP 2 ZINC FINGER 289		ENSFM00250000000111	2	ENSFM00350000105407	2
ENSMUSG00000055194	ENSFM00730001521060	ACTIN		ENSMUSG00000054277	ENSFM00250000002206	ADP RIBOSYLATION FACTOR GTPASE ACTIVATING 2 ARF GAP 2 ZINC FINGER 289		ENSFM00600000921199	2	ENSFM00670001235667	2
ENSMUSG00000062825	ENSFM00730001521060	ACTIN		ENSMUSG00000016319	ENSFM00250000000816	ADP/ATP TRANSLOCASE ADP ATP CARRIER ADENINE NUCLEOTIDE TRANSLOCATOR ANT SOLUTE CARRIER FAMILY 25 MEMBER [CONTAINS ADP/ATP TRANSLOCASE N TERMINALLY PROCESSED]		ENSFM00250000001322	2	ENSFM00800002003422	2
ENSMUSG00000025085	ENSFM00250000000459	ACTIN BINDING LIM ABLIM ACTIN BINDING LIM FAMILY MEMBER		ENSMUSG00000031633	ENSFM00250000000816	ADP/ATP TRANSLOCASE ADP ATP CARRIER ADENINE NUCLEOTIDE TRANSLOCATOR ANT SOLUTE CARRIER FAMILY 25 MEMBER [CONTAINS ADP/ATP TRANSLOCASE N TERMINALLY PROCESSED]		ENSFM00790001962972	2	ENSFM00250000000928	2
ENSMUSG00000032735	ENSFM00250000000459	ACTIN BINDING LIM ABLIM ACTIN BINDING LIM FAMILY MEMBER		ENSMUSG00000068036	ENSFM00250000001587	AFADIN AF 6		ENSFM00730001521681	2	ENSFM00250000004188	2
ENSMUSG00000031972	ENSFM00800002003372	ACTIN MUSCLE PRECURSOR ALPHA ACTIN		ENSMUSG00000024527	ENSFM00800002003441	AFG3 EC_3.4.24.-		ENSFM00730001521993	2	ENSFM00740001589268	2
ENSMUSG00000021076	ENSFM00250000004727	ACTIN RELATED 10 ACTIN RELATED 11		ENSMUSG00000010025	ENSFM00250000000672	ALDEHYDE DEHYDROGENASE ALDEHYDE DEHYDROGENASE ALDEHYDE DEHYDROGENASE FAMILY 3 MEMBER		ENSFM00250000000764	2	ENSFM00400000131715	2
ENSMUSG00000020152	ENSFM00730001521596	ACTIN RELATED 2 ACTIN 2		ENSMUSG00000024885	ENSFM00250000000672	ALDEHYDE DEHYDROGENASE ALDEHYDE DEHYDROGENASE ALDEHYDE DEHYDROGENASE FAMILY 3 MEMBER		ENSFM00730001521968	2	ENSFM00250000003047	2
ENSMUSG00000029621	ENSFM00760001714703	ACTIN RELATED 2/3 COMPLEX SUBUNIT 1B ARP2/3 COMPLEX 41 KDA SUBUNIT P41 ARC		ENSMUSG00000027523	ENSFM00740001591176	ALEX ALTERNATIVE GENE PRODUCT ENCODED BY XL EXON		ENSFM00500000269758	2	ENSFM00500000270725	2
ENSMUSG00000006304	ENSFM00800002003702	ACTIN RELATED 2/3 COMPLEX SUBUNIT 2 ARP2/3 COMPLEX 34 KDA SUBUNIT P34 ARC		ENSMUSG00000028766	ENSFM00250000000564	ALKALINE PHOSPHATASE PRECURSOR EC_3.1.3.1 ALKALINE PHOSPHATASE		ENSFM00800002003414	2	ENSFM00300000079126	2
ENSMUSG00000029465	ENSFM00500000270831	ACTIN RELATED 2/3 COMPLEX SUBUNIT 3 ARP2/3 COMPLEX 21 KDA SUBUNIT P21 ARC		ENSMUSG00000039740	ENSFM00800002003805	ALPHA 1 3/1 6 MANNOSYLTRANSFERASE ALG2 EC_2.4.1.132 EC_2.4.1.- 257 ASPARAGINE LINKED GLYCOSYLATION 2 HOMOLOG GDP MAN:MAN 1 GLCNAC 2 PP DOL ALPHA 1 3 MANNOSYLTRANSFERASE GDP MAN:MAN 1 GLCNAC 2 PP DOLICHOL MANNOSYLTRANSFERASE GDP MAN:MAN 2 GLCNAC 2 PP DOL A		ENSFM00250000001591	2	ENSFM00500000269788	2
ENSMUSG00000079426	ENSFM00250000003587	ACTIN RELATED 2/3 COMPLEX SUBUNIT 4 ARP2/3 COMPLEX 20 KDA P20 ARC		ENSMUSG00000021065	ENSFM00250000004295	ALPHA 1 6 FUCOSYLTRANSFERASE ALPHA1 6FUCT EC_2.4.1.68 GDP L FUC:N ACETYL BETA D GLUCOSAMINIDE ALPHA1 6 FUCOSYLTRANSFERASE GDP FUCOSE GLYCOPROTEIN FUCOSYLTRANSFERASE GLYCOPROTEIN 6 ALPHA L FUCOSYLTRANSFERASE		ENSFM00250000001018	2	ENSFM00250000000532	2
ENSMUSG00000008475	ENSFM00670001241191	ACTIN RELATED 2/3 COMPLEX SUBUNIT 5 {ECO: |RULEBASE: }		ENSMUSG00000033717	ENSFM00800002003463	ALPHA 2A ADRENERGIC RECEPTOR ALPHA 2A ADRENORECEPTOR ALPHA 2A ADRENOCEPTOR ALPHA 2AAR		ENSFM00250000001012	2	ENSFM00280000058709	2
ENSMUSG00000026341	ENSFM00800002003421	ACTIN RELATED 3 ACTIN 3		ENSMUSG00000052374	ENSFM00440000236866	ALPHA ACTININ ALPHA ACTININ F ACTIN CROSS LINKING		ENSFM00730001521673	2	ENSFM00250000001308	2
ENSMUSG00000056367	ENSFM00800002003421	ACTIN RELATED 3 ACTIN 3		ENSMUSG00000054808	ENSFM00440000236866	ALPHA ACTININ ALPHA ACTININ F ACTIN CROSS LINKING		ENSFM00250000000444	2	ENSFM00250000003532	2
ENSMUSG00000021037	ENSFM00500000270381	ACTIVATOR OF 90 KDA HEAT SHOCK ATPASE HOMOLOG		ENSMUSG00000032060	ENSFM00670001235476	ALPHA CRYSTALLIN CHAIN		ENSFM00730001521235	2	ENSFM00250000000547	2
ENSMUSG00000030869	ENSFM00670001235829	ACYL CARRIER PROTEIN MITOCHONDRIAL PRECURSOR ACP NADH UBIQUINONE OXIDOREDUCTASE 9.6 KDA SUBUNIT		ENSMUSG00000032295	ENSFM00250000003741	ALPHA MANNOSIDASE 2C1 EC_3.2.1.24 ALPHA D MANNOSIDE MANNOHYDROLASE MANNOSIDASE ALPHA CLASS 2C MEMBER 1		ENSFM00250000000859	2	ENSFM00600000921249	2
ENSMUSG00000026385	ENSFM00670001239746	ACYL COA BINDING ACBP DIAZEPAM BINDING INHIBITOR DBI ENDOZEPINE EP		ENSMUSG00000004631	ENSFM00250000002718	ALPHA SARCOGLYCAN PRECURSOR ALPHA SG 50 KDA DYSTROPHIN ASSOCIATED GLYCOPROTEIN 50DAG ADHALIN		ENSFM00250000001836	2	ENSFM00670001235340	2
ENSMUSG00000042647	ENSFM00780001898384	ACYL COA DEHYDROGENASE FAMILY MEMBER ACAD EC_1.3.99.-		ENSMUSG00000024426	ENSFM00250000002340	ALPHA TUBULIN N ACETYLTRANSFERASE 1 {ECO: |HAMAP RULE: } ALPHA TAT {ECO: |HAMAP RULE: } ALPHA TAT1 {ECO: |HAMAP RULE: } TAT {ECO: |HAMAP RULE: } EC_2.3.1.108 {ECO: |HAMAP RULE: } ACETYLTRANSFERASE MEC 17 HOMOLOG {ECO: |HAMAP RULE: }		ENSFM00250000000820	2	ENSFM00250000000749	2
ENSMUSG00000090150	ENSFM00780001898384	ACYL COA DEHYDROGENASE FAMILY MEMBER ACAD EC_1.3.99.-		ENSMUSG00000034958	ENSFM00250000001236	AMBIGUOUS		ENSFM00250000002493	2	ENSFM00410000138464	2
ENSMUSG00000076435	ENSFM00760001714805	ACYL COA SYNTHETASE FAMILY MEMBER 2 MITOCHONDRIAL PRECURSOR EC_6.2.1.-		ENSMUSG00000063455	ENSFM00600000921514	AMBIGUOUS		ENSFM00800002003683	2	ENSFM00500000270078	2
ENSMUSG00000015016	ENSFM00800002003672	ACYL COA SYNTHETASE FAMILY MEMBER 3 MITOCHONDRIAL PRECURSOR EC_6.2.1.-		ENSMUSG00000068373	ENSFM00250000005157	AMBIGUOUS		ENSFM00730001521970	2	ENSFM00250000002547	2
ENSMUSG00000026623	ENSFM00250000004110	ACYL COA:LYSOPHOSPHATIDYLGLYCEROL ACYLTRANSFERASE 1 EC_2.3.1.-		ENSMUSG00000028029	ENSFM00500000270832	AMINOACYL TRNA SYNTHASE COMPLEX INTERACTING MULTIFUNCTIONAL 1 MULTISYNTHASE COMPLEX AUXILIARY COMPONENT P43 [CONTAINS ENDOTHELIAL MONOCYTE ACTIVATING POLYPEPTIDE 2 EMAP 2 ENDOTHELIAL MONOCYTE ACTIVATING POLYPEPTIDE II EMAP II SMALL INDUCIBLE CYTOKINE SUBF		ENSFM00740001589158	2	ENSFM00730001522141	2
ENSMUSG00000034853	ENSFM00250000003357	ACYL COENZYME A THIOESTERASE 12 ACYL COA THIOESTERASE 12 EC_3.1.2.1 ACYL COA THIOESTER HYDROLASE 12 CYTOPLASMIC ACETYL COA HYDROLASE 1 CACH 1 1		ENSMUSG00000029610	ENSFM00250000006128	AMINOACYL TRNA SYNTHASE COMPLEX INTERACTING MULTIFUNCTIONAL 2 MULTISYNTHASE COMPLEX AUXILIARY COMPONENT P38 JTV 1		ENSFM00730001521495	2	ENSFM00250000003081	2
ENSMUSG00000006717	ENSFM00500000273552	ACYL COENZYME A THIOESTERASE 13 ACYL COA THIOESTERASE 13 EC_3.1.2.- THIOESTERASE SUPERFAMILY MEMBER 2 [CONTAINS ACYL COENZYME A THIOESTERASE 13 N TERMINALLY PROCESSED]		ENSMUSG00000039062	ENSFM00250000000130	AMINOPEPTIDASE N AP N EC_3.4.11.2 MICROSOMAL AMINOPEPTIDASE		ENSFM00740001589171	2	ENSFM00650001140033	2
ENSMUSG00000017307	ENSFM00500000271864	ACYL COENZYME A THIOESTERASE 8 ACYL COA THIOESTERASE 8 EC_3.1.2.27 CHOLOYL COENZYME A THIOESTERASE ACYL COA THIOESTERASE PTE 2 PEROXISOMAL ACYL COENZYME A THIOESTER HYDROLASE 1 PTE 1 PEROXISOMAL LONG CHAIN ACYL COA THIOESTERASE 1		ENSMUSG00000050663	ENSFM00250000000130	AMINOPEPTIDASE N AP N EC_3.4.11.2 MICROSOMAL AMINOPEPTIDASE		ENSFM00250000001383	2	ENSFM00500000270806	2
ENSMUSG00000025287	ENSFM00250000003102	ACYL COENZYME A THIOESTERASE MITOCHONDRIAL PRECURSOR ACYL COA THIOESTERASE EC_3.1.2.- MITOCHONDRIAL 48 KDA ACYL COA THIOESTER HYDROLASE MT ACT48		ENSMUSG00000005686	ENSFM00770001847533	AMP DEAMINASE EC_3.5.4.6 AMP DEAMINASE		ENSFM00250000000887	2	ENSFM00500000270520	2
ENSMUSG00000028145	ENSFM00500000273840	ACYL COENZYME A THIOESTERASE THEM4 PRECURSOR ACYL COA THIOESTERASE THEM4 EC_3.1.2.2 THIOESTERASE SUPERFAMILY MEMBER 4		ENSMUSG00000027889	ENSFM00770001847533	AMP DEAMINASE EC_3.5.4.6 AMP DEAMINASE		ENSFM00250000001777	2	ENSFM00250000002406	2
ENSMUSG00000025903	ENSFM00500000270136	ACYL THIOESTERASE 1 APT 1 EC_3.1.2.- LYSOPHOSPHOLIPASE 1 LYSOPHOSPHOLIPASE I LPL I LYSOPLA I		ENSMUSG00000026014	ENSFM00250000001459	AMYLOID BETA A4 PRECURSOR BINDING FAMILY B MEMBER 1 INTERACTING APBB1 INTERACTING 1		ENSFM00250000001390	2	ENSFM00730001521866	2
ENSMUSG00000032590	ENSFM00250000003584	ACYLAMINO ACID RELEASING ENZYME AARE EC_3.4.19.1 ACYL PEPTIDE HYDROLASE APH ACYLAMINOACYL PEPTIDASE		ENSMUSG00000041688	ENSFM00250000001614	ANGIOMOTIN		ENSFM00250000003219	2	ENSFM00730001521827	2
ENSMUSG00000029916	ENSFM00250000006088	ACYLGLYCEROL KINASE MITOCHONDRIAL PRECURSOR EC_2.7.1.107 EC_2.7.1.- 94 MULTIPLE SUBSTRATE LIPID KINASE MULK MULTI SUBSTRATE LIPID KINASE		ENSMUSG00000006574	ENSFM00730001521491	ANION EXCHANGE AE ANION EXCHANGER SOLUTE CARRIER FAMILY 4 MEMBER		ENSFM00760001714721	2	ENSFM00250000002191	2
ENSMUSG00000008822	ENSFM00500000296684	ACYLPHOSPHATASE 1 {ECO: |ENSEMBL: }		ENSMUSG00000022246	ENSFM00800002003877	ANKYCORBIN ANKYRIN REPEAT AND COILED COIL STRUCTURE CONTAINING RETINAL PIGMENT EPITHELIAL CELL RETINOIC ACID INDUCED 14		ENSFM00740001589098	2	ENSFM00790001963004	2
ENSMUSG00000008822	ENSFM00670001236427	ACYLPHOSPHATASE 1 EC_3.6.1.7 ACYLPHOSPHATASE ORGAN COMMON TYPE ISOZYME ACYLPHOSPHATE PHOSPHOHYDROLASE 1		ENSMUSG00000032826	ENSFM00720001502851	ANKYRIN 2 {ECO: |ENSEMBL: } FRAGMENT		ENSFM00730001521692	2	ENSFM00250000002187	2
ENSMUSG00000060923	ENSFM00670001236363	ACYLPHOSPHATASE 2 EC_3.6.1.7 ACYLPHOSPHATASE MUSCLE TYPE ISOZYME ACYLPHOSPHATE PHOSPHOHYDROLASE 2		ENSMUSG00000032826	ENSFM00500000269628	ANKYRIN ANK ANKYRIN		ENSFM00350000105429	2	ENSFM00500000270555	2
ENSMUSG00000045316	ENSFM00670001235551	ACYLPYRUVASE FAHD1 MITOCHONDRIAL PRECURSOR EC_3.7.1.5 FUMARYLACETOACETATE HYDROLASE DOMAIN CONTAINING 1		ENSMUSG00000069601	ENSFM00500000269628	ANKYRIN ANK ANKYRIN		ENSFM00410000138484	2	ENSFM00250000001870	2
ENSMUSG00000017776	ENSFM00250000002274	ADAPTER MOLECULE CRK PROTO ONCOGENE C CRK P38		ENSMUSG00000020042	ENSFM00250000001718	ANKYRIN REPEAT AND BTB/POZ DOMAIN CONTAINING BTBD11 BTB/POZ DOMAIN CONTAINING 11		ENSFM00570000851144	2	ENSFM00500000270170	2
ENSMUSG00000030327	ENSFM00250000002415	ADAPTIN EAR BINDING COAT ASSOCIATED 1 NECAP ENDOCYTOSIS ASSOCIATED 1 NECAP 1		ENSMUSG00000040351	ENSFM00400000131980	ANKYRIN REPEAT AND IBR DOMAIN CONTAINING 1		ENSFM00250000001153	2	ENSFM00250000002521	2
ENSMUSG00000025026	ENSFM00250000000681	ADDUCIN		ENSMUSG00000058589	ENSFM00250000001010	ANKYRIN REPEAT AND STERILE ALPHA MOTIF DOMAIN CONTAINING 1B AMYLOID BETA INTRACELLULAR DOMAIN ASSOCIATED 1 AIDA 1 E2A PBX1 ASSOCIATED EB 1		ENSFM00250000001541	2	ENSFM00730001521833	2
ENSMUSG00000030000	ENSFM00250000000681	ADDUCIN		ENSMUSG00000078137	ENSFM00500000295837	ANKYRIN REPEAT DOMAIN CONTAINING 63 {ECO:		ENSFM00670001235517	2	ENSFM00800002003412	2
ENSMUSG00000005871	ENSFM00250000001676	ADENOMATOUS POLYPOSIS COLI		ENSMUSG00000044352	ENSFM00500000274456	ANKYRIN REPEAT DOMAIN CONTAINING SOWAHA PRECURSOR ANKYRIN REPEAT DOMAIN CONTAINING 43 SOSONDOWAH HOMOLOG A		ENSFM00250000001646	2	ENSFM00740001589263	2
ENSMUSG00000048087	ENSFM00730001521588	ADENOSYLHOMOCYSTEINASE ADOHCYASE EC_3.3.1.1 S ADENOSYL L HOMOCYSTEINE HYDROLASE		ENSMUSG00000021814	ENSFM00760001714601	ANNEXIN ANNEXIN ANNEXIN		ENSFM00250000000455	2	ENSFM00730001521553	2
ENSMUSG00000014601	ENSFM00740001589092	ADENOSYLHOMOCYSTEINASE ADOHCYASE EC_3.3.1.1 S ADENOSYL L HOMOCYSTEINE HYDROLASE 2		ENSMUSG00000021866	ENSFM00760001714601	ANNEXIN ANNEXIN ANNEXIN		ENSFM00730001521822	2	ENSFM00260000050653	2
ENSMUSG00000027893	ENSFM00740001589092	ADENOSYLHOMOCYSTEINASE ADOHCYASE EC_3.3.1.1 S ADENOSYL L HOMOCYSTEINE HYDROLASE 2		ENSMUSG00000029994	ENSFM00760001714627	ANNEXIN ANNEXIN ANNEXIN		ENSFM00730001522025	2	ENSFM00250000001450	2
ENSMUSG00000029772	ENSFM00740001589092	ADENOSYLHOMOCYSTEINASE ADOHCYASE EC_3.3.1.1 S ADENOSYL L HOMOCYSTEINE HYDROLASE 2		ENSMUSG00000032231	ENSFM00730001521439	ANNEXIN ANNEXIN ANNEXIN CALPACTIN CALPACTIN CHROMOBINDIN LIPOCORTIN I		ENSFM00250000001283	2	ENSFM00380000124679	2
ENSMUSG00000005580	ENSFM00740001589278	ADENYLATE CYCLASE TYPE 9 EC_4.6.1.1 ATP PYROPHOSPHATE LYASE 9 ADENYLATE CYCLASE TYPE IX ADENYLYL CYCLASE 9		ENSMUSG00000009090	ENSFM00430000230089	AP 1 COMPLEX SUBUNIT BETA 1 ADAPTOR COMPLEX AP 1 SUBUNIT BETA 1 ADAPTOR RELATED COMPLEX 1 SUBUNIT BETA 1 BETA 1 ADAPTIN BETA ADAPTIN 1 CLATHRIN ASSEMBLY COMPLEX 1 BETA LARGE CHAIN GOLGI ADAPTOR HA1/AP1 ADAPTIN BETA SUBUNIT		ENSFM00250000000753	2	ENSFM00250000005181	2
ENSMUSG00000021536	ENSFM00730001521648	ADENYLATE CYCLASE TYPE EC_4.6.1.1 ATP PYROPHOSPHATE LYASE ADENYLATE CYCLASE TYPE ADENYLYL CYCLASE		ENSMUSG00000035152	ENSFM00430000230089	AP 1 COMPLEX SUBUNIT BETA 1 ADAPTOR COMPLEX AP 1 SUBUNIT BETA 1 ADAPTOR RELATED COMPLEX 1 SUBUNIT BETA 1 BETA 1 ADAPTIN BETA ADAPTIN 1 CLATHRIN ASSEMBLY COMPLEX 1 BETA LARGE CHAIN GOLGI ADAPTOR HA1/AP1 ADAPTIN BETA SUBUNIT		ENSFM00800002003364	2	ENSFM00250000001916	2
ENSMUSG00000020431	ENSFM00730001521247	ADENYLATE CYCLASE TYPE EC_4.6.1.1 ATP PYROPHOSPHATE LYASE ADENYLATE CYCLASE TYPE ADENYLYL CYCLASE CA 2+ ADENYLYL CYCLASE		ENSMUSG00000003033	ENSFM00730001521549	AP 1 COMPLEX SUBUNIT MU 1 AP MU CHAIN FAMILY MEMBER MU1A ADAPTOR COMPLEX AP 1 SUBUNIT MU 1 ADAPTOR RELATED COMPLEX 1 SUBUNIT MU 1 CLATHRIN ASSEMBLY COMPLEX 1 MU 1 MEDIUM CHAIN 1 GOLGI ADAPTOR HA1/AP1 ADAPTIN MU 1 SUBUNIT MU ADAPTIN 1 MU1A ADAPTIN		ENSFM00740001589204	2	ENSFM00250000003149	2
ENSMUSG00000020654	ENSFM00730001521247	ADENYLATE CYCLASE TYPE EC_4.6.1.1 ATP PYROPHOSPHATE LYASE ADENYLATE CYCLASE TYPE ADENYLYL CYCLASE CA 2+ ADENYLYL CYCLASE		ENSMUSG00000004849	ENSFM00500000269841	AP 1 COMPLEX SUBUNIT SIGMA ADAPTOR COMPLEX AP 1 SUBUNIT SIGMA ADAPTOR RELATED COMPLEX 1 SUBUNIT SIGMA CLATHRIN ASSEMBLY COMPLEX 1 SIGMA SMALL CHAIN GOLGI ADAPTOR HA1/AP1 ADAPTIN SIGMA SUBUNIT SIGMA SUBUNIT OF AP 1 CLATHRIN SIGMA ADAPTIN ADAPTIN		ENSFM00250000000986	2	ENSFM00250000003191	2
ENSMUSG00000022376	ENSFM00730001521247	ADENYLATE CYCLASE TYPE EC_4.6.1.1 ATP PYROPHOSPHATE LYASE ADENYLATE CYCLASE TYPE ADENYLYL CYCLASE CA 2+ ADENYLYL CYCLASE		ENSMUSG00000031367	ENSFM00500000269841	AP 1 COMPLEX SUBUNIT SIGMA ADAPTOR COMPLEX AP 1 SUBUNIT SIGMA ADAPTOR RELATED COMPLEX 1 SUBUNIT SIGMA CLATHRIN ASSEMBLY COMPLEX 1 SIGMA SMALL CHAIN GOLGI ADAPTOR HA1/AP1 ADAPTIN SIGMA SUBUNIT SIGMA SUBUNIT OF AP 1 CLATHRIN SIGMA ADAPTIN ADAPTIN		ENSFM00250000002047	2	ENSFM00250000000895	2
ENSMUSG00000022840	ENSFM00730001521247	ADENYLATE CYCLASE TYPE EC_4.6.1.1 ATP PYROPHOSPHATE LYASE ADENYLATE CYCLASE TYPE ADENYLYL CYCLASE CA 2+ ADENYLYL CYCLASE		ENSMUSG00000002957	ENSFM00810002040615	AP 2 COMPLEX SUBUNIT ALPHA 2.100 KDA COATED VESICLE C ADAPTOR COMPLEX AP 2 SUBUNIT ALPHA 2 ADAPTOR RELATED COMPLEX 2 SUBUNIT ALPHA 2 ALPHA ADAPTIN C ALPHA2 ADAPTIN CLATHRIN ASSEMBLY COMPLEX 2 ALPHA C LARGE CHAIN PLASMA MEMBRANE ADAPTOR HA2/AP2 ADAPTIN ALP		ENSFM00740001589214	2	ENSFM00500000269862	2
ENSMUSG00000022994	ENSFM00730001521247	ADENYLATE CYCLASE TYPE EC_4.6.1.1 ATP PYROPHOSPHATE LYASE ADENYLATE CYCLASE TYPE ADENYLYL CYCLASE CA 2+ ADENYLYL CYCLASE		ENSMUSG00000060279	ENSFM00810002040615	AP 2 COMPLEX SUBUNIT ALPHA 2.100 KDA COATED VESICLE C ADAPTOR COMPLEX AP 2 SUBUNIT ALPHA 2 ADAPTOR RELATED COMPLEX 2 SUBUNIT ALPHA 2 ALPHA ADAPTIN C ALPHA2 ADAPTIN CLATHRIN ASSEMBLY COMPLEX 2 ALPHA C LARGE CHAIN PLASMA MEMBRANE ADAPTOR HA2/AP2 ADAPTIN ALP		ENSFM00250000001494	2	ENSFM00250000001973	2
ENSMUSG00000028792	ENSFM00810002040800	ADENYLATE KINASE {ECO: |HAMAP RULE: } EC_2.7.4.3 {ECO: |HAMAP RULE: } ATP AMP TRANSPHOSPHORYLASE {ECO: |HAMAP RULE: } ATP:AMP PHOSPHOTRANSFERASE {ECO: |HAMAP RULE: } ADENYLATE KINASE CYTOSOLIC AND MITOCHONDRIAL {ECO: |HAMAP RULE: } ADENYLATE MONOPHOSPHATE		ENSMUSG00000022841	ENSFM00730001521696	AP 2 COMPLEX SUBUNIT MU AP 2 MU CHAIN CLATHRIN ASSEMBLY COMPLEX 2 MU MEDIUM CHAIN CLATHRIN COAT ASSEMBLY AP50 CLATHRIN COAT ASSOCIATED AP50 MU2 ADAPTIN PLASMA MEMBRANE ADAPTOR AP KDA		ENSFM00730001521170	2	ENSFM00500000270072	2
ENSMUSG00000024782	ENSFM00500000270040	ADENYLATE KINASE 4 MITOCHONDRIAL {ECO: |HAMAP RULE: } AK 4 {ECO: |HAMAP RULE: } EC_2.7.4.10 {ECO: |HAMAP RULE: } EC_2.7.4.- 6 {ECO: |HAMAP RULE: } ADENYLATE KINASE 3 {ECO: |HAMAP RULE: } ADENYLATE KINASE ISOENZYME 4 GTP:AMP PHOSPHOTRANSFERASE AK4 {ECO: |		ENSMUSG00000008036	ENSFM00670001235578	AP 2 COMPLEX SUBUNIT SIGMA ADAPTOR COMPLEX AP 2 SUBUNIT SIGMA ADAPTOR RELATED COMPLEX 2 SUBUNIT SIGMA CLATHRIN ASSEMBLY 2 SIGMA SMALL CHAIN CLATHRIN COAT ASSEMBLY AP17 CLATHRIN COAT ASSOCIATED AP17 PLASMA MEMBRANE ADAPTOR AP 2.17 KDA SIGMA2 ADAPTIN		ENSFM00250000002014	2	ENSFM00250000001163	2
ENSMUSG00000028527	ENSFM00500000270040	ADENYLATE KINASE 4 MITOCHONDRIAL {ECO: |HAMAP RULE: } AK 4 {ECO: |HAMAP RULE: } EC_2.7.4.10 {ECO: |HAMAP RULE: } EC_2.7.4.- 6 {ECO: |HAMAP RULE: } ADENYLATE KINASE 3 {ECO: |HAMAP RULE: } ADENYLATE KINASE ISOENZYME 4 GTP:AMP PHOSPHOTRANSFERASE AK4 {ECO: |		ENSMUSG00000062444	ENSFM00480000262766	AP 3 COMPLEX SUBUNIT BETA 1 ADAPTOR COMPLEX AP 3 SUBUNIT BETA 1 ADAPTOR RELATED COMPLEX 3 SUBUNIT BETA 1 BETA 3A ADAPTIN CLATHRIN ASSEMBLY COMPLEX 3 BETA 1 LARGE CHAIN		ENSFM00730001521338	2	ENSFM00740001589295	2
ENSMUSG00000026817	ENSFM00740001589162	ADENYLATE KINASE ISOENZYME 1 {ECO: |HAMAP RULE: } AK 1 {ECO: |HAMAP RULE: } EC_2.7.4.3 {ECO: |HAMAP RULE: } EC_2.7.4.- 6 {ECO: |HAMAP RULE: } ATP AMP TRANSPHOSPHORYLASE 1 {ECO: |HAMAP RULE: } ATP:AMP PHOSPHOTRANSFERASE {ECO: |HAMAP RULE: } ADENYLATE MONOP		ENSMUSG00000020198	ENSFM00250000001618	AP 3 COMPLEX SUBUNIT DELTA 1 AP 3 COMPLEX SUBUNIT DELTA ADAPTOR RELATED COMPLEX 3 SUBUNIT DELTA 1 DELTA ADAPTIN		ENSFM00250000001830	2	ENSFM00250000001069	2
ENSMUSG00000039058	ENSFM00740001589162	ADENYLATE KINASE ISOENZYME 1 {ECO: |HAMAP RULE: } AK 1 {ECO: |HAMAP RULE: } EC_2.7.4.3 {ECO: |HAMAP RULE: } EC_2.7.4.- 6 {ECO: |HAMAP RULE: } ATP AMP TRANSPHOSPHORYLASE 1 {ECO: |HAMAP RULE: } ATP:AMP PHOSPHOTRANSFERASE {ECO: |HAMAP RULE: } ADENYLATE MONOP		ENSMUSG00000021824	ENSFM00440000236903	AP 3 COMPLEX SUBUNIT MU ADAPTOR RELATED COMPLEX 3 SUBUNIT MU CLATHRIN ASSEMBLY ASSEMBLY COMPLEX 3 MU MEDIUM CHAIN CLATHRIN COAT ASSEMBLY AP47 HOMOLOG CLATHRIN COAT ASSOCIATED AP47 HOMOLOG GOLGI ADAPTOR AP 1.47 KDA HOMOLOG HA1.47 KDA SUBUNIT HOMOLOG ADAPTI		ENSFM00500000269762	2	ENSFM00500000269806	2
ENSMUSG00000022407	ENSFM00250000003164	ADENYLOSUCCINATE LYASE ASL EC_4.3.2.2 ADENYLOSUCCINASE ASASE		ENSMUSG00000031539	ENSFM00440000236903	AP 3 COMPLEX SUBUNIT MU ADAPTOR RELATED COMPLEX 3 SUBUNIT MU CLATHRIN ASSEMBLY ASSEMBLY COMPLEX 3 MU MEDIUM CHAIN CLATHRIN COAT ASSEMBLY AP47 HOMOLOG CLATHRIN COAT ASSOCIATED AP47 HOMOLOG GOLGI ADAPTOR AP 1.47 KDA HOMOLOG HA1.47 KDA SUBUNIT HOMOLOG ADAPTI		ENSFM00500000270018	2	ENSFM00250000002984	2
ENSMUSG00000021373	ENSFM00250000001899	ADENYLYL CYCLASE ASSOCIATED CAP		ENSMUSG00000024480	ENSFM00500000270528	AP 3 COMPLEX SUBUNIT SIGMA AP 3 COMPLEX SUBUNIT SIGMA ADAPTOR RELATED COMPLEX 3 SUBUNIT SIGMA SIGMA ADAPTIN ADAPTIN SIGMA ADAPTIN		ENSFM00250000003616	2	ENSFM00730001521611	2
ENSMUSG00000028656	ENSFM00250000001899	ADENYLYL CYCLASE ASSOCIATED CAP		ENSMUSG00000063801	ENSFM00500000270528	AP 3 COMPLEX SUBUNIT SIGMA AP 3 COMPLEX SUBUNIT SIGMA ADAPTOR RELATED COMPLEX 3 SUBUNIT SIGMA SIGMA ADAPTIN ADAPTIN SIGMA ADAPTIN		ENSFM00670001235389	2	ENSFM00260000050567	2
ENSMUSG00000033096	ENSFM00440000236938	ADIPOCYTE PLASMA MEMBRANE ASSOCIATED		ENSMUSG00000057230	ENSFM00730001521956	AP2 ASSOCIATED KINASE 1 EC_2.7.11.1 ADAPTOR ASSOCIATED KINASE 1		ENSFM00250000000634	2	ENSFM00730001521917	2
ENSMUSG00000025236	ENSFM00250000002925	ADP DEPENDENT GLUCOKINASE PRECURSOR ADP GK ADPGK EC_2.7.1.147		ENSMUSG00000021986	ENSFM00250000005156	APC MEMBRANE RECRUITMENT 2 AMER2 FAM123A		ENSFM00250000000964	2	ENSFM00600000921250	2
ENSMUSG00000029084	ENSFM00500000272366	ADP RIBOSYL CYCLASE/CYCLIC ADP RIBOSE HYDROLASE 1 EC_3.2.2.6 2' PHOSPHO ADP RIBOSYL CYCLASE 2' PHOSPHO ADP RIBOSYL CYCLASE/2' PHOSPHO CYCLIC ADP RIBOSE TRANSFERASE EC_2.4.99.- 20 2' PHOSPHO CYCLIC ADP RIBOSE TRANSFERASE ADP RIBOSYL CYCLASE 1 ADPRC 1 CYCLI		ENSMUSG00000032081	ENSFM00600000926313	APOLIPOPROTEIN C III PRECURSOR APO CIII APOC III APOLIPOPROTEIN C3		ENSFM00250000001955	2	ENSFM00800002003674	2
ENSMUSG00000020440	ENSFM00730001521124	ADP RIBOSYLATION FACTOR		ENSMUSG00000036932	ENSFM00250000002966	APOPTOSIS INDUCING FACTOR 1 MITOCHONDRIAL PRECURSOR EC_1.1.1.- PROGRAMMED CELL DEATH 8		ENSFM00250000002173	2	ENSFM00260000050389	2
ENSMUSG00000021877	ENSFM00730001521124	ADP RIBOSYLATION FACTOR		ENSMUSG00000022763	ENSFM00800002003733	APOPTOSIS INDUCING FACTOR 3 EC 1 APOPTOSIS INDUCING FACTOR		ENSFM00250000002334	2	ENSFM00420000140507	2
ENSMUSG00000044147	ENSFM00750001632347	ADP RIBOSYLATION FACTOR		ENSMUSG00000026510	ENSFM00250000001053	APOPTOSIS STIMULATING OF P53 2 TUMOR SUPPRESSOR P53 BINDING 2 53BP2 P53 BINDING 2 P53BP2		ENSFM00800002003523	2	ENSFM00500000270276	2
ENSMUSG00000048076	ENSFM00730001521124	ADP RIBOSYLATION FACTOR		ENSMUSG00000004655	ENSFM00750001632461	AQUAPORIN 1 AQP 1 AQUAPORIN CHIP WATER CHANNEL RED BLOOD CELLS AND KIDNEY PROXIMAL TUBULE		ENSFM00250000003196	2	ENSFM00500000269896	2
ENSMUSG00000060904	ENSFM00730001521760	ADP RIBOSYLATION FACTOR 1		ENSMUSG00000026159	ENSFM00650001140030	ARF GAP DOMAIN AND FG REPEAT CONTAINING 1 HIV 1 REV BINDING NUCLEOPORIN RIP		ENSFM00350000105407	2	ENSFM00250000002045	2
ENSMUSG00000042348	ENSFM00420000140675	ADP RIBOSYLATION FACTOR 15 ADP RIBOSYLATION FACTOR RELATED 2 ARF RELATED 2		ENSMUSG00000049076	ENSFM00250000000926	ARF GAP WITH COILED COIL ANK REPEAT AND PH DOMAIN CONTAINING CENTAURIN BETA CNT		ENSFM00250000000770	2	ENSFM00250000001366	2
ENSMUSG00000026426	ENSFM00410000138507	ADP RIBOSYLATION FACTOR SMALL G INDISPENSABLE EQUAL CHROMOSOME SEGREGATION		ENSMUSG00000056413	ENSFM00250000002436	ARF GAP WITH DUAL PH DOMAIN CONTAINING 2 CENTAURIN ALPHA 2 CNT A2		ENSFM00250000000488	2	ENSFM00730001521569	2
ENSMUSG00000030105	ENSFM00410000138507	ADP RIBOSYLATION FACTOR SMALL G INDISPENSABLE EQUAL CHROMOSOME SEGREGATION		ENSMUSG00000023353	ENSFM00250000000604	ARF GAP WITH GTPASE ANK REPEAT AND PH DOMAIN CONTAINING AGAP CENTAURIN GAMMA		ENSFM00670001235667	2	ENSFM00500000270233	2
ENSMUSG00000027575	ENSFM00250000003758	ADP RIBOSYLATION FACTOR GTPASE ACTIVATING 1 ARF GAP 1 ADP RIBOSYLATION FACTOR 1 GTPASE ACTIVATING ARF1 GAP ARF1 DIRECTED GTPASE ACTIVATING		ENSMUSG00000025422	ENSFM00250000000604	ARF GAP WITH GTPASE ANK REPEAT AND PH DOMAIN CONTAINING AGAP CENTAURIN GAMMA		ENSFM00800002003422	2	ENSFM00730001521249	2
ENSMUSG00000027255	ENSFM00250000002206	ADP RIBOSYLATION FACTOR GTPASE ACTIVATING 2 ARF GAP 2 ZINC FINGER 289		ENSMUSG00000055013	ENSFM00250000000604	ARF GAP WITH GTPASE ANK REPEAT AND PH DOMAIN CONTAINING AGAP CENTAURIN GAMMA		ENSFM00250000000928	2	ENSFM00250000001613	2
ENSMUSG00000016319	ENSFM00250000000816	ADP/ATP TRANSLOCASE ADP ATP CARRIER ADENINE NUCLEOTIDE TRANSLOCATOR ANT SOLUTE CARRIER FAMILY 25 MEMBER [CONTAINS ADP/ATP TRANSLOCASE N TERMINALLY PROCESSED]		ENSMUSG00000011877	ENSFM00250000001490	ARF GTPASE ACTIVATING GIT1 ARF GAP GIT1 COOL ASSOCIATED AND TYROSINE PHOSPHORYLATED 1 CAT 1 CAT1 G COUPLED RECEPTOR KINASE INTERACTOR 1 GRK INTERACTING 1		ENSFM00250000004188	2	ENSFM00740001589097	2
ENSMUSG00000031633	ENSFM00250000000816	ADP/ATP TRANSLOCASE ADP ATP CARRIER ADENINE NUCLEOTIDE TRANSLOCATOR ANT SOLUTE CARRIER FAMILY 25 MEMBER [CONTAINS ADP/ATP TRANSLOCASE N TERMINALLY PROCESSED]		ENSMUSG00000030350	ENSFM00730001521302	ARGININE N METHYLTRANSFERASE 1 EC_2.1.1.- HISTONE ARGININE N METHYLTRANSFERASE PRMT1 EC_2.1.1.125		ENSFM00250000000760	2	ENSFM00730001521864	2
ENSMUSG00000079677	ENSFM00670001235975	ADRENODOXIN PROTEIN MITOCHONDRIAL PRECURSOR FERREDOXIN 1		ENSMUSG00000052429	ENSFM00730001521302	ARGININE N METHYLTRANSFERASE 1 EC_2.1.1.- HISTONE ARGININE N METHYLTRANSFERASE PRMT1 EC_2.1.1.125		ENSFM00800002003398	2	ENSFM00310000088999	2
ENSMUSG00000068036	ENSFM00250000001587	AFADIN AF 6		ENSMUSG00000028292	ENSFM00440000236914	ARGININE TRNA LIGASE EC_6.1.1.19 ARGINYL TRNA SYNTHETASE ARGRS		ENSFM00720001492054	2	ENSFM00730001521808	2
ENSMUSG00000024527	ENSFM00800002003441	AFG3 EC_3.4.24.-		ENSMUSG00000036698	ENSFM00250000000492	ARGONAUTE {ECO: |HAMAP RULE: } {ECO: |HAMAP RULE: } ARGONAUTE RISC CATALYTIC COMPONENT EUKARYOTIC TRANSLATION INITIATION FACTOR 2C {ECO: |HAMAP RULE: } EIF 2C {ECO: |HAMAP RULE: } EIF2C {ECO: |HAMAP RULE: }		ENSFM00720001492013	2	ENSFM00250000002242	2
ENSMUSG00000028743	ENSFM00760001715034	AFLATOXIN B1 ALDEHYDE REDUCTASE MEMBER 2 EC_1.1.1.- N11 SUCCINIC SEMIALDEHYDE REDUCTASE SSA REDUCTASE		ENSMUSG00000041530	ENSFM00250000000492	ARGONAUTE {ECO: |HAMAP RULE: } {ECO: |HAMAP RULE: } ARGONAUTE RISC CATALYTIC COMPONENT EUKARYOTIC TRANSLATION INITIATION FACTOR 2C {ECO: |HAMAP RULE: } EIF 2C {ECO: |HAMAP RULE: } EIF2C {ECO: |HAMAP RULE: }		ENSFM00500000269733	2	ENSFM00500000269664	2
ENSMUSG00000041936	ENSFM00760001714908	AGRIN N TERMINAL 110 KDA SUBUNIT; AGRIN C TERMINAL 110 KDA SUBUNIT; AGRIN C TERMINAL 90 KDA FRAGMENT C90 ; AGRIN C TERMINAL 22 KDA FRAGMENT C22 ]		ENSMUSG00000027599	ENSFM00250000005628	ARMADILLO REPEAT CONTAINING 1		ENSFM00800002003402	2	ENSFM00250000001623	2
ENSMUSG00000023938	ENSFM00250000001208	ALANINE TRNA LIGASE {ECO: |HAMAP RULE: } EC_6.1.1.7 {ECO: |HAMAP RULE: } ALANYL TRNA SYNTHETASE {ECO: |HAMAP RULE: } ALARS {ECO: |HAMAP RULE: }		ENSMUSG00000033436	ENSFM00250000001585	ARMADILLO REPEAT CONTAINING X LINKED		ENSFM00250000001172	2	ENSFM00250000000896	2
ENSMUSG00000031960	ENSFM00250000001208	ALANINE TRNA LIGASE {ECO: |HAMAP RULE: } EC_6.1.1.7 {ECO: |HAMAP RULE: } ALANYL TRNA SYNTHETASE {ECO: |HAMAP RULE: } ALARS {ECO: |HAMAP RULE: }		ENSMUSG00000038525	ENSFM00250000001585	ARMADILLO REPEAT CONTAINING X LINKED		ENSFM00810002040612	2	ENSFM00740001589121	2
ENSMUSG00000028138	ENSFM00250000000515	ALCOHOL DEHYDROGENASE EC_1.1.1.1 ALCOHOL DEHYDROGENASE		ENSMUSG00000049804	ENSFM00810002041142	ARMADILLO REPEAT CONTAINING X LINKED 4		ENSFM00500000269807	2	ENSFM00250000000332	2
ENSMUSG00000010025	ENSFM00250000000672	ALDEHYDE DEHYDROGENASE ALDEHYDE DEHYDROGENASE ALDEHYDE DEHYDROGENASE FAMILY 3 MEMBER		ENSMUSG00000029348	ENSFM00250000005876	ASPARTATE BETA HYDROXYLASE DOMAIN CONTAINING EC_1.14.11.-		ENSFM00250000003047	2	ENSFM00480000262746	2
ENSMUSG00000024885	ENSFM00250000000672	ALDEHYDE DEHYDROGENASE ALDEHYDE DEHYDROGENASE ALDEHYDE DEHYDROGENASE FAMILY 3 MEMBER		ENSMUSG00000026356	ENSFM00500000299788	ASPARTATE TRNA LIGASE CYTOPLASMIC {ECO: |ENSEMBL: }		ENSFM00500000270725	2	ENSFM00800002003401	2
ENSMUSG00000027523	ENSFM00740001591176	ALEX ALTERNATIVE GENE PRODUCT ENCODED BY XL EXON		ENSMUSG00000026356	ENSFM00250000003932	ASPARTATE TRNA LIGASE CYTOPLASMIC EC_6.1.1.12 ASPARTYL TRNA SYNTHETASE ASPRS		ENSFM00730001521471	2	ENSFM00500000269805	2
ENSMUSG00000028766	ENSFM00250000000564	ALKALINE PHOSPHATASE PRECURSOR EC_3.1.3.1 ALKALINE PHOSPHATASE		ENSMUSG00000028207	ENSFM00500000270363	ASPARTYL/ASPARAGINYL BETA HYDROXYLASE EC_1.14.11.16 {ECO: |PUBMED: } ASPARTATE BETA HYDROXYLASE ASP BETA HYDROXYLASE PEPTIDE ASPARTATE BETA DIOXYGENASE		ENSFM00300000079126	2	ENSFM00740001589247	2
ENSMUSG00000042410	ENSFM00250000004718	ALKYLDIHYDROXYACETONEPHOSPHATE SYNTHASE ALKYL DHAP SYNTHASE EC_2.5.1.26 ALKYLGLYCERONE PHOSPHATE SYNTHASE		ENSMUSG00000069833	ENSFM00740001589261	ASSOCIATED		ENSFM00730001522052	2	ENSFM00670001235536	2
ENSMUSG00000039740	ENSFM00800002003805	ALPHA 1 3/1 6 MANNOSYLTRANSFERASE ALG2 EC_2.4.1.132 EC_2.4.1.- 257 ASPARAGINE LINKED GLYCOSYLATION 2 HOMOLOG GDP MAN:MAN 1 GLCNAC 2 PP DOL ALPHA 1 3 MANNOSYLTRANSFERASE GDP MAN:MAN 1 GLCNAC 2 PP DOLICHOL MANNOSYLTRANSFERASE GDP MAN:MAN 2 GLCNAC 2 PP DOL A		ENSMUSG00000072812	ENSFM00740001589261	ASSOCIATED		ENSFM00280000058697	2	ENSFM00400000131747	2
ENSMUSG00000029103	ENSFM00250000004723	ALPHA 2 MACROGLOBULIN RECEPTOR ASSOCIATED PRECURSOR ALPHA 2 MRAP LOW DENSITY LIPOPROTEIN RECEPTOR RELATED ASSOCIATED 1 RAP		ENSMUSG00000013698	ENSFM00250000010619	ASTROCYTIC PHOSPHOPROTEIN PEA 15.15 KDA PHOSPHOPROTEIN ENRICHED IN ASTROCYTES		ENSFM00740001589241	2	ENSFM00250000000892	2
ENSMUSG00000033717	ENSFM00800002003463	ALPHA 2A ADRENERGIC RECEPTOR ALPHA 2A ADRENORECEPTOR ALPHA 2A ADRENOCEPTOR ALPHA 2AAR		ENSMUSG00000026587	ENSFM00250000001299	ASTROTACTIN PRECURSOR		ENSFM00250000000292	2	ENSFM00730001521452	2
ENSMUSG00000052374	ENSFM00440000236866	ALPHA ACTININ ALPHA ACTININ F ACTIN CROSS LINKING		ENSMUSG00000028373	ENSFM00250000001299	ASTROTACTIN PRECURSOR		ENSFM00500000269788	2	ENSFM00250000000829	2
ENSMUSG00000054808	ENSFM00440000236866	ALPHA ACTININ ALPHA ACTININ F ACTIN CROSS LINKING		ENSMUSG00000016541	ENSFM00250000007503	ATAXIN 10 SPINOCEREBELLAR ATAXIA TYPE 10		ENSFM00250000000532	2	ENSFM00760001714676	2
ENSMUSG00000053644	ENSFM00420000140646	ALPHA AMINOADIPIC SEMIALDEHYDE DEHYDROGENASE PRECURSOR ALPHA AASA DEHYDROGENASE EC_1.2.1.31 ALDEHYDE DEHYDROGENASE FAMILY 7 MEMBER A1 EC_1.2.1.- 3 ANTIQUITIN 1 BETAINE ALDEHYDE DEHYDROGENASE EC_1.2.-.- 1 8 DELTA1 PIPERIDEINE 6 CARBOXYLATE DEHYDROGENASE P6		ENSMUSG00000042605	ENSFM00600000921253	ATAXIN 2 SPINOCEREBELLAR ATAXIA TYPE 2		ENSFM00500000270642	2	ENSFM00790001962996	2
ENSMUSG00000032060	ENSFM00670001235476	ALPHA CRYSTALLIN CHAIN		ENSMUSG00000028973	ENSFM00800002003665	ATP BINDING CASSETTE SUB FAMILY B MEMBER 8 MITOCHONDRIAL PRECURSOR		ENSFM00250000001308	2	ENSFM00250000000639	2
ENSMUSG00000038619	ENSFM00500000271209	ALPHA ENDOSULFINE		ENSMUSG00000055782	ENSFM00800002003396	ATP BINDING CASSETTE SUB FAMILY D MEMBER ADRENOLEUKODYSTROPHY		ENSFM00730001521886	2	ENSFM00740001589109	2
ENSMUSG00000032295	ENSFM00250000003741	ALPHA MANNOSIDASE 2C1 EC_3.2.1.24 ALPHA D MANNOSIDE MANNOHYDROLASE MANNOSIDASE ALPHA CLASS 2C MEMBER 1		ENSMUSG00000028127	ENSFM00800002003649	ATP BINDING CASSETTE SUB FAMILY D MEMBER KDA PEROXISOMAL MEMBRANE PMP70		ENSFM00250000003532	2	ENSFM00250000001487	2
ENSMUSG00000009588	ENSFM00250000002806	ALPHA N ACETYLGALACTOSAMINIDE ALPHA 2 6 SIALYLTRANSFERASE 2 EC_2.4.99.- GALNAC ALPHA 2 6 SIALYLTRANSFERASE II ST6GALNAC II ST6GALNACII SIALYLTRANSFERASE 7B SIAT7 B		ENSMUSG00000028953	ENSFM00730001521705	ATP BINDING CASSETTE SUB FAMILY F MEMBER 2		ENSFM00740001589327	2	ENSFM00250000001584	2
ENSMUSG00000025889	ENSFM00600000921478	ALPHA SYNUCLEIN		ENSMUSG00000020277	ENSFM00730001521507	ATP DEPENDENT 6 PHOSPHOFRUCTOKINASE TYPE {ECO: |HAMAP RULE: } ATP PFK {ECO: |HAMAP RULE: } PFK EC_2.7.1.11 {ECO: |HAMAP RULE: } 6 PHOSPHOFRUCTOKINASE TYPE PHOSPHOFRUCTO 1 KINASE ISOZYME PFK PHOSPHOHEXOKINASE {ECO: |HAMAP RULE: }		ENSFM00730001521782	2	ENSFM00250000001228	2
ENSMUSG00000024426	ENSFM00250000002340	ALPHA TUBULIN N ACETYLTRANSFERASE 1 {ECO: |HAMAP RULE: } ALPHA TAT {ECO: |HAMAP RULE: } ALPHA TAT1 {ECO: |HAMAP RULE: } TAT {ECO: |HAMAP RULE: } EC_2.3.1.108 {ECO: |HAMAP RULE: } ACETYLTRANSFERASE MEC 17 HOMOLOG {ECO: |HAMAP RULE: }		ENSMUSG00000021196	ENSFM00730001521507	ATP DEPENDENT 6 PHOSPHOFRUCTOKINASE TYPE {ECO: |HAMAP RULE: } ATP PFK {ECO: |HAMAP RULE: } PFK EC_2.7.1.11 {ECO: |HAMAP RULE: } 6 PHOSPHOFRUCTOKINASE TYPE PHOSPHOFRUCTO 1 KINASE ISOZYME PFK PHOSPHOHEXOKINASE {ECO: |HAMAP RULE: }		ENSFM00600000921249	2	ENSFM00720001492031	2
ENSMUSG00000047368	ENSFM00250000001156	ALPHA/BETA HYDROLASE DOMAIN CONTAINING EC 3		ENSMUSG00000033065	ENSFM00730001521507	ATP DEPENDENT 6 PHOSPHOFRUCTOKINASE TYPE {ECO: |HAMAP RULE: } ATP PFK {ECO: |HAMAP RULE: } PFK EC_2.7.1.11 {ECO: |HAMAP RULE: } 6 PHOSPHOFRUCTOKINASE TYPE PHOSPHOFRUCTO 1 KINASE ISOZYME PFK PHOSPHOHEXOKINASE {ECO: |HAMAP RULE: }		ENSFM00730001521210	2	ENSFM00250000002727	2
ENSMUSG00000026024	ENSFM00250000002591	ALSIN AMYOTROPHIC LATERAL SCLEROSIS 2		ENSMUSG00000058301	ENSFM00500000270457	ATP DEPENDENT HELICASE NONSENSE 1 UP FRAMESHIFT SUPPRESSOR 1		ENSFM00770001847524	2	ENSFM00500000270193	2
ENSMUSG00000034958	ENSFM00250000001236	AMBIGUOUS		ENSMUSG00000025580	ENSFM00730001521529	ATP DEPENDENT RNA HELICASE		ENSFM00250000001356	2	ENSFM00260000050553	2
ENSMUSG00000036062	ENSFM00250000007322	AMBIGUOUS		ENSMUSG00000042699	ENSFM00800002003717	ATP DEPENDENT RNA HELICASE A EC_3.6.4.13 DEAH BOX 9 NUCLEAR DNA HELICASE II NDH II		ENSFM00250000000749	2	ENSFM00740001589132	2
ENSMUSG00000063455	ENSFM00600000921514	AMBIGUOUS		ENSMUSG00000037149	ENSFM00250000003062	ATP DEPENDENT RNA HELICASE DDX1 EC_3.6.4.13 DEAD BOX 1		ENSFM00250000000475	2	ENSFM00250000000375	2
ENSMUSG00000068373	ENSFM00250000005157	AMBIGUOUS		ENSMUSG00000000787	ENSFM00770001847530	ATP DEPENDENT RNA HELICASE DDX3Y EC_3.6.4.13 DEAD BOX 3 Y CHROMOSOMAL		ENSFM00500000270078	2	ENSFM00250000001143	2
ENSMUSG00000025037	ENSFM00250000002249	AMINE OXIDASE [FLAVIN CONTAINING] EC_1.4.3.4 MONOAMINE OXIDASE TYPE MAO		ENSMUSG00000069045	ENSFM00770001847530	ATP DEPENDENT RNA HELICASE DDX3Y EC_3.6.4.13 DEAD BOX 3 Y CHROMOSOMAL		ENSFM00250000000425	2	ENSFM00670001235990	2
ENSMUSG00000040147	ENSFM00250000002249	AMINE OXIDASE [FLAVIN CONTAINING] EC_1.4.3.4 MONOAMINE OXIDASE TYPE MAO		ENSMUSG00000040620	ENSFM00800002003714	ATP DEPENDENT RNA HELICASE DHX33 EC_3.6.4.13 DEAH BOX 33		ENSFM00250000002547	2	ENSFM00250000000691	2
ENSMUSG00000022180	ENSFM00250000000331	AMINO ACID TRANSPORTER SOLUTE CARRIER FAMILY 7 MEMBER		ENSMUSG00000032097	ENSFM00540000717952	ATP DEPENDENT RNA HELICASE EC_3.6.4.13		ENSFM00250000001884	2	ENSFM00250000001136	2
ENSMUSG00000027737	ENSFM00250000000331	AMINO ACID TRANSPORTER SOLUTE CARRIER FAMILY 7 MEMBER		ENSMUSG00000053289	ENSFM00730001521664	ATP DEPENDENT RNA HELICASE EC_3.6.4.13		ENSFM00730001522141	2	ENSFM00250000001843	2
ENSMUSG00000031904	ENSFM00250000000331	AMINO ACID TRANSPORTER SOLUTE CARRIER FAMILY 7 MEMBER		ENSMUSG00000032480	ENSFM00260000050346	ATP DEPENDENT RNA HELICASE EC_3.6.4.13 DEAH BOX		ENSFM00260000050662	2	ENSFM00810002040640	2
ENSMUSG00000040010	ENSFM00250000000331	AMINO ACID TRANSPORTER SOLUTE CARRIER FAMILY 7 MEMBER		ENSMUSG00000022884	ENSFM00730001521378	ATP DEPENDENT RNA HELICASE EIF4A EC_3.6.4.13 EUKARYOTIC INITIATION FACTOR 4A EIF 4A TRANSLATION INITIATION FACTOR 1		ENSFM00400000131776	2	ENSFM00750001632380	2
ENSMUSG00000028029	ENSFM00500000270832	AMINOACYL TRNA SYNTHASE COMPLEX INTERACTING MULTIFUNCTIONAL 1 MULTISYNTHASE COMPLEX AUXILIARY COMPONENT P43 [CONTAINS ENDOTHELIAL MONOCYTE ACTIVATING POLYPEPTIDE 2 EMAP 2 ENDOTHELIAL MONOCYTE ACTIVATING POLYPEPTIDE II EMAP II SMALL INDUCIBLE CYTOKINE SUBF		ENSMUSG00000026775	ENSFM00800002003559	ATP DEPENDENT ZINC METALLOPROTEASE YM EC_3.4.24.- ATP DEPENDENT METALLOPROTEASE FTSH1 MEG 4 YME1 1		ENSFM00650001140033	2	ENSFM00250000000220	2
ENSMUSG00000029610	ENSFM00250000006128	AMINOACYL TRNA SYNTHASE COMPLEX INTERACTING MULTIFUNCTIONAL 2 MULTISYNTHASE COMPLEX AUXILIARY COMPONENT P38 JTV 1		ENSMUSG00000034566	ENSFM00500000271216	ATP SYNTHASE SUBUNIT D MITOCHONDRIAL ATPASE SUBUNIT D		ENSFM00500000270806	2	ENSFM00500000270278	2
ENSMUSG00000023262	ENSFM00250000002657	AMINOACYLASE ACY EC_3.5.1.14 N ACYL L AMINO ACID AMIDOHYDROLASE		ENSMUSG00000022956	ENSFM00670001235592	ATP SYNTHASE SUBUNIT O MITOCHONDRIAL PRECURSOR OLIGOMYCIN SENSITIVITY CONFERRAL OSCP		ENSFM00500000270520	2	ENSFM00250000001221	2
ENSMUSG00000041926	ENSFM00790001963080	AMINOPEPTIDASE B AP B EC_3.4.11.6 ARGININE AMINOPEPTIDASE ARGINYL AMINOPEPTIDASE CYTOSOL AMINOPEPTIDASE IV		ENSMUSG00000013662	ENSFM00790001963005	ATPASE FAMILY AAA DOMAIN CONTAINING 1 EC_3.6.1.3		ENSFM00730001521866	2	ENSFM00780001898391	2
ENSMUSG00000039062	ENSFM00250000000130	AMINOPEPTIDASE N AP N EC_3.4.11.2 MICROSOMAL AMINOPEPTIDASE		ENSMUSG00000029036	ENSFM00250000002488	ATPASE FAMILY AAA DOMAIN CONTAINING 3		ENSFM00730001521827	2	ENSFM00770001847570	2
ENSMUSG00000050663	ENSFM00250000000130	AMINOPEPTIDASE N AP N EC_3.4.11.2 MICROSOMAL AMINOPEPTIDASE		ENSMUSG00000002015	ENSFM00670001235596	B CELL RECEPTOR ASSOCIATED BCR ASSOCIATED		ENSFM00250000001465	2	ENSFM00670001235687	2
ENSMUSG00000005686	ENSFM00770001847533	AMP DEAMINASE EC_3.5.4.6 AMP DEAMINASE		ENSMUSG00000020650	ENSFM00670001235596	B CELL RECEPTOR ASSOCIATED BCR ASSOCIATED		ENSFM00640001103074	2	ENSFM00250000001879	2
ENSMUSG00000027889	ENSFM00770001847533	AMP DEAMINASE EC_3.5.4.6 AMP DEAMINASE		ENSMUSG00000042215	ENSFM00260000051255	BAG FAMILY MOLECULAR CHAPERONE REGULATOR 2 BAG 2 BCL 2 ASSOCIATED ATHANOGENE 2		ENSFM00730001521911	2	ENSFM00730001522093	2
ENSMUSG00000050947	ENSFM00380000124725	AMPHOTERIN INDUCED PRECURSOR AMIGO ALIVIN		ENSMUSG00000049792	ENSFM00250000007925	BAG FAMILY MOLECULAR CHAPERONE REGULATOR 5 BAG 5 BCL 2 ASSOCIATED ATHANOGENE 5		ENSFM00250000000552	2	ENSFM00740001589100	2
ENSMUSG00000006651	ENSFM00250000000617	AMYLOID BETA A4 PRECURSOR ABPP APP ALZHEIMER DISEASE AMYLOID A4 HOMOLOG [CONTAINS N APP; SOLUBLE APP ALPHA S APP ALPHA ; SOLUBLE APP BETA S APP BETA ; BETA AMYLOID 42 BETA APP42 ; BETA AMYLOID 40 BETA APP40 ; C83; P3 42 ; P3 40 ; C80; GAMMA SECRETASE C TE		ENSMUSG00000028434	ENSFM00730001521622	BAND 4 1		ENSFM00500000269931	2	ENSFM00500000269993	2
ENSMUSG00000022892	ENSFM00250000000617	AMYLOID BETA A4 PRECURSOR ABPP APP ALZHEIMER DISEASE AMYLOID A4 HOMOLOG [CONTAINS N APP; SOLUBLE APP ALPHA S APP ALPHA ; SOLUBLE APP BETA S APP BETA ; BETA AMYLOID 42 BETA APP42 ; BETA AMYLOID 40 BETA APP40 ; C83; P3 42 ; P3 40 ; C80; GAMMA SECRETASE C TE		ENSMUSG00000006464	ENSFM00250000005034	BARDET BIEDL SYNDROME 1 BBS2 2		ENSFM00670001235707	2	ENSFM00500000271321	1
ENSMUSG00000031996	ENSFM00250000000617	AMYLOID BETA A4 PRECURSOR ABPP APP ALZHEIMER DISEASE AMYLOID A4 HOMOLOG [CONTAINS N APP; SOLUBLE APP ALPHA S APP ALPHA ; SOLUBLE APP BETA S APP BETA ; BETA AMYLOID 42 BETA APP42 ; BETA AMYLOID 40 BETA APP40 ; C83; P3 42 ; P3 40 ; C80; GAMMA SECRETASE C TE		ENSMUSG00000024844	ENSFM00670001236579	BARRIER TO AUTOINTEGRATION FACTOR BREAKPOINT CLUSTER REGION 1 [CONTAINS BARRIER TO AUTOINTEGRATION FACTOR N TERMINALLY PROCESSED]		ENSFM00790001963004	2	ENSFM00500000269765	1
ENSMUSG00000026014	ENSFM00250000001459	AMYLOID BETA A4 PRECURSOR BINDING FAMILY B MEMBER 1 INTERACTING APBB1 INTERACTING 1		ENSMUSG00000006731	ENSFM00250000004460	BETA 1 4 N ACETYLGALACTOSAMINYLTRANSFERASE 1 EC_2.4.1.92 N ACETYLNEURAMINYL GALACTOSYLGLUCOSYLCERAMIDE GM2/GD2 SYNTHASE GALNAC T		ENSFM00730001521627	2	ENSFM00500000270410	1
ENSMUSG00000041688	ENSFM00250000001614	ANGIOMOTIN		ENSMUSG00000024858	ENSFM00800002003453	BETA ADRENERGIC RECEPTOR KINASE 1 BETA ARK 1 EC_2.7.11.15 G COUPLED RECEPTOR KINASE 2		ENSFM00250000002187	2	ENSFM00250000007868	1
ENSMUSG00000020681	ENSFM00250000000787	ANGIOTENSIN CONVERTING ENZYME PRECURSOR ACE CARBOXYPEPTIDASE [CONTAINS ANGIOTENSIN CONVERTING ENZYME		ENSMUSG00000021665	ENSFM00730001521836	BETA HEXOSAMINIDASE SUBUNIT ALPHA PRECURSOR EC_3.2.1.52 BETA N ACETYLHEXOSAMINIDASE SUBUNIT ALPHA HEXOSAMINIDASE SUBUNIT A N ACETYL BETA GLUCOSAMINIDASE SUBUNIT ALPHA		ENSFM00500000270555	2	ENSFM00800002003599	1
ENSMUSG00000006574	ENSFM00730001521491	ANION EXCHANGE AE ANION EXCHANGER SOLUTE CARRIER FAMILY 4 MEMBER		ENSMUSG00000041609	ENSFM00500000272101	BICAUDAL D RELATED 1 BICD RELATED 1 BICDR 1 COILED COIL DOMAIN CONTAINING 64A		ENSFM00260000050441	2	ENSFM00800002003424	1
ENSMUSG00000006576	ENSFM00730001521491	ANION EXCHANGE AE ANION EXCHANGER SOLUTE CARRIER FAMILY 4 MEMBER		ENSMUSG00000023960	ENSFM00760001714771	BIS 5' ADENOSYL TRIPHOSPHATASE ENPP4 PRECURSOR EC_3.6.1.29 AP3A HYDROLASE AP3AASE ECTONUCLEOTIDE PYROPHOSPHATASE/PHOSPHODIESTERASE FAMILY MEMBER 4 E NPP 4 NPP 4		ENSFM00610000952921	2	ENSFM00770001847600	1
ENSMUSG00000032826	ENSFM00720001502851	ANKYRIN 2 {ECO: |ENSEMBL: } FRAGMENT		ENSMUSG00000004031	ENSFM00250000001886	BMP/RETINOIC ACID INDUCIBLE NEURAL SPECIFIC 1 PRECURSOR DELETED IN BLADDER CANCER 1		ENSFM00250000001870	2	ENSFM00500000271494	1
ENSMUSG00000032826	ENSFM00500000269628	ANKYRIN ANK ANKYRIN		ENSMUSG00000028351	ENSFM00250000001886	BMP/RETINOIC ACID INDUCIBLE NEURAL SPECIFIC 1 PRECURSOR DELETED IN BLADDER CANCER 1		ENSFM00500000270170	2	ENSFM00730001522351	1
ENSMUSG00000069601	ENSFM00500000269628	ANKYRIN ANK ANKYRIN		ENSMUSG00000015943	ENSFM00500000273601	BOLA 1		ENSFM00500000270373	2	ENSFM00740001589364	1
ENSMUSG00000020042	ENSFM00250000001718	ANKYRIN REPEAT AND BTB/POZ DOMAIN CONTAINING BTBD11 BTB/POZ DOMAIN CONTAINING 11		ENSMUSG00000045763	ENSFM00800002007336	BRAIN ACID SOLUBLE 1.22 KDA NEURONAL TISSUE ENRICHED ACIDIC NEURONAL AXONAL MEMBRANE NAP 22		ENSFM00250000000940	2	ENSFM00720001492034	1
ENSMUSG00000040351	ENSFM00400000131980	ANKYRIN REPEAT AND IBR DOMAIN CONTAINING 1		ENSMUSG00000102226	ENSFM00260000050975	BRAIN ENRICHED GUANYLATE KINASE ASSOCIATED		ENSFM00730001521833	2	ENSFM00550000743154	1
ENSMUSG00000058589	ENSFM00250000001010	ANKYRIN REPEAT AND STERILE ALPHA MOTIF DOMAIN CONTAINING 1B AMYLOID BETA INTRACELLULAR DOMAIN ASSOCIATED 1 AIDA 1 E2A PBX1 ASSOCIATED EB 1		ENSMUSG00000025372	ENSFM00250000000906	BRAIN SPECIFIC ANGIOGENESIS INHIBITOR 1 ASSOCIATED 2 BAI ASSOCIATED 2 BAI1 ASSOCIATED 2 INSULIN RECEPTOR SUBSTRATE OF 53 KDA IRSP53 INSULIN RECEPTOR SUBSTRATE P53		ENSFM00800002003412	2	ENSFM00730001521737	1
ENSMUSG00000048307	ENSFM00250000008243	ANKYRIN REPEAT DOMAIN CONTAINING 46 ANKYRIN REPEAT SMALL ANK S		ENSMUSG00000028782	ENSFM00250000000737	BRAIN SPECIFIC ANGIOGENESIS INHIBITOR PRECURSOR		ENSFM00250000000024	2	ENSFM00730001521776	1
ENSMUSG00000078137	ENSFM00500000295837	ANKYRIN REPEAT DOMAIN CONTAINING 63 {ECO:		ENSMUSG00000033569	ENSFM00250000000737	BRAIN SPECIFIC ANGIOGENESIS INHIBITOR PRECURSOR		ENSFM00730001521553	2	ENSFM00730001521682	1
ENSMUSG00000021814	ENSFM00760001714601	ANNEXIN ANNEXIN ANNEXIN		ENSMUSG00000034730	ENSFM00250000000737	BRAIN SPECIFIC ANGIOGENESIS INHIBITOR PRECURSOR		ENSFM00250000003817	2	ENSFM00250000004556	1
ENSMUSG00000029994	ENSFM00760001714627	ANNEXIN ANNEXIN ANNEXIN		ENSMUSG00000009681	ENSFM00250000000543	BREAKPOINT CLUSTER REGION		ENSFM00740001589334	2	ENSFM00780001898464	1
ENSMUSG00000032231	ENSFM00730001521439	ANNEXIN ANNEXIN ANNEXIN CALPACTIN CALPACTIN CHROMOBINDIN LIPOCORTIN I		ENSMUSG00000013523	ENSFM00250000007762	BREAST CARCINOMA AMPLIFIED SEQUENCE 1 AMPLIFIED IN BREAST CANCER 1		ENSFM00730001521809	2	ENSFM00250000004350	1
ENSMUSG00000018340	ENSFM00750001632387	ANNEXIN ANNEXIN ANNEXIN CALPHOBINDIN II LIPOCORTIN		ENSMUSG00000059439	ENSFM00250000002665	BREAST CARCINOMA AMPLIFIED SEQUENCE 3		ENSFM00260000050557	2	ENSFM00250000003951	1
ENSMUSG00000027712	ENSFM00750001632387	ANNEXIN ANNEXIN ANNEXIN CALPHOBINDIN II LIPOCORTIN		ENSMUSG00000037905	ENSFM00250000006424	BRI3 BINDING I3 BINDING		ENSFM00250000001450	2	ENSFM00250000003614	1
ENSMUSG00000037949	ENSFM00800002003506	ANOCTAMIN 10 TRANSMEMBRANE 16K		ENSMUSG00000037653	ENSFM00260000050545	BTB/POZ DOMAIN CONTAINING		ENSFM00250000000779	2	ENSFM00760001714781	1
ENSMUSG00000034863	ENSFM00800002003835	ANOCTAMIN 8 TRANSMEMBRANE 16H		ENSMUSG00000051401	ENSFM00260000050545	BTB/POZ DOMAIN CONTAINING		ENSFM00760001714699	2	ENSFM00250000004823	1
ENSMUSG00000067336	ENSFM00730001522171	ANTI MUELLERIAN HORMONE TYPE 2 RECEPTOR PRECURSOR EC_2.7.11.30 ANTI MUELLERIAN HORMONE TYPE II RECEPTOR AMH TYPE II RECEPTOR MIS TYPE II RECEPTOR MISRII MRII		ENSMUSG00000098557	ENSFM00260000050545	BTB/POZ DOMAIN CONTAINING		ENSFM00250000005181	2	ENSFM00600000921691	1
ENSMUSG00000029408	ENSFM00730001521297	ANTIGEN PEPTIDE TRANSPORTER 1 APT1 ATP BINDING CASSETTE SUB FAMILY B MEMBER 2 PEPTIDE TRANSPORTER TAP1		ENSMUSG00000000202	ENSFM00440000236967	BTB/POZ DOMAIN CONTAINING 17 PRECURSOR GALECTIN 3 BINDING		ENSFM00500000269860	2	ENSFM00250000004828	1
ENSMUSG00000009090	ENSFM00430000230089	AP 1 COMPLEX SUBUNIT BETA 1 ADAPTOR COMPLEX AP 1 SUBUNIT BETA 1 ADAPTOR RELATED COMPLEX 1 SUBUNIT BETA 1 BETA 1 ADAPTIN BETA ADAPTIN 1 CLATHRIN ASSEMBLY COMPLEX 1 BETA LARGE CHAIN GOLGI ADAPTOR HA1/AP1 ADAPTIN BETA SUBUNIT		ENSMUSG00000044060	ENSFM00690001356664	BTB/POZ DOMAIN CONTAINING 8		ENSFM00250000000469	2	ENSFM00250000006868	1
ENSMUSG00000035152	ENSFM00430000230089	AP 1 COMPLEX SUBUNIT BETA 1 ADAPTOR COMPLEX AP 1 SUBUNIT BETA 1 ADAPTOR RELATED COMPLEX 1 SUBUNIT BETA 1 BETA 1 ADAPTIN BETA ADAPTIN 1 CLATHRIN ASSEMBLY COMPLEX 1 BETA LARGE CHAIN GOLGI ADAPTOR HA1/AP1 ADAPTIN BETA SUBUNIT		ENSMUSG00000021048	ENSFM00800002003403	C 1 TETRAHYDROFOLATE SYNTHASE CYTOPLASMIC C1 THF SYNTHASE [INCLUDES METHYLENETETRAHYDROFOLATE DEHYDROGENASE EC_1.5.1.5 ; METHENYLTETRAHYDROFOLATE CYCLOHYDROLASE EC_3.5.4.- 9 ; FORMYLTETRAHYDROFOLATE SYNTHETASE EC_6.3.-.- 4 3 ][CONTAINS C 1 TETRAHYDROFOLAT		ENSFM00250000003149	2	ENSFM00670001236631	1
ENSMUSG00000031731	ENSFM00810002040662	AP 1 COMPLEX SUBUNIT GAMMA 1 ADAPTOR COMPLEX AP 1 SUBUNIT GAMMA 1 ADAPTOR RELATED COMPLEX 1 SUBUNIT GAMMA 1 CLATHRIN ASSEMBLY COMPLEX 1 GAMMA 1 LARGE CHAIN GAMMA ADAPTIN GAMMA1 ADAPTIN GOLGI ADAPTOR HA1/AP1 ADAPTIN SUBUNIT GAMMA 1		ENSMUSG00000024163	ENSFM00250000000947	C JUN AMINO TERMINAL KINASE INTERACTING JIP JNK INTERACTING JNK MITOGEN ACTIVATED KINASE 8 INTERACTING		ENSFM00250000003191	2	ENSFM00250000006229	1
ENSMUSG00000003033	ENSFM00730001521549	AP 1 COMPLEX SUBUNIT MU 1 AP MU CHAIN FAMILY MEMBER MU1A ADAPTOR COMPLEX AP 1 SUBUNIT MU 1 ADAPTOR RELATED COMPLEX 1 SUBUNIT MU 1 CLATHRIN ASSEMBLY COMPLEX 1 MU 1 MEDIUM CHAIN 1 GOLGI ADAPTOR HA1/AP1 ADAPTIN MU 1 SUBUNIT MU ADAPTIN 1 MU1A ADAPTIN		ENSMUSG00000034390	ENSFM00250000004890	C MAF INDUCING C MIP		ENSFM00730001521357	2	ENSFM00500000272974	1
ENSMUSG00000004849	ENSFM00500000269841	AP 1 COMPLEX SUBUNIT SIGMA ADAPTOR COMPLEX AP 1 SUBUNIT SIGMA ADAPTOR RELATED COMPLEX 1 SUBUNIT SIGMA CLATHRIN ASSEMBLY COMPLEX 1 SIGMA SMALL CHAIN GOLGI ADAPTOR HA1/AP1 ADAPTIN SIGMA SUBUNIT SIGMA SUBUNIT OF AP 1 CLATHRIN SIGMA ADAPTIN ADAPTIN		ENSMUSG00000037373	ENSFM00250000001273	C TERMINAL BINDING		ENSFM00250000002033	2	ENSFM00250000006668	1
ENSMUSG00000031367	ENSFM00500000269841	AP 1 COMPLEX SUBUNIT SIGMA ADAPTOR COMPLEX AP 1 SUBUNIT SIGMA ADAPTOR RELATED COMPLEX 1 SUBUNIT SIGMA CLATHRIN ASSEMBLY COMPLEX 1 SIGMA SMALL CHAIN GOLGI ADAPTOR HA1/AP1 ADAPTIN SIGMA SUBUNIT SIGMA SUBUNIT OF AP 1 CLATHRIN SIGMA ADAPTIN ADAPTIN		ENSMUSG00000072772	ENSFM00500000274497	C10		ENSFM00500000269862	2	ENSFM00670001236327	1
ENSMUSG00000002957	ENSFM00810002040615	AP 2 COMPLEX SUBUNIT ALPHA 2.100 KDA COATED VESICLE C ADAPTOR COMPLEX AP 2 SUBUNIT ALPHA 2 ADAPTOR RELATED COMPLEX 2 SUBUNIT ALPHA 2 ALPHA ADAPTIN C ALPHA2 ADAPTIN CLATHRIN ASSEMBLY COMPLEX 2 ALPHA C LARGE CHAIN PLASMA MEMBRANE ADAPTOR HA2/AP2 ADAPTIN ALP		ENSMUSG00000045912	ENSFM00500000273557	C2 CALCIUM DEPENDENT DOMAIN CONTAINING 4C NUCLEAR LOCALIZED FACTOR 3 FAM148C		ENSFM00250000001973	2	ENSFM00250000008011	1
ENSMUSG00000060279	ENSFM00810002040615	AP 2 COMPLEX SUBUNIT ALPHA 2.100 KDA COATED VESICLE C ADAPTOR COMPLEX AP 2 SUBUNIT ALPHA 2 ADAPTOR RELATED COMPLEX 2 SUBUNIT ALPHA 2 ALPHA ADAPTIN C ALPHA2 ADAPTIN CLATHRIN ASSEMBLY COMPLEX 2 ALPHA C LARGE CHAIN PLASMA MEMBRANE ADAPTOR HA2/AP2 ADAPTIN ALP		ENSMUSG00000030279	ENSFM00250000002423	C2 DOMAIN CONTAINING 5.138 KDA C2 DOMAIN CONTAINING PHOSPHOPROTEIN		ENSFM00500000270327	2	ENSFM00670001236924	1
ENSMUSG00000022841	ENSFM00730001521696	AP 2 COMPLEX SUBUNIT MU AP 2 MU CHAIN CLATHRIN ASSEMBLY COMPLEX 2 MU MEDIUM CHAIN CLATHRIN COAT ASSEMBLY AP50 CLATHRIN COAT ASSOCIATED AP50 MU2 ADAPTIN PLASMA MEMBRANE ADAPTOR AP KDA		ENSMUSG00000022321	ENSFM00260000050333	CADHERIN PRECURSOR		ENSFM00670001235580	2	ENSFM00500000270523	1
ENSMUSG00000008036	ENSFM00670001235578	AP 2 COMPLEX SUBUNIT SIGMA ADAPTOR COMPLEX AP 2 SUBUNIT SIGMA ADAPTOR RELATED COMPLEX 2 SUBUNIT SIGMA CLATHRIN ASSEMBLY 2 SIGMA SMALL CHAIN CLATHRIN COAT ASSEMBLY AP17 CLATHRIN COAT ASSOCIATED AP17 PLASMA MEMBRANE ADAPTOR AP 2.17 KDA SIGMA2 ADAPTIN		ENSMUSG00000025370	ENSFM00260000050333	CADHERIN PRECURSOR		ENSFM00250000001819	2	ENSFM00760001714736	1
ENSMUSG00000062444	ENSFM00480000262766	AP 3 COMPLEX SUBUNIT BETA 1 ADAPTOR COMPLEX AP 3 SUBUNIT BETA 1 ADAPTOR RELATED COMPLEX 3 SUBUNIT BETA 1 BETA 3A ADAPTIN CLATHRIN ASSEMBLY COMPLEX 3 BETA 1 LARGE CHAIN		ENSMUSG00000026312	ENSFM00260000050333	CADHERIN PRECURSOR		ENSFM00740001589295	2	ENSFM00800002003539	1
ENSMUSG00000020198	ENSFM00250000001618	AP 3 COMPLEX SUBUNIT DELTA 1 AP 3 COMPLEX SUBUNIT DELTA ADAPTOR RELATED COMPLEX 3 SUBUNIT DELTA 1 DELTA ADAPTIN		ENSMUSG00000031673	ENSFM00800002003474	CADHERIN PRECURSOR		ENSFM00500000270382	2	ENSFM00500000272206	1
ENSMUSG00000031539	ENSFM00440000236903	AP 3 COMPLEX SUBUNIT MU ADAPTOR RELATED COMPLEX 3 SUBUNIT MU CLATHRIN ASSEMBLY ASSEMBLY COMPLEX 3 MU MEDIUM CHAIN CLATHRIN COAT ASSEMBLY AP47 HOMOLOG CLATHRIN COAT ASSOCIATED AP47 HOMOLOG GOLGI ADAPTOR AP 1.47 KDA HOMOLOG HA1.47 KDA SUBUNIT HOMOLOG ADAPTI		ENSMUSG00000039385	ENSFM00260000050333	CADHERIN PRECURSOR		ENSFM00250000002984	2	ENSFM00500000273213	1
ENSMUSG00000024480	ENSFM00500000270528	AP 3 COMPLEX SUBUNIT SIGMA AP 3 COMPLEX SUBUNIT SIGMA ADAPTOR RELATED COMPLEX 3 SUBUNIT SIGMA SIGMA ADAPTIN ADAPTIN SIGMA ADAPTIN		ENSMUSG00000040420	ENSFM00260000050333	CADHERIN PRECURSOR		ENSFM00750001632370	2	ENSFM00250000005774	1
ENSMUSG00000057230	ENSFM00730001521956	AP2 ASSOCIATED KINASE 1 EC_2.7.11.1 ADAPTOR ASSOCIATED KINASE 1		ENSMUSG00000050840	ENSFM00260000050333	CADHERIN PRECURSOR		ENSFM00260000050567	2	ENSFM00500000273802	1
ENSMUSG00000021986	ENSFM00250000005156	APC MEMBRANE RECRUITMENT 2 AMER2 FAM123A		ENSMUSG00000000305	ENSFM00730001521172	CADHERIN PRECURSOR CADHERIN CADHERIN		ENSFM00770001847537	2	ENSFM00500000274041	1
ENSMUSG00000032083	ENSFM00470000251509	APOLIPOPROTEIN A I PRECURSOR APO AI APOA I APOLIPOPROTEIN A1 [CONTAINS PROAPOLIPOPROTEIN A I PROAPOA I ; TRUNCATED APOLIPOPROTEIN A I]		ENSMUSG00000024304	ENSFM00730001521172	CADHERIN PRECURSOR CADHERIN CADHERIN		ENSFM00730001521917	2	ENSFM00250000003611	1
ENSMUSG00000022548	ENSFM00670001235881	APOLIPOPROTEIN D PRECURSOR APO D APOD		ENSMUSG00000031841	ENSFM00730001521172	CADHERIN PRECURSOR CADHERIN CADHERIN		ENSFM00250000003309	2	ENSFM00250000009476	1
ENSMUSG00000002985	ENSFM00500000271202	APOLIPOPROTEIN E PRECURSOR APO E		ENSMUSG00000014077	ENSFM00500000270459	CALCINEURIN B HOMOLOGOUS 1 CALCINEURIN B CALCIUM BINDING CHP CALCIUM BINDING P22 EF HAND CALCIUM BINDING DOMAIN CONTAINING P22		ENSFM00600000921250	2	ENSFM00500000276686	1
ENSMUSG00000079508	ENSFM00500000272483	APOLIPOPROTEIN O FAM121B		ENSMUSG00000036707	ENSFM00250000002178	CALCIUM BINDING 39 MO25		ENSFM00250000004414	2	ENSFM00250000002123	1
ENSMUSG00000036932	ENSFM00250000002966	APOPTOSIS INDUCING FACTOR 1 MITOCHONDRIAL PRECURSOR EC_1.1.1.- PROGRAMMED CELL DEATH 8		ENSMUSG00000023055	ENSFM00500000271639	CALCIUM BINDING AND COILED COIL DOMAIN CONTAINING 1		ENSFM00730001521867	2	ENSFM00670001235534	1
ENSMUSG00000022763	ENSFM00800002003733	APOPTOSIS INDUCING FACTOR 3 EC 1 APOPTOSIS INDUCING FACTOR		ENSMUSG00000027010	ENSFM00550000747100	CALCIUM BINDING MITOCHONDRIAL CARRIER ARALAR1 {ECO: |ENSEMBL: }		ENSFM00800002003674	2	ENSFM00800002003484	1
ENSMUSG00000024411	ENSFM00730001522004	AQUAPORIN		ENSMUSG00000027010	ENSFM00800002003431	CALCIUM BINDING MITOCHONDRIAL CARRIER MITOCHONDRIAL ASPARTATE GLUTAMATE CARRIER SOLUTE CARRIER FAMILY 25 MEMBER		ENSFM00800002003838	2	ENSFM00500000270361	1
ENSMUSG00000004655	ENSFM00750001632461	AQUAPORIN 1 AQP 1 AQUAPORIN CHIP WATER CHANNEL RED BLOOD CELLS AND KIDNEY PROXIMAL TUBULE		ENSMUSG00000009647	ENSFM00250000002939	CALCIUM UNIPORTER REGULATORY SUBUNIT MCUB MITOCHONDRIAL PRECURSOR MCUB COILED COIL DOMAIN CONTAINING 109B		ENSFM00730001521536	2	ENSFM00250000003348	1
ENSMUSG00000026159	ENSFM00650001140030	ARF GAP DOMAIN AND FG REPEAT CONTAINING 1 HIV 1 REV BINDING NUCLEOPORIN RIP		ENSMUSG00000020111	ENSFM00260000050684	CALCIUM UPTAKE 1 MITOCHONDRIAL CALCIUM BINDING ATOPY RELATED AUTOANTIGEN 1 HOMOLOG		ENSFM00260000050384	2	ENSFM00250000003648	1
ENSMUSG00000029033	ENSFM00250000000926	ARF GAP WITH COILED COIL ANK REPEAT AND PH DOMAIN CONTAINING CENTAURIN BETA CNT		ENSMUSG00000039478	ENSFM00260000050554	CALCIUM UPTAKE 2 MITOCHONDRIAL PRECURSOR EF HAND DOMAIN CONTAINING FAMILY MEMBER A1		ENSFM00250000000417	2	ENSFM00250000003189	1
ENSMUSG00000049076	ENSFM00250000000926	ARF GAP WITH COILED COIL ANK REPEAT AND PH DOMAIN CONTAINING CENTAURIN BETA CNT		ENSMUSG00000022489	ENSFM00400000131765	CALCIUM/CALMODULIN DEPENDENT 3' 5' CYCLIC NUCLEOTIDE PHOSPHODIESTERASE CAM PDE EC_3.1.4.17 KDA CAM PDE		ENSFM00670001235692	2	ENSFM00250000002859	1
ENSMUSG00000056413	ENSFM00250000002436	ARF GAP WITH DUAL PH DOMAIN CONTAINING 2 CENTAURIN ALPHA 2 CNT A2		ENSMUSG00000029471	ENSFM00760001714763	CALCIUM/CALMODULIN DEPENDENT KINASE KINASE 1 CAM KK 1 CAM KINASE KINASE 1 CAMKK 1 EC_2.7.11.17 CAM KINASE IV KINASE CALCIUM/CALMODULIN DEPENDENT KINASE KINASE ALPHA CAM KK ALPHA CAM KINASE KINASE ALPHA CAMKK ALPHA		ENSFM00250000001885	2	ENSFM00780001898364	1
ENSMUSG00000023353	ENSFM00250000000604	ARF GAP WITH GTPASE ANK REPEAT AND PH DOMAIN CONTAINING AGAP CENTAURIN GAMMA		ENSMUSG00000021820	ENSFM00250000000111	CALCIUM/CALMODULIN DEPENDENT KINASE TYPE II SUBUNIT CAM KINASE II SUBUNIT CAMK II SUBUNIT EC_2.7.11.17		ENSFM00250000003214	2	ENSFM00250000002236	1
ENSMUSG00000025422	ENSFM00250000000604	ARF GAP WITH GTPASE ANK REPEAT AND PH DOMAIN CONTAINING AGAP CENTAURIN GAMMA		ENSMUSG00000024617	ENSFM00250000000111	CALCIUM/CALMODULIN DEPENDENT KINASE TYPE II SUBUNIT CAM KINASE II SUBUNIT CAMK II SUBUNIT EC_2.7.11.17		ENSFM00420000140507	2	ENSFM00670001235598	1
ENSMUSG00000055013	ENSFM00250000000604	ARF GAP WITH GTPASE ANK REPEAT AND PH DOMAIN CONTAINING AGAP CENTAURIN GAMMA		ENSMUSG00000053819	ENSFM00250000000111	CALCIUM/CALMODULIN DEPENDENT KINASE TYPE II SUBUNIT CAM KINASE II SUBUNIT CAMK II SUBUNIT EC_2.7.11.17		ENSFM00250000000568	2	ENSFM00250000000709	1
ENSMUSG00000011877	ENSFM00250000001490	ARF GTPASE ACTIVATING GIT1 ARF GAP GIT1 COOL ASSOCIATED AND TYROSINE PHOSPHORYLATED 1 CAT 1 CAT1 G COUPLED RECEPTOR KINASE INTERACTOR 1 GRK INTERACTING 1		ENSMUSG00000057897	ENSFM00250000000111	CALCIUM/CALMODULIN DEPENDENT KINASE TYPE II SUBUNIT CAM KINASE II SUBUNIT CAMK II SUBUNIT EC_2.7.11.17		ENSFM00810002040637	2	ENSFM00670001235553	1
ENSMUSG00000030881	ENSFM00250000002848	ARFAPTIN ADP RIBOSYLATION FACTOR INTERACTING		ENSMUSG00000029761	ENSFM00250000002835	CALDESMON CDM		ENSFM00730001521313	2	ENSFM00250000002784	1
ENSMUSG00000028927	ENSFM00250000001768	ARGININE DEIMINASE TYPE EC_3.5.3.15 PEPTIDYLARGININE DEIMINASE ARGININE DEIMINASE TYPE		ENSMUSG00000021097	ENSFM00500000271703	CALMIN CALPONIN TRANSMEMBRANE DOMAIN		ENSFM00760001714757	2	ENSFM00500000270090	1
ENSMUSG00000030350	ENSFM00730001521302	ARGININE N METHYLTRANSFERASE 1 EC_2.1.1.- HISTONE ARGININE N METHYLTRANSFERASE PRMT1 EC_2.1.1.125		ENSMUSG00000019370	ENSFM00750001632311	CALMODULIN CAM		ENSFM00670001235619	2	ENSFM00670001235896	1
ENSMUSG00000052429	ENSFM00730001521302	ARGININE N METHYLTRANSFERASE 1 EC_2.1.1.- HISTONE ARGININE N METHYLTRANSFERASE PRMT1 EC_2.1.1.125		ENSMUSG00000041570	ENSFM00600000921199	CALMODULIN REGULATED SPECTRIN ASSOCIATED		ENSFM00500000269896	2	ENSFM00670001235586	1
ENSMUSG00000023110	ENSFM00810002040716	ARGININE N METHYLTRANSFERASE 5 EC_2.1.1.- HISTONE ARGININE N METHYLTRANSFERASE PRMT5 EC_2.1.1.125 SHK1 KINASE BINDING 1 HOMOLOG SKB1 HOMOLOG		ENSMUSG00000044433	ENSFM00600000921199	CALMODULIN REGULATED SPECTRIN ASSOCIATED		ENSFM00800002003449	2	ENSFM00570000892970	1
ENSMUSG00000018848	ENSFM00440000236919	ARGININE TRNA LIGASE CYTOPLASMIC EC_6.1.1.19 ARGINYL TRNA SYNTHETASE ARGRS		ENSMUSG00000035547	ENSFM00730001522149	CALPAIN		ENSFM00500000270233	2	ENSFM00250000001742	1
ENSMUSG00000036698	ENSFM00250000000492	ARGONAUTE {ECO: |HAMAP RULE: } {ECO: |HAMAP RULE: } ARGONAUTE RISC CATALYTIC COMPONENT EUKARYOTIC TRANSLATION INITIATION FACTOR 2C {ECO: |HAMAP RULE: } EIF 2C {ECO: |HAMAP RULE: } EIF2C {ECO: |HAMAP RULE: }		ENSMUSG00000001794	ENSFM00250000000112	CALPAIN SUBUNIT CALCIUM ACTIVATED NEUTRAL PROTEINASE CANP CALPAIN SUBUNIT		ENSFM00800002003435	2	ENSFM00250000001462	1
ENSMUSG00000027599	ENSFM00250000005628	ARMADILLO REPEAT CONTAINING 1		ENSMUSG00000053931	ENSFM00500000269939	CALPONIN CALPONIN SMOOTH MUSCLE		ENSFM00730001521238	2	ENSFM00250000001458	1
ENSMUSG00000032468	ENSFM00250000004654	ARMADILLO REPEAT CONTAINING 8		ENSMUSG00000032936	ENSFM00800002003895	CAM KINASE VESICLE ASSOCIATED		ENSFM00730001521469	2	ENSFM00250000003056	1
ENSMUSG00000033436	ENSFM00250000001585	ARMADILLO REPEAT CONTAINING X LINKED		ENSMUSG00000005034	ENSFM00790001962972	CAMP DEPENDENT KINASE CATALYTIC SUBUNIT PKA C EC_2.7.11.11		ENSFM00730001522125	2	ENSFM00250000001600	1
ENSMUSG00000038525	ENSFM00250000001585	ARMADILLO REPEAT CONTAINING X LINKED		ENSMUSG00000005469	ENSFM00790001962972	CAMP DEPENDENT KINASE CATALYTIC SUBUNIT PKA C EC_2.7.11.11		ENSFM00500000270441	2	ENSFM00250000002224	1
ENSMUSG00000049047	ENSFM00250000001585	ARMADILLO REPEAT CONTAINING X LINKED		ENSMUSG00000020612	ENSFM00730001521681	CAMP DEPENDENT KINASE TYPE I ALPHA REGULATORY CAMP DEPENDENT KINASE TYPE I ALPHA REGULATORY SUBUNIT N TERMINALLY PROCESSED]		ENSFM00750001632398	2	ENSFM00800002003452	1
ENSMUSG00000018909	ENSFM00250000000572	ARRESTIN		ENSMUSG00000025855	ENSFM00730001521681	CAMP DEPENDENT KINASE TYPE I ALPHA REGULATORY CAMP DEPENDENT KINASE TYPE I ALPHA REGULATORY SUBUNIT N TERMINALLY PROCESSED]		ENSFM00460000244935	2	ENSFM00250000003284	1
ENSMUSG00000024587	ENSFM00500000270122	ASPARAGINE TRNA LIGASE CYTOPLASMIC EC_6.1.1.22 ASPARAGINYL TRNA SYNTHETASE ASNRS		ENSMUSG00000002997	ENSFM00730001521993	CAMP DEPENDENT KINASE TYPE II REGULATORY SUBUNIT		ENSFM00730001521249	2	ENSFM00250000001233	1
ENSMUSG00000025190	ENSFM00780001898358	ASPARTATE AMINOTRANSFERASE CYTOPLASMIC CASPAT EC_2.6.1.1 EC_2.6.1.- 3 CYSTEINE AMINOTRANSFERASE CYTOPLASMIC CYSTEINE TRANSAMINASE CYTOPLASMIC CCAT GLUTAMATE OXALOACETATE TRANSAMINASE 1 TRANSAMINASE A		ENSMUSG00000032601	ENSFM00730001521993	CAMP DEPENDENT KINASE TYPE II REGULATORY SUBUNIT		ENSFM00250000001613	2	ENSFM00810002041089	1
ENSMUSG00000031672	ENSFM00730001521567	ASPARTATE AMINOTRANSFERASE MITOCHONDRIAL PRECURSOR MASPAT EC_2.6.1.1 EC_2.6.1.- 7 FATTY ACID BINDING FABP 1 GLUTAMATE OXALOACETATE TRANSAMINASE 2 KYNURENINE AMINOTRANSFERASE 4 KYNURENINE AMINOTRANSFERASE IV KYNURENINE OXOGLUTARATE TRANSAMINASE 4 KYNURENIN		ENSMUSG00000021699	ENSFM00400000131721	CAMP SPECIFIC 3' 5' CYCLIC PHOSPHODIESTERASE EC_3.1.4.53		ENSFM00500000269981	2	ENSFM00600000922276	1
ENSMUSG00000029348	ENSFM00250000005876	ASPARTATE BETA HYDROXYLASE DOMAIN CONTAINING EC_1.14.11.-		ENSMUSG00000028525	ENSFM00400000131721	CAMP SPECIFIC 3' 5' CYCLIC PHOSPHODIESTERASE EC_3.1.4.53		ENSFM00260000050522	2	ENSFM00250000002389	1
ENSMUSG00000026356	ENSFM00500000299788	ASPARTATE TRNA LIGASE CYTOPLASMIC {ECO: |ENSEMBL: }		ENSMUSG00000049550	ENSFM00250000000764	CAP GLY DOMAIN CONTAINING LINKER 2 CYTOPLASMIC LINKER 115 CLIP 115 CYTOPLASMIC LINKER 2		ENSFM00730001521864	2	ENSFM00670001235314	1
ENSMUSG00000026356	ENSFM00250000003932	ASPARTATE TRNA LIGASE CYTOPLASMIC EC_6.1.1.12 ASPARTYL TRNA SYNTHETASE ASPRS		ENSMUSG00000063146	ENSFM00250000000764	CAP GLY DOMAIN CONTAINING LINKER 2 CYTOPLASMIC LINKER 115 CLIP 115 CYTOPLASMIC LINKER 2		ENSFM00410000138465	2	ENSFM00800002003415	1
ENSMUSG00000026209	ENSFM00250000004224	ASPARTYL AMINOPEPTIDASE EC_3.4.11.21		ENSMUSG00000013921	ENSFM00740001589331	CAP GLY DOMAIN CONTAINING LINKER 3 CYTOPLASMIC LINKER 170 RELATED 59 KDA CLIP 170 RELATED 59 KDA CLIPR 59		ENSFM00480000262761	2	ENSFM00790001962982	1
ENSMUSG00000028207	ENSFM00500000270363	ASPARTYL/ASPARAGINYL BETA HYDROXYLASE EC_1.14.11.16 {ECO: |PUBMED: } ASPARTATE BETA HYDROXYLASE ASP BETA HYDROXYLASE PEPTIDE ASPARTATE BETA DIOXYGENASE		ENSMUSG00000009535	ENSFM00250000004534	CAP GUANINE N7 METHYLTRANSFERASE EC_2.1.1.56 RG7MT1 GUANINE N 7 METHYLTRANSFERASE CAP METHYLTRANSFERASE		ENSFM00730001521808	2	ENSFM00250000002131	1
ENSMUSG00000013698	ENSFM00250000010619	ASTROCYTIC PHOSPHOPROTEIN PEA 15.15 KDA PHOSPHOPROTEIN ENRICHED IN ASTROCYTES		ENSMUSG00000027184	ENSFM00470000251449	CAPRIN 1 CYTOPLASMIC ACTIVATION AND PROLIFERATION ASSOCIATED 1 GPI ANCHORED MEMBRANE 1 GPI ANCHORED P137 GPI P137 P137GPI MEMBRANE COMPONENT CHROMOSOME 11 SURFACE MARKER 1 RNA GRANULE 105		ENSFM00250000000973	2	ENSFM00500000270284	1
ENSMUSG00000026587	ENSFM00250000001299	ASTROTACTIN PRECURSOR		ENSMUSG00000000805	ENSFM00670001235760	CARBONIC ANHYDRASE 4 PRECURSOR EC_4.2.1.1 CARBONATE DEHYDRATASE IV CARBONIC ANHYDRASE IV CA IV		ENSFM00250000001205	2	ENSFM00790001962987	1
ENSMUSG00000028373	ENSFM00250000001299	ASTROTACTIN PRECURSOR		ENSMUSG00000056158	ENSFM00500000308824	CARBONIC ANHYDRASE RELATED 10 {ECO: |ENSEMBL: }		ENSFM00250000000900	2	ENSFM00500000270978	1
ENSMUSG00000016541	ENSFM00250000007503	ATAXIN 10 SPINOCEREBELLAR ATAXIA TYPE 10		ENSMUSG00000056158	ENSFM00400000131811	CARBONIC ANHYDRASE RELATED 11 PRECURSOR CA RP XI CA XI CARP XI		ENSFM00600000921196	2	ENSFM00250000001504	1
ENSMUSG00000021066	ENSFM00250000001436	ATLASTIN EC_3.6.5.-		ENSMUSG00000051483	ENSFM00250000002301	CARBONYL REDUCTASE [NADPH] 1 EC_1.1.1.184 15 HYDROXYPROSTAGLANDIN DEHYDROGENASE [NADP + ] EC_1.1.1.- 197 20 BETA HYDROXYSTEROID DEHYDROGENASE NADPH DEPENDENT CARBONYL REDUCTASE 1 PROSTAGLANDIN 9 KETOREDUCTASE PROSTAGLANDIN E 2 9 REDUCTASE EC_1.1.-.- 1 189		ENSFM00730001521223	2	ENSFM00250000001117	1
ENSMUSG00000024759	ENSFM00250000001436	ATLASTIN EC_3.6.5.-		ENSMUSG00000020183	ENSFM00730001521968	CARBOXYPEPTIDASE D PRECURSOR EC_3.4.17.22 METALLOCARBOXYPEPTIDASE D GP180		ENSFM00740001589121	2	ENSFM00810002040668	1
ENSMUSG00000059811	ENSFM00250000001436	ATLASTIN EC_3.6.5.-		ENSMUSG00000024900	ENSFM00500000269758	CARNITINE O PALMITOYLTRANSFERASE 1 MUSCLE CPT1 M EC_2.3.1.21 CARNITINE O PALMITOYLTRANSFERASE I MUSCLE CPT I CPTI M CARNITINE PALMITOYLTRANSFERASE 1B		ENSFM00500000269652	2	ENSFM00760001714679	1
ENSMUSG00000018800	ENSFM00570000851109	ATP BINDING CASSETTE SUB FAMILY A MEMBER		ENSMUSG00000042401	ENSFM00250000002903	CARTILAGE ACIDIC 1 PRECURSOR 68 KDA CHONDROCYTE EXPRESSED CEP 68 ASPIC		ENSFM00740001589424	2	ENSFM00250000001949	1
ENSMUSG00000041797	ENSFM00570000851109	ATP BINDING CASSETTE SUB FAMILY A MEMBER		ENSMUSG00000060227	ENSFM00250000003320	CASC4 CANCER SUSCEPTIBILITY CANDIDATE GENE 4		ENSFM00250000001049	2	ENSFM00250000000614	1
ENSMUSG00000024130	ENSFM00740001589107	ATP BINDING CASSETTE SUB FAMILY A MEMBER 3		ENSMUSG00000024576	ENSFM00770001847535	CASEIN KINASE I ALPHA CKI ALPHA EC_2.7.11.1 CK1		ENSFM00800002003401	2	ENSFM00600000921476	1
ENSMUSG00000015243	ENSFM00740001589079	ATP BINDING CASSETTE SUB FAMILY A MEMBER ATP BINDING CASSETTE TRANSPORTER ATP BINDING CASSETTE		ENSMUSG00000022433	ENSFM00800002003414	CASEIN KINASE I DELTA CKI DELTA CKID EC_2.7.11.1		ENSFM00500000269805	2	ENSFM00600000921635	1
ENSMUSG00000026944	ENSFM00740001589079	ATP BINDING CASSETTE SUB FAMILY A MEMBER ATP BINDING CASSETTE TRANSPORTER ATP BINDING CASSETTE		ENSMUSG00000025162	ENSFM00800002003414	CASEIN KINASE I DELTA CKI DELTA CKID EC_2.7.11.1		ENSFM00250000001030	2	ENSFM00250000003000	1
ENSMUSG00000035722	ENSFM00740001589079	ATP BINDING CASSETTE SUB FAMILY A MEMBER ATP BINDING CASSETTE TRANSPORTER ATP BINDING CASSETTE		ENSMUSG00000003345	ENSFM00730001521484	CASEIN KINASE I GAMMA CKI GAMMA EC_2.7.11.1		ENSFM00740001589247	2	ENSFM00670001235623	1
ENSMUSG00000026198	ENSFM00730001521565	ATP BINDING CASSETTE SUB FAMILY B MEMBER 6 MITOCHONDRIAL UBIQUITOUSLY EXPRESSED MAMMALIAN ABC HALF TRANSPORTER		ENSMUSG00000032384	ENSFM00730001521484	CASEIN KINASE I GAMMA CKI GAMMA EC_2.7.11.1		ENSFM00250000000892	2	ENSFM00500000270069	1
ENSMUSG00000028973	ENSFM00800002003665	ATP BINDING CASSETTE SUB FAMILY B MEMBER 8 MITOCHONDRIAL PRECURSOR		ENSMUSG00000073563	ENSFM00730001521484	CASEIN KINASE I GAMMA CKI GAMMA EC_2.7.11.1		ENSFM00730001521452	2	ENSFM00670001235486	1
ENSMUSG00000055782	ENSFM00800002003396	ATP BINDING CASSETTE SUB FAMILY D MEMBER ADRENOLEUKODYSTROPHY		ENSMUSG00000024387	ENSFM00800002003472	CASEIN KINASE II SUBUNIT BETA CK II BETA		ENSFM00250000000829	2	ENSFM00780001898350	1
ENSMUSG00000028127	ENSFM00800002003649	ATP BINDING CASSETTE SUB FAMILY D MEMBER KDA PEROXISOMAL MEMBRANE PMP70		ENSMUSG00000046707	ENSFM00250000001591	CASEIN KINASE II SUBUNIT CK II EC_2.7.11.1		ENSFM00310000089007	2	ENSFM00500000271918	1
ENSMUSG00000029802	ENSFM00730001521925	ATP BINDING CASSETTE SUB FAMILY G MEMBER 2 URATE EXPORTER CD338 ANTIGEN		ENSMUSG00000074698	ENSFM00250000001591	CASEIN KINASE II SUBUNIT CK II EC_2.7.11.1		ENSFM00500000269596	2	ENSFM00600000921342	1
ENSMUSG00000020917	ENSFM00250000001673	ATP CITRATE SYNTHASE EC_2.3.3.8 ATP CITRATE PRO S LYASE CITRATE CLEAVAGE ENZYME		ENSMUSG00000001829	ENSFM00430000230197	CASEINOLYTIC PEPTIDASE B HOMOLOG SUPPRESSOR OF POTASSIUM TRANSPORT DEFECT 3		ENSFM00730001521561	2	ENSFM00810002040577	1
ENSMUSG00000020277	ENSFM00730001521507	ATP DEPENDENT 6 PHOSPHOFRUCTOKINASE TYPE {ECO: |HAMAP RULE: } ATP PFK {ECO: |HAMAP RULE: } PFK EC_2.7.1.11 {ECO: |HAMAP RULE: } 6 PHOSPHOFRUCTOKINASE TYPE PHOSPHOFRUCTO 1 KINASE ISOZYME PFK PHOSPHOHEXOKINASE {ECO: |HAMAP RULE: }		ENSMUSG00000033597	ENSFM00250000001241	CASKIN 1 CASK INTERACTING 1		ENSFM00790001962996	2	ENSFM00670001235478	1
ENSMUSG00000021196	ENSFM00730001521507	ATP DEPENDENT 6 PHOSPHOFRUCTOKINASE TYPE {ECO: |HAMAP RULE: } ATP PFK {ECO: |HAMAP RULE: } PFK EC_2.7.1.11 {ECO: |HAMAP RULE: } 6 PHOSPHOFRUCTOKINASE TYPE PHOSPHOFRUCTO 1 KINASE ISOZYME PFK PHOSPHOHEXOKINASE {ECO: |HAMAP RULE: }		ENSMUSG00000034471	ENSFM00250000001241	CASKIN 1 CASK INTERACTING 1		ENSFM00250000000639	2	ENSFM00670001235422	1
ENSMUSG00000033065	ENSFM00730001521507	ATP DEPENDENT 6 PHOSPHOFRUCTOKINASE TYPE {ECO: |HAMAP RULE: } ATP PFK {ECO: |HAMAP RULE: } PFK EC_2.7.1.11 {ECO: |HAMAP RULE: } 6 PHOSPHOFRUCTOKINASE TYPE PHOSPHOFRUCTO 1 KINASE ISOZYME PFK PHOSPHOHEXOKINASE {ECO: |HAMAP RULE: }		ENSMUSG00000094626	ENSFM00250000010793	CAT EYE SYNDROME CRITICAL REGION 6		ENSFM00250000001093	2	ENSFM00500000270098	1
ENSMUSG00000002660	ENSFM00250000006881	ATP DEPENDENT CLP PROTEASE PROTEOLYTIC SUBUNIT MITOCHONDRIAL PRECURSOR EC_3.4.21.92 ENDOPEPTIDASE CLP		ENSMUSG00000021773	ENSFM00270000056553	CATECHOL O METHYLTRANSFERASE DOMAIN CONTAINING 1 EC_2.1.1.-		ENSFM00730001521312	2	ENSFM00500000271952	1
ENSMUSG00000058301	ENSFM00500000270457	ATP DEPENDENT HELICASE NONSENSE 1 UP FRAMESHIFT SUPPRESSOR 1		ENSMUSG00000037815	ENSFM00250000001018	CATENIN ALPHA 2 ALPHA N CATENIN		ENSFM00730001521509	2	ENSFM00500000271690	1
ENSMUSG00000025580	ENSFM00730001521529	ATP DEPENDENT RNA HELICASE		ENSMUSG00000060843	ENSFM00250000001018	CATENIN ALPHA 2 ALPHA N CATENIN		ENSFM00670001235362	2	ENSFM00500000271015	1
ENSMUSG00000037149	ENSFM00250000003062	ATP DEPENDENT RNA HELICASE DDX1 EC_3.6.4.13 DEAD BOX 1		ENSMUSG00000063063	ENSFM00250000001018	CATENIN ALPHA 2 ALPHA N CATENIN		ENSFM00730001522002	2	ENSFM00670001235763	1
ENSMUSG00000000787	ENSFM00770001847530	ATP DEPENDENT RNA HELICASE DDX3Y EC_3.6.4.13 DEAD BOX 3 Y CHROMOSOMAL		ENSMUSG00000001552	ENSFM00250000001012	CATENIN BETA BETA CATENIN		ENSFM00260000050376	2	ENSFM00670001236020	1
ENSMUSG00000069045	ENSFM00770001847530	ATP DEPENDENT RNA HELICASE DDX3Y EC_3.6.4.13 DEAD BOX 3 Y CHROMOSOMAL		ENSMUSG00000006932	ENSFM00250000001012	CATENIN BETA BETA CATENIN		ENSFM00250000000477	2	ENSFM00250000002321	1
ENSMUSG00000032097	ENSFM00540000717952	ATP DEPENDENT RNA HELICASE EC_3.6.4.13		ENSMUSG00000000325	ENSFM00730001521847	CATENIN DELTA 1 CADHERIN ASSOCIATED SRC SUBSTRATE CAS P120 CATENIN P120 CTN P120 CAS		ENSFM00730001521168	2	ENSFM00670001235299	1
ENSMUSG00000032480	ENSFM00260000050346	ATP DEPENDENT RNA HELICASE EC_3.6.4.13 DEAH BOX		ENSMUSG00000022240	ENSFM00730001521673	CATENIN DELTA 2		ENSFM00650001140024	2	ENSFM00500000270597	1
ENSMUSG00000042426	ENSFM00260000050346	ATP DEPENDENT RNA HELICASE EC_3.6.4.13 DEAH BOX		ENSMUSG00000026991	ENSFM00730001521673	CATENIN DELTA 2		ENSFM00250000002044	2	ENSFM00250000000871	1
ENSMUSG00000022884	ENSFM00730001521378	ATP DEPENDENT RNA HELICASE EIF4A EC_3.6.4.13 EUKARYOTIC INITIATION FACTOR 4A EIF 4A TRANSLATION INITIATION FACTOR 1		ENSMUSG00000036550	ENSFM00780001898388	CCR4 NOT TRANSCRIPTION COMPLEX SUBUNIT 1 CCR4 ASSOCIATED FACTOR 1		ENSFM00250000002957	2	ENSFM00750001632337	1
ENSMUSG00000031505	ENSFM00810002040702	ATP DEPENDENT S NAD P H HYDRATE DEHYDRATASE {ECO: |HAMAP RULE: } EC_4.2.1.93 {ECO: |HAMAP RULE: } ATP DEPENDENT NAD P HX DEHYDRATASE {ECO: |HAMAP RULE: }		ENSMUSG00000037706	ENSFM00800002003853	CD81 ANTIGEN 26 KDA CELL SURFACE TAPA 1 TARGET OF THE ANTIPROLIFERATIVE ANTIBODY 1 CD81 ANTIGEN		ENSFM00730001521918	2	ENSFM00750001632341	1
ENSMUSG00000026775	ENSFM00800002003559	ATP DEPENDENT ZINC METALLOPROTEASE YM EC_3.4.24.- ATP DEPENDENT METALLOPROTEASE FTSH1 MEG 4 YME1 1		ENSMUSG00000049521	ENSFM00250000009952	CDC42 EFFECTOR 1 BINDER OF RHO GTPASES 5		ENSFM00250000001867	2	ENSFM00420000140651	1
ENSMUSG00000031974	ENSFM00730001521332	ATP MITOCHONDRIAL PRECURSOR ABC TRANSPORTER		ENSMUSG00000041598	ENSFM00250000006209	CDC42 EFFECTOR 4 BINDER OF RHO GTPASES 4		ENSFM00740001589109	2	ENSFM00260000051397	1
ENSMUSG00000044708	ENSFM00730001521400	ATP SENSITIVE INWARD RECTIFIER POTASSIUM CHANNEL ATP POTASSIUM CHANNEL K INWARD RECTIFIER K + CHANNEL 1 POTASSIUM CHANNEL INWARDLY RECTIFYING SUBFAMILY J MEMBER		ENSMUSG00000052298	ENSFM00670001236658	CDC42 SMALL EFFECTOR 2		ENSFM00250000001487	2	ENSFM00250000007751	1
ENSMUSG00000022890	ENSFM00670001236072	ATP SYNTHASE COUPLING FACTOR 6 MITOCHONDRIAL PRECURSOR ATPASE SUBUNIT F6		ENSMUSG00000037710	ENSFM00500000274698	CDGSH IRON SULFUR DOMAIN CONTAINING 1 MITONEET		ENSFM00250000001584	2	ENSFM00250000003911	1
ENSMUSG00000000563	ENSFM00250000004100	ATP SYNTHASE F 0 COMPLEX SUBUNIT B1 MITOCHONDRIAL PRECURSOR ATP SYNTHASE SUBUNIT B ATPASE SUBUNIT B		ENSMUSG00000078695	ENSFM00500000292816	CDGSH IRON SULFUR DOMAIN CONTAINING 3 MITOCHONDRIAL PRECURSOR		ENSFM00670001235346	2	ENSFM00250000005259	1
ENSMUSG00000025428	ENSFM00810002040641	ATP SYNTHASE SUBUNIT ALPHA MITOCHONDRIAL PRECURSOR		ENSMUSG00000018669	ENSFM00250000006242	CDK5 REGULATORY SUBUNIT ASSOCIATED 3		ENSFM00250000003961	2	ENSFM00250000005381	1
ENSMUSG00000025393	ENSFM00790001962974	ATP SYNTHASE SUBUNIT BETA MITOCHONDRIAL EC_3.6.3.14		ENSMUSG00000017715	ENSFM00750001632469	CDP DIACYLGLYCEROL GLYCEROL 3 PHOSPHATE 3 PHOSPHATIDYLTRANSFERASE MITOCHONDRIAL PRECURSOR EC_2.7.8.5 PHOSPHATIDYLGLYCEROPHOSPHATE SYNTHASE 1 PGP SYNTHASE 1		ENSFM00250000001930	2	ENSFM00730001521421	1
ENSMUSG00000034566	ENSFM00500000271216	ATP SYNTHASE SUBUNIT D MITOCHONDRIAL ATPASE SUBUNIT D		ENSMUSG00000030682	ENSFM00500000271211	CDP DIACYLGLYCEROL INOSITOL 3 PHOSPHATIDYLTRANSFERASE EC_2.7.8.11 PHOSPHATIDYLINOSITOL SYNTHASE PI SYNTHASE PTDINS SYNTHASE		ENSFM00500000270300	2	ENSFM00500000270714	1
ENSMUSG00000003072	ENSFM00500000272854	ATP SYNTHASE SUBUNIT DELTA MITOCHONDRIAL PRECURSOR F ATPASE DELTA SUBUNIT		ENSMUSG00000032328	ENSFM00500000270036	CELL CYCLE CONTROL 50A P4 ATPASE FLIPPASE COMPLEX BETA SUBUNIT TMEM30A TRANSMEMBRANE 30A		ENSFM00670001235552	2	ENSFM00250000000608	1
ENSMUSG00000038690	ENSFM00780001899296	ATP SYNTHASE SUBUNIT F MITOCHONDRIAL		ENSMUSG00000060240	ENSFM00600000922041	CELL CYCLE EXIT AND NEURONAL DIFFERENTIATION 1		ENSFM00250000001228	2	ENSFM00250000004633	1
ENSMUSG00000038717	ENSFM00670001236183	ATP SYNTHASE SUBUNIT G MITOCHONDRIAL ATPASE SUBUNIT G		ENSMUSG00000024143	ENSFM00730001521235	CELL DIVISION CONTROL 42 HOMOLOG PRECURSOR		ENSFM00500000270270	2	ENSFM00800002003372	1
ENSMUSG00000025781	ENSFM00750001632374	ATP SYNTHASE SUBUNIT GAMMA MITOCHONDRIAL F ATPASE GAMMA SUBUNIT		ENSMUSG00000031347	ENSFM00750001632381	CENTRIN		ENSFM00250000002727	2	ENSFM00250000004727	1
ENSMUSG00000022956	ENSFM00670001235592	ATP SYNTHASE SUBUNIT O MITOCHONDRIAL PRECURSOR OLIGOMYCIN SENSITIVITY CONFERRAL OSCP		ENSMUSG00000031971	ENSFM00250000006451	CENTRIOLE CILIA AND SPINDLE ASSOCIATED		ENSFM00500000270193	2	ENSFM00730001521596	1
ENSMUSG00000013662	ENSFM00790001963005	ATPASE FAMILY AAA DOMAIN CONTAINING 1 EC_3.6.1.3		ENSMUSG00000032264	ENSFM00250000006432	CENTROMERE/KINETOCHORE ZW10 HOMOLOG		ENSFM00250000001101	2	ENSFM00760001714703	1
ENSMUSG00000029036	ENSFM00250000002488	ATPASE FAMILY AAA DOMAIN CONTAINING 3		ENSMUSG00000022604	ENSFM00250000003841	CENTROSOMAL OF 97 KDA CEP97 LEUCINE RICH REPEAT AND IQ DOMAIN CONTAINING 2		ENSFM00500000269888	2	ENSFM00800002003702	1
ENSMUSG00000052456	ENSFM00250000003927	ATPASE GET3 {ECO: |HAMAP RULE: } EC_3.6.-.- {ECO: |HAMAP RULE: } ARSENICAL PUMP DRIVING ATPASE {ECO: |HAMAP RULE: } ARSENITE STIMULATED ATPASE {ECO: |HAMAP RULE: } GOLGI TO ER TRAFFIC 3 {ECO: |HAMAP RULE: } GUIDED ENTRY OF TAIL ANCHORED PROTEINS 3 {ECO: |		ENSMUSG00000031654	ENSFM00250000002369	CEREBELLIN PRECURSOR		ENSFM00250000001103	2	ENSFM00500000270831	1
ENSMUSG00000033124	ENSFM00730001522009	AUTOPHAGY RELATED APG9		ENSMUSG00000040380	ENSFM00250000002369	CEREBELLIN PRECURSOR		ENSFM00740001589132	2	ENSFM00250000003587	1
ENSMUSG00000042901	ENSFM00250000003456	AXIN INTERACTOR DORSALIZATION ASSOCIATED AXIN INTERACTION PARTNER AND DORSALIZATION ANTAGONIST		ENSMUSG00000030653	ENSFM00730001522357	CGMP DEPENDENT 3' 5' CYCLIC PHOSPHODIESTERASE EC_3.1.4.17 CYCLIC GMP STIMULATED PHOSPHODIESTERASE CGS PDE CGSPDE		ENSFM00250000001143	2	ENSFM00500000270381	1
ENSMUSG00000002015	ENSFM00670001235596	B CELL RECEPTOR ASSOCIATED BCR ASSOCIATED		ENSMUSG00000029334	ENSFM00400000131755	CGMP DEPENDENT KINASE CGK EC_2.7.11.12 CGMP DEPENDENT KINASE		ENSFM00730001521412	2	ENSFM00250000009482	1
ENSMUSG00000020650	ENSFM00670001235596	B CELL RECEPTOR ASSOCIATED BCR ASSOCIATED		ENSMUSG00000000743	ENSFM00600000921337	CHARGED MULTIVESICULAR BODY 1B CHROMATIN MODIFYING 1B CHMP1B		ENSFM00670001235637	2	ENSFM00250000004110	1
ENSMUSG00000042215	ENSFM00260000051255	BAG FAMILY MOLECULAR CHAPERONE REGULATOR 2 BAG 2 BCL 2 ASSOCIATED ATHANOGENE 2		ENSMUSG00000033916	ENSFM00600000921262	CHARGED MULTIVESICULAR BODY 2A CHROMATIN MODIFYING 2A CHMP2A		ENSFM00500000270326	2	ENSFM00500000271864	1
ENSMUSG00000049792	ENSFM00250000007925	BAG FAMILY MOLECULAR CHAPERONE REGULATOR 5 BAG 5 BCL 2 ASSOCIATED ATHANOGENE 5		ENSMUSG00000004843	ENSFM00500000272414	CHARGED MULTIVESICULAR BODY 2B CHROMATIN MODIFYING 2B CHMP2B		ENSFM00250000001453	2	ENSFM00250000003102	1
ENSMUSG00000024844	ENSFM00670001236579	BARRIER TO AUTOINTEGRATION FACTOR BREAKPOINT CLUSTER REGION 1 [CONTAINS BARRIER TO AUTOINTEGRATION FACTOR N TERMINALLY PROCESSED]		ENSMUSG00000053119	ENSFM00500000271306	CHARGED MULTIVESICULAR BODY 3 CHROMATIN MODIFYING 3 VACUOLAR SORTING ASSOCIATED 24		ENSFM00250000000691	2	ENSFM00250000006088	1
ENSMUSG00000002980	ENSFM00500000273157	BASAL CELL ADHESION MOLECULE PRECURSOR B CAM CELL SURFACE GLYCOPROTEIN LUTHERAN ANTIGEN CD239 ANTIGEN		ENSMUSG00000038467	ENSFM00600000921240	CHARGED MULTIVESICULAR BODY CHROMATIN MODIFYING		ENSFM00250000001136	2	ENSFM00670001235551	1
ENSMUSG00000023175	ENSFM00610000952905	BASIGIN PRECURSOR CD147 ANTIGEN		ENSMUSG00000022428	ENSFM00600000921664	CHIBBY HOMOLOG 1 CYTOSOLIC LEUCINE RICH PIGEA 14 PKD2 INTERACTOR GOLGI AND ENDOPLASMIC RETICULUM ASSOCIATED 1		ENSFM00250000001843	2	ENSFM00250000002274	1
ENSMUSG00000032336	ENSFM00610000952905	BASIGIN PRECURSOR CD147 ANTIGEN		ENSMUSG00000022843	ENSFM00250000000612	CHLORIDE CHANNEL CLC		ENSFM00250000001413	2	ENSFM00250000002415	1
ENSMUSG00000007659	ENSFM00500000270604	BCL 2 1 BCL2 L 1 APOPTOSIS REGULATOR BCL X		ENSMUSG00000021259	ENSFM00380000124753	CHOLESTEROL 24 HYDROXYLASE CH24H EC_1.14.13.98 CYTOCHROME P450 46A1		ENSFM00250000001207	2	ENSFM00250000001676	1
ENSMUSG00000009112	ENSFM00250000005222	BCL 2 13 BCL2 L 13 BCL RAMBO MIL1		ENSMUSG00000046691	ENSFM00500000283580	CHROMOSOME TRANSMISSION FIDELITY 8 HOMOLOG		ENSFM00250000001324	2	ENSFM00730001521648	1
ENSMUSG00000032757	ENSFM00570000852347	BET1 HOMOLOG GOLGI VESICULAR MEMBRANE TRAFFICKING P18		ENSMUSG00000046691	ENSFM00250000008429	CHROMOSOME TRANSMISSION FIDELITY 8 HOMOLOG 2		ENSFM00500000270043	2	ENSFM00250000001899	1
ENSMUSG00000047379	ENSFM00250000008535	BETA 1 4 GLUCURONYLTRANSFERASE 1 {ECO: |UNIPROTKB: } EC_2.4.1.- {ECO: |UNIPROTKB: } I BETA 1 3 N ACETYLGLUCOSAMINYLTRANSFERASE N ACETYLLACTOSAMINIDE BETA 1 3 N ACETYLGLUCOSAMINYLTRANSFERASE POLY N ACETYLLACTOSAMINE EXTENSION ENZYME UDP GLCNAC:BETAGAL BETA		ENSMUSG00000028444	ENSFM00250000003929	CILIARY NEUROTROPHIC FACTOR RECEPTOR SUBUNIT ALPHA PRECURSOR CNTF RECEPTOR SUBUNIT ALPHA CNTFR ALPHA		ENSFM00250000001660	2	ENSFM00250000009368	1
ENSMUSG00000006731	ENSFM00250000004460	BETA 1 4 N ACETYLGALACTOSAMINYLTRANSFERASE 1 EC_2.4.1.92 N ACETYLNEURAMINYL GALACTOSYLGLUCOSYLCERAMIDE GM2/GD2 SYNTHASE GALNAC T		ENSMUSG00000040860	ENSFM00550000743177	CILIARY ROOTLET COILED COIL		ENSFM00670001235681	2	ENSFM00750001632347	1
ENSMUSG00000024858	ENSFM00800002003453	BETA ADRENERGIC RECEPTOR KINASE 1 BETA ARK 1 EC_2.7.11.15 G COUPLED RECEPTOR KINASE 2		ENSMUSG00000029516	ENSFM00520000517879	CITRON RHO INTERACTING KINASE EC_2.7.11.1 SERINE/THREONINE KINASE 21		ENSFM00750001632380	2	ENSFM00410000138507	1
ENSMUSG00000021665	ENSFM00730001521836	BETA HEXOSAMINIDASE SUBUNIT ALPHA PRECURSOR EC_3.2.1.52 BETA N ACETYLHEXOSAMINIDASE SUBUNIT ALPHA HEXOSAMINIDASE SUBUNIT A N ACETYL BETA GLUCOSAMINIDASE SUBUNIT ALPHA		ENSMUSG00000006169	ENSFM00500000270815	CLATHRIN INTERACTOR 1 ENTHOPROTIN EPSIN 4 EPSIN RELATED EPSINR		ENSFM00250000000220	2	ENSFM00250000003758	1
ENSMUSG00000025232	ENSFM00730001521836	BETA HEXOSAMINIDASE SUBUNIT ALPHA PRECURSOR EC_3.2.1.52 BETA N ACETYLHEXOSAMINIDASE SUBUNIT ALPHA HEXOSAMINIDASE SUBUNIT A N ACETYL BETA GLUCOSAMINIDASE SUBUNIT ALPHA		ENSMUSG00000028478	ENSFM00250000001836	CLATHRIN LIGHT CHAIN		ENSFM00250000000217	2	ENSFM00250000001587	1
ENSMUSG00000034891	ENSFM00600000921732	BETA SYNUCLEIN PHOSPHONEUROPROTEIN 14 PNP 14		ENSMUSG00000047547	ENSFM00250000001836	CLATHRIN LIGHT CHAIN		ENSFM00250000003009	2	ENSFM00800002003441	1
ENSMUSG00000003452	ENSFM00250000002108	BICAUDAL D HOMOLOG BIC D		ENSMUSG00000022132	ENSFM00670001235591	CLAUDIN		ENSFM00250000001068	2	ENSFM00740001591176	1
ENSMUSG00000001755	ENSFM00440000236932	BIFUNCTIONAL COENZYME A SYNTHASE COA SYNTHASE NBP POV 2 [INCLUDES PHOSPHOPANTETHEINE ADENYLYLTRANSFERASE EC_2.7.7.3 DEPHOSPHO COA PYROPHOSPHORYLASE PANTETHEINE PHOSPHATE ADENYLYLTRANSFERASE PPAT ; DEPHOSPHO COA KINASE DPCK EC_2.7.1.- 24 DEPHOSPHOCOENZYME		ENSMUSG00000037625	ENSFM00260000051131	CLAUDIN 11		ENSFM00500000270278	2	ENSFM00250000000564	1
ENSMUSG00000026615	ENSFM00800002003460	BIFUNCTIONAL GLUTAMATE/PROLINE TRNA LIGASE BIFUNCTIONAL AMINOACYL TRNA SYNTHETASE [INCLUDES GLUTAMATE TRNA LIGASE EC_6.1.1.17 GLUTAMYL TRNA SYNTHETASE GLURS ; PROLINE TRNA LIGASE EC_6.1.1.- 15 PROLYL TRNA SYNTHETASE ]		ENSMUSG00000046798	ENSFM00400000131954	CLAUDIN 12		ENSFM00250000004019	2	ENSFM00800002003805	1
ENSMUSG00000026192	ENSFM00250000003624	BIFUNCTIONAL PURINE BIOSYNTHESIS PHOSPHORIBOSYLAMINOIMIDAZOLECARBOXAMIDE FORMYLTRANSFERASE EC_2.1.2.3 5 AMINOIMIDAZOLE 4 CARBOXAMIDE RIBONUCLEOTIDE FORMYLTRANSFERASE AICAR TRANSFORMYLASE ; IMP CYCLOHYDROLASE EC_3.5.4.- 10 ATIC IMP SYNTHASE INOSINICASE ]		ENSMUSG00000031754	ENSFM00250000006035	CLEAVAGE AND POLYADENYLATION SPECIFICITY FACTOR SUBUNIT 5 NUCLEOSIDE DIPHOSPHATE LINKED MOIETY X MOTIF 21 NUDIX MOTIF 21		ENSFM00250000001678	2	ENSFM00250000004295	1
ENSMUSG00000028443	ENSFM00500000272560	BIS 5' NUCLEOSYL TETRAPHOSPHATASE [ASYMMETRICAL] EC_3.6.1.17 DIADENOSINE 5' 5''' P1 P4 TETRAPHOSPHATE ASYMMETRICAL HYDROLASE AP4A HYDROLASE AP4AASE DIADENOSINE TETRAPHOSPHATASE NUCLEOSIDE DIPHOSPHATE LINKED MOIETY X MOTIF 2 NUDIX MOTIF 2		ENSMUSG00000055531	ENSFM00600000921459	CLEAVAGE AND POLYADENYLATION SPECIFICITY FACTOR SUBUNIT 6		ENSFM00250000001523	2	ENSFM00800002003463	1
ENSMUSG00000020840	ENSFM00810002040919	BLEOMYCIN HYDROLASE BH BLM HYDROLASE BMH EC_3.4.22.40		ENSMUSG00000034820	ENSFM00500000272686	CLEAVAGE AND POLYADENYLATION SPECIFICITY FACTOR SUBUNIT 7		ENSFM00250000001264	2	ENSFM00670001235476	1
ENSMUSG00000004031	ENSFM00250000001886	BMP/RETINOIC ACID INDUCIBLE NEURAL SPECIFIC 1 PRECURSOR DELETED IN BLADDER CANCER 1		ENSMUSG00000033392	ENSFM00250000000820	CLIP ASSOCIATING CYTOPLASMIC LINKER ASSOCIATED		ENSFM00250000002027	2	ENSFM00250000003741	1
ENSMUSG00000028351	ENSFM00250000001886	BMP/RETINOIC ACID INDUCIBLE NEURAL SPECIFIC 1 PRECURSOR DELETED IN BLADDER CANCER 1		ENSMUSG00000064302	ENSFM00250000000820	CLIP ASSOCIATING CYTOPLASMIC LINKER ASSOCIATED		ENSFM00250000001221	2	ENSFM00250000002718	1
ENSMUSG00000015943	ENSFM00500000273601	BOLA 1		ENSMUSG00000022037	ENSFM00250000003194	CLUSTERIN PRECURSOR [CONTAINS CLUSTERIN BETA CHAIN; CLUSTERIN ALPHA CHAIN]		ENSFM00770001847570	2	ENSFM00250000002340	1
ENSMUSG00000021796	ENSFM00730001521645	BONE MORPHOGENETIC RECEPTOR TYPE 1A PRECURSOR BMP TYPE 1A RECEPTOR BMPR 1A EC_2.7.11.30 ACTIVIN RECEPTOR KINASE 3 ALK 3 RECEPTOR CD292 ANTIGEN		ENSMUSG00000028128	ENSFM00680001306906	COAGULATION FACTOR III {ECO: |EMBL: 1} FRAGMENT		ENSFM00250000000977	2	ENSFM00250000001236	1
ENSMUSG00000045763	ENSFM00800002007336	BRAIN ACID SOLUBLE 1.22 KDA NEURONAL TISSUE ENRICHED ACIDIC NEURONAL AXONAL MEMBRANE NAP 22		ENSMUSG00000026553	ENSFM00260000050647	COATOMER SUBUNIT ALPHA ALPHA COAT ALPHA COP HEP COP HEPCOP [CONTAINS XENIN XENOPSIN RELATED PEPTIDE ; PROXENIN]		ENSFM00810002040678	2	ENSFM00600000921514	1
ENSMUSG00000102226	ENSFM00260000050975	BRAIN ENRICHED GUANYLATE KINASE ASSOCIATED		ENSMUSG00000032096	ENSFM00810002040812	COATOMER SUBUNIT DELTA DELTA COAT DELTA COP		ENSFM00500000270065	2	ENSFM00250000005157	1
ENSMUSG00000025372	ENSFM00250000000906	BRAIN SPECIFIC ANGIOGENESIS INHIBITOR 1 ASSOCIATED 2 BAI ASSOCIATED 2 BAI1 ASSOCIATED 2 INSULIN RECEPTOR SUBSTRATE OF 53 KDA IRSP53 INSULIN RECEPTOR SUBSTRATE P53		ENSMUSG00000030058	ENSFM00800002003465	COATOMER SUBUNIT GAMMA GAMMA COAT GAMMA COP		ENSFM00670001235687	2	ENSFM00500000270832	1
ENSMUSG00000028782	ENSFM00250000000737	BRAIN SPECIFIC ANGIOGENESIS INHIBITOR PRECURSOR		ENSMUSG00000060992	ENSFM00500000270533	COATOMER SUBUNIT ZETA ZETA COAT ZETA COP		ENSFM00250000001879	2	ENSFM00250000006128	1
ENSMUSG00000033569	ENSFM00250000000737	BRAIN SPECIFIC ANGIOGENESIS INHIBITOR PRECURSOR		ENSMUSG00000056201	ENSFM00500000270025	COFILIN COFILIN MUSCLE		ENSFM00730001521551	2	ENSFM00250000001459	1
ENSMUSG00000034730	ENSFM00250000000737	BRAIN SPECIFIC ANGIOGENESIS INHIBITOR PRECURSOR		ENSMUSG00000062929	ENSFM00500000270025	COFILIN COFILIN MUSCLE		ENSFM00260000050644	2	ENSFM00250000001614	1
ENSMUSG00000030268	ENSFM00730001521772	BRANCHED CHAIN AMINO ACID AMINOTRANSFERASE EC_2.6.1.42		ENSMUSG00000036686	ENSFM00730001522120	COILED COIL AND C2 DOMAIN CONTAINING FIVE PRIME REPRESSOR ELEMENT UNDER DUAL REPRESSION BINDING FRE UNDER DUAL REPRESSION BINDING FREUD		ENSFM00730001521291	2	ENSFM00730001521491	1
ENSMUSG00000009681	ENSFM00250000000543	BREAKPOINT CLUSTER REGION		ENSMUSG00000032878	ENSFM00740001589413	COILED COIL DOMAIN CONTAINING		ENSFM00730001522093	2	ENSFM00800002003877	1
ENSMUSG00000017631	ENSFM00250000000543	BREAKPOINT CLUSTER REGION		ENSMUSG00000031150	ENSFM00250000009538	COILED COIL DOMAIN CONTAINING 120		ENSFM00500000269993	2	ENSFM00720001502851	1
ENSMUSG00000059439	ENSFM00250000002665	BREAST CARCINOMA AMPLIFIED SEQUENCE 3		ENSMUSG00000021578	ENSFM00250000008534	COILED COIL DOMAIN CONTAINING 127		ENSFM00500000270550	2	ENSFM00250000001718	1
ENSMUSG00000037905	ENSFM00250000006424	BRI3 BINDING I3 BINDING		ENSMUSG00000029769	ENSFM00250000006497	COILED COIL DOMAIN CONTAINING 136		ENSFM00500000271321	1	ENSFM00400000131980	1
ENSMUSG00000021314	ENSFM00250000000861	BRIDGING INTEGRATOR		ENSMUSG00000062961	ENSFM00260000052939	COILED COIL DOMAIN CONTAINING 177		ENSFM00250000002844	1	ENSFM00250000001010	1
ENSMUSG00000024381	ENSFM00250000000861	BRIDGING INTEGRATOR		ENSMUSG00000059554	ENSFM00500000272544	COILED COIL DOMAIN CONTAINING 28A CCRL1AP		ENSFM00500000294792	1	ENSFM00500000295837	1
ENSMUSG00000098112	ENSFM00250000000861	BRIDGING INTEGRATOR		ENSMUSG00000078622	ENSFM00250000004158	COILED COIL DOMAIN CONTAINING 47 PRECURSOR		ENSFM00250000003836	1	ENSFM00500000274456	1
ENSMUSG00000037653	ENSFM00260000050545	BTB/POZ DOMAIN CONTAINING		ENSMUSG00000025645	ENSFM00250000006098	COILED COIL DOMAIN CONTAINING 51		ENSFM00500000270410	1	ENSFM00760001714627	1
ENSMUSG00000051401	ENSFM00260000050545	BTB/POZ DOMAIN CONTAINING		ENSMUSG00000037979	ENSFM00250000009967	COILED COIL DOMAIN CONTAINING 92		ENSFM00250000007868	1	ENSFM00730001521439	1
ENSMUSG00000098557	ENSFM00260000050545	BTB/POZ DOMAIN CONTAINING		ENSMUSG00000034173	ENSFM00600000921422	COILED COIL HELIX COILED COIL HELIX DOMAIN CONTAINING MITOCHONDRIAL PRECURSOR		ENSFM00800002003599	1	ENSFM00730001521549	1
ENSMUSG00000000202	ENSFM00440000236967	BTB/POZ DOMAIN CONTAINING 17 PRECURSOR GALECTIN 3 BINDING		ENSMUSG00000045193	ENSFM00600000921577	COLD INDUCIBLE RNA BINDING GLYCINE RICH RNA BINDING CIRP		ENSFM00800002003424	1	ENSFM00730001521696	1
ENSMUSG00000044060	ENSFM00690001356664	BTB/POZ DOMAIN CONTAINING 8		ENSMUSG00000068823	ENSFM00250000002562	COLD SHOCK DOMAIN CONTAINING E1		ENSFM00740001589144	1	ENSFM00670001235578	1
ENSMUSG00000021048	ENSFM00800002003403	C 1 TETRAHYDROFOLATE SYNTHASE CYTOPLASMIC C1 THF SYNTHASE [INCLUDES METHYLENETETRAHYDROFOLATE DEHYDROGENASE EC_1.5.1.5 ; METHENYLTETRAHYDROFOLATE CYCLOHYDROLASE EC_3.5.4.- 9 ; FORMYLTETRAHYDROFOLATE SYNTHETASE EC_6.3.-.- 4 3 ][CONTAINS C 1 TETRAHYDROFOLAT		ENSMUSG00000058897	ENSFM00500000271217	COLLAGEN ALPHA 1 XXV CHAIN CLAC P [CONTAINS COLLAGEN ALZHEIMER AMYLOID PLAQUE COMPONENT CLAC ]		ENSFM00770001847600	1	ENSFM00480000262766	1
ENSMUSG00000040675	ENSFM00800002003403	C 1 TETRAHYDROFOLATE SYNTHASE CYTOPLASMIC C1 THF SYNTHASE [INCLUDES METHYLENETETRAHYDROFOLATE DEHYDROGENASE EC_1.5.1.5 ; METHENYLTETRAHYDROFOLATE CYCLOHYDROLASE EC_3.5.4.- 9 ; FORMYLTETRAHYDROFOLATE SYNTHETASE EC_6.3.-.- 4 3 ][CONTAINS C 1 TETRAHYDROFOLAT		ENSMUSG00000036103	ENSFM00250000004242	COLLECTIN 12 COLLECTIN PLACENTA 1 CL P1 SCAVENGER RECEPTOR		ENSFM00670001235755	1	ENSFM00250000001618	1
ENSMUSG00000020859	ENSFM00250000000947	C JUN AMINO TERMINAL KINASE INTERACTING JIP JNK INTERACTING JNK MITOGEN ACTIVATED KINASE 8 INTERACTING		ENSMUSG00000051355	ENSFM00250000007033	COMM DOMAIN CONTAINING 1		ENSFM00670001236604	1	ENSFM00730001521956	1
ENSMUSG00000024163	ENSFM00250000000947	C JUN AMINO TERMINAL KINASE INTERACTING JIP JNK INTERACTING JNK MITOGEN ACTIVATED KINASE 8 INTERACTING		ENSMUSG00000042705	ENSFM00250000008194	COMM DOMAIN CONTAINING 10		ENSFM00500000271494	1	ENSFM00250000005156	1
ENSMUSG00000034390	ENSFM00250000004890	C MAF INDUCING C MIP		ENSMUSG00000051154	ENSFM00250000008895	COMM DOMAIN CONTAINING 3		ENSFM00730001521644	1	ENSFM00600000926313	1
ENSMUSG00000037373	ENSFM00250000001273	C TERMINAL BINDING		ENSMUSG00000027163	ENSFM00250000007011	COMM DOMAIN CONTAINING 9		ENSFM00250000003931	1	ENSFM00250000002966	1
ENSMUSG00000079598	ENSFM00500000286464	C TYPE LECTIN DOMAIN FAMILY 2 MEMBER L		ENSMUSG00000036896	ENSFM00680001303632	COMPLEMENT C1Q SUBCOMPONENT SUBUNIT PRECURSOR		ENSFM00730001522351	1	ENSFM00800002003733	1
ENSMUSG00000072772	ENSFM00500000274497	C10		ENSMUSG00000036905	ENSFM00680001303632	COMPLEMENT C1Q SUBCOMPONENT SUBUNIT PRECURSOR		ENSFM00740001589364	1	ENSFM00250000001053	1
ENSMUSG00000045912	ENSFM00500000273557	C2 CALCIUM DEPENDENT DOMAIN CONTAINING 4C NUCLEAR LOCALIZED FACTOR 3 FAM148C		ENSMUSG00000040794	ENSFM00260000051148	COMPLEMENT C1Q TUMOR NECROSIS FACTOR RELATED 4 PRECURSOR		ENSFM00720001492034	1	ENSFM00750001632461	1
ENSMUSG00000032120	ENSFM00260000050940	C2 DOMAIN CONTAINING 2 TRANSMEMBRANE 24		ENSMUSG00000018446	ENSFM00250000004016	COMPLEMENT COMPONENT 1 Q SUBCOMPONENT BINDING PROTEIN MITOCHONDRIAL PRECURSOR GC1Q R GLYCOPROTEIN GC1QBP C1QBP		ENSFM00730001521694	1	ENSFM00650001140030	1
ENSMUSG00000022416	ENSFM00810002042227	CACNA1I SPLICING VARIANT {ECO: |EMBL: 1} FRAGMENT		ENSMUSG00000025658	ENSFM00500000270149	CONNECTOR ENHANCER OF KINASE SUPPRESSOR OF RAS CONNECTOR ENHANCER OF KSR CNK HOMOLOG		ENSFM00550000743154	1	ENSFM00250000000926	1
ENSMUSG00000013629	ENSFM00670001235391	CAD GLUTAMINE DEPENDENT CARBAMOYL PHOSPHATE SYNTHASE EC_6.3.5.5 ; ASPARTATE CARBAMOYLTRANSFERASE EC_2.1.3.- 2 ; DIHYDROOROTASE EC_3.5.-.- 2 3 ]		ENSMUSG00000025262	ENSFM00250000002493	CONSTITUTIVE COACTIVATOR OF PPAR GAMMA 1 OXIDATIVE STRESS ASSOCIATED SRC ACTIVATOR FAM120A		ENSFM00730001521737	1	ENSFM00250000002436	1
ENSMUSG00000068740	ENSFM00560000770988	CADHERIN EGF LAG SEVEN PASS G TYPE RECEPTOR MULTIPLE EPIDERMAL GROWTH FACTOR DOMAINS MULTIPLE EGF DOMAINS		ENSMUSG00000038014	ENSFM00250000002493	CONSTITUTIVE COACTIVATOR OF PPAR GAMMA 1 OXIDATIVE STRESS ASSOCIATED SRC ACTIVATOR FAM120A		ENSFM00730001521776	1	ENSFM00250000001490	1
ENSMUSG00000022321	ENSFM00260000050333	CADHERIN PRECURSOR		ENSMUSG00000053024	ENSFM00800002003683	CONTACTIN 1 PRECURSOR NEURAL CELL SURFACE F3		ENSFM00730001521682	1	ENSFM00440000236914	1
ENSMUSG00000031673	ENSFM00800002003474	CADHERIN PRECURSOR		ENSMUSG00000055022	ENSFM00800002003683	CONTACTIN 1 PRECURSOR NEURAL CELL SURFACE F3		ENSFM00250000002209	1	ENSFM00250000005628	1
ENSMUSG00000039385	ENSFM00260000050333	CADHERIN PRECURSOR		ENSMUSG00000017167	ENSFM00250000000380	CONTACTIN ASSOCIATED 5 PRECURSOR CELL RECOGNITION MOLECULE CASPR5		ENSFM00250000004556	1	ENSFM00810002041142	1
ENSMUSG00000040420	ENSFM00260000050333	CADHERIN PRECURSOR		ENSMUSG00000030075	ENSFM00390000126303	CONTACTIN PRECURSOR BRAIN DERIVED IMMUNOGLOBULIN SUPERFAMILY BIG		ENSFM00780001898464	1	ENSFM00250000005876	1
ENSMUSG00000024304	ENSFM00730001521172	CADHERIN PRECURSOR CADHERIN CADHERIN		ENSMUSG00000030092	ENSFM00390000126303	CONTACTIN PRECURSOR BRAIN DERIVED IMMUNOGLOBULIN SUPERFAMILY BIG		ENSFM00250000004350	1	ENSFM00500000299788	1
ENSMUSG00000031841	ENSFM00730001521172	CADHERIN PRECURSOR CADHERIN CADHERIN		ENSMUSG00000039488	ENSFM00390000126303	CONTACTIN PRECURSOR BRAIN DERIVED IMMUNOGLOBULIN SUPERFAMILY BIG		ENSFM00250000003951	1	ENSFM00250000003932	1
ENSMUSG00000003657	ENSFM00500000270302	CALBINDIN CALBINDIN D28 D 28K VITAMIN D DEPENDENT CALCIUM BINDING PROTEIN AVIAN TYPE		ENSMUSG00000064293	ENSFM00390000126303	CONTACTIN PRECURSOR BRAIN DERIVED IMMUNOGLOBULIN SUPERFAMILY BIG		ENSFM00250000003614	1	ENSFM00500000270363	1
ENSMUSG00000028222	ENSFM00500000270302	CALBINDIN CALBINDIN D28 D 28K VITAMIN D DEPENDENT CALCIUM BINDING PROTEIN AVIAN TYPE		ENSMUSG00000019373	ENSFM00250000006013	COP9 SIGNALOSOME COMPLEX SUBUNIT 3 SIGNALOSOME SUBUNIT 3		ENSFM00810002040686	1	ENSFM00250000010619	1
ENSMUSG00000014077	ENSFM00500000270459	CALCINEURIN B HOMOLOGOUS 1 CALCINEURIN B CALCIUM BINDING CHP CALCIUM BINDING P22 EF HAND CALCIUM BINDING DOMAIN CONTAINING P22		ENSMUSG00000035297	ENSFM00250000005111	COP9 SIGNALOSOME COMPLEX SUBUNIT 4 SIGNALOSOME SUBUNIT 4		ENSFM00250000006842	1	ENSFM00250000007503	1
ENSMUSG00000029359	ENSFM00250000006459	CALCINEURIN B HOMOLOGOUS 3 TESCALCIN {ECO: |PUBMED: } TSC {ECO: |UNIPROTKB:Q96BS2}		ENSMUSG00000030127	ENSFM00250000003382	COP9 SIGNALOSOME COMPLEX SUBUNIT 7A SGN7A SIGNALOSOME SUBUNIT 7A JAB1 CONTAINING SIGNALOSOME SUBUNIT 7A		ENSFM00760001714781	1	ENSFM00600000921253	1
ENSMUSG00000033953	ENSFM00500000269882	CALCINEURIN SUBUNIT B REGULATORY SUBUNIT PHOSPHATASE REGULATORY SUBUNIT		ENSMUSG00000034432	ENSFM00250000006097	COP9 SIGNALOSOME COMPLEX SUBUNIT 8 SGN8 SIGNALOSOME SUBUNIT 8 COP9 HOMOLOG JAB1 CONTAINING SIGNALOSOME SUBUNIT 8		ENSFM00250000004823	1	ENSFM00800002003665	1
ENSMUSG00000063142	ENSFM00250000000903	CALCIUM ACTIVATED POTASSIUM CHANNEL SUBUNIT ALPHA 1 BK CHANNEL BKCA ALPHA CALCIUM ACTIVATED POTASSIUM CHANNEL SUBFAMILY M SUBUNIT ALPHA 1 K VCA ALPHA KCA1 1 MAXI K CHANNEL MAXIK SLO ALPHA SLO1 SLOWPOKE HOMOLOG SLO HOMOLOG		ENSMUSG00000022212	ENSFM00800002003632	COPINE COPINE		ENSFM00250000002637	1	ENSFM00800002003396	1
ENSMUSG00000036707	ENSFM00250000002178	CALCIUM BINDING 39 MO25		ENSMUSG00000024008	ENSFM00730001521728	COPINE COPINE		ENSFM00600000921691	1	ENSFM00800002003649	1
ENSMUSG00000023055	ENSFM00500000271639	CALCIUM BINDING AND COILED COIL DOMAIN CONTAINING 1		ENSMUSG00000030270	ENSFM00730001521728	COPINE COPINE		ENSFM00250000004828	1	ENSFM00730001521705	1
ENSMUSG00000027010	ENSFM00550000747100	CALCIUM BINDING MITOCHONDRIAL CARRIER ARALAR1 {ECO: |ENSEMBL: }		ENSMUSG00000032564	ENSFM00800002003632	COPINE COPINE		ENSFM00670001236631	1	ENSFM00500000270457	1
ENSMUSG00000015112	ENSFM00800002003431	CALCIUM BINDING MITOCHONDRIAL CARRIER MITOCHONDRIAL ASPARTATE GLUTAMATE CARRIER SOLUTE CARRIER FAMILY 25 MEMBER		ENSMUSG00000034361	ENSFM00800002003432	COPINE COPINE		ENSFM00250000006229	1	ENSFM00730001521529	1
ENSMUSG00000027010	ENSFM00800002003431	CALCIUM BINDING MITOCHONDRIAL CARRIER MITOCHONDRIAL ASPARTATE GLUTAMATE CARRIER SOLUTE CARRIER FAMILY 25 MEMBER		ENSMUSG00000002341	ENSFM00730001521436	CORE PRECURSOR CHONDROITIN SULFATE PROTEOGLYCAN		ENSFM00500000272974	1	ENSFM00800002003717	1
ENSMUSG00000026819	ENSFM00500000269757	CALCIUM BINDING MITOCHONDRIAL CARRIER SCAMC SMALL CALCIUM BINDING MITOCHONDRIAL CARRIER SOLUTE CARRIER FAMILY 25 MEMBER		ENSMUSG00000004892	ENSFM00730001521436	CORE PRECURSOR CHONDROITIN SULFATE PROTEOGLYCAN		ENSFM00500000275166	1	ENSFM00250000003062	1
ENSMUSG00000046329	ENSFM00500000269757	CALCIUM BINDING MITOCHONDRIAL CARRIER SCAMC SMALL CALCIUM BINDING MITOCHONDRIAL CARRIER SOLUTE CARRIER FAMILY 25 MEMBER		ENSMUSG00000021614	ENSFM00730001521436	CORE PRECURSOR CHONDROITIN SULFATE PROTEOGLYCAN		ENSFM00250000006668	1	ENSFM00800002003714	1
ENSMUSG00000015488	ENSFM00500000272815	CALCIUM CHANNEL FLOWER HOMOLOG CALCIUM CHANNEL FLOWER DOMAIN CONTAINING 1		ENSMUSG00000030607	ENSFM00730001521436	CORE PRECURSOR CHONDROITIN SULFATE PROTEOGLYCAN		ENSFM00670001236327	1	ENSFM00540000717952	1
ENSMUSG00000054423	ENSFM00250000000780	CALCIUM DEPENDENT SECRETION ACTIVATOR 1 CALCIUM DEPENDENT ACTIVATOR SECRETION 1 CAPS 1		ENSMUSG00000004530	ENSFM00730001521292	CORONIN		ENSFM00250000004577	1	ENSFM00730001521664	1
ENSMUSG00000036257	ENSFM00250000002364	CALCIUM INDEPENDENT PHOSPHOLIPASE A2 GAMMA EC_3.1.1.5 INTRACELLULAR MEMBRANE ASSOCIATED CALCIUM INDEPENDENT PHOSPHOLIPASE A2 GAMMA IPLA2 GAMMA PATATIN PHOSPHOLIPASE DOMAIN CONTAINING 8		ENSMUSG00000024835	ENSFM00730001521292	CORONIN		ENSFM00670001236924	1	ENSFM00260000050346	1
ENSMUSG00000021501	ENSFM00250000007633	CALCIUM SIGNAL MODULATING CYCLOPHILIN LIGAND CAML		ENSMUSG00000028337	ENSFM00730001521970	CORONIN		ENSFM00500000272667	1	ENSFM00730001521378	1
ENSMUSG00000032570	ENSFM00810002040624	CALCIUM TRANSPORTING ATPASE TYPE 2C MEMBER ATPASE EC_3.6.3.8 SECRETORY PATHWAY CA 2+ ATPASE		ENSMUSG00000041729	ENSFM00730001521970	CORONIN		ENSFM00770001847546	1	ENSFM00800002003559	1
ENSMUSG00000009647	ENSFM00250000002939	CALCIUM UNIPORTER REGULATORY SUBUNIT MCUB MITOCHONDRIAL PRECURSOR MCUB COILED COIL DOMAIN CONTAINING 109B		ENSMUSG00000000416	ENSFM00600000921238	CORTACTIN BINDING 2 CORTBP2		ENSFM00500000270523	1	ENSFM00500000271216	1
ENSMUSG00000020111	ENSFM00260000050684	CALCIUM UPTAKE 1 MITOCHONDRIAL CALCIUM BINDING ATOPY RELATED AUTOANTIGEN 1 HOMOLOG		ENSMUSG00000062127	ENSFM00600000921238	CORTACTIN BINDING 2 CORTBP2		ENSFM00780001898427	1	ENSFM00670001235592	1
ENSMUSG00000039478	ENSFM00260000050554	CALCIUM UPTAKE 2 MITOCHONDRIAL PRECURSOR EF HAND DOMAIN CONTAINING FAMILY MEMBER A1		ENSMUSG00000000308	ENSFM00800002003437	CREATINE KINASE U TYPE MITOCHONDRIAL PRECURSOR EC_2.7.3.2 ACIDIC TYPE MITOCHONDRIAL CREATINE KINASE MIA CK UBIQUITOUS MITOCHONDRIAL CREATINE KINASE U MTCK		ENSFM00790001963058	1	ENSFM00790001963005	1
ENSMUSG00000022489	ENSFM00400000131765	CALCIUM/CALMODULIN DEPENDENT 3' 5' CYCLIC NUCLEOTIDE PHOSPHODIESTERASE CAM PDE EC_3.1.4.17 KDA CAM PDE		ENSMUSG00000002107	ENSFM00730001521889	CUGBP ELAV FAMILY MEMBER 2 CELF 2 BRUNO 3 CUG TRIPLET REPEAT RNA BINDING 2 CUG BP2 CUG BP AND ETR 3 FACTOR 2 ELAV TYPE RNA BINDING 3 ETR 3 RNA BINDING BRUNOL 3		ENSFM00760001714736	1	ENSFM00250000002488	1
ENSMUSG00000059173	ENSFM00400000131765	CALCIUM/CALMODULIN DEPENDENT 3' 5' CYCLIC NUCLEOTIDE PHOSPHODIESTERASE CAM PDE EC_3.1.4.17 KDA CAM PDE		ENSMUSG00000029686	ENSFM00510000502743	CULLIN		ENSFM00500000269858	1	ENSFM00260000051255	1
ENSMUSG00000021820	ENSFM00250000000111	CALCIUM/CALMODULIN DEPENDENT KINASE TYPE II SUBUNIT CAM KINASE II SUBUNIT CAMK II SUBUNIT EC_2.7.11.17		ENSMUSG00000004364	ENSFM00550000764342	CULLIN 3 {ECO: |ENSEMBL: } FRAGMENT		ENSFM00800002003539	1	ENSFM00250000007925	1
ENSMUSG00000024617	ENSFM00250000000111	CALCIUM/CALMODULIN DEPENDENT KINASE TYPE II SUBUNIT CAM KINASE II SUBUNIT CAMK II SUBUNIT EC_2.7.11.17		ENSMUSG00000004364	ENSFM00730001521665	CULLIN 3 CUL 3		ENSFM00250000005952	1	ENSFM00730001521622	1
ENSMUSG00000014226	ENSFM00250000005060	CALCYCLIN BINDING CACYBP		ENSMUSG00000032030	ENSFM00730001522203	CULLIN 5 CUL 5 VASOPRESSIN ACTIVATED CALCIUM MOBILIZING RECEPTOR 1 VACM 1		ENSFM00500000272206	1	ENSFM00250000005034	1
ENSMUSG00000021097	ENSFM00500000271703	CALMIN CALPONIN TRANSMEMBRANE DOMAIN		ENSMUSG00000031446	ENSFM00730001521495	CULLIN CUL		ENSFM00250000005774	1	ENSFM00670001236579	1
ENSMUSG00000019370	ENSFM00750001632311	CALMODULIN CAM		ENSMUSG00000031292	ENSFM00740001589470	CYCLIN DEPENDENT KINASE 5 EC_2.7.11.22		ENSFM00500000273802	1	ENSFM00250000004460	1
ENSMUSG00000041570	ENSFM00600000921199	CALMODULIN REGULATED SPECTRIN ASSOCIATED		ENSMUSG00000090071	ENSFM00250000002836	CYCLIN DEPENDENT KINASE 5 ACTIVATOR 1 PRECURSOR CDK5 ACTIVATOR 1 CYCLIN DEPENDENT KINASE 5 REGULATORY SUBUNIT 1 TPKII REGULATORY SUBUNIT [CONTAINS CYCLIN DEPENDENT KINASE 5 ACTIVATOR 1 P35 P35 ; CYCLIN DEPENDENT KINASE 5 ACTIVATOR 1 P25 P25 TAU KINASE II		ENSFM00250000006448	1	ENSFM00800002003453	1
ENSMUSG00000044433	ENSFM00600000921199	CALMODULIN REGULATED SPECTRIN ASSOCIATED		ENSMUSG00000020015	ENSFM00740001589171	CYCLIN DEPENDENT KINASE EC_2.7.11.22 CELL DIVISION KINASE PCTAIRE MOTIF KINASE SERINE/THREONINE KINASE PCTAIRE		ENSFM00250000006573	1	ENSFM00730001521836	1
ENSMUSG00000035547	ENSFM00730001522149	CALPAIN		ENSMUSG00000026437	ENSFM00740001589171	CYCLIN DEPENDENT KINASE EC_2.7.11.22 CELL DIVISION KINASE PCTAIRE MOTIF KINASE SERINE/THREONINE KINASE PCTAIRE		ENSFM00500000274041	1	ENSFM00500000272101	1
ENSMUSG00000001794	ENSFM00250000000112	CALPAIN SUBUNIT CALCIUM ACTIVATED NEUTRAL PROTEINASE CANP CALPAIN SUBUNIT		ENSMUSG00000024286	ENSFM00250000001383	CYCLIN Y		ENSFM00250000003611	1	ENSFM00760001714771	1
ENSMUSG00000053931	ENSFM00500000269939	CALPONIN CALPONIN SMOOTH MUSCLE		ENSMUSG00000027447	ENSFM00670001237088	CYSTATIN C PRECURSOR CYSTATIN 3		ENSFM00250000006279	1	ENSFM00500000273601	1
ENSMUSG00000003814	ENSFM00500000269786	CALRETICULIN PRECURSOR		ENSMUSG00000026421	ENSFM00740001589223	CYSTEINE AND GLYCINE RICH CYSTEINE RICH		ENSFM00250000019723	1	ENSFM00800002007336	1
ENSMUSG00000008153	ENSFM00250000001322	CALSYNTENIN PRECURSOR ALCADEIN ALC		ENSMUSG00000027618	ENSFM00740001613632	CYSTEINE DESULFURASE MITOCHONDRIAL {ECO: |ENSEMBL: } FRAGMENT		ENSFM00250000005488	1	ENSFM00260000050975	1
ENSMUSG00000039953	ENSFM00250000001322	CALSYNTENIN PRECURSOR ALCADEIN ALC		ENSMUSG00000027618	ENSFM00500000270207	CYSTEINE DESULFURASE MITOCHONDRIAL PRECURSOR EC_2.8.1.7		ENSFM00500000273530	1	ENSFM00250000000906	1
ENSMUSG00000032936	ENSFM00800002003895	CAM KINASE VESICLE ASSOCIATED		ENSMUSG00000006356	ENSFM00740001589457	CYSTEINE RICH CRP		ENSFM00500000276686	1	ENSFM00250000000543	1
ENSMUSG00000023868	ENSFM00800002003845	CAMP AND CAMP INHIBITED CGMP 3' 5' CYCLIC PHOSPHODIESTERASE 10A EC_3.1.4.17 EC_3.1.4.- 35		ENSMUSG00000027015	ENSFM00670001235694	CYTOCHROME B ASCORBATE DEPENDENT 3 EC 1 CYTOCHROME B561 FAMILY MEMBER A3		ENSFM00810002040728	1	ENSFM00250000007762	1
ENSMUSG00000005034	ENSFM00790001962972	CAMP DEPENDENT KINASE CATALYTIC SUBUNIT PKA C EC_2.7.11.11		ENSMUSG00000044894	ENSFM00500000290955	CYTOCHROME B C1 COMPLEX SUBUNIT 8 COMPLEX III SUBUNIT 8 COMPLEX III SUBUNIT VIII UBIQUINOL CYTOCHROME C REDUCTASE COMPLEX 9.5 KDA UBIQUINOL CYTOCHROME C REDUCTASE COMPLEX UBIQUINONE BINDING QP C		ENSFM00730001521985	1	ENSFM00250000002665	1
ENSMUSG00000005469	ENSFM00790001962972	CAMP DEPENDENT KINASE CATALYTIC SUBUNIT PKA C EC_2.7.11.11		ENSMUSG00000031924	ENSFM00500000273474	CYTOCHROME B5 TYPE B PRECURSOR CYTOCHROME B5 OUTER MITOCHONDRIAL MEMBRANE		ENSFM00250000002123	1	ENSFM00250000006424	1
ENSMUSG00000020612	ENSFM00730001521681	CAMP DEPENDENT KINASE TYPE I ALPHA REGULATORY CAMP DEPENDENT KINASE TYPE I ALPHA REGULATORY SUBUNIT N TERMINALLY PROCESSED]		ENSMUSG00000017188	ENSFM00670001236757	CYTOCHROME C OXIDASE ASSEMBLY FACTOR 3 HOMOLOG MITOCHONDRIAL COILED COIL DOMAIN CONTAINING 56		ENSFM00670001235534	1	ENSFM00440000236967	1
ENSMUSG00000025855	ENSFM00730001521681	CAMP DEPENDENT KINASE TYPE I ALPHA REGULATORY CAMP DEPENDENT KINASE TYPE I ALPHA REGULATORY SUBUNIT N TERMINALLY PROCESSED]		ENSMUSG00000064354	ENSFM00250000000189	CYTOCHROME C OXIDASE SUBUNIT 2 CYTOCHROME C OXIDASE POLYPEPTIDE II		ENSFM00800002003484	1	ENSFM00690001356664	1
ENSMUSG00000002997	ENSFM00730001521993	CAMP DEPENDENT KINASE TYPE II REGULATORY SUBUNIT		ENSMUSG00000031818	ENSFM00500000271199	CYTOCHROME C OXIDASE SUBUNIT 4 1 MITOCHONDRIAL CYTOCHROME C OXIDASE POLYPEPTIDE IV CYTOCHROME C OXIDASE SUBUNIT IV 1 COX IV 1		ENSFM00500000270361	1	ENSFM00800002003403	1
ENSMUSG00000032601	ENSFM00730001521993	CAMP DEPENDENT KINASE TYPE II REGULATORY SUBUNIT		ENSMUSG00000041697	ENSFM00670001236141	CYTOCHROME C OXIDASE SUBUNIT 6A1 MITOCHONDRIAL PRECURSOR CYTOCHROME C OXIDASE POLYPEPTIDE VIA LIVER		ENSFM00250000003348	1	ENSFM00250000000947	1
ENSMUSG00000028525	ENSFM00400000131721	CAMP SPECIFIC 3' 5' CYCLIC PHOSPHODIESTERASE EC_3.1.4.53		ENSMUSG00000024248	ENSFM00500000274370	CYTOCHROME C OXIDASE SUBUNIT 7A RELATED PROTEIN MITOCHONDRIAL PRECURSOR CYTOCHROME C OXIDASE SUBUNIT VIIA RELATED		ENSFM00250000003648	1	ENSFM00250000004890	1
ENSMUSG00000044288	ENSFM00250000000847	CANNABINOID RECEPTOR 1 CB R CB1		ENSMUSG00000029632	ENSFM00670001238510	CYTOCHROME C OXIDASE SUBUNIT NDUFA4		ENSFM00250000003189	1	ENSFM00250000001273	1
ENSMUSG00000025381	ENSFM00500000272939	CANOPY HOMOLOG 2 PRECURSOR MIR INTERACTING SAPOSIN SECRETED ZSIG9 TRANSMEMBRANE 4		ENSMUSG00000022551	ENSFM00250000003946	CYTOCHROME C1 HEME PROTEIN MITOCHONDRIAL PRECURSOR COMPLEX III SUBUNIT 4 COMPLEX III SUBUNIT IV CYTOCHROME B C1 COMPLEX SUBUNIT 4 UBIQUINOL CYTOCHROME C REDUCTASE COMPLEX CYTOCHROME C1 SUBUNIT CYTOCHROME C 1		ENSFM00250000002859	1	ENSFM00500000274497	1
ENSMUSG00000023973	ENSFM00670001235696	CANOPY HOMOLOG PRECURSOR		ENSMUSG00000003269	ENSFM00250000001040	CYTOHESIN PH SEC7 AND COILED COIL DOMAIN CONTAINING		ENSFM00780001898364	1	ENSFM00500000273557	1
ENSMUSG00000049550	ENSFM00250000000764	CAP GLY DOMAIN CONTAINING LINKER 2 CYTOPLASMIC LINKER 115 CLIP 115 CYTOPLASMIC LINKER 2		ENSMUSG00000017132	ENSFM00250000001040	CYTOHESIN PH SEC7 AND COILED COIL DOMAIN CONTAINING		ENSFM00250000002236	1	ENSFM00250000002423	1
ENSMUSG00000063146	ENSFM00250000000764	CAP GLY DOMAIN CONTAINING LINKER 2 CYTOPLASMIC LINKER 115 CLIP 115 CYTOPLASMIC LINKER 2		ENSMUSG00000018001	ENSFM00250000001040	CYTOHESIN PH SEC7 AND COILED COIL DOMAIN CONTAINING		ENSFM00670001235598	1	ENSFM00800002003474	1
ENSMUSG00000013921	ENSFM00740001589331	CAP GLY DOMAIN CONTAINING LINKER 3 CYTOPLASMIC LINKER 170 RELATED 59 KDA CLIP 170 RELATED 59 KDA CLIPR 59		ENSMUSG00000027012	ENSFM00250000000887	CYTOPLASMIC DYNEIN 1 INTERMEDIATE CHAIN 2 CYTOPLASMIC DYNEIN INTERMEDIATE CHAIN 2 DYNEIN INTERMEDIATE CHAIN 2 CYTOSOLIC DH IC 2		ENSFM00250000000709	1	ENSFM00500000270459	1
ENSMUSG00000009535	ENSFM00250000004534	CAP GUANINE N7 METHYLTRANSFERASE EC_2.1.1.56 RG7MT1 GUANINE N 7 METHYLTRANSFERASE CAP METHYLTRANSFERASE		ENSMUSG00000029757	ENSFM00250000000887	CYTOPLASMIC DYNEIN 1 INTERMEDIATE CHAIN 2 CYTOPLASMIC DYNEIN INTERMEDIATE CHAIN 2 DYNEIN INTERMEDIATE CHAIN 2 CYTOSOLIC DH IC 2		ENSFM00670001235553	1	ENSFM00250000002178	1
ENSMUSG00000027184	ENSFM00470000251449	CAPRIN 1 CYTOPLASMIC ACTIVATION AND PROLIFERATION ASSOCIATED 1 GPI ANCHORED MEMBRANE 1 GPI ANCHORED P137 GPI P137 P137GPI MEMBRANE COMPONENT CHROMOSOME 11 SURFACE MARKER 1 RNA GRANULE 105		ENSMUSG00000032435	ENSFM00250000001777	CYTOPLASMIC DYNEIN 1 LIGHT INTERMEDIATE CHAIN 1 DYNEIN LIGHT CHAIN A DLC A DYNEIN LIGHT INTERMEDIATE CHAIN 1 CYTOSOLIC		ENSFM00500000270090	1	ENSFM00500000271639	1
ENSMUSG00000013629	ENSFM00730001521216	CARBAMOYL PHOSPHATE SYNTHASE [AMMONIA] MITOCHONDRIAL PRECURSOR EC_6.3.4.16 CARBAMOYL PHOSPHATE SYNTHETASE I CPSASE I		ENSMUSG00000035770	ENSFM00250000001777	CYTOPLASMIC DYNEIN 1 LIGHT INTERMEDIATE CHAIN 1 DYNEIN LIGHT CHAIN A DLC A DYNEIN LIGHT INTERMEDIATE CHAIN 1 CYTOSOLIC		ENSFM00670001235896	1	ENSFM00550000747100	1
ENSMUSG00000038526	ENSFM00800002003797	CARBONIC ANHYDRASE 12 PRECURSOR EC_4.2.1.1 CARBONATE DEHYDRATASE XII CARBONIC ANHYDRASE XII CA XII		ENSMUSG00000020340	ENSFM00250000001390	CYTOPLASMIC FMR1 INTERACTING		ENSFM00670001235586	1	ENSFM00800002003431	1
ENSMUSG00000000805	ENSFM00670001235760	CARBONIC ANHYDRASE 4 PRECURSOR EC_4.2.1.1 CARBONATE DEHYDRATASE IV CARBONIC ANHYDRASE IV CA IV		ENSMUSG00000030447	ENSFM00250000001390	CYTOPLASMIC FMR1 INTERACTING		ENSFM00670001235597	1	ENSFM00250000002939	1
ENSMUSG00000027562	ENSFM00450000242133	CARBONIC ANHYDRASE EC_4.2.1.1 CARBONATE DEHYDRATASE CARBONIC ANHYDRASE CA		ENSMUSG00000020300	ENSFM00250000000830	CYTOPLASMIC POLYADENYLATION ELEMENT BINDING		ENSFM00250000001742	1	ENSFM00260000050684	1
ENSMUSG00000056158	ENSFM00500000308824	CARBONIC ANHYDRASE RELATED 10 {ECO: |ENSEMBL: }		ENSMUSG00000039652	ENSFM00250000000830	CYTOPLASMIC POLYADENYLATION ELEMENT BINDING		ENSFM00250000001462	1	ENSFM00260000050554	1
ENSMUSG00000056158	ENSFM00400000131811	CARBONIC ANHYDRASE RELATED 11 PRECURSOR CA RP XI CA XI CARP XI		ENSMUSG00000046841	ENSFM00250000007369	CYTOSKELETON ASSOCIATED 4.63 KDA CYTOSKELETON LINKING MEMBRANE CLIMP 63 P63		ENSFM00250000003056	1	ENSFM00400000131765	1
ENSMUSG00000051483	ENSFM00250000002301	CARBONYL REDUCTASE [NADPH] 1 EC_1.1.1.184 15 HYDROXYPROSTAGLANDIN DEHYDROGENASE [NADP + ] EC_1.1.1.- 197 20 BETA HYDROXYSTEROID DEHYDROGENASE NADPH DEPENDENT CARBONYL REDUCTASE 1 PROSTAGLANDIN 9 KETOREDUCTASE PROSTAGLANDIN E 2 9 REDUCTASE EC_1.1.-.- 1 189		ENSMUSG00000040549	ENSFM00760001714778	CYTOSKELETON ASSOCIATED 5		ENSFM00250000001600	1	ENSFM00760001714763	1
ENSMUSG00000031641	ENSFM00500000272596	CARBONYL REDUCTASE FAMILY MEMBER 4 EC 1.3.-.- OXOACYL [ACYL CARRIER PROTEIN] REDUCTASE EC_1.1.1.- QUINONE REDUCTASE CBR4		ENSMUSG00000050211	ENSFM00540000717923	CYTOSOLIC PHOSPHOLIPASE A2 CPLA2 EC_3.1.1.4 PHOSPHOLIPASE A2 GROUP		ENSFM00250000002224	1	ENSFM00250000002835	1
ENSMUSG00000026176	ENSFM00730001521778	CARBOXY TERMINAL DOMAIN RNA POLYMERASE II POLYPEPTIDE A SMALL PHOSPHATASE NUCLEAR LIM INTERACTOR INTERACTING FACTOR NLI INTERACTING FACTOR SMALL C TERMINAL DOMAIN PHOSPHATASE SMALL CTD PHOSPHATASE		ENSMUSG00000042331	ENSFM00250000001872	CYTOSPIN A SPECC1 SPERM ANTIGEN WITH CALPONIN HOMOLOGY AND COILED COIL DOMAINS 1		ENSFM00800002003452	1	ENSFM00500000271703	1
ENSMUSG00000020183	ENSFM00730001521968	CARBOXYPEPTIDASE D PRECURSOR EC_3.4.17.22 METALLOCARBOXYPEPTIDASE D GP180		ENSMUSG00000042096	ENSFM00670001235511	D AMINO ACID OXIDASE DAAO DAMOX DAO EC_1.4.3.3		ENSFM00250000003284	1	ENSFM00750001632311	1
ENSMUSG00000020841	ENSFM00730001521968	CARBOXYPEPTIDASE D PRECURSOR EC_3.4.17.22 METALLOCARBOXYPEPTIDASE D GP180		ENSMUSG00000078794	ENSFM00390000126901	DAPPER HOMOLOG 3 DAPPER ANTAGONIST OF CATENIN 3		ENSFM00250000001034	1	ENSFM00730001522149	1
ENSMUSG00000037852	ENSFM00730001521835	CARBOXYPEPTIDASE E PRECURSOR CPE EC_3.4.17.10 CARBOXYPEPTIDASE H CPH ENKEPHALIN CONVERTASE PROHORMONE PROCESSING CARBOXYPEPTIDASE		ENSMUSG00000020263	ENSFM00250000003219	DCC INTERACTING 13 DIP13 ADAPTER CONTAINING PH DOMAIN PTB DOMAIN AND LEUCINE ZIPPER MOTIF		ENSFM00250000004066	1	ENSFM00250000000112	1
ENSMUSG00000007783	ENSFM00500000269758	CARNITINE O PALMITOYLTRANSFERASE 1 MUSCLE CPT1 M EC_2.3.1.21 CARNITINE O PALMITOYLTRANSFERASE I MUSCLE CPT I CPTI M CARNITINE PALMITOYLTRANSFERASE 1B		ENSMUSG00000049354	ENSFM00500000271100	DDB1 AND CUL4 ASSOCIATED FACTOR 7 WD REPEAT CONTAINING 68 WD REPEAT CONTAINING AN11 HOMOLOG		ENSFM00800002003603	1	ENSFM00500000269939	1
ENSMUSG00000024900	ENSFM00500000269758	CARNITINE O PALMITOYLTRANSFERASE 1 MUSCLE CPT1 M EC_2.3.1.21 CARNITINE O PALMITOYLTRANSFERASE I MUSCLE CPT I CPTI M CARNITINE PALMITOYLTRANSFERASE 1B		ENSMUSG00000035395	ENSFM00250000004211	DDB1 AND CUL4 ASSOCIATED FACTOR 8 WD REPEAT CONTAINING		ENSFM00760001714720	1	ENSFM00800002003895	1
ENSMUSG00000028607	ENSFM00730001521962	CARNITINE O PALMITOYLTRANSFERASE 2 MITOCHONDRIAL PRECURSOR EC_2.3.1.21 CARNITINE PALMITOYLTRANSFERASE II CPT II		ENSMUSG00000068290	ENSFM00600000921555	DDRGK DOMAIN CONTAINING 1 {ECO: } PRECURSOR		ENSFM00250000001969	1	ENSFM00740001589331	1
ENSMUSG00000042401	ENSFM00250000002903	CARTILAGE ACIDIC 1 PRECURSOR 68 KDA CHONDROCYTE EXPRESSED CEP 68 ASPIC		ENSMUSG00000021559	ENSFM00730001521806	DEATH ASSOCIATED KINASE DAP KINASE EC_2.7.11.1 DAP KINASE		ENSFM00250000001233	1	ENSFM00250000004534	1
ENSMUSG00000060227	ENSFM00250000003320	CASC4 CANCER SUSCEPTIBILITY CANDIDATE GENE 4		ENSMUSG00000034974	ENSFM00730001521806	DEATH ASSOCIATED KINASE DAP KINASE EC_2.7.11.1 DAP KINASE		ENSFM00730001521718	1	ENSFM00470000251449	1
ENSMUSG00000024576	ENSFM00770001847535	CASEIN KINASE I ALPHA CKI ALPHA EC_2.7.11.1 CK1		ENSMUSG00000028556	ENSFM00500000269778	DEDICATOR OF CYTOKINESIS		ENSFM00540000717911	1	ENSFM00670001235760	1
ENSMUSG00000022433	ENSFM00800002003414	CASEIN KINASE I DELTA CKI DELTA CKID EC_2.7.11.1		ENSMUSG00000044447	ENSFM00760001714647	DEDICATOR OF CYTOKINESIS		ENSFM00500000272386	1	ENSFM00500000308824	1
ENSMUSG00000025162	ENSFM00800002003414	CASEIN KINASE I DELTA CKI DELTA CKID EC_2.7.11.1		ENSMUSG00000058325	ENSFM00760001714647	DEDICATOR OF CYTOKINESIS		ENSFM00760001714648	1	ENSFM00400000131811	1
ENSMUSG00000003345	ENSFM00730001521484	CASEIN KINASE I GAMMA CKI GAMMA EC_2.7.11.1		ENSMUSG00000035954	ENSFM00760001714721	DEDICATOR OF CYTOKINESIS 3 MODIFIER OF CELL ADHESION PRESENILIN BINDING PBP		ENSFM00810002041089	1	ENSFM00250000002301	1
ENSMUSG00000032384	ENSFM00730001521484	CASEIN KINASE I GAMMA CKI GAMMA EC_2.7.11.1		ENSMUSG00000039716	ENSFM00760001714721	DEDICATOR OF CYTOKINESIS 3 MODIFIER OF CELL ADHESION PRESENILIN BINDING PBP		ENSFM00600000922276	1	ENSFM00730001521968	1
ENSMUSG00000073563	ENSFM00730001521484	CASEIN KINASE I GAMMA CKI GAMMA EC_2.7.11.1		ENSMUSG00000025558	ENSFM00500000269738	DEDICATOR OF CYTOKINESIS CDC42 GUANINE NUCLEOTIDE EXCHANGE FACTOR ZIZIMIN		ENSFM00250000002389	1	ENSFM00500000269758	1
ENSMUSG00000024387	ENSFM00800002003472	CASEIN KINASE II SUBUNIT BETA CK II BETA		ENSMUSG00000038608	ENSFM00500000269738	DEDICATOR OF CYTOKINESIS CDC42 GUANINE NUCLEOTIDE EXCHANGE FACTOR ZIZIMIN		ENSFM00670001235314	1	ENSFM00250000002903	1
ENSMUSG00000046707	ENSFM00250000001591	CASEIN KINASE II SUBUNIT CK II EC_2.7.11.1		ENSMUSG00000022210	ENSFM00500000270135	DEHYDROGENASE/REDUCTASE SDR FAMILY MEMBER 4 EC_1.1.1.184 NADPH DEPENDENT CARBONYL REDUCTASE/NADP RETINOL DEHYDROGENASE CR PHCR NADPH DEPENDENT RETINOL DEHYDROGENASE/REDUCTASE NDRD PEROXISOMAL SHORT CHAIN ALCOHOL DEHYDROGENASE PSCD		ENSFM00800002003415	1	ENSFM00250000003320	1
ENSMUSG00000074698	ENSFM00250000001591	CASEIN KINASE II SUBUNIT CK II EC_2.7.11.1		ENSMUSG00000042569	ENSFM00560000771026	DEHYDROGENASE/REDUCTASE SDR FAMILY MEMBER EC_1.1.-.-		ENSFM00790001962982	1	ENSFM00770001847535	1
ENSMUSG00000001829	ENSFM00430000230197	CASEINOLYTIC PEPTIDASE B HOMOLOG SUPPRESSOR OF POTASSIUM TRANSPORT DEFECT 3		ENSMUSG00000045414	ENSFM00250000009380	DELETED IN AUTISM 1 PRECURSOR GOLGI OF 49 KDA GOPRO49 HYPOXIA AND AKT INDUCED STEM CELL FACTOR HASF		ENSFM00250000002087	1	ENSFM00800002003472	1
ENSMUSG00000033597	ENSFM00250000001241	CASKIN 1 CASK INTERACTING 1		ENSMUSG00000010825	ENSFM00500000273079	DELPHILIN GLUTAMATE RECEPTOR IONOTROPIC DELTA 2 INTERACTING 1		ENSFM00250000002131	1	ENSFM00430000230197	1
ENSMUSG00000094626	ENSFM00250000010793	CAT EYE SYNDROME CRITICAL REGION 6		ENSMUSG00000022099	ENSFM00500000271390	DEMATIN DEMATIN ACTIN BINDING ERYTHROCYTE MEMBRANE BAND 4 9		ENSFM00500000270284	1	ENSFM00250000010793	1
ENSMUSG00000027187	ENSFM00760001714613	CATALASE EC_1.11.1.6		ENSMUSG00000059213	ENSFM00250000009854	DENDRIN		ENSFM00790001962987	1	ENSFM00270000056553	1
ENSMUSG00000021773	ENSFM00270000056553	CATECHOL O METHYLTRANSFERASE DOMAIN CONTAINING 1 EC_2.1.1.-		ENSMUSG00000035392	ENSFM00250000001555	DENN DOMAIN CONTAINING CONNECDENN		ENSFM00500000270978	1	ENSFM00730001521847	1
ENSMUSG00000000326	ENSFM00500000271337	CATECHOL O METHYLTRANSFERASE EC_2.1.1.6		ENSMUSG00000020935	ENSFM00500000272373	DEPHOSPHO COA KINASE DOMAIN CONTAINING		ENSFM00250000001504	1	ENSFM00780001898388	1
ENSMUSG00000037815	ENSFM00250000001018	CATENIN ALPHA 2 ALPHA N CATENIN		ENSMUSG00000020537	ENSFM00730001521857	DEVELOPMENTALLY REGULATED GTP BINDING 2 DRG 2		ENSFM00250000001117	1	ENSFM00800002003853	1
ENSMUSG00000063063	ENSFM00250000001018	CATENIN ALPHA 2 ALPHA N CATENIN		ENSMUSG00000022861	ENSFM00730001521692	DIACYLGLYCEROL KINASE DAG KINASE EC_2.7.1.107 KDA DIACYLGLYCEROL KINASE DIGLYCERIDE KINASE DGK		ENSFM00810002040668	1	ENSFM00250000009952	1
ENSMUSG00000001552	ENSFM00250000001012	CATENIN BETA BETA CATENIN		ENSMUSG00000036095	ENSFM00730001521692	DIACYLGLYCEROL KINASE DAG KINASE EC_2.7.1.107 KDA DIACYLGLYCEROL KINASE DIGLYCERIDE KINASE DGK		ENSFM00760001714679	1	ENSFM00250000006209	1
ENSMUSG00000006932	ENSFM00250000001012	CATENIN BETA BETA CATENIN		ENSMUSG00000000276	ENSFM00730001522404	DIACYLGLYCEROL KINASE EPSILON DAG KINASE EPSILON EC_2.7.1.107 DIGLYCERIDE KINASE EPSILON DGK EPSILON		ENSFM00250000001949	1	ENSFM00670001236658	1
ENSMUSG00000000325	ENSFM00730001521847	CATENIN DELTA 1 CADHERIN ASSOCIATED SRC SUBSTRATE CAS P120 CATENIN P120 CTN P120 CAS		ENSMUSG00000038665	ENSFM00730001521936	DIACYLGLYCEROL KINASE ZETA DAG KINASE ZETA EC_2.7.1.107 DIGLYCERIDE KINASE ZETA DGK ZETA		ENSFM00250000000614	1	ENSFM00500000274698	1
ENSMUSG00000022240	ENSFM00730001521673	CATENIN DELTA 2		ENSMUSG00000040479	ENSFM00730001521936	DIACYLGLYCEROL KINASE ZETA DAG KINASE ZETA EC_2.7.1.107 DIGLYCERIDE KINASE ZETA DGK ZETA		ENSFM00600000921476	1	ENSFM00500000292816	1
ENSMUSG00000026991	ENSFM00730001521673	CATENIN DELTA 2		ENSMUSG00000020664	ENSFM00800002003534	DIHYDROLIPOYL DEHYDROGENASE MITOCHONDRIAL PRECURSOR EC_1.8.1.4 DIHYDROLIPOAMIDE DEHYDROGENASE		ENSFM00600000921635	1	ENSFM00250000006242	1
ENSMUSG00000021939	ENSFM00290000065537	CATHEPSIN B PRECURSOR EC_3.4.22.1 [CONTAINS CATHEPSIN B LIGHT CHAIN; CATHEPSIN B HEAVY CHAIN]		ENSMUSG00000004789	ENSFM00800002003585	DIHYDROLIPOYLLYSINE RESIDUE SUCCINYLTRANSFERASE COMPONENT OF 2 OXOGLUTARATE DEHYDROGENASE COMPLEX MITOCHONDRIAL PRECURSOR EC_2.3.1.61 2 OXOGLUTARATE DEHYDROGENASE COMPLEX COMPONENT E2 OGDC E2 DIHYDROLIPOAMIDE SUCCINYLTRANSFERASE COMPONENT OF 2 OXOGLUTARAT		ENSFM00250000003000	1	ENSFM00750001632469	1
ENSMUSG00000021477	ENSFM00800002003395	CATHEPSIN L1 EC_3.4.22.15 CATHEPSIN L [CONTAINS CATHEPSIN L1 HEAVY CHAIN; CATHEPSIN L1 LIGHT CHAIN]		ENSMUSG00000031985	ENSFM00250000004371	DIHYDROXYACETONE PHOSPHATE ACYLTRANSFERASE DAP AT DHAP AT EC_2.3.1.42 ACYL COA:DIHYDROXYACETONEPHOSPHATEACYLTRANSFERASE GLYCERONE PHOSPHATE O ACYLTRANSFERASE		ENSFM00670001235623	1	ENSFM00500000271211	1
ENSMUSG00000038498	ENSFM00250000004508	CATION CHANNEL SPERM ASSOCIATED 1 CATSPER1		ENSMUSG00000001229	ENSFM00250000001158	DIPEPTIDYL PEPTIDASE 9 DP9 EC_3.4.14.5 DIPEPTIDYL PEPTIDASE IX DPP IX DIPEPTIDYL PEPTIDASE 9 DPLP9		ENSFM00500000270069	1	ENSFM00500000270036	1
ENSMUSG00000007458	ENSFM00250000007261	CATION DEPENDENT MANNOSE 6 PHOSPHATE RECEPTOR PRECURSOR CD MAN 6 P RECEPTOR CD MPR 46 KDA MANNOSE 6 PHOSPHATE RECEPTOR MPR 46		ENSMUSG00000022150	ENSFM00740001589270	DISABLED HOMOLOG 2 ADAPTOR MOLECULE DISABLED 2 DIFFERENTIALLY EXPRESSED IN OVARIAN CARCINOMA 2 DOC 2		ENSFM00670001235486	1	ENSFM00600000922041	1
ENSMUSG00000023830	ENSFM00740001589412	CATION INDEPENDENT MANNOSE 6 PHOSPHATE RECEPTOR PRECURSOR CI MAN 6 P RECEPTOR CI MPR M6PR 300 KDA MANNOSE 6 PHOSPHATE RECEPTOR MPR 300 INSULIN GROWTH FACTOR 2 RECEPTOR INSULIN GROWTH FACTOR II RECEPTOR IGF II RECEPTOR M6P/IGF2 RECEPTOR M6P/IGF2R CD222 A		ENSMUSG00000028519	ENSFM00740001589270	DISABLED HOMOLOG 2 ADAPTOR MOLECULE DISABLED 2 DIFFERENTIALLY EXPRESSED IN OVARIAN CARCINOMA 2 DOC 2		ENSFM00780001898350	1	ENSFM00730001521235	1
ENSMUSG00000031596	ENSFM00250000000444	CATIONIC AMINO ACID TRANSPORTER 2 CAT 2 CAT2 LOW AFFINITY CATIONIC AMINO ACID TRANSPORTER 2 SOLUTE CARRIER FAMILY 7 MEMBER 2		ENSMUSG00000023026	ENSFM00250000000652	DISCO INTERACTING 2 HOMOLOG DIP2 HOMOLOG		ENSFM00500000271918	1	ENSFM00750001632381	1
ENSMUSG00000041313	ENSFM00250000000444	CATIONIC AMINO ACID TRANSPORTER 2 CAT 2 CAT2 LOW AFFINITY CATIONIC AMINO ACID TRANSPORTER 2 SOLUTE CARRIER FAMILY 7 MEMBER 2		ENSMUSG00000034574	ENSFM00350000105429	DISHEVELED ASSOCIATED ACTIVATOR OF MORPHOGENESIS		ENSFM00810002040577	1	ENSFM00250000006451	1
ENSMUSG00000044629	ENSFM00250000008302	CB1 CANNABINOID RECEPTOR INTERACTING 1 CRIP 1		ENSMUSG00000040260	ENSFM00350000105429	DISHEVELED ASSOCIATED ACTIVATOR OF MORPHOGENESIS		ENSFM00670001235478	1	ENSFM00250000006432	1
ENSMUSG00000003135	ENSFM00250000006276	CCR4 NOT TRANSCRIPTION COMPLEX SUBUNIT 11		ENSMUSG00000020926	ENSFM00410000138484	DISINTEGRIN AND METALLOPROTEINASE DOMAIN CONTAINING PRECURSOR ADAM METALLOPROTEINASE DISINTEGRIN AND CYSTEINE RICH MDC		ENSFM00670001235422	1	ENSFM00250000003841	1
ENSMUSG00000067722	ENSFM00720001492156	CCSMST1 PRECURSOR		ENSMUSG00000025964	ENSFM00410000138484	DISINTEGRIN AND METALLOPROTEINASE DOMAIN CONTAINING PRECURSOR ADAM METALLOPROTEINASE DISINTEGRIN AND CYSTEINE RICH MDC		ENSFM00500000270098	1	ENSFM00730001522357	1
ENSMUSG00000022636	ENSFM00500000270582	CD166 ANTIGEN ACTIVATED LEUKOCYTE CELL ADHESION MOLECULE CD166 ANTIGEN		ENSMUSG00000003279	ENSFM00250000000718	DISKS LARGE ASSOCIATED DAP PSD 95/SAP90 BINDING SAP90/PSD 95 ASSOCIATED		ENSFM00500000271952	1	ENSFM00400000131755	1
ENSMUSG00000037706	ENSFM00800002003853	CD81 ANTIGEN 26 KDA CELL SURFACE TAPA 1 TARGET OF THE ANTIPROLIFERATIVE ANTIBODY 1 CD81 ANTIGEN		ENSMUSG00000042388	ENSFM00250000000718	DISKS LARGE ASSOCIATED DAP PSD 95/SAP90 BINDING SAP90/PSD 95 ASSOCIATED		ENSFM00500000271690	1	ENSFM00600000921337	1
ENSMUSG00000027215	ENSFM00500000271329	CD82 ANTIGEN C33 ANTIGEN IA4 INDUCIBLE MEMBRANE R2 METASTASIS SUPPRESSOR KANGAI 1 CD82 ANTIGEN		ENSMUSG00000047495	ENSFM00250000000718	DISKS LARGE ASSOCIATED DAP PSD 95/SAP90 BINDING SAP90/PSD 95 ASSOCIATED		ENSFM00670001235763	1	ENSFM00600000921262	1
ENSMUSG00000030342	ENSFM00800002003594	CD9 ANTIGEN CD9 ANTIGEN		ENSMUSG00000061689	ENSFM00250000000718	DISKS LARGE ASSOCIATED DAP PSD 95/SAP90 BINDING SAP90/PSD 95 ASSOCIATED		ENSFM00670001236020	1	ENSFM00500000272414	1
ENSMUSG00000035776	ENSFM00500000272479	CD99 ANTIGEN 2 PRECURSOR MIC2 1 CD99 ANTIGEN		ENSMUSG00000000881	ENSFM00250000000275	DISKS LARGE HOMOLOG SYNAPSE ASSOCIATED SAP		ENSFM00250000002321	1	ENSFM00500000271306	1
ENSMUSG00000049521	ENSFM00250000009952	CDC42 EFFECTOR 1 BINDER OF RHO GTPASES 5		ENSMUSG00000020886	ENSFM00250000000275	DISKS LARGE HOMOLOG SYNAPSE ASSOCIATED SAP		ENSFM00670001235299	1	ENSFM00600000921240	1
ENSMUSG00000041598	ENSFM00250000006209	CDC42 EFFECTOR 4 BINDER OF RHO GTPASES 4		ENSMUSG00000022770	ENSFM00250000000275	DISKS LARGE HOMOLOG SYNAPSE ASSOCIATED SAP		ENSFM00500000270597	1	ENSFM00600000921664	1
ENSMUSG00000052298	ENSFM00670001236658	CDC42 SMALL EFFECTOR 2		ENSMUSG00000052572	ENSFM00250000000275	DISKS LARGE HOMOLOG SYNAPSE ASSOCIATED SAP		ENSFM00250000000871	1	ENSFM00250000000612	1
ENSMUSG00000037710	ENSFM00500000274698	CDGSH IRON SULFUR DOMAIN CONTAINING 1 MITONEET		ENSMUSG00000024740	ENSFM00810002040719	DNA DAMAGE BINDING 1 DAMAGE SPECIFIC DNA BINDING 1		ENSFM00750001632337	1	ENSFM00380000124753	1
ENSMUSG00000028165	ENSFM00600000921602	CDGSH IRON SULFUR DOMAIN CONTAINING 2		ENSMUSG00000004069	ENSFM00730001522148	DNAJ HOMOLOG SUBFAMILY A MEMBER 3 MITOCHONDRIAL PRECURSOR DNAJ TID 1 1 TUMOROUS IMAGINAL DISCS TID56 HOMOLOG		ENSFM00750001632341	1	ENSFM00500000283580	1
ENSMUSG00000018669	ENSFM00250000006242	CDK5 REGULATORY SUBUNIT ASSOCIATED 3		ENSMUSG00000028410	ENSFM00760001714614	DNAJ HOMOLOG SUBFAMILY A MEMBER PRECURSOR		ENSFM00800002003443	1	ENSFM00250000008429	1
ENSMUSG00000017715	ENSFM00750001632469	CDP DIACYLGLYCEROL GLYCEROL 3 PHOSPHATE 3 PHOSPHATIDYLTRANSFERASE MITOCHONDRIAL PRECURSOR EC_2.7.8.5 PHOSPHATIDYLGLYCEROPHOSPHATE SYNTHASE 1 PGP SYNTHASE 1		ENSMUSG00000031701	ENSFM00760001714614	DNAJ HOMOLOG SUBFAMILY A MEMBER PRECURSOR		ENSFM00260000051397	1	ENSFM00250000003929	1
ENSMUSG00000030682	ENSFM00500000271211	CDP DIACYLGLYCEROL INOSITOL 3 PHOSPHATIDYLTRANSFERASE EC_2.7.8.11 PHOSPHATIDYLINOSITOL SYNTHASE PI SYNTHASE PTDINS SYNTHASE		ENSMUSG00000005483	ENSFM00440000236855	DNAJ HOMOLOG SUBFAMILY B MEMBER		ENSFM00250000003924	1	ENSFM00550000743177	1
ENSMUSG00000032803	ENSFM00500000272616	CDV3 HOMOLOG		ENSMUSG00000026203	ENSFM00570000851144	DNAJ HOMOLOG SUBFAMILY B MEMBER		ENSFM00250000007751	1	ENSFM00520000517879	1
ENSMUSG00000005338	ENSFM00250000001126	CELL ADHESION MOLECULE PRECURSOR IMMUNOGLOBULIN SUPERFAMILY MEMBER NECTIN NECL SYNAPTIC CELL ADHESION MOLECULE		ENSMUSG00000028035	ENSFM00440000236855	DNAJ HOMOLOG SUBFAMILY B MEMBER		ENSFM00500000311253	1	ENSFM00500000270815	1
ENSMUSG00000032076	ENSFM00250000001126	CELL ADHESION MOLECULE PRECURSOR IMMUNOGLOBULIN SUPERFAMILY MEMBER NECTIN NECL SYNAPTIC CELL ADHESION MOLECULE		ENSMUSG00000029131	ENSFM00570000851144	DNAJ HOMOLOG SUBFAMILY B MEMBER		ENSFM00700001393728	1	ENSFM00670001235591	1
ENSMUSG00000054793	ENSFM00250000001126	CELL ADHESION MOLECULE PRECURSOR IMMUNOGLOBULIN SUPERFAMILY MEMBER NECTIN NECL SYNAPTIC CELL ADHESION MOLECULE		ENSMUSG00000036052	ENSFM00440000236855	DNAJ HOMOLOG SUBFAMILY B MEMBER		ENSFM00500000273030	1	ENSFM00260000051131	1
ENSMUSG00000064115	ENSFM00250000001126	CELL ADHESION MOLECULE PRECURSOR IMMUNOGLOBULIN SUPERFAMILY MEMBER NECTIN NECL SYNAPTIC CELL ADHESION MOLECULE		ENSMUSG00000004460	ENSFM00500000271339	DNAJ HOMOLOG SUBFAMILY B MEMBER 11 PRECURSOR ER ASSOCIATED DNAJ ER ASSOCIATED HSP40 CO CHAPERONE ENDOPLASMIC RETICULUM DNA J DOMAIN CONTAINING 3 ER RESIDENT ERDJ3 ERDJ3 ERJ3P		ENSFM00250000003911	1	ENSFM00400000131954	1
ENSMUSG00000032328	ENSFM00500000270036	CELL CYCLE CONTROL 50A P4 ATPASE FLIPPASE COMPLEX BETA SUBUNIT TMEM30A TRANSMEMBRANE 30A		ENSMUSG00000026203	ENSFM00760001751344	DNAJ HOMOLOG SUBFAMILY B MEMBER 2 {ECO: |ENSEMBL: }		ENSFM00250000005259	1	ENSFM00250000006035	1
ENSMUSG00000060240	ENSFM00600000922041	CELL CYCLE EXIT AND NEURONAL DIFFERENTIATION 1		ENSMUSG00000027006	ENSFM00250000002411	DNAJ HOMOLOG SUBFAMILY C MEMBER 10 PRECURSOR EC_1.8.4.- ENDOPLASMIC RETICULUM DNA J DOMAIN CONTAINING 5 ER RESIDENT ERDJ5 ERDJ5		ENSFM00500000270392	1	ENSFM00600000921459	1
ENSMUSG00000004071	ENSFM00500000273378	CELL DEATH INDUCING P53 TARGET 1 LITAF		ENSMUSG00000039768	ENSFM00250000002491	DNAJ HOMOLOG SUBFAMILY C MEMBER 11		ENSFM00250000005381	1	ENSFM00500000272686	1
ENSMUSG00000006699	ENSFM00730001521235	CELL DIVISION CONTROL 42 HOMOLOG PRECURSOR		ENSMUSG00000040697	ENSFM00250000004546	DNAJ HOMOLOG SUBFAMILY C MEMBER 16 PRECURSOR		ENSFM00760001714915	1	ENSFM00250000003194	1
ENSMUSG00000024143	ENSFM00730001521235	CELL DIVISION CONTROL 42 HOMOLOG PRECURSOR		ENSMUSG00000020109	ENSFM00250000001153	DNAJ HOMOLOG SUBFAMILY MEMBER		ENSFM00730001521421	1	ENSFM00680001306906	1
ENSMUSG00000032135	ENSFM00500000271112	CELL SURFACE GLYCOPROTEIN MUC18 PRECURSOR MELANOMA CELL ADHESION MOLECULE MELANOMA ASSOCIATED ANTIGEN MUC18 CD146 ANTIGEN		ENSMUSG00000024350	ENSFM00250000001153	DNAJ HOMOLOG SUBFAMILY MEMBER		ENSFM00780001898351	1	ENSFM00260000050647	1
ENSMUSG00000031347	ENSFM00750001632381	CENTRIN		ENSMUSG00000074212	ENSFM00250000001153	DNAJ HOMOLOG SUBFAMILY MEMBER		ENSFM00500000269646	1	ENSFM00810002040812	1
ENSMUSG00000026605	ENSFM00250000003245	CENTROMERE F PRECURSOR CENP F AH ANTIGEN KINETOCHORE CENPF MITOSIN		ENSMUSG00000078919	ENSFM00250000004763	DOLICHOL PHOSPHATE MANNOSYLTRANSFERASE SUBUNIT 1 EC_2.4.1.83 DOLICHOL PHOSPHATE MANNOSE SYNTHASE SUBUNIT 1 DPM SYNTHASE SUBUNIT 1 DOLICHYL PHOSPHATE BETA D MANNOSYLTRANSFERASE SUBUNIT 1 MANNOSE P DOLICHOL SYNTHASE SUBUNIT 1 MPD SYNTHASE SUBUNIT 1		ENSFM00500000270714	1	ENSFM00800002003465	1
ENSMUSG00000032264	ENSFM00250000006432	CENTROMERE/KINETOCHORE ZW10 HOMOLOG		ENSMUSG00000028757	ENSFM00250000004027	DOLICHYL DIPHOSPHOOLIGOSACCHARIDE GLYCOSYLTRANSFERASE 48 KDA SUBUNIT PRECURSOR DDOST 48 KDA SUBUNIT OLIGOSACCHARYL TRANSFERASE 48 KDA SUBUNIT EC_2.4.99.18		ENSFM00800002003509	1	ENSFM00500000270533	1
ENSMUSG00000022604	ENSFM00250000003841	CENTROSOMAL OF 97 KDA CEP97 LEUCINE RICH REPEAT AND IQ DOMAIN CONTAINING 2		ENSMUSG00000030062	ENSFM00250000002976	DOLICHYL DIPHOSPHOOLIGOSACCHARIDE GLYCOSYLTRANSFERASE SUBUNIT 1 PRECURSOR EC_2.4.99.18 DOLICHYL DIPHOSPHOOLIGOSACCHARIDE GLYCOSYLTRANSFERASE 67 KDA SUBUNIT RIBOPHORIN I RPN I RIBOPHORIN 1		ENSFM00250000004633	1	ENSFM00730001522120	1
ENSMUSG00000087408	ENSFM00440000237016	CERAMIDE SYNTHASE 1 CERS1 LAG1 LONGEVITY ASSURANCE HOMOLOG 1 LONGEVITY ASSURANCE GENE 1 HOMOLOG 1 UOG 1		ENSMUSG00000027642	ENSFM00250000002871	DOLICHYL DIPHOSPHOOLIGOSACCHARIDE GLYCOSYLTRANSFERASE SUBUNIT 2 PRECURSOR EC_2.4.99.18 DOLICHYL DIPHOSPHOOLIGOSACCHARIDE GLYCOSYLTRANSFERASE 63 KDA SUBUNIT RIBOPHORIN II RPN II RIBOPHORIN 2		ENSFM00250000002510	1	ENSFM00740001589413	1
ENSMUSG00000015714	ENSFM00730001521585	CERAMIDE SYNTHASE LAG1 LONGEVITY ASSURANCE HOMOLOG		ENSMUSG00000032116	ENSFM00250000001541	DOLICHYL DIPHOSPHOOLIGOSACCHARIDE GLYCOSYLTRANSFERASE SUBUNIT OLIGOSACCHARYL TRANSFERASE SUBUNIT STT3 EC_2.4.99.18		ENSFM00800002003372	1	ENSFM00250000009538	1
ENSMUSG00000031654	ENSFM00250000002369	CEREBELLIN PRECURSOR		ENSMUSG00000032437	ENSFM00250000001541	DOLICHYL DIPHOSPHOOLIGOSACCHARIDE GLYCOSYLTRANSFERASE SUBUNIT OLIGOSACCHARYL TRANSFERASE SUBUNIT STT3 EC_2.4.99.18		ENSFM00250000004727	1	ENSFM00250000008534	1
ENSMUSG00000030653	ENSFM00730001522357	CGMP DEPENDENT 3' 5' CYCLIC PHOSPHODIESTERASE EC_3.1.4.17 CYCLIC GMP STIMULATED PHOSPHODIESTERASE CGS PDE CGSPDE		ENSMUSG00000045589	ENSFM00250000008517	DOMON DOMAIN CONTAINING FRRS1L FERRIC CHELATE REDUCTASE 1		ENSFM00730001521596	1	ENSFM00250000006497	1
ENSMUSG00000029334	ENSFM00400000131755	CGMP DEPENDENT KINASE CGK EC_2.7.11.12 CGMP DEPENDENT KINASE		ENSMUSG00000029608	ENSFM00260000050490	DOUBLE C2 DOMAIN CONTAINING DOC2		ENSFM00760001714703	1	ENSFM00260000052939	1
ENSMUSG00000000743	ENSFM00600000921337	CHARGED MULTIVESICULAR BODY 1B CHROMATIN MODIFYING 1B CHMP1B		ENSMUSG00000039536	ENSFM00250000001250	DOUBLE STRANDED RNA BINDING STAUFEN HOMOLOG		ENSFM00800002003702	1	ENSFM00500000272544	1
ENSMUSG00000033916	ENSFM00600000921262	CHARGED MULTIVESICULAR BODY 2A CHROMATIN MODIFYING 2A CHMP2A		ENSMUSG00000037259	ENSFM00250000004649	DOUBLE ZINC RIBBON AND ANKYRIN REPEAT CONTAINING 1		ENSFM00500000270831	1	ENSFM00250000004158	1
ENSMUSG00000004843	ENSFM00500000272414	CHARGED MULTIVESICULAR BODY 2B CHROMATIN MODIFYING 2B CHMP2B		ENSMUSG00000022956	ENSFM00250000006301	DOWNSTREAM NEIGHBOR OF SON		ENSFM00250000003587	1	ENSFM00250000006098	1
ENSMUSG00000053119	ENSFM00500000271306	CHARGED MULTIVESICULAR BODY 3 CHROMATIN MODIFYING 3 VACUOLAR SORTING ASSOCIATED 24		ENSMUSG00000021791	ENSFM00670001244624	DPY30 DOMAIN CONTAINING 2 {ECO: |EMBL: 1}		ENSFM00670001241191	1	ENSFM00250000009967	1
ENSMUSG00000025371	ENSFM00670001235835	CHARGED MULTIVESICULAR BODY 6 CHROMATIN MODIFYING 6		ENSMUSG00000020476	ENSFM00480000262787	DREBRIN		ENSFM00500000270381	1	ENSFM00600000921422	1
ENSMUSG00000038467	ENSFM00600000921240	CHARGED MULTIVESICULAR BODY CHROMATIN MODIFYING		ENSMUSG00000034675	ENSFM00480000262790	DREBRIN DEVELOPMENTALLY REGULATED BRAIN		ENSFM00670001235829	1	ENSFM00600000921577	1
ENSMUSG00000025512	ENSFM00250000002832	CHITINASE DOMAIN CONTAINING 1 PRECURSOR		ENSMUSG00000004936	ENSFM00780001898380	DUAL SPECIFICITY MITOGEN ACTIVATED KINASE KINASE 1 MAP KINASE KINASE 1 MAPKK 1 EC_2.7.12.2 ERK ACTIVATOR KINASE 1 MAPK/ERK KINASE 1		ENSFM00670001239746	1	ENSFM00250000002562	1
ENSMUSG00000022843	ENSFM00250000000612	CHLORIDE CHANNEL CLC		ENSMUSG00000033352	ENSFM00790001963039	DUAL SPECIFICITY MITOGEN ACTIVATED KINASE KINASE 4 MAP KINASE KINASE 4 MAPKK 4 EC_2.7.12.2 JNK ACTIVATING KINASE 1 MAPK/ERK KINASE 4 MEK 4 SAPK/ERK KINASE 1 SEK1		ENSFM00760001714805	1	ENSFM00500000271217	1
ENSMUSG00000027884	ENSFM00250000004452	CHLORIDE CHANNEL CLIC 1 PRECURSOR MID 1 RELATED CHLORIDE CHANNEL 1		ENSMUSG00000002948	ENSFM00790001963074	DUAL SPECIFICITY MITOGEN ACTIVATED KINASE KINASE 7 MAP KINASE KINASE 7 MAPKK 7 EC_2.7.12.2 JNK ACTIVATING KINASE 2 MAPK/ERK KINASE 7 MEK 7 C JUN N TERMINAL KINASE KINASE 2 JNK KINASE 2 JNKK 2		ENSFM00800002003672	1	ENSFM00250000004242	1
ENSMUSG00000037242	ENSFM00250000000982	CHLORIDE INTRACELLULAR CHANNEL		ENSMUSG00000003518	ENSFM00500000272272	DUAL SPECIFICITY PHOSPHATASE 3 EC_3.1.3.16 EC_3.1.3.- 48 VACCINIA H1 RELATED PHOSPHATASE VHR		ENSFM00250000004110	1	ENSFM00250000007033	1
ENSMUSG00000021259	ENSFM00380000124753	CHOLESTEROL 24 HYDROXYLASE CH24H EC_1.14.13.98 CYTOCHROME P450 46A1		ENSMUSG00000042662	ENSFM00670001235708	DUAL SPECIFICITY PHOSPHATASE EC_3.1.3.16 EC_3.1.3.- 48		ENSFM00250000003357	1	ENSFM00250000008194	1
ENSMUSG00000026853	ENSFM00730001521465	CHOLINE O ACETYLTRANSFERASE CHOACTASE CHAT CHOLINE ACETYLASE EC_2.3.1.6		ENSMUSG00000022897	ENSFM00730001521969	DUAL SPECIFICITY TYROSINE PHOSPHORYLATION REGULATED KINASE DUAL SPECIFICITY YAK1 RELATED KINASE MINIBRAIN		ENSFM00500000273552	1	ENSFM00250000008895	1
ENSMUSG00000035246	ENSFM00250000002167	CHOLINE PHOSPHATE CYTIDYLYLTRANSFERASE A EC_2.7.7.15 CCT ALPHA CTP:PHOSPHOCHOLINE CYTIDYLYLTRANSFERASE A CCT A CT A PHOSPHORYLCHOLINE TRANSFERASE A		ENSMUSG00000042662	ENSFM00670001254208	DUSP15 {ECO: |EMBL: 1} FRAGMENT		ENSFM00500000271864	1	ENSFM00250000007011	1
ENSMUSG00000028412	ENSFM00500000270045	CHOLINE TRANSPORTER SOLUTE CARRIER FAMILY 44 MEMBER		ENSMUSG00000025410	ENSFM00250000005336	DYNACTIN SUBUNIT 2		ENSFM00250000003102	1	ENSFM00260000051148	1
ENSMUSG00000057193	ENSFM00500000269830	CHOLINE TRANSPORTER SOLUTE CARRIER FAMILY 44 MEMBER		ENSMUSG00000028447	ENSFM00250000007388	DYNACTIN SUBUNIT 3		ENSFM00500000273840	1	ENSFM00250000004016	1
ENSMUSG00000060002	ENSFM00500000270126	CHOLINEPHOSPHOTRANSFERASE 1 EC_2.7.8.2 DIACYLGLYCEROL CHOLINEPHOSPHOTRANSFERASE 1		ENSMUSG00000024603	ENSFM00250000004748	DYNACTIN SUBUNIT 4 DYNACTIN SUBUNIT P62		ENSFM00500000270136	1	ENSFM00500000270149	1
ENSMUSG00000032911	ENSFM00570000851341	CHONDROITIN SULFATE PROTEOGLYCAN 4 PRECURSOR CHONDROITIN SULFATE PROTEOGLYCAN NG2		ENSMUSG00000030868	ENSFM00250000005726	DYNACTIN SUBUNIT 5 DYNACTIN SUBUNIT P25		ENSFM00250000003584	1	ENSFM00250000000380	1
ENSMUSG00000032482	ENSFM00760001715141	CHONDROITIN SULFATE PROTEOGLYCAN 5 PRECURSOR ACIDIC LEUCINE RICH EGF DOMAIN CONTAINING BRAIN NEUROGLYCAN C		ENSMUSG00000022789	ENSFM00780001898359	DYNAMIN 1 EC_3.6.5.5 DYNAMIN FAMILY MEMBER PROLINE RICH CARBOXYL TERMINAL DOMAIN LESS DYMPLE DYNAMIN RELATED 1		ENSFM00250000006088	1	ENSFM00250000006013	1
ENSMUSG00000028444	ENSFM00250000003929	CILIARY NEUROTROPHIC FACTOR RECEPTOR SUBUNIT ALPHA PRECURSOR CNTF RECEPTOR SUBUNIT ALPHA CNTFR ALPHA		ENSMUSG00000026825	ENSFM00520000517792	DYNAMIN EC_3.6.5.5		ENSFM00500000296684	1	ENSFM00250000005111	1
ENSMUSG00000040860	ENSFM00550000743177	CILIARY ROOTLET COILED COIL		ENSMUSG00000033335	ENSFM00520000517792	DYNAMIN EC_3.6.5.5		ENSFM00670001236427	1	ENSFM00250000003382	1
ENSMUSG00000025545	ENSFM00250000006225	CITRATE LYASE SUBUNIT BETA PROTEIN MITOCHONDRIAL PRECURSOR CITRATE LYASE BETA EC_4.1.-.-		ENSMUSG00000040265	ENSFM00520000517792	DYNAMIN EC_3.6.5.5		ENSFM00670001236363	1	ENSFM00250000006097	1
ENSMUSG00000005683	ENSFM00250000002339	CITRATE SYNTHASE MITOCHONDRIAL PRECURSOR EC_2.3.3.1 CITRATE SI SYNTHASE		ENSMUSG00000009013	ENSFM00670001235517	DYNEIN LIGHT CHAIN CYTOPLASMIC 8 KDA DYNEIN LIGHT CHAIN DYNEIN LIGHT CHAIN LC8 TYPE		ENSFM00670001235551	1	ENSFM00800002003432	1
ENSMUSG00000029516	ENSFM00520000517879	CITRON RHO INTERACTING KINASE EC_2.7.11.1 SERINE/THREONINE KINASE 21		ENSMUSG00000020483	ENSFM00670001235517	DYNEIN LIGHT CHAIN CYTOPLASMIC 8 KDA DYNEIN LIGHT CHAIN DYNEIN LIGHT CHAIN LC8 TYPE		ENSFM00250000002274	1	ENSFM00800002003437	1
ENSMUSG00000096188	ENSFM00260000051403	CKLF MARVEL TRANSMEMBRANE DOMAIN CONTAINING 4 CHEMOKINE FACTOR SUPERFAMILY MEMBER 4		ENSMUSG00000030410	ENSFM00250000001646	DYSTROPHIA MYOTONICA WD REPEAT CONTAINING DYSTROPHIA MYOTONICA CONTAINING WD REPEAT MOTIF PROTEIN DMR N9		ENSFM00250000002415	1	ENSFM00730001521889	1
ENSMUSG00000040759	ENSFM00500000273888	CKLF MARVEL TRANSMEMBRANE DOMAIN CONTAINING 5 CHEMOKINE FACTOR SUPERFAMILY MEMBER 5		ENSMUSG00000037957	ENSFM00250000001646	DYSTROPHIA MYOTONICA WD REPEAT CONTAINING DYSTROPHIA MYOTONICA CONTAINING WD REPEAT MOTIF PROTEIN DMR N9		ENSFM00250000001676	1	ENSFM00510000502743	1
ENSMUSG00000033419	ENSFM00250000000859	CLATHRIN ASSEMBLY		ENSMUSG00000019820	ENSFM00250000000455	DYSTROPHIN		ENSFM00730001521588	1	ENSFM00550000764342	1
ENSMUSG00000039361	ENSFM00250000000859	CLATHRIN ASSEMBLY		ENSMUSG00000036309	ENSFM00670001235396	E3 UBIQUITIN LIGASE COMPLEX SCF SUBUNIT SCONC SULFUR CONTROLLER C SULFUR METABOLITE REPRESSION CONTROL C		ENSFM00740001589278	1	ENSFM00730001521665	1
ENSMUSG00000047126	ENSFM00250000001393	CLATHRIN HEAVY CHAIN		ENSMUSG00000024589	ENSFM00730001521822	E3 UBIQUITIN LIGASE EC_6.3.2.-		ENSFM00730001521648	1	ENSFM00730001522203	1
ENSMUSG00000006169	ENSFM00500000270815	CLATHRIN INTERACTOR 1 ENTHOPROTIN EPSIN 4 EPSIN RELATED EPSINR		ENSMUSG00000042807	ENSFM00730001522025	E3 UBIQUITIN LIGASE EC_6.3.2.- HECT C2 AND WW DOMAIN CONTAINING NEDD4 E3 UBIQUITIN LIGASE		ENSFM00810002040800	1	ENSFM00730001521495	1
ENSMUSG00000028478	ENSFM00250000001836	CLATHRIN LIGHT CHAIN		ENSMUSG00000023307	ENSFM00250000003363	E3 UBIQUITIN LIGASE MARCH5 EC_6.3.2.- MEMBRANE ASSOCIATED RING FINGER 5 MEMBRANE ASSOCIATED RING CH V MARCH V		ENSFM00250000003164	1	ENSFM00740001589470	1
ENSMUSG00000047547	ENSFM00250000001836	CLATHRIN LIGHT CHAIN		ENSMUSG00000033004	ENSFM00250000001622	E3 UBIQUITIN LIGASE MYCBP2 EC_6.3.2.- MYC BINDING 2 PAM/HIGHWIRE/RPM 1 PROTEIN ASSOCIATED WITH MYC		ENSFM00440000236938	1	ENSFM00250000002836	1
ENSMUSG00000022132	ENSFM00670001235591	CLAUDIN		ENSMUSG00000002006	ENSFM00250000001242	E3 UBIQUITIN LIGASE PDZRN3 EC_6.3.2.- PDZ DOMAIN CONTAINING RING FINGER 3 SEMAPHORIN CYTOPLASMIC DOMAIN ASSOCIATED 3 SEMACAP3		ENSFM00250000002925	1	ENSFM00250000001383	1
ENSMUSG00000037625	ENSFM00260000051131	CLAUDIN 11		ENSMUSG00000032127	ENSFM00250000005369	E3 UBIQUITIN LIGASE PEP5 {ECO: } EC_6.3.2.- {ECO: } CARBOXYPEPTIDASE Y DEFICIENT 5 {ECO: } HISTONE E3 LIGASE PEP5 {ECO: } VACUOLAR SORTING ASSOCIATED 11 {ECO: }		ENSFM00500000272366	1	ENSFM00670001237088	1
ENSMUSG00000046798	ENSFM00400000131954	CLAUDIN 12		ENSMUSG00000021712	ENSFM00730001522472	E3 UBIQUITIN LIGASE TRIM23 EC_6.3.2.- ADP RIBOSYLATION FACTOR DOMAIN CONTAINING 1 GTP BINDING ARD 1 TRIPARTITE MOTIF CONTAINING 23		ENSFM00750001632347	1	ENSFM00740001589223	1
ENSMUSG00000055531	ENSFM00600000921459	CLEAVAGE AND POLYADENYLATION SPECIFICITY FACTOR SUBUNIT 6		ENSMUSG00000021071	ENSFM00300000079125	E3 UBIQUITIN LIGASE TRIM9 EC_6.3.2.- TRIPARTITE MOTIF CONTAINING 9		ENSFM00730001521760	1	ENSFM00740001613632	1
ENSMUSG00000002981	ENSFM00810002040917	CLEFT LIP AND PALATE TRANSMEMBRANE 1		ENSMUSG00000066036	ENSFM00250000001486	E3 UBIQUITIN LIGASE UBR4 EC_6.3.2.- N RECOGNIN 4 ZINC FINGER UBR1 TYPE 1		ENSFM00420000140675	1	ENSFM00500000270207	1
ENSMUSG00000021610	ENSFM00740001589427	CLEFT LIP AND PALATE TRANSMEMBRANE 1 CLPTM1		ENSMUSG00000040359	ENSFM00250000003769	E3 UFM1 LIGASE 1 EC_6.3.2.-		ENSFM00250000003758	1	ENSFM00740001589457	1
ENSMUSG00000033392	ENSFM00250000000820	CLIP ASSOCIATING CYTOPLASMIC LINKER ASSOCIATED		ENSMUSG00000019467	ENSFM00740001589124	EC_2.7.11.1		ENSFM00250000002206	1	ENSFM00670001235694	1
ENSMUSG00000064302	ENSFM00250000000820	CLIP ASSOCIATING CYTOPLASMIC LINKER ASSOCIATED		ENSMUSG00000022263	ENSFM00740001589124	EC_2.7.11.1		ENSFM00670001235975	1	ENSFM00500000290955	1
ENSMUSG00000022037	ENSFM00250000003194	CLUSTERIN PRECURSOR [CONTAINS CLUSTERIN BETA CHAIN; CLUSTERIN ALPHA CHAIN]		ENSMUSG00000061751	ENSFM00740001589124	EC_2.7.11.1		ENSFM00250000001587	1	ENSFM00500000273474	1
ENSMUSG00000031827	ENSFM00500000273700	COACTOSIN		ENSMUSG00000011832	ENSFM00500000270092	ECOTROPIC VIRAL INTEGRATION SITE 5		ENSFM00800002003441	1	ENSFM00670001236757	1
ENSMUSG00000028128	ENSFM00680001306906	COAGULATION FACTOR III {ECO: |EMBL: 1} FRAGMENT		ENSMUSG00000033068	ENSFM00250000002349	ECTONUCLEOSIDE TRIPHOSPHATE DIPHOSPHOHYDROLASE 5 PRECURSOR NTPDASE 5 EC_3.6.1.6 GUANOSINE DIPHOSPHATASE ENTPD5 GDPASE ENTPD5 EC_3.6.1.- 42 URIDINE DIPHOSPHATASE ENTPD5 UDPASE ENTPD5		ENSFM00760001715034	1	ENSFM00250000000189	1
ENSMUSG00000026553	ENSFM00260000050647	COATOMER SUBUNIT ALPHA ALPHA COAT ALPHA COP HEP COP HEPCOP [CONTAINS XENIN XENOPSIN RELATED PEPTIDE ; PROXENIN]		ENSMUSG00000038173	ENSFM00730001522540	ECTONUCLEOTIDE PYROPHOSPHATASE/PHOSPHODIESTERASE FAMILY MEMBER 6 PRECURSOR E NPP 6 NPP 6 EC_3.1.4.- EC_3.1.4.38 CHOLINE SPECIFIC GLYCEROPHOSPHODIESTER PHOSPHODIESTERASE GLYCEROPHOSPHOCHOLINE CHOLINEPHOSPHODIESTERASE GPC CPDE		ENSFM00760001714908	1	ENSFM00500000271199	1
ENSMUSG00000030754	ENSFM00250000004388	COATOMER SUBUNIT BETA BETA COAT BETA COP		ENSMUSG00000015002	ENSFM00250000001283	EFR3 HOMOLOG		ENSFM00250000000515	1	ENSFM00670001236141	1
ENSMUSG00000032458	ENSFM00260000050742	COATOMER SUBUNIT BETA' BETA' COAT BETA' COP		ENSMUSG00000020658	ENSFM00250000001283	EFR3 HOMOLOG		ENSFM00740001591176	1	ENSFM00500000274370	1
ENSMUSG00000032096	ENSFM00810002040812	COATOMER SUBUNIT DELTA DELTA COAT DELTA COP		ENSMUSG00000024065	ENSFM00250000000766	EH DOMAIN CONTAINING		ENSFM00250000000564	1	ENSFM00670001238510	1
ENSMUSG00000030058	ENSFM00800002003465	COATOMER SUBUNIT GAMMA GAMMA COAT GAMMA COP		ENSMUSG00000024772	ENSFM00250000000766	EH DOMAIN CONTAINING		ENSFM00250000004718	1	ENSFM00250000003946	1
ENSMUSG00000060992	ENSFM00500000270533	COATOMER SUBUNIT ZETA ZETA COAT ZETA COP		ENSMUSG00000003410	ENSFM00250000000588	ELAV		ENSFM00800002003805	1	ENSFM00250000007369	1
ENSMUSG00000029575	ENSFM00250000007426	COB I YRINIC ACID A C DIAMIDE ADENOSYLTRANSFERASE MITOCHONDRIAL PRECURSOR EC_2.5.1.17 COB I ALAMIN ADENOSYLTRANSFERASE METHYLMALONIC ACIDURIA TYPE B		ENSMUSG00000008489	ENSFM00250000000588	ELAV		ENSFM00250000004723	1	ENSFM00760001714778	1
ENSMUSG00000015932	ENSFM00500000270025	COFILIN COFILIN MUSCLE		ENSMUSG00000028546	ENSFM00250000000588	ELAV		ENSFM00800002003463	1	ENSFM00540000717923	1
ENSMUSG00000056201	ENSFM00500000270025	COFILIN COFILIN MUSCLE		ENSMUSG00000030172	ENSFM00250000000753	ELKS/RAB6 INTERACTING/CAST FAMILY MEMBER 1 ERC 1 RAB6 INTERACTING 2		ENSFM00420000140646	1	ENSFM00250000001872	1
ENSMUSG00000062929	ENSFM00500000270025	COFILIN COFILIN MUSCLE		ENSMUSG00000040640	ENSFM00250000000753	ELKS/RAB6 INTERACTING/CAST FAMILY MEMBER 1 ERC 1 RAB6 INTERACTING 2		ENSFM00670001235476	1	ENSFM00670001235511	1
ENSMUSG00000036686	ENSFM00730001522120	COILED COIL AND C2 DOMAIN CONTAINING FIVE PRIME REPRESSOR ELEMENT UNDER DUAL REPRESSION BINDING FRE UNDER DUAL REPRESSION BINDING FREUD		ENSMUSG00000041986	ENSFM00250000003015	ELMO DOMAIN CONTAINING		ENSFM00500000271209	1	ENSFM00390000126901	1
ENSMUSG00000021578	ENSFM00250000008534	COILED COIL DOMAIN CONTAINING 127		ENSMUSG00000016349	ENSFM00800002003364	ELONGATION FACTOR 1 ALPHA EF 1 ALPHA EUKARYOTIC ELONGATION FACTOR 1 A EEF1A		ENSFM00250000003741	1	ENSFM00250000003219	1
ENSMUSG00000001376	ENSFM00250000002464	COILED COIL DOMAIN CONTAINING 132		ENSMUSG00000037742	ENSFM00800002003364	ELONGATION FACTOR 1 ALPHA EF 1 ALPHA EUKARYOTIC ELONGATION FACTOR 1 A EEF1A		ENSFM00250000002806	1	ENSFM00500000271100	1
ENSMUSG00000029769	ENSFM00250000006497	COILED COIL DOMAIN CONTAINING 136		ENSMUSG00000055762	ENSFM00730001521722	ELONGATION FACTOR 1 DELTA EF 1 DELTA		ENSFM00600000921478	1	ENSFM00250000004211	1
ENSMUSG00000062961	ENSFM00260000052939	COILED COIL DOMAIN CONTAINING 177		ENSMUSG00000071644	ENSFM00250000001516	ELONGATION FACTOR 1 GAMMA EF 1 GAMMA EEF 1B GAMMA		ENSFM00250000002340	1	ENSFM00600000921555	1
ENSMUSG00000031143	ENSFM00250000005354	COILED COIL DOMAIN CONTAINING 22		ENSMUSG00000073838	ENSFM00260000050713	ELONGATION FACTOR TU MITOCHONDRIAL PRECURSOR		ENSFM00250000001156	1	ENSFM00500000269778	1
ENSMUSG00000059554	ENSFM00500000272544	COILED COIL DOMAIN CONTAINING 28A CCRL1AP		ENSMUSG00000001964	ENSFM00250000010495	EMERIN		ENSFM00250000002591	1	ENSFM00500000270135	1
ENSMUSG00000078622	ENSFM00250000004158	COILED COIL DOMAIN CONTAINING 47 PRECURSOR		ENSMUSG00000021262	ENSFM00740001589204	ENA/VASP ENA/VASODILATOR STIMULATED PHOSPHOPROTEIN		ENSFM00250000001236	1	ENSFM00560000771026	1
ENSMUSG00000025645	ENSFM00250000006098	COILED COIL DOMAIN CONTAINING 51		ENSMUSG00000022995	ENSFM00740001589204	ENA/VASP ENA/VASODILATOR STIMULATED PHOSPHOPROTEIN		ENSFM00250000007322	1	ENSFM00250000009380	1
ENSMUSG00000075229	ENSFM00500000273461	COILED COIL DOMAIN CONTAINING 58		ENSMUSG00000015337	ENSFM00790001963101	ENDONUCLEASE G MITOCHONDRIAL PRECURSOR ENDO G EC_3.1.30.-		ENSFM00600000921514	1	ENSFM00500000273079	1
ENSMUSG00000034173	ENSFM00600000921422	COILED COIL HELIX COILED COIL HELIX DOMAIN CONTAINING MITOCHONDRIAL PRECURSOR		ENSMUSG00000036611	ENSFM00250000006173	ENDONUCLEASE/EXONUCLEASE/PHOSPHATASE FAMILY DOMAIN CONTAINING 1		ENSFM00250000005157	1	ENSFM00500000271390	1
ENSMUSG00000045193	ENSFM00600000921577	COLD INDUCIBLE RNA BINDING GLYCINE RICH RNA BINDING CIRP		ENSMUSG00000015092	ENSFM00670001235719	ENDOTHELIAL DIFFERENTIATION RELATED FACTOR 1 EDF 1 MULTIPROTEIN BRIDGING FACTOR 1 MBF1		ENSFM00500000270832	1	ENSFM00250000009854	1
ENSMUSG00000068823	ENSFM00250000002562	COLD SHOCK DOMAIN CONTAINING E1		ENSMUSG00000026247	ENSFM00800002003370	ENDOTHELIN CONVERTING ENZYME ECE EC_3.4.24.71		ENSFM00250000006128	1	ENSFM00250000001555	1
ENSMUSG00000051355	ENSFM00250000007033	COMM DOMAIN CONTAINING 1		ENSMUSG00000017670	ENSFM00250000001494	ENGULFMENT AND CELL MOTILITY		ENSFM00250000002657	1	ENSFM00500000272373	1
ENSMUSG00000042705	ENSFM00250000008194	COMM DOMAIN CONTAINING 10		ENSMUSG00000041112	ENSFM00250000001494	ENGULFMENT AND CELL MOTILITY		ENSFM00790001963080	1	ENSFM00730001521857	1
ENSMUSG00000036513	ENSFM00250000006343	COMM DOMAIN CONTAINING 2		ENSMUSG00000021131	ENSFM00670001235831	ENHANCER OF RUDIMENTARY		ENSFM00380000124725	1	ENSFM00730001522404	1
ENSMUSG00000051154	ENSFM00250000008895	COMM DOMAIN CONTAINING 3		ENSMUSG00000025465	ENSFM00500000270475	ENOYL COA HYDRATASE MITOCHONDRIAL PRECURSOR EC_4.2.1.17 ENOYL COA HYDRATASE 1 SHORT CHAIN ENOYL COA HYDRATASE SCEH		ENSFM00250000001459	1	ENSFM00800002003534	1
ENSMUSG00000027163	ENSFM00250000007011	COMM DOMAIN CONTAINING 9		ENSMUSG00000019996	ENSFM00250000002902	ENSCONSIN EPITHELIAL MICROTUBULE ASSOCIATED OF 115 KDA E MAP 115 MICROTUBULE ASSOCIATED 7 MAP 7		ENSFM00250000001614	1	ENSFM00800002003585	1
ENSMUSG00000036905	ENSFM00680001303632	COMPLEMENT C1Q SUBCOMPONENT SUBUNIT PRECURSOR		ENSMUSG00000039457	ENSFM00500000270485	ENVOPLAKIN 210 KDA CORNIFIED ENVELOPE PRECURSOR P210		ENSFM00250000000787	1	ENSFM00250000004371	1
ENSMUSG00000040794	ENSFM00260000051148	COMPLEMENT C1Q TUMOR NECROSIS FACTOR RELATED 4 PRECURSOR		ENSMUSG00000026259	ENSFM00740001589196	EPHEXIN 1 EPH INTERACTING EXCHANGE NEURONAL GUANINE NUCLEOTIDE EXCHANGE FACTOR		ENSFM00720001502851	1	ENSFM00250000001158	1
ENSMUSG00000018446	ENSFM00250000004016	COMPLEMENT COMPONENT 1 Q SUBCOMPONENT BINDING PROTEIN MITOCHONDRIAL PRECURSOR GC1Q R GLYCOPROTEIN GC1QBP C1QBP		ENSMUSG00000028039	ENSFM00500000271936	EPHRIN A3 PRECURSOR EHK1 LIGAND EHK1 L EPH RELATED RECEPTOR TYROSINE KINASE LIGAND 3 LERK 3		ENSFM00250000001718	1	ENSFM00250000000652	1
ENSMUSG00000016481	ENSFM00740001589381	COMPLEMENT COMPONENT RECEPTOR 1 PRECURSOR COMPLEMENT		ENSMUSG00000026235	ENSFM00730001521142	EPHRIN TYPE A RECEPTOR PRECURSOR EC_2.7.10.1 KINASE		ENSFM00400000131980	1	ENSFM00810002040719	1
ENSMUSG00000033615	ENSFM00670001235939	COMPLEXIN COMPLEXIN CPX SYNAPHIN		ENSMUSG00000015766	ENSFM00500000270023	EPIDERMAL GROWTH FACTOR RECEPTOR KINASE SUBSTRATE 8 EPS8 EPIDERMAL GROWTH FACTOR RECEPTOR PATHWAY SUBSTRATE 8 RELATED EPS8 RELATED		ENSFM00250000001010	1	ENSFM00730001522148	1
ENSMUSG00000025658	ENSFM00500000270149	CONNECTOR ENHANCER OF KINASE SUPPRESSOR OF RAS CONNECTOR ENHANCER OF KSR CNK HOMOLOG		ENSMUSG00000006276	ENSFM00250000001830	EPIDERMAL GROWTH FACTOR RECEPTOR SUBSTRATE 15 1 EPS15 RELATED EPS15R		ENSFM00250000008243	1	ENSFM00500000271339	1
ENSMUSG00000038949	ENSFM00250000005660	CONSORTIN		ENSMUSG00000010080	ENSFM00500000269762	EPSIN EPS 15 INTERACTING		ENSFM00500000295837	1	ENSFM00760001751344	1
ENSMUSG00000025262	ENSFM00250000002493	CONSTITUTIVE COACTIVATOR OF PPAR GAMMA 1 OXIDATIVE STRESS ASSOCIATED SRC ACTIVATOR FAM120A		ENSMUSG00000078517	ENSFM00500000270724	ER MEMBRANE COMPLEX SUBUNIT 1 PRECURSOR		ENSFM00760001714601	1	ENSFM00250000002411	1
ENSMUSG00000038014	ENSFM00250000002493	CONSTITUTIVE COACTIVATOR OF PPAR GAMMA 1 OXIDATIVE STRESS ASSOCIATED SRC ACTIVATOR FAM120A		ENSMUSG00000008140	ENSFM00250000006413	ER MEMBRANE COMPLEX SUBUNIT 10 PRECURSOR		ENSFM00760001714627	1	ENSFM00250000002491	1
ENSMUSG00000053024	ENSFM00800002003683	CONTACTIN 1 PRECURSOR NEURAL CELL SURFACE F3		ENSMUSG00000022337	ENSFM00250000004805	ER MEMBRANE COMPLEX SUBUNIT 2 TETRATRICOPEPTIDE REPEAT 35 TPR REPEAT 35		ENSFM00730001521439	1	ENSFM00250000004546	1
ENSMUSG00000055022	ENSFM00800002003683	CONTACTIN 1 PRECURSOR NEURAL CELL SURFACE F3		ENSMUSG00000030286	ENSFM00500000270967	ER MEMBRANE COMPLEX SUBUNIT 3 TRANSMEMBRANE 111		ENSFM00800002003506	1	ENSFM00250000004763	1
ENSMUSG00000017167	ENSFM00250000000380	CONTACTIN ASSOCIATED 5 PRECURSOR CELL RECOGNITION MOLECULE CASPR5		ENSMUSG00000027131	ENSFM00670001235866	ER MEMBRANE COMPLEX SUBUNIT 4 TRANSMEMBRANE 85		ENSFM00800002003835	1	ENSFM00250000004027	1
ENSMUSG00000031772	ENSFM00250000000380	CONTACTIN ASSOCIATED 5 PRECURSOR CELL RECOGNITION MOLECULE CASPR5		ENSMUSG00000055943	ENSFM00500000273154	ER MEMBRANE COMPLEX SUBUNIT 7 PRECURSOR		ENSFM00730001522171	1	ENSFM00250000002976	1
ENSMUSG00000039419	ENSFM00250000000380	CONTACTIN ASSOCIATED 5 PRECURSOR CELL RECOGNITION MOLECULE CASPR5		ENSMUSG00000031819	ENSFM00500000272397	ER MEMBRANE COMPLEX SUBUNIT 8 NEIGHBOR OF COX4		ENSFM00730001521297	1	ENSFM00250000002871	1
ENSMUSG00000070695	ENSFM00250000000380	CONTACTIN ASSOCIATED 5 PRECURSOR CELL RECOGNITION MOLECULE CASPR5		ENSMUSG00000025198	ENSFM00250000003616	ERLIN 2 ENDOPLASMIC RETICULUM LIPID RAFT ASSOCIATED 2 STOMATIN PROHIBITIN FLOTILLIN HFLC/K DOMAIN CONTAINING 2 SPFH DOMAIN CONTAINING 2		ENSFM00810002040662	1	ENSFM00250000008517	1
ENSMUSG00000030075	ENSFM00390000126303	CONTACTIN PRECURSOR BRAIN DERIVED IMMUNOGLOBULIN SUPERFAMILY BIG		ENSMUSG00000031483	ENSFM00250000003616	ERLIN 2 ENDOPLASMIC RETICULUM LIPID RAFT ASSOCIATED 2 STOMATIN PROHIBITIN FLOTILLIN HFLC/K DOMAIN CONTAINING 2 SPFH DOMAIN CONTAINING 2		ENSFM00730001521549	1	ENSFM00260000050490	1
ENSMUSG00000030092	ENSFM00390000126303	CONTACTIN PRECURSOR BRAIN DERIVED IMMUNOGLOBULIN SUPERFAMILY BIG		ENSMUSG00000026830	ENSFM00250000009524	ERMIN JUXTANODIN JN		ENSFM00730001521696	1	ENSFM00250000001250	1
ENSMUSG00000039488	ENSFM00390000126303	CONTACTIN PRECURSOR BRAIN DERIVED IMMUNOGLOBULIN SUPERFAMILY BIG		ENSMUSG00000053329	ENSFM00250000005161	ES1 MITOCHONDRIAL PRECURSOR		ENSFM00670001235578	1	ENSFM00250000004649	1
ENSMUSG00000064293	ENSFM00390000126303	CONTACTIN PRECURSOR BRAIN DERIVED IMMUNOGLOBULIN SUPERFAMILY BIG		ENSMUSG00000027195	ENSFM00670001235389	ESTRADIOL 17 BETA DEHYDROGENASE 12 EC_1.1.1.62 17 BETA HYDROXYSTEROID DEHYDROGENASE 12 17 BETA HSD 12		ENSFM00480000262766	1	ENSFM00250000006301	1
ENSMUSG00000025156	ENSFM00250000004184	COP9 SIGNALOSOME COMPLEX SUBUNIT 1 SGN1 SIGNALOSOME SUBUNIT 1 G PATHWAY SUPPRESSOR 1 GPS 1 JAB1 CONTAINING SIGNALOSOME SUBUNIT 1		ENSMUSG00000034189	ENSFM00670001235389	ESTRADIOL 17 BETA DEHYDROGENASE 12 EC_1.1.1.62 17 BETA HYDROXYSTEROID DEHYDROGENASE 12 17 BETA HSD 12		ENSFM00250000001618	1	ENSFM00670001244624	1
ENSMUSG00000027206	ENSFM00250000004729	COP9 SIGNALOSOME COMPLEX SUBUNIT 2 SIGNALOSOME SUBUNIT 2		ENSMUSG00000025137	ENSFM00780001898417	ETHANOLAMINE PHOSPHATE CYTIDYLYLTRANSFERASE EC_2.7.7.14 CTP:PHOSPHOETHANOLAMINE CYTIDYLYLTRANSFERASE PHOSPHORYLETHANOLAMINE TRANSFERASE		ENSFM00440000236903	1	ENSFM00480000262787	1
ENSMUSG00000019373	ENSFM00250000006013	COP9 SIGNALOSOME COMPLEX SUBUNIT 3 SIGNALOSOME SUBUNIT 3		ENSMUSG00000024360	ENSFM00250000005309	EUKARYOTIC PEPTIDE CHAIN RELEASE FACTOR SUBUNIT 1 EUKARYOTIC RELEASE FACTOR 1 ERF1		ENSFM00500000270528	1	ENSFM00480000262790	1
ENSMUSG00000035297	ENSFM00250000005111	COP9 SIGNALOSOME COMPLEX SUBUNIT 4 SIGNALOSOME SUBUNIT 4		ENSMUSG00000001707	ENSFM00250000008520	EUKARYOTIC TRANSLATION ELONGATION FACTOR 1 EPSILON 1 ELONGATION FACTOR P18 MULTISYNTHASE COMPLEX AUXILIARY COMPONENT P18		ENSFM00730001521956	1	ENSFM00780001898380	1
ENSMUSG00000019494	ENSFM00250000007478	COP9 SIGNALOSOME COMPLEX SUBUNIT 6 SIGNALOSOME SUBUNIT 6		ENSMUSG00000035150	ENSFM00250000002233	EUKARYOTIC TRANSLATION INITIATION FACTOR 2 SUBUNIT 3 EUKARYOTIC TRANSLATION INITIATION FACTOR 2 SUBUNIT GAMMA EIF 2 GAMMA		ENSFM00250000005156	1	ENSFM00790001963039	1
ENSMUSG00000030127	ENSFM00250000003382	COP9 SIGNALOSOME COMPLEX SUBUNIT 7A SGN7A SIGNALOSOME SUBUNIT 7A JAB1 CONTAINING SIGNALOSOME SUBUNIT 7A		ENSMUSG00000027810	ENSFM00780001898479	EUKARYOTIC TRANSLATION INITIATION FACTOR 2A EIF 2A		ENSFM00470000251509	1	ENSFM00790001963074	1
ENSMUSG00000034432	ENSFM00250000006097	COP9 SIGNALOSOME COMPLEX SUBUNIT 8 SGN8 SIGNALOSOME SUBUNIT 8 COP9 HOMOLOG JAB1 CONTAINING SIGNALOSOME SUBUNIT 8		ENSMUSG00000031029	ENSFM00250000003700	EUKARYOTIC TRANSLATION INITIATION FACTOR 3 SUBUNIT F {ECO: |HAMAP RULE: } EIF3F {ECO: |HAMAP RULE: } EUKARYOTIC TRANSLATION INITIATION FACTOR 3 SUBUNIT 5 {ECO: |HAMAP RULE: }		ENSFM00670001235881	1	ENSFM00500000272272	1
ENSMUSG00000022212	ENSFM00800002003632	COPINE COPINE		ENSMUSG00000033047	ENSFM00250000003239	EUKARYOTIC TRANSLATION INITIATION FACTOR 3 SUBUNIT L {ECO: |HAMAP RULE: } EIF3L {ECO: |HAMAP RULE: }		ENSFM00500000271202	1	ENSFM00670001235708	1
ENSMUSG00000024008	ENSFM00730001521728	COPINE COPINE		ENSMUSG00000005610	ENSFM00320000100157	EUKARYOTIC TRANSLATION INITIATION FACTOR 4 GAMMA 2 EIF 4 GAMMA 2 EIF 4G 2 EIF4G 2 APOBEC 1 TARGET 1 TRANSLATION REPRESSOR NAT1 P97		ENSFM00500000272483	1	ENSFM00730001521969	1
ENSMUSG00000002341	ENSFM00730001521436	CORE PRECURSOR CHONDROITIN SULFATE PROTEOGLYCAN		ENSMUSG00000045983	ENSFM00250000000634	EUKARYOTIC TRANSLATION INITIATION FACTOR 4 GAMMA 3 EIF 4 GAMMA 3 EIF 4G 3 EIF4G 3 EIF 4 GAMMA II EIF4GII		ENSFM00250000002966	1	ENSFM00670001254208	1
ENSMUSG00000004892	ENSFM00730001521436	CORE PRECURSOR CHONDROITIN SULFATE PROTEOGLYCAN		ENSMUSG00000058655	ENSFM00500000270799	EUKARYOTIC TRANSLATION INITIATION FACTOR 4B EIF 4B		ENSFM00800002003733	1	ENSFM00250000005336	1
ENSMUSG00000021614	ENSFM00730001521436	CORE PRECURSOR CHONDROITIN SULFATE PROTEOGLYCAN		ENSMUSG00000035104	ENSFM00600000921769	EVA 1 HOMOLOG A FAM176A TRANSMEMBRANE 166		ENSFM00730001522004	1	ENSFM00250000007388	1
ENSMUSG00000030607	ENSFM00730001521436	CORE PRECURSOR CHONDROITIN SULFATE PROTEOGLYCAN		ENSMUSG00000066839	ENSFM00250000005244	EVOLUTIONARILY CONSERVED SIGNALING INTERMEDIATE IN TOLL PATHWAY MITOCHONDRIAL PRECURSOR		ENSFM00750001632461	1	ENSFM00250000004748	1
ENSMUSG00000004530	ENSFM00730001521292	CORONIN		ENSMUSG00000005360	ENSFM00800002003375	EXCITATORY AMINO ACID TRANSPORTER SODIUM DEPENDENT GLUTAMATE/ASPARTATE TRANSPORTER SOLUTE CARRIER FAMILY 1 MEMBER		ENSFM00650001140030	1	ENSFM00250000005726	1
ENSMUSG00000024835	ENSFM00730001521292	CORONIN		ENSMUSG00000036435	ENSFM00250000004597	EXOCYST COMPLEX COMPONENT 1 EXOCYST COMPLEX COMPONENT SEC3		ENSFM00250000002436	1	ENSFM00780001898359	1
ENSMUSG00000028337	ENSFM00730001521970	CORONIN		ENSMUSG00000021357	ENSFM00250000004215	EXOCYST COMPLEX COMPONENT 2 EXOCYST COMPLEX COMPONENT SEC5		ENSFM00250000001490	1	ENSFM00250000000455	1
ENSMUSG00000030707	ENSFM00730001521292	CORONIN		ENSMUSG00000034152	ENSFM00250000001333	EXOCYST COMPLEX COMPONENT 3 EXOCYST COMPLEX COMPONENT SEC6		ENSFM00250000002848	1	ENSFM00670001235396	1
ENSMUSG00000041729	ENSFM00730001521970	CORONIN		ENSMUSG00000029763	ENSFM00250000002477	EXOCYST COMPLEX COMPONENT 4 EXOCYST COMPLEX COMPONENT SEC8		ENSFM00250000001768	1	ENSFM00730001521822	1
ENSMUSG00000000416	ENSFM00600000921238	CORTACTIN BINDING 2 CORTBP2		ENSMUSG00000033769	ENSFM00250000001326	EXOCYST COMPLEX COMPONENT 6 EXOCYST COMPLEX COMPONENT SEC15A SEC15 1		ENSFM00810002040716	1	ENSFM00730001522025	1
ENSMUSG00000089774	ENSFM00250000000584	COTRANSPORTER NA + COTRANSPORTER SOLUTE CARRIER FAMILY 5 MEMBER		ENSMUSG00000053799	ENSFM00250000001326	EXOCYST COMPLEX COMPONENT 6 EXOCYST COMPLEX COMPONENT SEC15A SEC15 1		ENSFM00440000236919	1	ENSFM00250000003363	1
ENSMUSG00000039163	ENSFM00500000274574	COX ASSEMBLY MITOCHONDRIAL HOMOLOG CMC1P		ENSMUSG00000020792	ENSFM00250000003124	EXOCYST COMPLEX COMPONENT 7 EXOCYST COMPLEX COMPONENT EXO70		ENSFM00250000000492	1	ENSFM00250000001622	1
ENSMUSG00000022865	ENSFM00500000271078	COXSACKIEVIRUS AND ADENOVIRUS RECEPTOR PRECURSOR		ENSMUSG00000074030	ENSFM00250000004839	EXOCYST COMPLEX COMPONENT 8 EXOCYST COMPLEX 84 KDA SUBUNIT		ENSFM00250000005628	1	ENSFM00250000001242	1
ENSMUSG00000078974	ENSFM00700001395304	CRA_B {ECO: |EMBL: 1}PROTEIN TRANSPORT SEC61 SUBUNIT GAMMA {ECO: |ENSEMBL: }		ENSMUSG00000061244	ENSFM00250000005479	EXOCYST COMPLEX COMPONENT EXOCYST COMPLEX COMPONENT SEC10		ENSFM00250000004654	1	ENSFM00250000005369	1
ENSMUSG00000001270	ENSFM00800002003408	CREATINE KINASE M TYPE EC_2.7.3.2 CREATINE KINASE M CHAIN M CK		ENSMUSG00000032705	ENSFM00250000005784	EXONUCLEASE 3' 5' DOMAIN CONTAINING 2 EXONUCLEASE 3' 5' DOMAIN CONTAINING 2		ENSFM00250000000572	1	ENSFM00730001522472	1
ENSMUSG00000000308	ENSFM00800002003437	CREATINE KINASE U TYPE MITOCHONDRIAL PRECURSOR EC_2.7.3.2 ACIDIC TYPE MITOCHONDRIAL CREATINE KINASE MIA CK UBIQUITOUS MITOCHONDRIAL CREATINE KINASE U MTCK		ENSMUSG00000027963	ENSFM00500000271408	EXOSTOSIN 2 EC_2.4.1.223 ALPHA 1 4 N ACETYLHEXOSAMINYLTRANSFERASE EXTL2 ALPHA GALNACT EXTL2 EXT RELATED 2 GLUCURONYL GALACTOSYL PROTEOGLYCAN 4 ALPHA N ACETYLGLUCOSAMINYLTRANSFERASE		ENSFM00500000270122	1	ENSFM00300000079125	1
ENSMUSG00000021000	ENSFM00250000002588	CTAGE FAMILY MEMBER CTAGE		ENSMUSG00000021171	ENSFM00250000000964	EXTENDED SYNAPTOTAGMIN E		ENSFM00780001898358	1	ENSFM00250000001486	1
ENSMUSG00000028804	ENSFM00740001589158	CUB AND SUSHI DOMAIN CONTAINING CUB AND SUSHI MULTIPLE DOMAINS		ENSMUSG00000015733	ENSFM00250000001955	F ACTIN CAPPING SUBUNIT ALPHA 2 CAPZ ALPHA 2		ENSFM00730001521567	1	ENSFM00250000003769	1
ENSMUSG00000060924	ENSFM00740001589158	CUB AND SUSHI DOMAIN CONTAINING CUB AND SUSHI MULTIPLE DOMAINS		ENSMUSG00000070372	ENSFM00250000001955	F ACTIN CAPPING SUBUNIT ALPHA 2 CAPZ ALPHA 2		ENSFM00250000005876	1	ENSFM00500000270092	1
ENSMUSG00000002107	ENSFM00730001521889	CUGBP ELAV FAMILY MEMBER 2 CELF 2 BRUNO 3 CUG TRIPLET REPEAT RNA BINDING 2 CUG BP2 CUG BP AND ETR 3 FACTOR 2 ELAV TYPE RNA BINDING 3 ETR 3 RNA BINDING BRUNOL 3		ENSMUSG00000028745	ENSFM00250000003778	F ACTIN CAPPING SUBUNIT BETA		ENSFM00500000299788	1	ENSFM00250000002349	1
ENSMUSG00000029686	ENSFM00510000502743	CULLIN		ENSMUSG00000047013	ENSFM00250000006718	F BOX ONLY 41		ENSFM00250000003932	1	ENSFM00730001522540	1
ENSMUSG00000004364	ENSFM00550000764342	CULLIN 3 {ECO: |ENSEMBL: } FRAGMENT		ENSMUSG00000041556	ENSFM00500000270014	F BOX ONLY 6 F BOX THAT RECOGNIZES SUGAR CHAINS 2		ENSFM00250000004224	1	ENSFM00250000003015	1
ENSMUSG00000004364	ENSFM00730001521665	CULLIN 3 CUL 3		ENSMUSG00000003955	ENSFM00500000274855	FAM162A E2 INDUCED GENE 5 GROWTH AND TRANSFORMATION DEPENDENT HGTD P		ENSFM00500000270363	1	ENSFM00730001521722	1
ENSMUSG00000032030	ENSFM00730001522203	CULLIN 5 CUL 5 VASOPRESSIN ACTIVATED CALCIUM MOBILIZING RECEPTOR 1 VACM 1		ENSMUSG00000058966	ENSFM00250000003740	FAM57B		ENSFM00250000010619	1	ENSFM00250000001516	1
ENSMUSG00000020114	ENSFM00250000001833	CULLIN ASSOCIATED NEDD8 DISSOCIATED CULLIN ASSOCIATED AND NEDDYLATION DISSOCIATED TBP INTERACTING OF 120 KDA TBP INTERACTING P120		ENSMUSG00000054942	ENSFM00250000002334	FAM73B		ENSFM00250000007503	1	ENSFM00260000050713	1
ENSMUSG00000031095	ENSFM00730001521495	CULLIN CUL		ENSMUSG00000032224	ENSFM00480000262849	FAM81A		ENSFM00740001589107	1	ENSFM00250000010495	1
ENSMUSG00000031446	ENSFM00730001521495	CULLIN CUL		ENSMUSG00000002017	ENSFM00250000002232	FAM98A		ENSFM00730001521565	1	ENSFM00790001963101	1
ENSMUSG00000032024	ENSFM00500000272636	CXADR MEMBRANE PRECURSOR ADIPOCYTE ADHESION MOLECULE COXSACKIE AND ADENOVIRUS RECEPTOR MEMBRANE CAR MEMBRANE		ENSMUSG00000027349	ENSFM00250000002232	FAM98A		ENSFM00800002003665	1	ENSFM00250000006173	1
ENSMUSG00000031292	ENSFM00740001589470	CYCLIN DEPENDENT KINASE 5 EC_2.7.11.22		ENSMUSG00000034171	ENSFM00500000270531	FATTY ACID AMIDE HYDROLASE 1 EC_3.5.1.99 ANANDAMIDE AMIDOHYDROLASE 1 OLEAMIDE HYDROLASE 1		ENSFM00800002003396	1	ENSFM00670001235719	1
ENSMUSG00000090071	ENSFM00250000002836	CYCLIN DEPENDENT KINASE 5 ACTIVATOR 1 PRECURSOR CDK5 ACTIVATOR 1 CYCLIN DEPENDENT KINASE 5 REGULATORY SUBUNIT 1 TPKII REGULATORY SUBUNIT [CONTAINS CYCLIN DEPENDENT KINASE 5 ACTIVATOR 1 P35 P35 ; CYCLIN DEPENDENT KINASE 5 ACTIVATOR 1 P25 P25 TAU KINASE II		ENSMUSG00000030759	ENSFM00250000000622	FATTY ACYL COA REDUCTASE 1 EC_1.2.1.- N2 MALE STERILITY DOMAIN CONTAINING 2		ENSFM00800002003649	1	ENSFM00800002003370	1
ENSMUSG00000020015	ENSFM00740001589171	CYCLIN DEPENDENT KINASE EC_2.7.11.22 CELL DIVISION KINASE PCTAIRE MOTIF KINASE SERINE/THREONINE KINASE PCTAIRE		ENSMUSG00000028524	ENSFM00600000921280	FCH DOMAIN ONLY		ENSFM00730001521925	1	ENSFM00670001235831	1
ENSMUSG00000026437	ENSFM00740001589171	CYCLIN DEPENDENT KINASE EC_2.7.11.22 CELL DIVISION KINASE PCTAIRE MOTIF KINASE SERINE/THREONINE KINASE PCTAIRE		ENSMUSG00000041685	ENSFM00600000921280	FCH DOMAIN ONLY		ENSFM00250000001673	1	ENSFM00500000270475	1
ENSMUSG00000024286	ENSFM00250000001383	CYCLIN Y		ENSMUSG00000042425	ENSFM00250000001492	FERM AND PDZ DOMAIN CONTAINING 4 PDZ DOMAIN CONTAINING 10 PSD 95 INTERACTING REGULATOR OF SPINE MORPHOGENESIS PRESO		ENSFM00250000006881	1	ENSFM00250000002902	1
ENSMUSG00000070871	ENSFM00250000001383	CYCLIN Y		ENSMUSG00000026657	ENSFM00250000001583	FERM DOMAIN CONTAINING 4B GRP1 BINDING GRSP1		ENSFM00500000270457	1	ENSFM00500000270485	1
ENSMUSG00000027447	ENSFM00670001237088	CYSTATIN C PRECURSOR CYSTATIN 3		ENSMUSG00000025555	ENSFM00270000056477	FERM RHOGEF AND PLECKSTRIN DOMAIN CONTAINING		ENSFM00730001521529	1	ENSFM00740001589196	1
ENSMUSG00000026421	ENSFM00740001589223	CYSTEINE AND GLYCINE RICH CYSTEINE RICH		ENSMUSG00000024661	ENSFM00500000269681	FERRITIN HEAVY CHAIN FERRITIN H SUBUNIT EC_1.16.3.1		ENSFM00250000003062	1	ENSFM00500000271936	1
ENSMUSG00000027618	ENSFM00740001613632	CYSTEINE DESULFURASE MITOCHONDRIAL {ECO: |ENSEMBL: } FRAGMENT		ENSMUSG00000024588	ENSFM00250000003660	FERROCHELATASE MITOCHONDRIAL PRECURSOR EC_4.99.1.1 HEME SYNTHASE PROTOHEME FERRO LYASE		ENSFM00540000717952	1	ENSFM00730001521142	1
ENSMUSG00000027618	ENSFM00500000270207	CYSTEINE DESULFURASE MITOCHONDRIAL PRECURSOR EC_2.8.1.7		ENSMUSG00000026841	ENSFM00730001521406	FIBRINOGEN C DOMAIN CONTAINING 1		ENSFM00730001521378	1	ENSFM00500000270023	1
ENSMUSG00000032523	ENSFM00260000051120	CYSTEINE N PALMITOYLTRANSFERASE HHAT GLYCEROL UPTAKE/TRANSPORTER HOMOLOG HEDGEHOG ACYLTRANSFERASE		ENSMUSG00000033860	ENSFM00800002003901	FIBRINOGEN GAMMA CHAIN PRECURSOR		ENSFM00810002040702	1	ENSFM00250000001830	1
ENSMUSG00000006356	ENSFM00740001589457	CYSTEINE RICH CRP		ENSMUSG00000036585	ENSFM00500000271792	FIBROBLAST GROWTH FACTOR 1 FGF 1 ACIDIC FIBROBLAST GROWTH FACTOR AFGF HEPARIN BINDING GROWTH FACTOR 1 HBGF 1		ENSFM00800002003559	1	ENSFM00500000269762	1
ENSMUSG00000030284	ENSFM00250000002332	CYSTEINE RICH WITH EGF DOMAIN PRECURSOR		ENSMUSG00000022523	ENSFM00500000269773	FIBROBLAST GROWTH FACTOR FGF FIBROBLAST GROWTH FACTOR HOMOLOGOUS FACTOR FHF		ENSFM00730001521332	1	ENSFM00500000270724	1
ENSMUSG00000027015	ENSFM00670001235694	CYTOCHROME B ASCORBATE DEPENDENT 3 EC 1 CYTOCHROME B561 FAMILY MEMBER A3		ENSMUSG00000020170	ENSFM00250000003196	FIBROBLAST GROWTH FACTOR RECEPTOR SUBSTRATE 3 FGFR SUBSTRATE 3 FGFR SIGNALING ADAPTOR SNT2 SUC1 ASSOCIATED NEUROTROPHIC FACTOR TARGET 2 SNT 2		ENSFM00730001521400	1	ENSFM00250000006413	1
ENSMUSG00000025651	ENSFM00780001898353	CYTOCHROME B C1 COMPLEX SUBUNIT 1 MITOCHONDRIAL PRECURSOR COMPLEX III SUBUNIT 1 CORE I UBIQUINOL CYTOCHROME C REDUCTASE COMPLEX CORE 1		ENSMUSG00000023266	ENSFM00250000003196	FIBROBLAST GROWTH FACTOR RECEPTOR SUBSTRATE 3 FGFR SUBSTRATE 3 FGFR SIGNALING ADAPTOR SNT2 SUC1 ASSOCIATED NEUROTROPHIC FACTOR TARGET 2 SNT 2		ENSFM00670001236072	1	ENSFM00250000004805	1
ENSMUSG00000030884	ENSFM00250000003169	CYTOCHROME B C1 COMPLEX SUBUNIT 2 MITOCHONDRIAL PRECURSOR COMPLEX III SUBUNIT 2 CORE II UBIQUINOL CYTOCHROME C REDUCTASE COMPLEX CORE 2		ENSMUSG00000011589	ENSFM00250000002725	FIBRONECTIN TYPE III AND SPRY DOMAIN CONTAINING 1		ENSFM00250000004100	1	ENSFM00500000270967	1
ENSMUSG00000063882	ENSFM00810002043076	CYTOCHROME B C1 COMPLEX SUBUNIT 6 MITOCHONDRIAL PRECURSOR COMPLEX III SUBUNIT 6 COMPLEX III SUBUNIT VIII CYTOCHROME C1 NON HEME 11 KDA MITOCHONDRIAL HINGE UBIQUINOL CYTOCHROME C REDUCTASE COMPLEX 11 KDA		ENSMUSG00000002812	ENSFM00730001522115	FLIGHTLESS 1		ENSFM00810002040641	1	ENSFM00670001235866	1
ENSMUSG00000021520	ENSFM00670001236244	CYTOCHROME B C1 COMPLEX SUBUNIT 7 COMPLEX III SUBUNIT 7 COMPLEX III SUBUNIT VII UBIQUINOL CYTOCHROME C REDUCTASE COMPLEX 14 KDA		ENSMUSG00000059714	ENSFM00780001898418	FLOTILLIN 1		ENSFM00790001962974	1	ENSFM00500000273154	1
ENSMUSG00000044894	ENSFM00500000290955	CYTOCHROME B C1 COMPLEX SUBUNIT 8 COMPLEX III SUBUNIT 8 COMPLEX III SUBUNIT VIII UBIQUINOL CYTOCHROME C REDUCTASE COMPLEX 9.5 KDA UBIQUINOL CYTOCHROME C REDUCTASE COMPLEX UBIQUINONE BINDING QP C		ENSMUSG00000061981	ENSFM00780001898447	FLOTILLIN 2		ENSFM00500000271216	1	ENSFM00500000272397	1
ENSMUSG00000038462	ENSFM00770001847545	CYTOCHROME B C1 COMPLEX SUBUNIT RIESKE MITOCHONDRIAL PRECURSOR EC_1.10.2.2 COMPLEX III SUBUNIT 5 CYTOCHROME B C1 COMPLEX SUBUNIT 5 RIESKE IRON SULFUR RISP UBIQUINOL CYTOCHROME C REDUCTASE IRON SULFUR SUBUNIT [CONTAINS CYTOCHROME B C1 COMPLEX SUBUNIT 11 CO		ENSMUSG00000028354	ENSFM00250000001548	FORMIN		ENSFM00500000272854	1	ENSFM00250000009524	1
ENSMUSG00000024646	ENSFM00500000271733	CYTOCHROME B5		ENSMUSG00000036053	ENSFM00350000105407	FORMIN		ENSFM00780001899296	1	ENSFM00250000005161	1
ENSMUSG00000031924	ENSFM00500000273474	CYTOCHROME B5 TYPE B PRECURSOR CYTOCHROME B5 OUTER MITOCHONDRIAL MEMBRANE		ENSMUSG00000055805	ENSFM00350000105407	FORMIN		ENSFM00670001236183	1	ENSFM00780001898417	1
ENSMUSG00000058927	ENSFM00670001235376	CYTOCHROME C		ENSMUSG00000000838	ENSFM00250000000920	FRAGILE X MENTAL RETARDATION 1		ENSFM00750001632374	1	ENSFM00250000005309	1
ENSMUSG00000017188	ENSFM00670001236757	CYTOCHROME C OXIDASE ASSEMBLY FACTOR 3 HOMOLOG MITOCHONDRIAL COILED COIL DOMAIN CONTAINING 56		ENSMUSG00000018765	ENSFM00250000000920	FRAGILE X MENTAL RETARDATION 1		ENSFM00670001235592	1	ENSFM00250000008520	1
ENSMUSG00000048351	ENSFM00250000006626	CYTOCHROME C OXIDASE ASSEMBLY FACTOR BETA LACTAMASE HCP SEL1 REPEAT CONTAINING		ENSMUSG00000027680	ENSFM00250000000920	FRAGILE X MENTAL RETARDATION 1		ENSFM00790001963005	1	ENSFM00250000002233	1
ENSMUSG00000064351	ENSFM00730001521132	CYTOCHROME C OXIDASE SUBUNIT 1 EC_1.9.3.1 CYTOCHROME C OXIDASE POLYPEPTIDE I		ENSMUSG00000038028	ENSFM00250000007002	FRUCTOSE 2 6 BISPHOSPHATASE TIGAR EC_3.1.3.46 TP53 INDUCED GLYCOLYSIS AND APOPTOSIS REGULATOR		ENSFM00250000002488	1	ENSFM00780001898479	1
ENSMUSG00000064354	ENSFM00250000000189	CYTOCHROME C OXIDASE SUBUNIT 2 CYTOCHROME C OXIDASE POLYPEPTIDE II		ENSMUSG00000030695	ENSFM00250000000488	FRUCTOSE BISPHOSPHATE ALDOLASE EC_4.1.2.13 TYPE ALDOLASE		ENSFM00250000003927	1	ENSFM00250000003700	1
ENSMUSG00000064358	ENSFM00270000056420	CYTOCHROME C OXIDASE SUBUNIT 3 CYTOCHROME C OXIDASE POLYPEPTIDE III		ENSMUSG00000025040	ENSFM00670001235667	FUN14 DOMAIN CONTAINING		ENSFM00730001522009	1	ENSFM00250000003239	1
ENSMUSG00000031818	ENSFM00500000271199	CYTOCHROME C OXIDASE SUBUNIT 4 1 MITOCHONDRIAL CYTOCHROME C OXIDASE POLYPEPTIDE IV CYTOCHROME C OXIDASE SUBUNIT IV 1 COX IV 1		ENSMUSG00000031198	ENSFM00670001235667	FUN14 DOMAIN CONTAINING		ENSFM00250000003456	1	ENSFM00320000100157	1
ENSMUSG00000000088	ENSFM00500000272199	CYTOCHROME C OXIDASE SUBUNIT 5A MITOCHONDRIAL PRECURSOR CYTOCHROME C OXIDASE POLYPEPTIDE VA		ENSMUSG00000056602	ENSFM00250000000754	FURRY		ENSFM00260000051255	1	ENSFM00250000000634	1
ENSMUSG00000061518	ENSFM00670001235955	CYTOCHROME C OXIDASE SUBUNIT 5B MITOCHONDRIAL PRECURSOR CYTOCHROME C OXIDASE POLYPEPTIDE VB		ENSMUSG00000030795	ENSFM00600000925489	FUS {ECO: |EMBL: 1}FUSION DERIVED FROM T 12RNA BINDING FUS {ECO: |ENSEMBL: }		ENSFM00250000007925	1	ENSFM00500000270799	1
ENSMUSG00000041697	ENSFM00670001236141	CYTOCHROME C OXIDASE SUBUNIT 6A1 MITOCHONDRIAL PRECURSOR CYTOCHROME C OXIDASE POLYPEPTIDE VIA LIVER		ENSMUSG00000025241	ENSFM00250000002726	FYVE AND COILED COIL DOMAIN CONTAINING 1		ENSFM00670001236579	1	ENSFM00600000921769	1
ENSMUSG00000036751	ENSFM00670001236790	CYTOCHROME C OXIDASE SUBUNIT 6B1 CYTOCHROME C OXIDASE SUBUNIT VIB 1 COX VIB 1		ENSMUSG00000025475	ENSFM00250000001368	G COUPLED RECEPTOR 124 PRECURSOR TUMOR ENDOTHELIAL MARKER 5		ENSFM00500000273157	1	ENSFM00250000005244	1
ENSMUSG00000024248	ENSFM00500000274370	CYTOCHROME C OXIDASE SUBUNIT 7A RELATED PROTEIN MITOCHONDRIAL PRECURSOR CYTOCHROME C OXIDASE SUBUNIT VIIA RELATED		ENSMUSG00000043384	ENSFM00600000921594	G COUPLED RECEPTOR ASSOCIATED SORTING GASP		ENSFM00500000270604	1	ENSFM00800002003375	1
ENSMUSG00000032330	ENSFM00670001243313	CYTOCHROME C OXIDASE SUBUNIT 7A2 MITOCHONDRIAL PRECURSOR CYTOCHROME C OXIDASE SUBUNIT VIIA LIVER/HEART CYTOCHROME C OXIDASE SUBUNIT VIIA L		ENSMUSG00000008734	ENSFM00670001235445	G COUPLED RECEPTOR FAMILY C GROUP 5 MEMBER RETINOIC ACID INDUCED GENE RAIG		ENSFM00250000005222	1	ENSFM00250000004597	1
ENSMUSG00000029632	ENSFM00670001238510	CYTOCHROME C OXIDASE SUBUNIT NDUFA4		ENSMUSG00000074886	ENSFM00730001521304	G COUPLED RECEPTOR KINASE G COUPLED RECEPTOR KINASE		ENSFM00570000852347	1	ENSFM00250000004215	1
ENSMUSG00000022551	ENSFM00250000003946	CYTOCHROME C1 HEME PROTEIN MITOCHONDRIAL PRECURSOR COMPLEX III SUBUNIT 4 COMPLEX III SUBUNIT IV CYTOCHROME B C1 COMPLEX SUBUNIT 4 UBIQUINOL CYTOCHROME C REDUCTASE COMPLEX CYTOCHROME C1 SUBUNIT CYTOCHROME C 1		ENSMUSG00000021552	ENSFM00250000003710	G KINASE ANCHORING 1		ENSFM00250000008535	1	ENSFM00250000001333	1
ENSMUSG00000015224	ENSFM00400000131705	CYTOCHROME P450		ENSMUSG00000069227	ENSFM00250000008086	G REGULATED INDUCER OF NEURITE OUTGROWTH 1 GRIN1		ENSFM00250000004460	1	ENSFM00250000002477	1
ENSMUSG00000061740	ENSFM00770001847552	CYTOCHROME P450		ENSMUSG00000071531	ENSFM00280000058989	G REGULATED INDUCER OF NEURITE OUTGROWTH 2 GRIN2		ENSFM00800002003453	1	ENSFM00250000003124	1
ENSMUSG00000003269	ENSFM00250000001040	CYTOHESIN PH SEC7 AND COILED COIL DOMAIN CONTAINING		ENSMUSG00000045441	ENSFM00250000008609	G REGULATED INDUCER OF NEURITE OUTGROWTH 3 GRIN3		ENSFM00600000921732	1	ENSFM00250000004839	1
ENSMUSG00000028405	ENSFM00250000001292	CYTOPLASMIC ACONITATE HYDRATASE ACONITASE EC_4.2.1.3 CITRATE HYDRO LYASE IRON RESPONSIVE ELEMENT BINDING 1 IRE BP 1		ENSMUSG00000026930	ENSFM00250000001225	G SIGNALING MODULATOR 1 ACTIVATOR OF G SIGNALING 3		ENSFM00250000002108	1	ENSFM00250000005479	1
ENSMUSG00000027012	ENSFM00250000000887	CYTOPLASMIC DYNEIN 1 INTERMEDIATE CHAIN 2 CYTOPLASMIC DYNEIN INTERMEDIATE CHAIN 2 DYNEIN INTERMEDIATE CHAIN 2 CYTOSOLIC DH IC 2		ENSMUSG00000034786	ENSFM00600000921937	G SIGNALING MODULATOR 3		ENSFM00440000236932	1	ENSFM00250000005784	1
ENSMUSG00000029757	ENSFM00250000000887	CYTOPLASMIC DYNEIN 1 INTERMEDIATE CHAIN 2 CYTOPLASMIC DYNEIN INTERMEDIATE CHAIN 2 DYNEIN INTERMEDIATE CHAIN 2 CYTOSOLIC DH IC 2		ENSMUSG00000021003	ENSFM00250000005474	GALACTOCEREBROSIDASE PRECURSOR GALCERASE EC_3.2.1.46 GALACTOCEREBROSIDE BETA GALACTOSIDASE GALACTOSYLCERAMIDASE GALACTOSYLCERAMIDE BETA GALACTOSIDASE		ENSFM00800002003460	1	ENSFM00500000271408	1
ENSMUSG00000032435	ENSFM00250000001777	CYTOPLASMIC DYNEIN 1 LIGHT INTERMEDIATE CHAIN 1 DYNEIN LIGHT CHAIN A DLC A DYNEIN LIGHT INTERMEDIATE CHAIN 1 CYTOSOLIC		ENSMUSG00000071649	ENSFM00250000001080	GALACTOSYLGALACTOSYLXYLOSYLPROTEIN 3 BETA GLUCURONOSYLTRANSFERASE EC_2.4.1.135 BETA 1 3 GLUCURONYLTRANSFERASE GLUCURONOSYLTRANSFERASE GLCAT UDP BETA 1 3 GLUCURONYLTRANSFERASE GLCUAT		ENSFM00250000003624	1	ENSFM00250000000964	1
ENSMUSG00000035770	ENSFM00250000001777	CYTOPLASMIC DYNEIN 1 LIGHT INTERMEDIATE CHAIN 1 DYNEIN LIGHT CHAIN A DLC A DYNEIN LIGHT INTERMEDIATE CHAIN 1 CYTOSOLIC		ENSMUSG00000030161	ENSFM00500000270406	GAMMA AMINOBUTYRIC ACID RECEPTOR ASSOCIATED 1 PRECURSOR GABA A RECEPTOR ASSOCIATED 1		ENSFM00500000272560	1	ENSFM00250000003778	1
ENSMUSG00000020340	ENSFM00250000001390	CYTOPLASMIC FMR1 INTERACTING		ENSMUSG00000031950	ENSFM00500000272384	GAMMA AMINOBUTYRIC ACID RECEPTOR ASSOCIATED 2 PRECURSOR GABA A RECEPTOR ASSOCIATED 2 GANGLIOSIDE EXPRESSION FACTOR 2 GEF 2 GENERAL TRANSPORT FACTOR P16 GOLGI ASSOCIATED ATPASE ENHANCER OF 16 KDA GATE 16 MAP1 LIGHT CHAIN 3 RELATED		ENSFM00810002040919	1	ENSFM00250000006718	1
ENSMUSG00000030447	ENSFM00250000001390	CYTOPLASMIC FMR1 INTERACTING		ENSMUSG00000000560	ENSFM00800002003385	GAMMA AMINOBUTYRIC ACID RECEPTOR SUBUNIT ALPHA PRECURSOR GABA A RECEPTOR SUBUNIT ALPHA		ENSFM00500000273601	1	ENSFM00500000270014	1
ENSMUSG00000040430	ENSFM00500000270877	CYTOPLASMIC PHOSPHATIDYLINOSITOL TRANSFER 1 MAMMALIAN RDGB HOMOLOG BETA M RDGB BETA MRDGBBETA RETINAL DEGENERATION B HOMOLOG BETA RDGBBETA		ENSMUSG00000010803	ENSFM00800002003385	GAMMA AMINOBUTYRIC ACID RECEPTOR SUBUNIT ALPHA PRECURSOR GABA A RECEPTOR SUBUNIT ALPHA		ENSFM00730001521645	1	ENSFM00500000274855	1
ENSMUSG00000020300	ENSFM00250000000830	CYTOPLASMIC POLYADENYLATION ELEMENT BINDING		ENSMUSG00000020428	ENSFM00800002003422	GAMMA AMINOBUTYRIC ACID RECEPTOR SUBUNIT ALPHA PRECURSOR GABA A RECEPTOR SUBUNIT ALPHA		ENSFM00800002007336	1	ENSFM00250000003740	1
ENSMUSG00000046841	ENSFM00250000007369	CYTOSKELETON ASSOCIATED 4.63 KDA CYTOSKELETON LINKING MEMBRANE CLIMP 63 P63		ENSMUSG00000029211	ENSFM00800002003422	GAMMA AMINOBUTYRIC ACID RECEPTOR SUBUNIT ALPHA PRECURSOR GABA A RECEPTOR SUBUNIT ALPHA		ENSFM00260000050975	1	ENSFM00250000002334	1
ENSMUSG00000040549	ENSFM00760001714778	CYTOSKELETON ASSOCIATED 5		ENSMUSG00000031343	ENSFM00800002003385	GAMMA AMINOBUTYRIC ACID RECEPTOR SUBUNIT ALPHA PRECURSOR GABA A RECEPTOR SUBUNIT ALPHA		ENSFM00250000000906	1	ENSFM00480000262849	1
ENSMUSG00000039682	ENSFM00250000002996	CYTOSOL AMINOPEPTIDASE EC_3.4.11.1 LEUCINE AMINOPEPTIDASE 3 LAP 3 LEUCYL AMINOPEPTIDASE PROLINE AMINOPEPTIDASE EC_3.4.11.- 5 PROLYL AMINOPEPTIDASE		ENSMUSG00000007653	ENSFM00400000131718	GAMMA AMINOBUTYRIC ACID RECEPTOR SUBUNIT BETA PRECURSOR GABA A RECEPTOR SUBUNIT BETA		ENSFM00730001521772	1	ENSFM00500000270531	1
ENSMUSG00000030088	ENSFM00730001521877	CYTOSOLIC 10 FORMYLTETRAHYDROFOLATE DEHYDROGENASE 10 FTHFDH FDH EC_1.5.1.6 ALDEHYDE DEHYDROGENASE FAMILY 1 MEMBER L1		ENSMUSG00000029212	ENSFM00400000131718	GAMMA AMINOBUTYRIC ACID RECEPTOR SUBUNIT BETA PRECURSOR GABA A RECEPTOR SUBUNIT BETA		ENSFM00250000002665	1	ENSFM00250000000622	1
ENSMUSG00000028937	ENSFM00250000005415	CYTOSOLIC ACYL COENZYME A THIOESTER HYDROLASE EC_3.1.2.2 ACYL COA THIOESTERASE 7 BRAIN ACYL COA HYDROLASE BACH CTE IIA CTE II LONG CHAIN ACYL COA THIOESTER HYDROLASE		ENSMUSG00000033676	ENSFM00400000131718	GAMMA AMINOBUTYRIC ACID RECEPTOR SUBUNIT BETA PRECURSOR GABA A RECEPTOR SUBUNIT BETA		ENSFM00250000006424	1	ENSFM00250000001492	1
ENSMUSG00000024644	ENSFM00800002003448	CYTOSOLIC NON SPECIFIC DIPEPTIDASE EC_3.4.13.18 CNDP DIPEPTIDASE 2		ENSMUSG00000020436	ENSFM00730001521448	GAMMA AMINOBUTYRIC ACID RECEPTOR SUBUNIT GAMMA PRECURSOR GABA A RECEPTOR SUBUNIT GAMMA		ENSFM00440000236967	1	ENSFM00250000001583	1
ENSMUSG00000050211	ENSFM00540000717923	CYTOSOLIC PHOSPHOLIPASE A2 CPLA2 EC_3.1.1.4 PHOSPHOLIPASE A2 GROUP		ENSMUSG00000024462	ENSFM00250000000928	GAMMA AMINOBUTYRIC ACID TYPE B RECEPTOR SUBUNIT 2 PRECURSOR GABA B RECEPTOR 2 GABA B R2 GABA BR2 GABABR2 GB2 G COUPLED RECEPTOR 51		ENSFM00690001356664	1	ENSFM00270000056477	1
ENSMUSG00000042331	ENSFM00250000001872	CYTOSPIN A SPECC1 SPERM ANTIGEN WITH CALPONIN HOMOLOGY AND COILED COIL DOMAINS 1		ENSMUSG00000039809	ENSFM00250000000928	GAMMA AMINOBUTYRIC ACID TYPE B RECEPTOR SUBUNIT 2 PRECURSOR GABA B RECEPTOR 2 GABA B R2 GABA BR2 GABABR2 GB2 G COUPLED RECEPTOR 51		ENSFM00250000004890	1	ENSFM00500000269681	1
ENSMUSG00000053398	ENSFM00500000270390	D 3 PHOSPHOGLYCERATE DEHYDROGENASE 3 PGDH EC_1.1.1.95		ENSMUSG00000000759	ENSFM00250000005014	GAMMA TUBULIN COMPLEX COMPONENT 3 GAMMA RING COMPLEX		ENSFM00250000001273	1	ENSFM00250000003660	1
ENSMUSG00000042096	ENSFM00670001235511	D AMINO ACID OXIDASE DAAO DAMOX DAO EC_1.4.3.3		ENSMUSG00000017943	ENSFM00250000004188	GANGLIOSIDE INDUCED DIFFERENTIATION ASSOCIATED 1 GDAP1		ENSFM00500000286464	1	ENSFM00730001521406	1
ENSMUSG00000046598	ENSFM00500000271183	D BETA HYDROXYBUTYRATE DEHYDROGENASE MITOCHONDRIAL BDH EC_1.1.1.30 3 HYDROXYBUTYRATE DEHYDROGENASE		ENSMUSG00000025777	ENSFM00250000004188	GANGLIOSIDE INDUCED DIFFERENTIATION ASSOCIATED 1 GDAP1		ENSFM00500000274497	1	ENSFM00800002003901	1
ENSMUSG00000001666	ENSFM00670001236245	D DOPACHROME DECARBOXYLASE EC_4.1.1.84 D DOPACHROME TAUTOMERASE		ENSMUSG00000050953	ENSFM00760001714761	GAP JUNCTION ALPHA 1 CONNEXIN 43 CX43		ENSFM00500000273557	1	ENSFM00500000271792	1
ENSMUSG00000027430	ENSFM00500000272679	D TYROSYL TRNA TYR DEACYLASE 1 EC_3.1.-.- DNA UNWINDING ELEMENT BINDING B DUE B		ENSMUSG00000040055	ENSFM00740001589167	GAP JUNCTION BETA CONNEXIN		ENSFM00260000050940	1	ENSFM00500000269773	1
ENSMUSG00000020263	ENSFM00250000003219	DCC INTERACTING 13 DIP13 ADAPTER CONTAINING PH DOMAIN PTB DOMAIN AND LEUCINE ZIPPER MOTIF		ENSMUSG00000043448	ENSFM00730001521860	GAP JUNCTION GAMMA 1 CONNEXIN 45 CX45 GAP JUNCTION ALPHA 7		ENSFM00810002042227	1	ENSFM00250000002725	1
ENSMUSG00000040760	ENSFM00250000003219	DCC INTERACTING 13 DIP13 ADAPTER CONTAINING PH DOMAIN PTB DOMAIN AND LEUCINE ZIPPER MOTIF		ENSMUSG00000034201	ENSFM00500000270880	GAS2 GAS2 RELATED ON CHROMOSOME GROWTH ARREST SPECIFIC 2		ENSFM00670001235391	1	ENSFM00730001522115	1
ENSMUSG00000048787	ENSFM00500000271989	DCN1 3 DCUN1 DOMAIN CONTAINING 3 DEFECTIVE IN CULLIN NEDDYLATION 1 3		ENSMUSG00000022103	ENSFM00500000269996	GDNF FAMILY RECEPTOR ALPHA PRECURSOR GDNF RECEPTOR ALPHA GDNFR ALPHA GFR ALPHA TGF BETA RELATED NEUROTROPHIC FACTOR RECEPTOR		ENSFM00560000770988	1	ENSFM00780001898418	1
ENSMUSG00000068290	ENSFM00600000921555	DDRGK DOMAIN CONTAINING 1 {ECO: } PRECURSOR		ENSMUSG00000026879	ENSFM00760001714632	GELSOLIN ACTIN DEPOLYMERIZING FACTOR ADF		ENSFM00800002003474	1	ENSFM00780001898447	1
ENSMUSG00000028556	ENSFM00500000269778	DEDICATOR OF CYTOKINESIS		ENSMUSG00000036452	ENSFM00760001762720	GENE {ECO: |EMBL: 1}		ENSFM00500000270459	1	ENSFM00250000001548	1
ENSMUSG00000058325	ENSFM00760001714647	DEDICATOR OF CYTOKINESIS		ENSMUSG00000000531	ENSFM00500000272853	GENERAL RECEPTOR PHOSPHOINOSITIDES 1 ASSOCIATED SCAFFOLD GRP1 ASSOCIATED SCAFFOLD		ENSFM00250000006459	1	ENSFM00250000007002	1
ENSMUSG00000035954	ENSFM00760001714721	DEDICATOR OF CYTOKINESIS 3 MODIFIER OF CELL ADHESION PRESENILIN BINDING PBP		ENSMUSG00000060261	ENSFM00760001714782	GENERAL TRANSCRIPTION FACTOR II I REPEAT DOMAIN CONTAINING 1 GTF2I REPEAT DOMAIN CONTAINING 1		ENSFM00500000269882	1	ENSFM00250000000488	1
ENSMUSG00000039716	ENSFM00760001714721	DEDICATOR OF CYTOKINESIS 3 MODIFIER OF CELL ADHESION PRESENILIN BINDING PBP		ENSMUSG00000040472	ENSFM00500000271139	GERANYLGERANYL TRANSFERASE TYPE 2 SUBUNIT ALPHA EC_2.5.1.60 GERANYLGERANYL TRANSFERASE TYPE II SUBUNIT ALPHA RAB GERANYL GERANYLTRANSFERASE SUBUNIT ALPHA RAB GG TRANSFERASE ALPHA RAB GGTASE ALPHA RAB GERANYLGERANYLTRANSFERASE SUBUNIT ALPHA		ENSFM00250000000903	1	ENSFM00250000000754	1
ENSMUSG00000025558	ENSFM00500000269738	DEDICATOR OF CYTOKINESIS CDC42 GUANINE NUCLEOTIDE EXCHANGE FACTOR ZIZIMIN		ENSMUSG00000046182	ENSFM00670001235575	GERM CELL SPECIFIC GENE 1 GSG1		ENSFM00250000002178	1	ENSFM00600000925489	1
ENSMUSG00000029311	ENSFM00500000269766	DEHYDROGENASE		ENSMUSG00000032740	ENSFM00250000000961	GIRDIN AKT PHOSPHORYLATION ENHANCER APE COILED COIL DOMAIN CONTAINING 88A G ALPHA INTERACTING VESICLE ASSOCIATED GIV GIRDERS OF ACTIN FILAMENT HOOK RELATED 1 HKRP1		ENSFM00500000271639	1	ENSFM00250000002726	1
ENSMUSG00000029455	ENSFM00730001521185	DEHYDROGENASE ALDEHYDE DEHYDROGENASE FAMILY 1 MEMBER DEHYDROGENASE		ENSMUSG00000062014	ENSFM00500000270656	GLIA MATURATION FACTOR GMF		ENSFM00550000747100	1	ENSFM00250000001368	1
ENSMUSG00000035561	ENSFM00730001521185	DEHYDROGENASE ALDEHYDE DEHYDROGENASE FAMILY 1 MEMBER DEHYDROGENASE		ENSMUSG00000036568	ENSFM00250000009373	GLTSCR1		ENSFM00500000272815	1	ENSFM00600000921594	1
ENSMUSG00000053279	ENSFM00730001521185	DEHYDROGENASE ALDEHYDE DEHYDROGENASE FAMILY 1 MEMBER DEHYDROGENASE		ENSMUSG00000027573	ENSFM00250000005529	GLUCOSE INDUCED DEGRADATION 8 HOMOLOG		ENSFM00250000000780	1	ENSFM00670001235445	1
ENSMUSG00000002332	ENSFM00250000006111	DEHYDROGENASE/REDUCTASE SDR FAMILY MEMBER 1 EC_1.1.-.-		ENSMUSG00000026959	ENSFM00730001522127	GLUTAMATE [NMDA] RECEPTOR SUBUNIT 1 {ECO: |UNIPROTKB: } PRECURSOR		ENSFM00250000002364	1	ENSFM00730001521304	1
ENSMUSG00000022210	ENSFM00500000270135	DEHYDROGENASE/REDUCTASE SDR FAMILY MEMBER 4 EC_1.1.1.184 NADPH DEPENDENT CARBONYL REDUCTASE/NADP RETINOL DEHYDROGENASE CR PHCR NADPH DEPENDENT RETINOL DEHYDROGENASE/REDUCTASE NDRD PEROXISOMAL SHORT CHAIN ALCOHOL DEHYDROGENASE PSCD		ENSMUSG00000021794	ENSFM00250000001520	GLUTAMATE DEHYDROGENASE MITOCHONDRIAL GDH EC_1.4.1.3		ENSFM00250000007633	1	ENSFM00250000003710	1
ENSMUSG00000042569	ENSFM00560000771026	DEHYDROGENASE/REDUCTASE SDR FAMILY MEMBER EC_1.1.-.-		ENSMUSG00000030098	ENSFM00740001589268	GLUTAMATE RECEPTOR INTERACTING		ENSFM00810002040624	1	ENSFM00250000008086	1
ENSMUSG00000028737	ENSFM00800002003550	DELTA 1 PYRROLINE 5 CARBOXYLATE DEHYDROGENASE MITOCHONDRIAL PRECURSOR P5C DEHYDROGENASE EC_1.2.1.88 ALDEHYDE DEHYDROGENASE FAMILY 4 MEMBER A1 L GLUTAMATE GAMMA SEMIALDEHYDE DEHYDROGENASE		ENSMUSG00000034813	ENSFM00740001589268	GLUTAMATE RECEPTOR INTERACTING		ENSFM00250000002939	1	ENSFM00280000058989	1
ENSMUSG00000025007	ENSFM00760001714924	DELTA 1 PYRROLINE 5 CARBOXYLATE SYNTHASE P5CS ALDEHYDE DEHYDROGENASE FAMILY 18 MEMBER A1 [INCLUDES GLUTAMATE 5 KINASE GK EC_2.7.2.11 GAMMA GLUTAMYL KINASE ; GAMMA GLUTAMYL PHOSPHATE REDUCTASE GPR EC_1.2.1.- 41 GLUTAMATE 5 SEMIALDEHYDE DEHYDROGENASE GLUTAM		ENSMUSG00000071424	ENSFM00720001492054	GLUTAMATE RECEPTOR IONOTROPIC DELTA PRECURSOR GLUR DELTA SUBUNIT		ENSFM00260000050684	1	ENSFM00250000008609	1
ENSMUSG00000053898	ENSFM00260000050929	DELTA 3 5 DELTA 2 4 DIENOYL COA ISOMERASE MITOCHONDRIAL PRECURSOR EC_5.3.3.-		ENSMUSG00000001985	ENSFM00720001492013	GLUTAMATE RECEPTOR IONOTROPIC KAINATE PRECURSOR GLUTAMATE RECEPTOR		ENSFM00260000050554	1	ENSFM00250000001225	1
ENSMUSG00000028393	ENSFM00250000005243	DELTA AMINOLEVULINIC ACID DEHYDRATASE ALADH EC_4.2.1.24 PORPHOBILINOGEN SYNTHASE		ENSMUSG00000003378	ENSFM00720001492013	GLUTAMATE RECEPTOR IONOTROPIC KAINATE PRECURSOR GLUTAMATE RECEPTOR		ENSFM00250000005060	1	ENSFM00600000921937	1
ENSMUSG00000036766	ENSFM00540000718025	DELTA AND NOTCH EPIDERMAL GROWTH FACTOR RELATED RECEPTOR PRECURSOR		ENSMUSG00000056073	ENSFM00720001492013	GLUTAMATE RECEPTOR IONOTROPIC KAINATE PRECURSOR GLUTAMATE RECEPTOR		ENSFM00500000271703	1	ENSFM00250000005474	1
ENSMUSG00000022099	ENSFM00500000271390	DEMATIN DEMATIN ACTIN BINDING ERYTHROCYTE MEMBRANE BAND 4 9		ENSMUSG00000002771	ENSFM00730001521500	GLUTAMATE RECEPTOR IONOTROPIC NMDA PRECURSOR GLUTAMATE [NMDA] RECEPTOR SUBUNIT EPSILON N METHYL D ASPARTATE RECEPTOR SUBTYPE		ENSFM00750001632311	1	ENSFM00250000001080	1
ENSMUSG00000042404	ENSFM00250000001005	DENN DOMAIN CONTAINING		ENSMUSG00000020734	ENSFM00730001521500	GLUTAMATE RECEPTOR IONOTROPIC NMDA PRECURSOR GLUTAMATE [NMDA] RECEPTOR SUBUNIT EPSILON N METHYL D ASPARTATE RECEPTOR SUBTYPE		ENSFM00730001522149	1	ENSFM00500000270406	1
ENSMUSG00000035392	ENSFM00250000001555	DENN DOMAIN CONTAINING CONNECDENN		ENSMUSG00000030209	ENSFM00730001521500	GLUTAMATE RECEPTOR IONOTROPIC NMDA PRECURSOR GLUTAMATE [NMDA] RECEPTOR SUBUNIT EPSILON N METHYL D ASPARTATE RECEPTOR SUBTYPE		ENSFM00250000000112	1	ENSFM00500000272384	1
ENSMUSG00000040249	ENSFM00740001589098	DENSITY LIPOPROTEIN RECEPTOR RELATED PRECURSOR LRP		ENSMUSG00000059003	ENSFM00730001521500	GLUTAMATE RECEPTOR IONOTROPIC NMDA PRECURSOR GLUTAMATE [NMDA] RECEPTOR SUBUNIT EPSILON N METHYL D ASPARTATE RECEPTOR SUBTYPE		ENSFM00500000269939	1	ENSFM00730001521448	1
ENSMUSG00000049252	ENSFM00740001589098	DENSITY LIPOPROTEIN RECEPTOR RELATED PRECURSOR LRP		ENSMUSG00000001986	ENSFM00720001492020	GLUTAMATE RECEPTOR PRECURSOR GLUR AMPA SELECTIVE GLUTAMATE RECEPTOR GLUR GLUTAMATE RECEPTOR IONOTROPIC AMPA		ENSFM00500000269786	1	ENSFM00250000005014	1
ENSMUSG00000020935	ENSFM00500000272373	DEPHOSPHO COA KINASE DOMAIN CONTAINING		ENSMUSG00000020524	ENSFM00720001492020	GLUTAMATE RECEPTOR PRECURSOR GLUR AMPA SELECTIVE GLUTAMATE RECEPTOR GLUR GLUTAMATE RECEPTOR IONOTROPIC AMPA		ENSFM00800002003895	1	ENSFM00760001714761	1
ENSMUSG00000022365	ENSFM00500000270947	DERLIN 1 DEGRADATION IN ENDOPLASMIC RETICULUM 1 DER1 1		ENSMUSG00000025892	ENSFM00720001492020	GLUTAMATE RECEPTOR PRECURSOR GLUR AMPA SELECTIVE GLUTAMATE RECEPTOR GLUR GLUTAMATE RECEPTOR IONOTROPIC AMPA		ENSFM00800002003845	1	ENSFM00740001589167	1
ENSMUSG00000045210	ENSFM00250000008023	DEUBIQUITINATING VCIP135 EC_3.4.19.12 VALOSIN CONTAINING P97/P47 COMPLEX INTERACTING 1 VALOSIN CONTAINING P97/P47 COMPLEX INTERACTING P135		ENSMUSG00000033981	ENSFM00720001492020	GLUTAMATE RECEPTOR PRECURSOR GLUR AMPA SELECTIVE GLUTAMATE RECEPTOR GLUR GLUTAMATE RECEPTOR IONOTROPIC AMPA		ENSFM00400000131721	1	ENSFM00730001521860	1
ENSMUSG00000020537	ENSFM00730001521857	DEVELOPMENTALLY REGULATED GTP BINDING 2 DRG 2		ENSMUSG00000023216	ENSFM00730001521321	GLUTAMINE GAMMA GLUTAMYLTRANSFERASE EC_2.3.2.13 TRANSGLUTAMINASE TG TGASE TRANSGLUTAMINASE TGASE		ENSFM00250000000847	1	ENSFM00500000270880	1
ENSMUSG00000029433	ENSFM00250000004873	DIABLO HOMOLOG MITOCHONDRIAL {ECO: PRECURSOR DIRECT IAP BINDING WITH LOW PI {ECO: |UNIPROTKB:Q9NR28} SECOND MITOCHONDRIA DERIVED ACTIVATOR OF CASPASE {ECO: |UNIPROTKB:Q9NR28} SMAC {ECO:		ENSMUSG00000032604	ENSFM00780001898374	GLUTAMINE TRNA LIGASE EC_6.1.1.18 GLUTAMINYL TRNA SYNTHETASE GLNRS		ENSFM00500000272939	1	ENSFM00500000269996	1
ENSMUSG00000022861	ENSFM00730001521692	DIACYLGLYCEROL KINASE DAG KINASE EC_2.7.1.107 KDA DIACYLGLYCEROL KINASE DIGLYCERIDE KINASE DGK		ENSMUSG00000021591	ENSFM00670001236435	GLUTAREDOXIN 1 THIOLTRANSFERASE 1 TTASE 1		ENSFM00670001235696	1	ENSFM00760001714632	1
ENSMUSG00000036095	ENSFM00730001521692	DIACYLGLYCEROL KINASE DAG KINASE EC_2.7.1.107 KDA DIACYLGLYCEROL KINASE DIGLYCERIDE KINASE DGK		ENSMUSG00000031068	ENSFM00740001589388	GLUTAREDOXIN 3 PKC INTERACTING COUSIN OF THIOREDOXIN PICOT PKC THETA INTERACTING PKCQ INTERACTING THIOREDOXIN 2		ENSFM00740001589331	1	ENSFM00760001762720	1
ENSMUSG00000000276	ENSFM00730001522404	DIACYLGLYCEROL KINASE EPSILON DAG KINASE EPSILON EC_2.7.1.107 DIGLYCERIDE KINASE EPSILON DGK EPSILON		ENSMUSG00000003809	ENSFM00380000124741	GLUTARYL COA DEHYDROGENASE MITOCHONDRIAL PRECURSOR GCD EC_1.3.8.6		ENSFM00250000004534	1	ENSFM00500000272853	1
ENSMUSG00000040479	ENSFM00730001521936	DIACYLGLYCEROL KINASE ZETA DAG KINASE ZETA EC_2.7.1.107 DIGLYCERIDE KINASE ZETA DGK ZETA		ENSMUSG00000063856	ENSFM00500000270307	GLUTATHIONE PEROXIDASE 2 GPX 2 GSHPX 2 EC_1.11.1.9 GLUTATHIONE PEROXIDASE GASTROINTESTINAL GPX GI GSHPX GI		ENSFM00470000251449	1	ENSFM00760001714782	1
ENSMUSG00000020664	ENSFM00800002003534	DIHYDROLIPOYL DEHYDROGENASE MITOCHONDRIAL PRECURSOR EC_1.8.1.4 DIHYDROLIPOAMIDE DEHYDROGENASE		ENSMUSG00000032348	ENSFM00270000056439	GLUTATHIONE S TRANSFERASE EC_2.5.1.18 GST CLASS ALPHA MEMBER GLUTATHIONE S TRANSFERASE		ENSFM00730001521216	1	ENSFM00500000271139	1
ENSMUSG00000000168	ENSFM00810002040672	DIHYDROLIPOYLLYSINE RESIDUE ACETYLTRANSFERASE COMPONENT OF PYRUVATE DEHYDROGENASE COMPLEX MITOCHONDRIAL EC_2.3.1.12 DIHYDROLIPOAMIDE ACETYLTRANSFERASE COMPONENT OF PYRUVATE DEHYDROGENASE COMPLEX PYRUVATE DEHYDROGENASE COMPLEX COMPONENT E2 PDC E2 PDCE2		ENSMUSG00000057666	ENSFM00730001521081	GLYCERALDEHYDE 3 PHOSPHATE DEHYDROGENASE GAPDH EC_1.2.1.12 PEPTIDYL CYSTEINE S NITROSYLASE GAPDH EC_2.6.99.-		ENSFM00800002003797	1	ENSFM00670001235575	1
ENSMUSG00000004789	ENSFM00800002003585	DIHYDROLIPOYLLYSINE RESIDUE SUCCINYLTRANSFERASE COMPONENT OF 2 OXOGLUTARATE DEHYDROGENASE COMPLEX MITOCHONDRIAL PRECURSOR EC_2.3.1.61 2 OXOGLUTARATE DEHYDROGENASE COMPLEX COMPONENT E2 OGDC E2 DIHYDROLIPOAMIDE SUCCINYLTRANSFERASE COMPONENT OF 2 OXOGLUTARAT		ENSMUSG00000025059	ENSFM00780001898348	GLYCEROL KINASE GK GLYCEROKINASE EC_2.7.1.30 ATP:GLYCEROL 3 PHOSPHOTRANSFERASE GLYCEROL KINASE TESTIS SPECIFIC		ENSFM00670001235760	1	ENSFM00250000000961	1
ENSMUSG00000031730	ENSFM00250000003878	DIHYDROOROTATE DEHYDROGENASE QUINONE MITOCHONDRIAL PRECURSOR DHODEHASE EC_1.3.5.2 DIHYDROOROTATE OXIDASE		ENSMUSG00000000263	ENSFM00400000131715	GLYCINE RECEPTOR SUBUNIT PRECURSOR GLYCINE RECEPTOR KDA SUBUNIT		ENSFM00450000242133	1	ENSFM00500000270656	1
ENSMUSG00000015806	ENSFM00250000004373	DIHYDROPTERIDINE REDUCTASE EC_1.5.1.34 HDHPR QUINOID DIHYDROPTERIDINE REDUCTASE		ENSMUSG00000028020	ENSFM00400000131715	GLYCINE RECEPTOR SUBUNIT PRECURSOR GLYCINE RECEPTOR KDA SUBUNIT		ENSFM00500000308824	1	ENSFM00250000009373	1
ENSMUSG00000022048	ENSFM00250000000643	DIHYDROPYRIMIDINASE RELATED DRP COLLAPSIN RESPONSE MEDIATOR CRMP		ENSMUSG00000022812	ENSFM00810002040612	GLYCOGEN SYNTHASE KINASE 3 GSK 3 EC_2.7.11.26 SERINE/THREONINE KINASE EC_2.7.11.- 1		ENSFM00400000131811	1	ENSFM00250000005529	1
ENSMUSG00000024501	ENSFM00250000000643	DIHYDROPYRIMIDINASE RELATED DRP COLLAPSIN RESPONSE MEDIATOR CRMP		ENSMUSG00000011884	ENSFM00250000005320	GLYCOLIPID TRANSFER GLTP		ENSFM00250000002301	1	ENSFM00730001522127	1
ENSMUSG00000025478	ENSFM00250000000643	DIHYDROPYRIMIDINASE RELATED DRP COLLAPSIN RESPONSE MEDIATOR CRMP		ENSMUSG00000051839	ENSFM00260000053088	GLYCOPHORIN A CD235A ANTIGEN		ENSFM00500000272596	1	ENSFM00250000001520	1
ENSMUSG00000029121	ENSFM00250000000643	DIHYDROPYRIMIDINASE RELATED DRP COLLAPSIN RESPONSE MEDIATOR CRMP		ENSMUSG00000090523	ENSFM00560000828284	GLYCOPHORIN C CD236 ANTIGEN		ENSFM00730001521778	1	ENSFM00720001492054	1
ENSMUSG00000029168	ENSFM00250000000643	DIHYDROPYRIMIDINASE RELATED DRP COLLAPSIN RESPONSE MEDIATOR CRMP		ENSMUSG00000022112	ENSFM00500000270283	GLYPICAN 3 PRECURSOR INTESTINAL OCI 5		ENSFM00730001521835	1	ENSFM00730001521321	1
ENSMUSG00000031985	ENSFM00250000004371	DIHYDROXYACETONE PHOSPHATE ACYLTRANSFERASE DAP AT DHAP AT EC_2.3.1.42 ACYL COA:DIHYDROXYACETONEPHOSPHATEACYLTRANSFERASE GLYCERONE PHOSPHATE O ACYLTRANSFERASE		ENSMUSG00000034220	ENSFM00500000269807	GLYPICAN SECRETED GLYPICAN		ENSFM00730001521962	1	ENSFM00780001898374	1
ENSMUSG00000061576	ENSFM00750001632364	DIPEPTIDYL AMINOPEPTIDASE 6 DPPX DIPEPTIDYL AMINOPEPTIDASE RELATED DIPEPTIDYL PEPTIDASE 6 DIPEPTIDYL PEPTIDASE IV DIPEPTIDYL PEPTIDASE VI DPP VI		ENSMUSG00000034243	ENSFM00470000252488	GOLGB1 {ECO: |ENSEMBL: } FRAGMENT		ENSFM00250000002903	1	ENSFM00670001236435	1
ENSMUSG00000063904	ENSFM00810002040563	DIPEPTIDYL PEPTIDASE 3 EC_3.4.14.4 DIPEPTIDYL AMINOPEPTIDASE III DIPEPTIDYL ARYLAMIDASE III DIPEPTIDYL PEPTIDASE III DPP III		ENSMUSG00000028480	ENSFM00500000271973	GOLGI ASSOCIATED PLANT PATHOGENESIS RELATED 1 GAPR 1 GOLGI ASSOCIATED PR 1 GLIOMA PATHOGENESIS RELATED 2 GLIPR 2		ENSFM00250000003320	1	ENSFM00740001589388	1
ENSMUSG00000024213	ENSFM00250000002183	DIPHOSPHOINOSITOL POLYPHOSPHATE PHOSPHOHYDROLASE DIPP EC_3.6.1.52 DIADENOSINE 5' 5''' P1 P6 HEXAPHOSPHATE HYDROLASE EC_3.6.1.- NUCLEOSIDE DIPHOSPHATE LINKED MOIETY X MOTIF NUDIX MOTIF		ENSMUSG00000026499	ENSFM00500000270849	GOLGI RESIDENT GCP60 ACYL COA BINDING DOMAIN CONTAINING 3 GOLGI COMPLEX ASSOCIATED 1 GOCAP1 GOLGI PHOSPHOPROTEIN 1 GOLPH1 PBR AND PKA ASSOCIATED 7 PERIPHERAL BENZODIAZEPINE RECEPTOR ASSOCIATED PAP7		ENSFM00770001847535	1	ENSFM00380000124741	1
ENSMUSG00000028519	ENSFM00740001589270	DISABLED HOMOLOG 2 ADAPTOR MOLECULE DISABLED 2 DIFFERENTIALLY EXPRESSED IN OVARIAN CARCINOMA 2 DOC 2		ENSMUSG00000010392	ENSFM00500000270907	GOLGI SNAP RECEPTOR COMPLEX MEMBER 1.28 KDA GOLGI SNARE 28 KDA CIS GOLGI SNARE P28		ENSFM00800002003472	1	ENSFM00500000270307	1
ENSMUSG00000023026	ENSFM00250000000652	DISCO INTERACTING 2 HOMOLOG DIP2 HOMOLOG		ENSMUSG00000025858	ENSFM00250000005809	GOLGI TO ER TRAFFIC 4 HOMOLOG		ENSFM00430000230197	1	ENSFM00270000056439	1
ENSMUSG00000034574	ENSFM00350000105429	DISHEVELED ASSOCIATED ACTIVATOR OF MORPHOGENESIS		ENSMUSG00000015341	ENSFM00250000003047	GOLGIN SUBFAMILY A MEMBER 7		ENSFM00250000001241	1	ENSFM00730001521081	1
ENSMUSG00000040260	ENSFM00350000105429	DISHEVELED ASSOCIATED ACTIVATOR OF MORPHOGENESIS		ENSMUSG00000042532	ENSFM00250000003047	GOLGIN SUBFAMILY A MEMBER 7		ENSFM00250000010793	1	ENSFM00780001898348	1
ENSMUSG00000054693	ENSFM00390000126345	DISINTEGRIN AND METALLOPROTEINASE DOMAIN CONTAINING 10 PRECURSOR ADAM 10 EC_3.4.24.81 KUZBANIAN HOMOLOG MAMMALIAN DISINTEGRIN METALLOPROTEASE CD156C ANTIGEN		ENSMUSG00000034243	ENSFM00250000005925	GOLGIN SUBFAMILY B MEMBER 1.372 KDA GOLGI COMPLEX ASSOCIATED GCP372 GIANTIN MACROGOLGIN		ENSFM00760001714613	1	ENSFM00810002040612	1
ENSMUSG00000031555	ENSFM00800002003698	DISINTEGRIN AND METALLOPROTEINASE DOMAIN CONTAINING 9 PRECURSOR ADAM 9 EC_3.4.24.- MELTRIN GAMMA METALLOPROTEASE/DISINTEGRIN/CYSTEINE RICH 9 MYELOMA CELL METALLOPROTEINASE		ENSMUSG00000073678	ENSFM00460000244973	GPI INOSITOL DEACYLASE EC_3.1.-.- POST GPI ATTACHMENT TO PROTEINS FACTOR 1		ENSFM00270000056553	1	ENSFM00250000005320	1
ENSMUSG00000020926	ENSFM00410000138484	DISINTEGRIN AND METALLOPROTEINASE DOMAIN CONTAINING PRECURSOR ADAM METALLOPROTEINASE DISINTEGRIN AND CYSTEINE RICH MDC		ENSMUSG00000041958	ENSFM00500000271389	GPI TRANSAMIDASE COMPONENT PIG S PHOSPHATIDYLINOSITOL GLYCAN BIOSYNTHESIS CLASS S		ENSFM00500000271337	1	ENSFM00260000053088	1
ENSMUSG00000025964	ENSFM00410000138484	DISINTEGRIN AND METALLOPROTEINASE DOMAIN CONTAINING PRECURSOR ADAM METALLOPROTEINASE DISINTEGRIN AND CYSTEINE RICH MDC		ENSMUSG00000017721	ENSFM00780001898466	GPI TRANSAMIDASE COMPONENT PIG T PRECURSOR PHOSPHATIDYLINOSITOL GLYCAN BIOSYNTHESIS CLASS T		ENSFM00730001521847	1	ENSFM00560000828284	1
ENSMUSG00000003279	ENSFM00250000000718	DISKS LARGE ASSOCIATED DAP PSD 95/SAP90 BINDING SAP90/PSD 95 ASSOCIATED		ENSMUSG00000035900	ENSFM00250000002904	GRAM DOMAIN CONTAINING 4		ENSFM00290000065537	1	ENSFM00500000270283	1
ENSMUSG00000042388	ENSFM00250000000718	DISKS LARGE ASSOCIATED DAP PSD 95/SAP90 BINDING SAP90/PSD 95 ASSOCIATED		ENSMUSG00000031153	ENSFM00250000004894	GRIP1 ASSOCIATED 1 GRASP 1		ENSFM00800002003395	1	ENSFM00500000269807	1
ENSMUSG00000047495	ENSFM00250000000718	DISKS LARGE ASSOCIATED DAP PSD 95/SAP90 BINDING SAP90/PSD 95 ASSOCIATED		ENSMUSG00000033751	ENSFM00500000275503	GROWTH ARREST AND DNA DAMAGE INDUCIBLE PROTEINS INTERACTING 1 39S RIBOSOMAL L59 MITOCHONDRIAL MRP L59 PAPILLOMAVIRUS L2 INTERACTING NUCLEAR 1 PLINP 1		ENSFM00250000004508	1	ENSFM00470000252488	1
ENSMUSG00000061689	ENSFM00250000000718	DISKS LARGE ASSOCIATED DAP PSD 95/SAP90 BINDING SAP90/PSD 95 ASSOCIATED		ENSMUSG00000033066	ENSFM00250000005898	GROWTH ARREST SPECIFIC 7 GAS 7		ENSFM00250000007261	1	ENSFM00500000271973	1
ENSMUSG00000020886	ENSFM00250000000275	DISKS LARGE HOMOLOG SYNAPSE ASSOCIATED SAP		ENSMUSG00000042535	ENSFM00250000001372	GTP BINDING		ENSFM00740001589412	1	ENSFM00500000270849	1
ENSMUSG00000022770	ENSFM00250000000275	DISKS LARGE HOMOLOG SYNAPSE ASSOCIATED SAP		ENSMUSG00000043670	ENSFM00500000270725	GTP BINDING DI PRECURSOR DISTINCT SUBGROUP OF THE RAS FAMILY MEMBER		ENSFM00250000008302	1	ENSFM00500000270907	1
ENSMUSG00000052572	ENSFM00250000000275	DISKS LARGE HOMOLOG SYNAPSE ASSOCIATED SAP		ENSMUSG00000047842	ENSFM00500000270725	GTP BINDING DI PRECURSOR DISTINCT SUBGROUP OF THE RAS FAMILY MEMBER		ENSFM00250000006276	1	ENSFM00250000005809	1
ENSMUSG00000040035	ENSFM00250000002345	DISPATCHED		ENSMUSG00000029430	ENSFM00250000002338	GTP BINDING NUCLEAR RAN GTPASE RAN RAS RELATED NUCLEAR		ENSFM00720001492156	1	ENSFM00250000005925	1
ENSMUSG00000022848	ENSFM00250000006697	DISRUPTED IN RENAL CARCINOMA 2		ENSMUSG00000022176	ENSFM00260000050685	GTP BINDING REM RAD AND GEM GTP BINDING		ENSFM00500000270582	1	ENSFM00460000244973	1
ENSMUSG00000027248	ENSFM00800002003471	DISULFIDE ISOMERASE A3 PRECURSOR EC_5.3.4.1.58 KDA GLUCOSE REGULATED 58 KDA MICROSOMAL P58 DISULFIDE ISOMERASE ER 60 ENDOPLASMIC RETICULUM RESIDENT 57 ER 57 ERP57 ENDOPLASMIC RETICULUM RESIDENT 60 ER 60 ERP60		ENSMUSG00000020088	ENSFM00800002003440	GTP BINDING SAR1		ENSFM00800002003853	1	ENSFM00500000271389	1
ENSMUSG00000025823	ENSFM00800002003822	DISULFIDE ISOMERASE A4 PRECURSOR EC_5.3.4.1 ENDOPLASMIC RETICULUM RESIDENT 70 ER 70 ERP70 ENDOPLASMIC RETICULUM RESIDENT 72 ER 72 ERP 72 ERP72		ENSMUSG00000028945	ENSFM00810002040784	GTPASE RHEBL1 PRECURSOR RAS HOMOLOG ENRICHED IN BRAIN 1 RHEB 1		ENSFM00500000271329	1	ENSFM00780001898466	1
ENSMUSG00000020571	ENSFM00500000270568	DISULFIDE ISOMERASE A6 PRECURSOR EC_5.3.4.1 THIOREDOXIN DOMAIN CONTAINING 7		ENSMUSG00000023439	ENSFM00250000000545	GUANINE NUCLEOTIDE BINDING G I /G S /G T SUBUNIT BETA TRANSDUCIN BETA CHAIN		ENSFM00800002003594	1	ENSFM00250000002904	1
ENSMUSG00000025130	ENSFM00730001521641	DISULFIDE ISOMERASE PRECURSOR PDI EC_5.3.4.1 PROLYL 4 HYDROXYLASE SUBUNIT BETA		ENSMUSG00000027669	ENSFM00250000000545	GUANINE NUCLEOTIDE BINDING G I /G S /G T SUBUNIT BETA TRANSDUCIN BETA CHAIN		ENSFM00500000272479	1	ENSFM00250000004894	1
ENSMUSG00000024614	ENSFM00250000006330	DISULFIDE ISOMERASE TMX3 PRECURSOR EC_5.3.4.1 THIOREDOXIN DOMAIN CONTAINING 10 THIOREDOXIN RELATED TRANSMEMBRANE 3		ENSMUSG00000029713	ENSFM00250000000545	GUANINE NUCLEOTIDE BINDING G I /G S /G T SUBUNIT BETA TRANSDUCIN BETA CHAIN		ENSFM00250000009952	1	ENSFM00500000275503	1
ENSMUSG00000028964	ENSFM00670001235693	DJ 1 PRECURSOR EC_3.4.-.- PARKINSON DISEASE 7 HOMOLOG		ENSMUSG00000024639	ENSFM00730001521471	GUANINE NUCLEOTIDE BINDING G Q SUBUNIT ALPHA GUANINE NUCLEOTIDE BINDING ALPHA Q		ENSFM00250000006209	1	ENSFM00250000005898	1
ENSMUSG00000035960	ENSFM00250000004097	DNA APURINIC OR APYRIMIDINIC SITE LYASE EC_3.1.-.- EC_4.2.99.18 APEX NUCLEASE APEN APURINIC APYRIMIDINIC ENDONUCLEASE 1 AP ENDONUCLEASE 1 REF 1 REDOX FACTOR 1 [CONTAINS DNA APURINIC OR APYRIMIDINIC SITE LYASE MITOCHONDRIAL]		ENSMUSG00000024524	ENSFM00300000079126	GUANINE NUCLEOTIDE BINDING G S SUBUNIT ALPHA ADENYLATE CYCLASE STIMULATING G ALPHA		ENSFM00670001236658	1	ENSFM00250000001372	1
ENSMUSG00000024740	ENSFM00810002040719	DNA DAMAGE BINDING 1 DAMAGE SPECIFIC DNA BINDING 1		ENSMUSG00000027523	ENSFM00300000079126	GUANINE NUCLEOTIDE BINDING G S SUBUNIT ALPHA ADENYLATE CYCLASE STIMULATING G ALPHA		ENSFM00500000274698	1	ENSFM00250000002338	1
ENSMUSG00000021018	ENSFM00500000272402	DNA DIRECTED RNA POLYMERASES I II AND III SUBUNIT RPABC3 RNA POLYMERASES I II AND III SUBUNIT ABC3 DNA DIRECTED RNA POLYMERASE II SUBUNIT H RPB17 RPB8 HOMOLOG		ENSMUSG00000000001	ENSFM00410000138458	GUANINE NUCLEOTIDE BINDING SUBUNIT		ENSFM00600000921602	1	ENSFM00260000050685	1
ENSMUSG00000004069	ENSFM00730001522148	DNAJ HOMOLOG SUBFAMILY A MEMBER 3 MITOCHONDRIAL PRECURSOR DNAJ TID 1 1 TUMOROUS IMAGINAL DISCS TID56 HOMOLOG		ENSMUSG00000031748	ENSFM00410000138458	GUANINE NUCLEOTIDE BINDING SUBUNIT		ENSFM00250000006242	1	ENSFM00800002003440	1
ENSMUSG00000028410	ENSFM00760001714614	DNAJ HOMOLOG SUBFAMILY A MEMBER PRECURSOR		ENSMUSG00000032562	ENSFM00410000138458	GUANINE NUCLEOTIDE BINDING SUBUNIT		ENSFM00750001632469	1	ENSFM00810002040784	1
ENSMUSG00000031701	ENSFM00760001714614	DNAJ HOMOLOG SUBFAMILY A MEMBER PRECURSOR		ENSMUSG00000040009	ENSFM00410000138458	GUANINE NUCLEOTIDE BINDING SUBUNIT		ENSFM00500000271211	1	ENSFM00730001521471	1
ENSMUSG00000032285	ENSFM00760001714614	DNAJ HOMOLOG SUBFAMILY A MEMBER PRECURSOR		ENSMUSG00000057614	ENSFM00410000138458	GUANINE NUCLEOTIDE BINDING SUBUNIT		ENSFM00500000272616	1	ENSFM00730001522052	1
ENSMUSG00000005483	ENSFM00440000236855	DNAJ HOMOLOG SUBFAMILY B MEMBER		ENSMUSG00000000149	ENSFM00730001522052	GUANINE NUCLEOTIDE BINDING SUBUNIT ALPHA G ALPHA G SUBUNIT ALPHA		ENSFM00500000270036	1	ENSFM00770001847629	1
ENSMUSG00000026203	ENSFM00570000851144	DNAJ HOMOLOG SUBFAMILY B MEMBER		ENSMUSG00000032192	ENSFM00770001847629	GUANINE NUCLEOTIDE BINDING SUBUNIT BETA 5 GBETA5 TRANSDUCIN BETA CHAIN 5		ENSFM00600000922041	1	ENSFM00250000000478	1
ENSMUSG00000029131	ENSFM00570000851144	DNAJ HOMOLOG SUBFAMILY B MEMBER		ENSMUSG00000031442	ENSFM00250000000478	GUANINE NUCLEOTIDE EXCHANGE FACTOR DBS DBL'S BIG SISTER MCF2 TRANSFORMING SEQUENCE		ENSFM00500000273378	1	ENSFM00730001521851	1
ENSMUSG00000004460	ENSFM00500000271339	DNAJ HOMOLOG SUBFAMILY B MEMBER 11 PRECURSOR ER ASSOCIATED DNAJ ER ASSOCIATED HSP40 CO CHAPERONE ENDOPLASMIC RETICULUM DNA J DOMAIN CONTAINING 3 ER RESIDENT ERDJ3 ERDJ3 ERJ3P		ENSMUSG00000041624	ENSFM00730001521851	GUANYLATE CYCLASE SOLUBLE SUBUNIT ALPHA 3 GCS ALPHA 3 EC_4.6.1.2 GCS ALPHA 1 SOLUBLE GUANYLATE CYCLASE LARGE SUBUNIT		ENSFM00500000271112	1	ENSFM00730001521369	1
ENSMUSG00000026203	ENSFM00760001751344	DNAJ HOMOLOG SUBFAMILY B MEMBER 2 {ECO: |ENSEMBL: }		ENSMUSG00000028005	ENSFM00730001521369	GUANYLATE CYCLASE SOLUBLE SUBUNIT BETA 1 GCS BETA 1 EC_4.6.1.2 GUANYLATE CYCLASE SOLUBLE SUBUNIT BETA 3 GCS BETA 3 SOLUBLE GUANYLATE CYCLASE SMALL SUBUNIT		ENSFM00750001632381	1	ENSFM00400000131805	1
ENSMUSG00000027006	ENSFM00250000002411	DNAJ HOMOLOG SUBFAMILY C MEMBER 10 PRECURSOR EC_1.8.4.- ENDOPLASMIC RETICULUM DNA J DOMAIN CONTAINING 5 ER RESIDENT ERDJ5 ERDJ5		ENSMUSG00000020444	ENSFM00400000131805	GUANYLATE KINASE EC_2.7.4.8 GMP KINASE		ENSFM00250000003245	1	ENSFM00740001589241	1
ENSMUSG00000039768	ENSFM00250000002491	DNAJ HOMOLOG SUBFAMILY C MEMBER 11		ENSMUSG00000029016	ENSFM00740001589241	H + /CL EXCHANGE TRANSPORTER 7 CHLORIDE CHANNEL 7 ALPHA SUBUNIT CHLORIDE CHANNEL 7 CLC 7		ENSFM00250000006432	1	ENSFM00500000270924	1
ENSMUSG00000032560	ENSFM00250000002783	DNAJ HOMOLOG SUBFAMILY C MEMBER 13 REQUIRED RECEPTOR MEDIATED ENDOCYTOSIS 8 RME 8		ENSMUSG00000004951	ENSFM00500000270924	HEAT SHOCK BETA 1 HSPB1 HEAT SHOCK 27 KDA HSP 27		ENSFM00250000003841	1	ENSFM00250000007963	1
ENSMUSG00000040697	ENSFM00250000004546	DNAJ HOMOLOG SUBFAMILY C MEMBER 16 PRECURSOR		ENSMUSG00000015656	ENSFM00730001521103	HEAT SHOCK KDA HEAT SHOCK 70 KDA		ENSFM00440000237016	1	ENSFM00250000005391	1
ENSMUSG00000022136	ENSFM00730001522230	DNAJ HOMOLOG SUBFAMILY C MEMBER 3 PRECURSOR INTERFERON INDUCED DOUBLE STRANDED RNA ACTIVATED KINASE INHIBITOR KINASE INHIBITOR OF 58 KDA KINASE INHIBITOR P58		ENSMUSG00000059970	ENSFM00730001521103	HEAT SHOCK KDA HEAT SHOCK 70 KDA		ENSFM00730001521585	1	ENSFM00810002040643	1
ENSMUSG00000000826	ENSFM00500000270505	DNAJ HOMOLOG SUBFAMILY C MEMBER 5B CYSTEINE STRING BETA CSP BETA		ENSMUSG00000091971	ENSFM00730001521103	HEAT SHOCK KDA HEAT SHOCK 70 KDA		ENSFM00250000002369	1	ENSFM00250000001382	1
ENSMUSG00000020109	ENSFM00250000001153	DNAJ HOMOLOG SUBFAMILY MEMBER		ENSMUSG00000046240	ENSFM00250000007963	HEPATOCYTE CELL ADHESION MOLECULE PRECURSOR HEPACAM		ENSFM00730001522357	1	ENSFM00260000050504	1
ENSMUSG00000074212	ENSFM00250000001153	DNAJ HOMOLOG SUBFAMILY MEMBER		ENSMUSG00000028759	ENSFM00250000005391	HETEROCHROMATIN 1 BINDING 3		ENSFM00400000131755	1	ENSFM00730001521753	1
ENSMUSG00000078919	ENSFM00250000004763	DOLICHOL PHOSPHATE MANNOSYLTRANSFERASE SUBUNIT 1 EC_2.4.1.83 DOLICHOL PHOSPHATE MANNOSE SYNTHASE SUBUNIT 1 DPM SYNTHASE SUBUNIT 1 DOLICHYL PHOSPHATE BETA D MANNOSYLTRANSFERASE SUBUNIT 1 MANNOSE P DOLICHOL SYNTHASE SUBUNIT 1 MPD SYNTHASE SUBUNIT 1		ENSMUSG00000004980	ENSFM00270000056431	HETEROGENEOUS NUCLEAR RIBONUCLEOPROTEIN		ENSFM00600000921337	1	ENSFM00250000001411	1
ENSMUSG00000028757	ENSFM00250000004027	DOLICHYL DIPHOSPHOOLIGOSACCHARIDE GLYCOSYLTRANSFERASE 48 KDA SUBUNIT PRECURSOR DDOST 48 KDA SUBUNIT OLIGOSACCHARYL TRANSFERASE 48 KDA SUBUNIT EC_2.4.99.18		ENSMUSG00000046434	ENSFM00270000056431	HETEROGENEOUS NUCLEAR RIBONUCLEOPROTEIN		ENSFM00600000921262	1	ENSFM00570000883017	1
ENSMUSG00000030062	ENSFM00250000002976	DOLICHYL DIPHOSPHOOLIGOSACCHARIDE GLYCOSYLTRANSFERASE SUBUNIT 1 PRECURSOR EC_2.4.99.18 DOLICHYL DIPHOSPHOOLIGOSACCHARIDE GLYCOSYLTRANSFERASE 67 KDA SUBUNIT RIBOPHORIN I RPN I RIBOPHORIN 1		ENSMUSG00000059005	ENSFM00270000056431	HETEROGENEOUS NUCLEAR RIBONUCLEOPROTEIN		ENSFM00500000272414	1	ENSFM00400000131822	1
ENSMUSG00000027642	ENSFM00250000002871	DOLICHYL DIPHOSPHOOLIGOSACCHARIDE GLYCOSYLTRANSFERASE SUBUNIT 2 PRECURSOR EC_2.4.99.18 DOLICHYL DIPHOSPHOOLIGOSACCHARIDE GLYCOSYLTRANSFERASE 63 KDA SUBUNIT RIBOPHORIN II RPN II RIBOPHORIN 2		ENSMUSG00000060373	ENSFM00810002040643	HETEROGENEOUS NUCLEAR RIBONUCLEOPROTEIN C HNRNP C		ENSFM00500000271306	1	ENSFM00670001245974	1
ENSMUSG00000022174	ENSFM00670001235800	DOLICHYL DIPHOSPHOOLIGOSACCHARIDE GLYCOSYLTRANSFERASE SUBUNIT DAD1 OLIGOSACCHARYL TRANSFERASE SUBUNIT DAD1 EC_2.4.99.18 DEFENDER AGAINST CELL DEATH 1 DAD 1		ENSMUSG00000000568	ENSFM00500000269788	HETEROGENEOUS NUCLEAR RIBONUCLEOPROTEIN D HNRNP D HNRNP DL		ENSFM00670001235835	1	ENSFM00810002041146	1
ENSMUSG00000032116	ENSFM00250000001541	DOLICHYL DIPHOSPHOOLIGOSACCHARIDE GLYCOSYLTRANSFERASE SUBUNIT OLIGOSACCHARYL TRANSFERASE SUBUNIT STT3 EC_2.4.99.18		ENSMUSG00000020358	ENSFM00500000269788	HETEROGENEOUS NUCLEAR RIBONUCLEOPROTEIN D HNRNP D HNRNP DL		ENSFM00600000921240	1	ENSFM00520000548728	1
ENSMUSG00000032437	ENSFM00250000001541	DOLICHYL DIPHOSPHOOLIGOSACCHARIDE GLYCOSYLTRANSFERASE SUBUNIT OLIGOSACCHARYL TRANSFERASE SUBUNIT STT3 EC_2.4.99.18		ENSMUSG00000021546	ENSFM00250000001382	HETEROGENEOUS NUCLEAR RIBONUCLEOPROTEIN K HNRNP K		ENSFM00250000002832	1	ENSFM00670001235733	1
ENSMUSG00000045589	ENSFM00250000008517	DOMON DOMAIN CONTAINING FRRS1L FERRIC CHELATE REDUCTASE 1		ENSMUSG00000015165	ENSFM00260000050504	HETEROGENEOUS NUCLEAR RIBONUCLEOPROTEIN L		ENSFM00250000000612	1	ENSFM00250000007111	1
ENSMUSG00000035640	ENSFM00250000006978	DOS		ENSMUSG00000032423	ENSFM00730001521753	HETEROGENEOUS NUCLEAR RIBONUCLEOPROTEIN Q HNRNP Q GLYCINE AND TYROSINE RICH RNA BINDING GRY RBP NS1 ASSOCIATED 1 SYNAPTOTAGMIN BINDING CYTOPLASMIC RNA INTERACTING		ENSFM00250000004452	1	ENSFM00670001235241	1
ENSMUSG00000029608	ENSFM00260000050490	DOUBLE C2 DOMAIN CONTAINING DOC2		ENSMUSG00000100725	ENSFM00250000001411	HETEROGENEOUS NUCLEAR RIBONUCLEOPROTEIN U SCAFFOLD ATTACHMENT FACTOR SAF		ENSFM00250000000982	1	ENSFM00500000269608	1
ENSMUSG00000037259	ENSFM00250000004649	DOUBLE ZINC RIBBON AND ANKYRIN REPEAT CONTAINING 1		ENSMUSG00000037012	ENSFM00570000883017	HEXOKINASE 1 {ECO: |ENSEMBL: } FRAGMENT		ENSFM00380000124753	1	ENSFM00250000000259	1
ENSMUSG00000022956	ENSFM00250000006301	DOWNSTREAM NEIGHBOR OF SON		ENSMUSG00000000628	ENSFM00250000000532	HEXOKINASE EC_2.7.1.1 HEXOKINASE TYPE HK		ENSFM00730001521465	1	ENSFM00500000269649	1
ENSMUSG00000041035	ENSFM00250000005262	DPCD		ENSMUSG00000037012	ENSFM00250000000532	HEXOKINASE EC_2.7.1.1 HEXOKINASE TYPE HK		ENSFM00250000002167	1	ENSFM00250000005286	1
ENSMUSG00000021791	ENSFM00670001244624	DPY30 DOMAIN CONTAINING 2 {ECO: |EMBL: 1}		ENSMUSG00000021684	ENSFM00280000058709	HIGH AFFINITY CAMP SPECIFIC AND IBMX INSENSITIVE 3' 5' CYCLIC PHOSPHODIESTERASE 8B EC_3.1.4.53 CELL PROLIFERATION INDUCING GENE 22		ENSFM00500000270045	1	ENSFM00500000270642	1
ENSMUSG00000020476	ENSFM00480000262787	DREBRIN		ENSMUSG00000025584	ENSFM00280000058709	HIGH AFFINITY CAMP SPECIFIC AND IBMX INSENSITIVE 3' 5' CYCLIC PHOSPHODIESTERASE 8B EC_3.1.4.53 CELL PROLIFERATION INDUCING GENE 22		ENSFM00500000269830	1	ENSFM00250000001958	1
ENSMUSG00000034675	ENSFM00480000262790	DREBRIN DEVELOPMENTALLY REGULATED BRAIN		ENSMUSG00000041119	ENSFM00400000131822	HIGH AFFINITY CGMP SPECIFIC 3' 5' CYCLIC PHOSPHODIESTERASE 9A EC_3.1.4.35		ENSFM00500000270126	1	ENSFM00250000001451	1
ENSMUSG00000004936	ENSFM00780001898380	DUAL SPECIFICITY MITOGEN ACTIVATED KINASE KINASE 1 MAP KINASE KINASE 1 MAPKK 1 EC_2.7.12.2 ERK ACTIVATOR KINASE 1 MAPK/ERK KINASE 1		ENSMUSG00000058715	ENSFM00670001245974	HIGH AFFINITY IMMUNOGLOBULIN EPSILON RECEPTOR SUBUNIT GAMMA PRECURSOR FC RECEPTOR GAMMA CHAIN FCRGAMMA FC EPSILON RI GAMMA IGE FC RECEPTOR SUBUNIT GAMMA FCERI GAMMA		ENSFM00570000851341	1	ENSFM00500000273792	1
ENSMUSG00000033352	ENSFM00790001963039	DUAL SPECIFICITY MITOGEN ACTIVATED KINASE KINASE 4 MAP KINASE KINASE 4 MAPKK 4 EC_2.7.12.2 JNK ACTIVATING KINASE 1 MAPK/ERK KINASE 4 MEK 4 SAPK/ERK KINASE 1 SEK1		ENSMUSG00000078249	ENSFM00810002041146	HIGH MOBILITY GROUP HMG I/HMG Y HMG I Y HIGH MOBILITY GROUP AT HOOK 1 HIGH MOBILITY GROUP A1		ENSFM00760001715141	1	ENSFM00500000270535	1
ENSMUSG00000003518	ENSFM00500000272272	DUAL SPECIFICITY PHOSPHATASE 3 EC_3.1.3.16 EC_3.1.3.- 48 VACCINIA H1 RELATED PHOSPHATASE VHR		ENSMUSG00000020267	ENSFM00520000548728	HISTIDINE TRIAD NUCLEOTIDE BINDING 1 {ECO: |ENSEMBL: }		ENSFM00250000003929	1	ENSFM00740001589433	1
ENSMUSG00000042662	ENSFM00670001235708	DUAL SPECIFICITY PHOSPHATASE EC_3.1.3.16 EC_3.1.3.- 48		ENSMUSG00000020267	ENSFM00670001235733	HISTIDINE TRIAD NUCLEOTIDE BINDING 1 EC 3 ADENOSINE 5' MONOPHOSPHORAMIDASE KINASE C INHIBITOR 1 KINASE C INTERACTING 1 PKCI 1		ENSFM00550000743177	1	ENSFM00740001589513	1
ENSMUSG00000042662	ENSFM00670001254208	DUSP15 {ECO: |EMBL: 1} FRAGMENT		ENSMUSG00000034245	ENSFM00250000007111	HISTONE DEACETYLASE 11 HD11 EC_3.5.1.98		ENSFM00250000006225	1	ENSFM00250000006695	1
ENSMUSG00000031865	ENSFM00760001714751	DYNACTIN SUBUNIT 1.150 KDA DYNEIN ASSOCIATED POLYPEPTIDE DAP 150 DP 150 GLUED		ENSMUSG00000060081	ENSFM00670001235241	HISTONE H2A		ENSFM00250000002339	1	ENSFM00740001589327	1
ENSMUSG00000025410	ENSFM00250000005336	DYNACTIN SUBUNIT 2		ENSMUSG00000069308	ENSFM00500000269608	HISTONE H2B		ENSFM00520000517879	1	ENSFM00760001714748	1
ENSMUSG00000028447	ENSFM00250000007388	DYNACTIN SUBUNIT 3		ENSMUSG00000060743	ENSFM00250000000259	HISTONE H3		ENSFM00260000051403	1	ENSFM00770001847576	1
ENSMUSG00000024603	ENSFM00250000004748	DYNACTIN SUBUNIT 4 DYNACTIN SUBUNIT P62		ENSMUSG00000069266	ENSFM00500000269649	HISTONE H4		ENSFM00500000273888	1	ENSFM00250000002075	1
ENSMUSG00000030868	ENSFM00250000005726	DYNACTIN SUBUNIT 5 DYNACTIN SUBUNIT P25		ENSMUSG00000003573	ENSFM00250000001140	HOMER HOMOLOG HOMER VASP/ENA RELATED GENE UP REGULATED DURING SEIZURE AND LTP VESL		ENSFM00250000001393	1	ENSFM00250000003276	1
ENSMUSG00000038084	ENSFM00250000001929	DYNAMIN 120 KDA PROTEIN MITOCHONDRIAL PRECURSOR EC_3.6.5.5 OPTIC ATROPHY 1 [CONTAINS DYNAMIN 120 KDA PROTEIN FORM S1]		ENSMUSG00000007617	ENSFM00250000001140	HOMER HOMOLOG HOMER VASP/ENA RELATED GENE UP REGULATED DURING SEIZURE AND LTP VESL		ENSFM00500000270815	1	ENSFM00250000001260	1
ENSMUSG00000022789	ENSFM00780001898359	DYNAMIN 1 EC_3.6.5.5 DYNAMIN FAMILY MEMBER PROLINE RICH CARBOXYL TERMINAL DOMAIN LESS DYMPLE DYNAMIN RELATED 1		ENSMUSG00000025813	ENSFM00250000001140	HOMER HOMOLOG HOMER VASP/ENA RELATED GENE UP REGULATED DURING SEIZURE AND LTP VESL		ENSFM00670001235591	1	ENSFM00250000000536	1
ENSMUSG00000026825	ENSFM00520000517792	DYNAMIN EC_3.6.5.5		ENSMUSG00000021807	ENSFM00250000005286	HOMOLOG		ENSFM00260000051131	1	ENSFM00250000001767	1
ENSMUSG00000033335	ENSFM00520000517792	DYNAMIN EC_3.6.5.5		ENSMUSG00000091780	ENSFM00500000270642	HOMOLOG MITOCHONDRIAL PRECURSOR		ENSFM00400000131954	1	ENSFM00500000270404	1
ENSMUSG00000040265	ENSFM00520000517792	DYNAMIN EC_3.6.5.5		ENSMUSG00000037234	ENSFM00250000001958	HOOK		ENSFM00600000921459	1	ENSFM00250000006177	1
ENSMUSG00000033987	ENSFM00730001521362	DYNEIN HEAVY CHAIN AXONEMAL AXONEMAL BETA DYNEIN HEAVY CHAIN CILIARY DYNEIN HEAVY CHAIN		ENSMUSG00000031386	ENSFM00250000001451	HOST CELL FACTOR 1 HCF HCF 1 C1 FACTOR [CONTAINS HCF N TERMINAL CHAIN 1; HCF N TERMINAL CHAIN 2; HCF N TERMINAL CHAIN 3; HCF N TERMINAL CHAIN 4; HCF N TERMINAL CHAIN 5; HCF N TERMINAL CHAIN 6; HCF C TERMINAL CHAIN 1; HCF C TERMINAL CHAIN 2; HCF C TERMINAL		ENSFM00810002040917	1	ENSFM00250000003528	1
ENSMUSG00000018707	ENSFM00730001521523	DYNEIN HEAVY CHAIN CYTOPLASMIC DYNEIN HEAVY CHAIN CYTOSOLIC		ENSMUSG00000006930	ENSFM00500000273792	HUNTINGTIN ASSOCIATED 1 HAP 1		ENSFM00740001589427	1	ENSFM00250000000789	1
ENSMUSG00000009013	ENSFM00670001235517	DYNEIN LIGHT CHAIN CYTOPLASMIC 8 KDA DYNEIN LIGHT CHAIN DYNEIN LIGHT CHAIN LC8 TYPE		ENSMUSG00000000915	ENSFM00250000001308	HUNTINGTIN INTERACTING 1 HIP 1 HUNTINGTIN INTERACTING I HIP I		ENSFM00250000003194	1	ENSFM00730001521253	1
ENSMUSG00000020483	ENSFM00670001235517	DYNEIN LIGHT CHAIN CYTOPLASMIC 8 KDA DYNEIN LIGHT CHAIN DYNEIN LIGHT CHAIN LC8 TYPE		ENSMUSG00000039959	ENSFM00250000001308	HUNTINGTIN INTERACTING 1 HIP 1 HUNTINGTIN INTERACTING I HIP I		ENSFM00500000273700	1	ENSFM00500000272843	1
ENSMUSG00000047459	ENSFM00740001589456	DYNEIN LIGHT CHAIN ROADBLOCK TYPE DYNEIN LIGHT CHAIN CYTOPLASMIC		ENSMUSG00000004894	ENSFM00730001521886	HYALURONAN AND PROTEOGLYCAN LINK 1 PRECURSOR CARTILAGE LINKING 1 CARTILAGE LINK PROTEOGLYCAN LINK		ENSFM00680001306906	1	ENSFM00730001521676	1
ENSMUSG00000028830	ENSFM00250000002086	DYSLEXIA ASSOCIATED		ENSMUSG00000007594	ENSFM00730001521886	HYALURONAN AND PROTEOGLYCAN LINK 1 PRECURSOR CARTILAGE LINKING 1 CARTILAGE LINK PROTEOGLYCAN LINK		ENSFM00260000050647	1	ENSFM00730001522325	1
ENSMUSG00000024302	ENSFM00250000000811	DYSTROBREVIN BETA DTN B BETA DYSTROBREVIN		ENSMUSG00000021613	ENSFM00730001521886	HYALURONAN AND PROTEOGLYCAN LINK 1 PRECURSOR CARTILAGE LINKING 1 CARTILAGE LINK PROTEOGLYCAN LINK		ENSFM00250000004388	1	ENSFM00770001847549	1
ENSMUSG00000039952	ENSFM00250000004650	DYSTROGLYCAN PRECURSOR DYSTROPHIN ASSOCIATED GLYCOPROTEIN 1 [CONTAINS ALPHA DYSTROGLYCAN ALPHA DG ; BETA DYSTROGLYCAN BETA DG ]		ENSMUSG00000028995	ENSFM00250000003532	HYCCIN DOWN REGULATED BY CTNNB1 A FAM126A		ENSFM00260000050742	1	ENSFM00500000270033	1
ENSMUSG00000030410	ENSFM00250000001646	DYSTROPHIA MYOTONICA WD REPEAT CONTAINING DYSTROPHIA MYOTONICA CONTAINING WD REPEAT MOTIF PROTEIN DMR N9		ENSMUSG00000038174	ENSFM00250000003532	HYCCIN DOWN REGULATED BY CTNNB1 A FAM126A		ENSFM00810002040812	1	ENSFM00250000004551	1
ENSMUSG00000037957	ENSFM00250000001646	DYSTROPHIA MYOTONICA WD REPEAT CONTAINING DYSTROPHIA MYOTONICA CONTAINING WD REPEAT MOTIF PROTEIN DMR N9		ENSMUSG00000028383	ENSFM00500000270535	HYDROXYSTEROID DEHYDROGENASE 2 EC 1		ENSFM00800002003465	1	ENSFM00250000006994	1
ENSMUSG00000019820	ENSFM00250000000455	DYSTROPHIN		ENSMUSG00000076617	ENSFM00740001589433	IG CHAIN C REGION		ENSFM00500000270533	1	ENSFM00250000003083	1
ENSMUSG00000045103	ENSFM00250000000455	DYSTROPHIN		ENSMUSG00000040612	ENSFM00740001589513	IMMUNOGLOBULIN DOMAIN CONTAINING RECEPTOR 2 PRECURSOR		ENSFM00250000007426	1	ENSFM00500000272551	1
ENSMUSG00000020802	ENSFM00250000002926	E2/E3 HYBRID UBIQUITIN LIGASE UBE2O EC_6.3.2.- EC_6.3.2.19 UBIQUITIN CARRIER O UBIQUITIN CONJUGATING ENZYME E2 O UBIQUITIN CONJUGATING ENZYME E2 OF 230 KDA UBIQUITIN CONJUGATING ENZYME E2 230K UBIQUITIN LIGASE O		ENSMUSG00000040972	ENSFM00250000006695	IMMUNOGLOBULIN SUPERFAMILY MEMBER 21 PRECURSOR IGSF21		ENSFM00730001522120	1	ENSFM00790001963123	1
ENSMUSG00000031751	ENSFM00250000003925	E3 UBIQUITIN LIGASE AMFR EC_6.3.2.- AUTOCRINE MOTILITY FACTOR RECEPTOR AMF RECEPTOR		ENSMUSG00000038034	ENSFM00740001589327	IMMUNOGLOBULIN SUPERFAMILY MEMBER PRECURSOR GLU TRP ILE EWI MOTIF CONTAINING EWI ANTIGEN		ENSFM00250000008534	1	ENSFM00250000003884	1
ENSMUSG00000036309	ENSFM00670001235396	E3 UBIQUITIN LIGASE COMPLEX SCF SUBUNIT SCONC SULFUR CONTROLLER C SULFUR METABOLITE REPRESSION CONTROL C		ENSMUSG00000066232	ENSFM00760001714748	IMPORTIN 7 IMP7 RAN BINDING 7 RANBP7		ENSFM00250000002464	1	ENSFM00250000000206	1
ENSMUSG00000024589	ENSFM00730001521822	E3 UBIQUITIN LIGASE EC_6.3.2.-		ENSMUSG00000038910	ENSFM00770001847576	INACTIVE PHOSPHOLIPASE C 2 PLC L 2 PLC L2 PHOSPHOLIPASE C L2 PHOSPHOLIPASE C EPSILON 2 PLC EPSILON 2		ENSFM00250000006497	1	ENSFM00400000131768	1
ENSMUSG00000032216	ENSFM00730001521822	E3 UBIQUITIN LIGASE EC_6.3.2.-		ENSMUSG00000039701	ENSFM00250000002075	INACTIVE UBIQUITIN CARBOXYL TERMINAL HYDROLASE INACTIVE UBIQUITIN SPECIFIC PEPTIDASE		ENSFM00260000052939	1	ENSFM00250000000717	1
ENSMUSG00000021301	ENSFM00730001522025	E3 UBIQUITIN LIGASE EC_6.3.2.- HECT C2 AND WW DOMAIN CONTAINING NEDD4 E3 UBIQUITIN LIGASE		ENSMUSG00000020115	ENSFM00250000003276	INHIBITOR OF NUCLEAR FACTOR KAPPA B KINASE SUBUNIT EPSILON I KAPPA B KINASE EPSILON IKK E IKK EPSILON IKBKE EC_2.7.11.10 INDUCIBLE I KAPPA B KINASE IKK I		ENSFM00250000005354	1	ENSFM00250000001466	1
ENSMUSG00000042807	ENSFM00730001522025	E3 UBIQUITIN LIGASE EC_6.3.2.- HECT C2 AND WW DOMAIN CONTAINING NEDD4 E3 UBIQUITIN LIGASE		ENSMUSG00000030102	ENSFM00250000000547	INOSITOL 1 4 5 TRISPHOSPHATE RECEPTOR TYPE IP3 RECEPTOR IP3R INS TYPE INOSITOL 1 4 5 TRISPHOSPHATE RECEPTOR TYPE INSP3 RECEPTOR		ENSFM00500000272544	1	ENSFM00250000002379	1
ENSMUSG00000025261	ENSFM00760001714810	E3 UBIQUITIN LIGASE HUWE1 EC_6.3.2.- HECT UBA AND WWE DOMAIN CONTAINING 1 UPSTREAM REGULATORY ELEMENT BINDING 1 URE B1 URE BINDING 1		ENSMUSG00000030287	ENSFM00250000000547	INOSITOL 1 4 5 TRISPHOSPHATE RECEPTOR TYPE IP3 RECEPTOR IP3R INS TYPE INOSITOL 1 4 5 TRISPHOSPHATE RECEPTOR TYPE INSP3 RECEPTOR		ENSFM00250000004158	1	ENSFM00800002003386	1
ENSMUSG00000023307	ENSFM00250000003363	E3 UBIQUITIN LIGASE MARCH5 EC_6.3.2.- MEMBRANE ASSOCIATED RING FINGER 5 MEMBRANE ASSOCIATED RING CH V MARCH V		ENSMUSG00000027296	ENSFM00250000001260	INOSITOL TRISPHOSPHATE 3 KINASE EC_2.7.1.127 INOSITOL 1 4 5 TRISPHOSPHATE 3 KINASE IP3 3 KINASE IP3K INSP 3 KINASE		ENSFM00250000006098	1	ENSFM00250000000916	1
ENSMUSG00000033004	ENSFM00250000001622	E3 UBIQUITIN LIGASE MYCBP2 EC_6.3.2.- MYC BINDING 2 PAM/HIGHWIRE/RPM 1 PROTEIN ASSOCIATED WITH MYC		ENSMUSG00000022108	ENSFM00600000921249	INTEGRAL MEMBRANE 2B IMMATURE BRI2 IMBRI2 TRANSMEMBRANE BRI BRI [CONTAINS BRI2 MEMBRANE FORM MATURE BRI2 MBRI2 ; BRI2 INTRACELLULAR DOMAIN BRI2 ICD ; BRI2C SOLUBLE FORM; BRI23 PEPTIDE BRI2 23 ABRI23 C TERMINAL PEPTIDE P23 PEPTIDE ]		ENSFM00500000273461	1	ENSFM00730001521759	1
ENSMUSG00000032127	ENSFM00250000005369	E3 UBIQUITIN LIGASE PEP5 {ECO: } EC_6.3.2.- {ECO: } CARBOXYPEPTIDASE Y DEFICIENT 5 {ECO: } HISTONE E3 LIGASE PEP5 {ECO: } VACUOLAR SORTING ASSOCIATED 11 {ECO: }		ENSMUSG00000026223	ENSFM00600000921249	INTEGRAL MEMBRANE 2B IMMATURE BRI2 IMBRI2 TRANSMEMBRANE BRI BRI [CONTAINS BRI2 MEMBRANE FORM MATURE BRI2 MBRI2 ; BRI2 INTRACELLULAR DOMAIN BRI2 ICD ; BRI2C SOLUBLE FORM; BRI23 PEPTIDE BRI2 23 ABRI23 C TERMINAL PEPTIDE P23 PEPTIDE ]		ENSFM00600000921422	1	ENSFM00250000003018	1
ENSMUSG00000035890	ENSFM00620000999434	E3 UBIQUITIN LIGASE RNF126 {ECO: } EC_6.3.2.- {ECO: RING FINGER 126 {ECO: }		ENSMUSG00000006522	ENSFM00250000000536	INTER ALPHA TRYPSIN INHIBITOR HEAVY CHAIN PRECURSOR ITI HEAVY CHAIN ITI INTER ALPHA INHIBITOR HEAVY CHAIN		ENSFM00600000921577	1	ENSFM00250000003734	1
ENSMUSG00000013878	ENSFM00250000003576	E3 UBIQUITIN LIGASE RNF170 EC_6.3.2.- RING FINGER 170		ENSMUSG00000046879	ENSFM00250000001767	INTERFERON INDUCIBLE GTPASE 5 EC_3.6.5.- IMMUNITY RELATED GTPASE CINEMA 1		ENSFM00250000002562	1	ENSFM00250000003005	1
ENSMUSG00000021712	ENSFM00730001522472	E3 UBIQUITIN LIGASE TRIM23 EC_6.3.2.- ADP RIBOSYLATION FACTOR DOMAIN CONTAINING 1 GTP BINDING ARD 1 TRIPARTITE MOTIF CONTAINING 23		ENSMUSG00000052372	ENSFM00500000270404	INTERLEUKIN 1 RECEPTOR ACCESSORY 1 PRECURSOR IL 1 RAPL 1 IL 1RAPL 1 IL1RAPL 1 X LINKED INTERLEUKIN 1 RECEPTOR ACCESSORY 1		ENSFM00250000007033	1	ENSFM00250000001222	1
ENSMUSG00000051675	ENSFM00250000008223	E3 UBIQUITIN LIGASE TRIM32 EC_6.3.2.- TRIPARTITE MOTIF CONTAINING 32		ENSMUSG00000020279	ENSFM00250000006177	INTERLEUKIN 9 RECEPTOR PRECURSOR IL 9 RECEPTOR IL 9R CD129 ANTIGEN		ENSFM00250000008194	1	ENSFM00600000921391	1
ENSMUSG00000021071	ENSFM00300000079125	E3 UBIQUITIN LIGASE TRIM9 EC_6.3.2.- TRIPARTITE MOTIF CONTAINING 9		ENSMUSG00000001016	ENSFM00250000003528	INTERLEUKIN ENHANCER BINDING FACTOR 2		ENSFM00250000006343	1	ENSFM00500000270086	1
ENSMUSG00000066036	ENSFM00250000001486	E3 UBIQUITIN LIGASE UBR4 EC_6.3.2.- N RECOGNIN 4 ZINC FINGER UBR1 TYPE 1		ENSMUSG00000020640	ENSFM00250000000789	INTERSECTIN		ENSFM00250000008895	1	ENSFM00250000004185	1
ENSMUSG00000040359	ENSFM00250000003769	E3 UFM1 LIGASE 1 EC_6.3.2.-		ENSMUSG00000044216	ENSFM00730001521253	INWARD RECTIFIER POTASSIUM CHANNEL INWARD RECTIFIER K + CHANNEL KIR2 IRK POTASSIUM CHANNEL INWARDLY RECTIFYING SUBFAMILY J MEMBER		ENSFM00250000007011	1	ENSFM00250000006470	1
ENSMUSG00000036499	ENSFM00430000230229	EARLY ENDOSOME ANTIGEN 1		ENSMUSG00000034312	ENSFM00250000001463	IQ MOTIF AND SEC7 DOMAIN CONTAINING		ENSFM00680001303632	1	ENSFM00800002003638	1
ENSMUSG00000022263	ENSFM00740001589124	EC_2.7.11.1		ENSMUSG00000040797	ENSFM00250000001463	IQ MOTIF AND SEC7 DOMAIN CONTAINING		ENSFM00260000051148	1	ENSFM00800002003728	1
ENSMUSG00000058070	ENSFM00520000517805	ECHINODERM MICROTUBULE ASSOCIATED EMAP		ENSMUSG00000041115	ENSFM00250000001463	IQ MOTIF AND SEC7 DOMAIN CONTAINING		ENSFM00250000004016	1	ENSFM00250000001884	1
ENSMUSG00000011832	ENSFM00500000270092	ECOTROPIC VIRAL INTEGRATION SITE 5		ENSMUSG00000078139	ENSFM00500000272843	IRON SULFUR CLUSTER ASSEMBLY 1 HOMOLOG MITOCHONDRIAL PRECURSOR HESB DOMAIN CONTAINING 2 IRON SULFUR ASSEMBLY ISCA		ENSFM00740001589381	1	ENSFM00670001235765	1
ENSMUSG00000033068	ENSFM00250000002349	ECTONUCLEOSIDE TRIPHOSPHATE DIPHOSPHOHYDROLASE 5 PRECURSOR NTPDASE 5 EC_3.6.1.6 GUANOSINE DIPHOSPHATASE ENTPD5 GDPASE ENTPD5 EC_3.6.1.- 42 URIDINE DIPHOSPHATASE ENTPD5 UDPASE ENTPD5		ENSMUSG00000031333	ENSFM00730001521676	IRON SULFUR CLUSTERS TRANSPORTER ATM1 MITOCHONDRIAL PRECURSOR		ENSFM00670001235939	1	ENSFM00260000050454	1
ENSMUSG00000015085	ENSFM00250000001339	ECTONUCLEOSIDE TRIPHOSPHATE DIPHOSPHOHYDROLASE NTPDASE EC_3.6.1.5 ECTO ATP DIPHOSPHOHYDROLASE ECTO ATPDASE ECTO ATPASE ECTO APYRASE		ENSMUSG00000031969	ENSFM00730001522325	ISOBUTYRYL COA DEHYDROGENASE MITOCHONDRIAL PRECURSOR EC_1.3.99.- ACYL COA DEHYDROGENASE FAMILY MEMBER 8 ACAD 8		ENSFM00500000270149	1	ENSFM00440000236958	1
ENSMUSG00000041608	ENSFM00250000001339	ECTONUCLEOSIDE TRIPHOSPHATE DIPHOSPHOHYDROLASE NTPDASE EC_3.6.1.5 ECTO ATP DIPHOSPHOHYDROLASE ECTO ATPDASE ECTO ATPASE ECTO APYRASE		ENSMUSG00000002010	ENSFM00770001847549	ISOCITRATE DEHYDROGENASE [NAD] GAMMA MITOCHONDRIAL PRECURSOR EC_1.1.1.41 ISOCITRIC DEHYDROGENASE SUBUNIT GAMMA NAD + SPECIFIC ICDH SUBUNIT GAMMA		ENSFM00250000005660	1	ENSFM00350000105477	1
ENSMUSG00000048120	ENSFM00250000001339	ECTONUCLEOSIDE TRIPHOSPHATE DIPHOSPHOHYDROLASE NTPDASE EC_3.6.1.5 ECTO ATP DIPHOSPHOHYDROLASE ECTO ATPDASE ECTO ATPASE ECTO APYRASE		ENSMUSG00000037851	ENSFM00500000270033	ISOLEUCINE TRNA LIGASE CYTOPLASMIC EC_6.1.1.5 ISOLEUCYL TRNA SYNTHETASE ILERS		ENSFM00250000004184	1	ENSFM00250000006592	1
ENSMUSG00000038173	ENSFM00730001522540	ECTONUCLEOTIDE PYROPHOSPHATASE/PHOSPHODIESTERASE FAMILY MEMBER 6 PRECURSOR E NPP 6 NPP 6 EC_3.1.4.- EC_3.1.4.38 CHOLINE SPECIFIC GLYCEROPHOSPHODIESTER PHOSPHODIESTERASE GLYCEROPHOSPHOCHOLINE CHOLINEPHOSPHODIESTERASE GPC CPDE		ENSMUSG00000031729	ENSFM00250000004551	IST1 HOMOLOG		ENSFM00250000004729	1	ENSFM00250000009938	1
ENSMUSG00000040659	ENSFM00250000003493	EF HAND DOMAIN CONTAINING SWIPROSIN		ENSMUSG00000024187	ENSFM00250000006994	ITFG3		ENSFM00250000006013	1	ENSFM00250000005430	1
ENSMUSG00000015002	ENSFM00250000001283	EFR3 HOMOLOG		ENSMUSG00000024502	ENSFM00250000001480	JANUS KINASE AND MICROTUBULE INTERACTING 1 MULTIPLE ALPHA HELICES AND RNA LINKER 1 MARLIN 1		ENSFM00250000005111	1	ENSFM00260000050662	1
ENSMUSG00000020658	ENSFM00250000001283	EFR3 HOMOLOG		ENSMUSG00000056856	ENSFM00250000001480	JANUS KINASE AND MICROTUBULE INTERACTING 1 MULTIPLE ALPHA HELICES AND RNA LINKER 1 MARLIN 1		ENSFM00250000007478	1	ENSFM00500000270686	1
ENSMUSG00000042302	ENSFM00740001589265	EH DOMAIN BINDING 1		ENSMUSG00000063646	ENSFM00250000001480	JANUS KINASE AND MICROTUBULE INTERACTING 1 MULTIPLE ALPHA HELICES AND RNA LINKER 1 MARLIN 1		ENSFM00250000003382	1	ENSFM00250000002483	1
ENSMUSG00000024065	ENSFM00250000000766	EH DOMAIN CONTAINING		ENSMUSG00000019986	ENSFM00250000003083	JOUBERIN ABELSON HELPER INTEGRATION SITE 1 AHI 1		ENSFM00250000006097	1	ENSFM00800002003954	1
ENSMUSG00000024772	ENSFM00250000000766	EH DOMAIN CONTAINING		ENSMUSG00000031990	ENSFM00500000272551	JUNCTIONAL ADHESION MOLECULE C PRECURSOR JAM C JUNCTIONAL ADHESION MOLECULE 3 JAM 3		ENSFM00800002003632	1	ENSFM00250000005652	1
ENSMUSG00000027293	ENSFM00250000000766	EH DOMAIN CONTAINING		ENSMUSG00000033960	ENSFM00790001963123	JUNCTIONAL ASSOCIATED WITH CORONARY ARTERY DISEASE JCAD		ENSFM00730001521728	1	ENSFM00250000005008	1
ENSMUSG00000008489	ENSFM00250000000588	ELAV		ENSMUSG00000022208	ENSFM00250000001356	JUNCTOPHILIN JP JUNCTOPHILIN		ENSFM00600000921238	1	ENSFM00500000269895	1
ENSMUSG00000028546	ENSFM00250000000588	ELAV		ENSMUSG00000025318	ENSFM00250000001356	JUNCTOPHILIN JP JUNCTOPHILIN		ENSFM00250000000584	1	ENSFM00250000003304	1
ENSMUSG00000040028	ENSFM00250000000588	ELAV		ENSMUSG00000042686	ENSFM00250000001356	JUNCTOPHILIN JP JUNCTOPHILIN		ENSFM00500000274574	1	ENSFM00500000271499	1
ENSMUSG00000060961	ENSFM00800002006266	ELECTROGENIC SODIUM BICARBONATE COTRANSPORTER 1 {ECO: |EMBL: 1}		ENSMUSG00000040606	ENSFM00250000003884	KAZRIN		ENSFM00500000271078	1	ENSFM00500000273568	1
ENSMUSG00000060961	ENSFM00730001521721	ELECTROGENIC SODIUM BICARBONATE COTRANSPORTER 1 SODIUM BICARBONATE COTRANSPORTER NA + /HCO3 COTRANSPORTER SOLUTE CARRIER FAMILY 4 MEMBER 4		ENSMUSG00000075402	ENSFM00250000000206	KERATIN TYPE II CYTOSKELETAL CYTOKERATIN CK KERATIN TYPE II KERATIN		ENSFM00700001395304	1	ENSFM00250000003075	1
ENSMUSG00000032314	ENSFM00250000004026	ELECTRON TRANSFER FLAVOPROTEIN SUBUNIT ALPHA MITOCHONDRIAL PRECURSOR ALPHA ETF		ENSMUSG00000028790	ENSFM00400000131768	KH DOMAIN CONTAINING RNA BINDING SIGNAL TRANSDUCTION ASSOCIATED SAM68 MAMMALIAN SLM		ENSFM00800002003408	1	ENSFM00500000270116	1
ENSMUSG00000004610	ENSFM00250000004626	ELECTRON TRANSFER FLAVOPROTEIN SUBUNIT BETA BETA ETF		ENSMUSG00000032036	ENSFM00250000000717	KIN OF IRRE PRECURSOR KIN OF IRREGULAR CHIASM NEPHRIN		ENSFM00800002003437	1	ENSFM00260000050433	1
ENSMUSG00000027809	ENSFM00250000005227	ELECTRON TRANSFER FLAVOPROTEIN UBIQUINONE OXIDOREDUCTASE MITOCHONDRIAL PRECURSOR ETF QO ETF UBIQUINONE OXIDOREDUCTASE EC_1.5.5.1 ELECTRON TRANSFERRING FLAVOPROTEIN DEHYDROGENASE ETF DEHYDROGENASE		ENSMUSG00000027257	ENSFM00250000001466	KINASE C AND CASEIN KINASE SUBSTRATE IN NEURONS		ENSFM00250000002588	1	ENSFM00250000003682	1
ENSMUSG00000030172	ENSFM00250000000753	ELKS/RAB6 INTERACTING/CAST FAMILY MEMBER 1 ERC 1 RAB6 INTERACTING 2		ENSMUSG00000050965	ENSFM00520000517802	KINASE C TYPE PKC EC_2.7.11.13		ENSFM00730001521889	1	ENSFM00250000004714	1
ENSMUSG00000040640	ENSFM00250000000753	ELKS/RAB6 INTERACTING/CAST FAMILY MEMBER 1 ERC 1 RAB6 INTERACTING 2		ENSMUSG00000052889	ENSFM00520000517802	KINASE C TYPE PKC EC_2.7.11.13		ENSFM00510000502743	1	ENSFM00810002040664	1
ENSMUSG00000041986	ENSFM00250000003015	ELMO DOMAIN CONTAINING		ENSMUSG00000078816	ENSFM00520000517802	KINASE C TYPE PKC EC_2.7.11.13		ENSFM00550000764342	1	ENSFM00730001521929	1
ENSMUSG00000016349	ENSFM00800002003364	ELONGATION FACTOR 1 ALPHA EF 1 ALPHA EUKARYOTIC ELONGATION FACTOR 1 A EEF1A		ENSMUSG00000007411	ENSFM00730001521220	KINASE EC_2.7.11.1		ENSFM00730001521665	1	ENSFM00250000006765	1
ENSMUSG00000037742	ENSFM00800002003364	ELONGATION FACTOR 1 ALPHA EF 1 ALPHA EUKARYOTIC ELONGATION FACTOR 1 A EEF1A		ENSMUSG00000024969	ENSFM00730001521220	KINASE EC_2.7.11.1		ENSFM00730001522203	1	ENSFM00250000009121	1
ENSMUSG00000025967	ENSFM00730001521581	ELONGATION FACTOR 1 BETA EF 1 BETA		ENSMUSG00000026620	ENSFM00730001521220	KINASE EC_2.7.11.1		ENSFM00250000001833	1	ENSFM00500000273526	1
ENSMUSG00000055762	ENSFM00730001521722	ELONGATION FACTOR 1 DELTA EF 1 DELTA		ENSMUSG00000030397	ENSFM00730001521220	KINASE EC_2.7.11.1		ENSFM00500000272636	1	ENSFM00250000005409	1
ENSMUSG00000071644	ENSFM00250000001516	ELONGATION FACTOR 1 GAMMA EF 1 GAMMA EEF 1B GAMMA		ENSMUSG00000020827	ENSFM00260000050335	KINASE EC_2.7.11.1 KINASE MAPK/ERK KINASE KINASE KINASE MEK KINASE KINASE MEKKK KINASE		ENSFM00740001589470	1	ENSFM00500000271417	1
ENSMUSG00000034994	ENSFM00760001714607	ELONGATION FACTOR 2 EF 2		ENSMUSG00000026074	ENSFM00260000050335	KINASE EC_2.7.11.1 KINASE MAPK/ERK KINASE KINASE KINASE MEK KINASE KINASE MEKKK KINASE		ENSFM00250000002836	1	ENSFM00250000002769	1
ENSMUSG00000027774	ENSFM00730001521750	ELONGATION FACTOR G MITOCHONDRIAL {ECO: |HAMAP RULE: } PRECURSOR EF GMT {ECO: |HAMAP RULE: } ELONGATION FACTOR G 1 MITOCHONDRIAL {ECO: |HAMAP RULE: } MEF G 1 {ECO: |HAMAP RULE: } ELONGATION FACTOR G1 {ECO: |HAMAP RULE: }		ENSMUSG00000027692	ENSFM00260000050335	KINASE EC_2.7.11.1 KINASE MAPK/ERK KINASE KINASE KINASE MEK KINASE KINASE MEKKK KINASE		ENSFM00670001237088	1	ENSFM00250000002565	1
ENSMUSG00000040521	ENSFM00250000005091	ELONGATION FACTOR TS MITOCHONDRIAL {ECO: |HAMAP RULE: } PRECURSOR EF TS {ECO: |HAMAP RULE: } EF TSMT {ECO: |HAMAP RULE: }		ENSMUSG00000021843	ENSFM00250000002379	KINECTIN		ENSFM00740001589223	1	ENSFM00250000006689	1
ENSMUSG00000073838	ENSFM00260000050713	ELONGATION FACTOR TU MITOCHONDRIAL PRECURSOR		ENSMUSG00000020668	ENSFM00800002003386	KINESIN		ENSFM00740001613632	1	ENSFM00730001521603	1
ENSMUSG00000032349	ENSFM00760001714825	ELONGATION OF VERY LONG CHAIN FATTY ACIDS 5 EC_2.3.1.199 3 KETO ACYL COA SYNTHASE ELOVL5 ELOVL FATTY ACID ELONGASE 5 ELOVL FA ELONGASE 5 VERY LONG CHAIN 3 OXOACYL COA SYNTHASE 5		ENSMUSG00000021693	ENSFM00250000000916	KINESIN		ENSFM00500000270207	1	ENSFM00760001714665	1
ENSMUSG00000006390	ENSFM00800002003497	ELONGATION OF VERY LONG CHAIN FATTY ACIDS 7 EC_2.3.1.199 3 KETO ACYL COA SYNTHASE ELOVL7 ELOVL FATTY ACID ELONGASE 7 ELOVL FA ELONGASE 7 VERY LONG CHAIN 3 OXOACYL COA SYNTHASE 7		ENSMUSG00000003779	ENSFM00730001521759	KINESIN KIF20B KINESIN RELATED MOTOR INTERACTING WITH PIN1 M PHASE PHOSPHOPROTEIN 1 MPP1		ENSFM00260000051120	1	ENSFM00730001521911	1
ENSMUSG00000021728	ENSFM00500000273736	EMBIGIN PRECURSOR		ENSMUSG00000026585	ENSFM00250000003018	KINESIN ASSOCIATED 3 KAP 3 KAP3		ENSFM00740001589457	1	ENSFM00760001714797	1
ENSMUSG00000087408	ENSFM00800002004042	EMBRYONIC GROWTH/DIFFERENTIATION FACTOR 1 PRECURSOR GDF 1		ENSMUSG00000006740	ENSFM00670001235340	KINESIN HEAVY CHAIN KINESIN HEAVY CHAIN KINESIN HEAVY CHAIN		ENSFM00250000002332	1	ENSFM00500000273729	1
ENSMUSG00000001964	ENSFM00250000010495	EMERIN		ENSMUSG00000026764	ENSFM00670001235340	KINESIN HEAVY CHAIN KINESIN HEAVY CHAIN KINESIN HEAVY CHAIN		ENSFM00670001235694	1	ENSFM00500000271756	1
ENSMUSG00000021262	ENSFM00740001589204	ENA/VASP ENA/VASODILATOR STIMULATED PHOSPHOPROTEIN		ENSMUSG00000021288	ENSFM00250000000749	KINESIN LIGHT CHAIN		ENSFM00780001898353	1	ENSFM00250000005592	1
ENSMUSG00000022995	ENSFM00740001589204	ENA/VASP ENA/VASODILATOR STIMULATED PHOSPHOPROTEIN		ENSMUSG00000024862	ENSFM00250000000749	KINESIN LIGHT CHAIN		ENSFM00250000003169	1	ENSFM00250000006084	1
ENSMUSG00000037419	ENSFM00500000273498	ENDONUCLEASE DOMAIN CONTAINING 1 PRECURSOR EC_3.1.30.-		ENSMUSG00000000600	ENSFM00250000003734	KREV INTERACTION TRAPPED 1 KREV INTERACTION TRAPPED 1 CEREBRAL CAVERNOUS MALFORMATIONS 1		ENSFM00810002043076	1	ENSFM00250000006488	1
ENSMUSG00000036611	ENSFM00250000006173	ENDONUCLEASE/EXONUCLEASE/PHOSPHATASE FAMILY DOMAIN CONTAINING 1		ENSMUSG00000029088	ENSFM00410000138464	KV CHANNEL INTERACTING A TYPE POTASSIUM CHANNEL MODULATORY POTASSIUM CHANNEL INTERACTING		ENSFM00670001236244	1	ENSFM00760001714954	1
ENSMUSG00000003200	ENSFM00250000000986	ENDOPHILIN SH3 DOMAIN CONTAINING GRB2		ENSMUSG00000053519	ENSFM00410000138464	KV CHANNEL INTERACTING A TYPE POTASSIUM CHANNEL MODULATORY POTASSIUM CHANNEL INTERACTING		ENSFM00500000290955	1	ENSFM00250000010765	1
ENSMUSG00000026860	ENSFM00250000002047	ENDOPHILIN SH3 DOMAIN CONTAINING GRB2		ENSMUSG00000019795	ENSFM00250000003005	L ISOASPARTATE D ASPARTATE O METHYLTRANSFERASE PIMT EC_2.1.1.77 L ISOASPARTYL CARBOXYL METHYLTRANSFERASE L ISOASPARTYL/D ASPARTYL METHYLTRANSFERASE BETA ASPARTATE METHYLTRANSFERASE		ENSFM00770001847545	1	ENSFM00250000004934	1
ENSMUSG00000028488	ENSFM00250000000986	ENDOPHILIN SH3 DOMAIN CONTAINING GRB2		ENSMUSG00000037331	ENSFM00250000001222	LA RELATED 1 LA RIBONUCLEOPROTEIN DOMAIN FAMILY MEMBER 1		ENSFM00500000271733	1	ENSFM00250000005199	1
ENSMUSG00000037062	ENSFM00250000002047	ENDOPHILIN SH3 DOMAIN CONTAINING GRB2		ENSMUSG00000030605	ENSFM00500000270078	LACTADHERIN PRECURSOR MFGM MILK FAT GLOBULE EGF FACTOR 8 MFG E8 SED1		ENSFM00500000273474	1	ENSFM00250000005840	1
ENSMUSG00000021583	ENSFM00740001589214	ENDOPLASMIC RETICULUM AMINOPEPTIDASE EC_3.4.11.- DERIVED AMINOPEPTIDASE		ENSMUSG00000034488	ENSFM00500000270078	LACTADHERIN PRECURSOR MFGM MILK FAT GLOBULE EGF FACTOR 8 MFG E8 SED1		ENSFM00670001235376	1	ENSFM00760001714959	1
ENSMUSG00000023845	ENSFM00740001589214	ENDOPLASMIC RETICULUM AMINOPEPTIDASE EC_3.4.11.- DERIVED AMINOPEPTIDASE		ENSMUSG00000024590	ENSFM00250000000425	LAMIN		ENSFM00670001236757	1	ENSFM00250000001693	1
ENSMUSG00000001576	ENSFM00250000005380	ENDOPLASMIC RETICULUM GOLGI INTERMEDIATE COMPARTMENT 1 ER GOLGI INTERMEDIATE COMPARTMENT 32 KDA ERGIC 32		ENSMUSG00000028063	ENSFM00250000000425	LAMIN		ENSFM00250000006626	1	ENSFM00500000269827	1
ENSMUSG00000020311	ENSFM00250000003055	ENDOPLASMIC RETICULUM LECTIN 1 PRECURSOR ER LECTIN ERLECTIN		ENSMUSG00000062075	ENSFM00250000000425	LAMIN		ENSFM00730001521132	1	ENSFM00500000269931	1
ENSMUSG00000046324	ENSFM00250000001559	ENDOPLASMIC RETICULUM METALLOPEPTIDASE 1 {ECO: |UNIPROTKB:Q6UPR8} EC_3.4.-.- {ECO: } FXNA PROTEASE {ECO: }		ENSMUSG00000019961	ENSFM00600000921391	LAMINA ASSOCIATED POLYPEPTIDE 2 THYMOPOIETIN TP THYMOPOIETIN RELATED PEPTIDE TPRP [CONTAINS THYMOPOIETIN TP SPLENIN ; THYMOPENTIN TP5 ]		ENSFM00250000000189	1	ENSFM00500000273449	1
ENSMUSG00000029616	ENSFM00250000008476	ENDOPLASMIC RETICULUM RESIDENT 29 PRECURSOR ERP29 ENDOPLASMIC RETICULUM RESIDENT 31 ERP31		ENSMUSG00000026000	ENSFM00250000002547	LANC 1.40 KDA ERYTHROCYTE MEMBRANE P40		ENSFM00270000056420	1	ENSFM00250000007537	1
ENSMUSG00000028343	ENSFM00250000004114	ENDOPLASMIC RETICULUM RESIDENT 44 PRECURSOR ER 44 ERP44 THIOREDOXIN DOMAIN CONTAINING 4		ENSMUSG00000062190	ENSFM00250000002547	LANC 1.40 KDA ERYTHROCYTE MEMBRANE P40		ENSFM00500000271199	1	ENSFM00750001632408	1
ENSMUSG00000020048	ENSFM00760001714713	ENDOPLASMIN 94 KDA GLUCOSE REGULATED GRP 94 HEAT SHOCK 90 KDA BETA MEMBER 1		ENSMUSG00000027075	ENSFM00500000270086	LARGE NEUTRAL AMINO ACIDS TRANSPORTER SMALL SUBUNIT 4 L TYPE AMINO ACID TRANSPORTER 4 SOLUTE CARRIER FAMILY 43 MEMBER 2		ENSFM00500000272199	1	ENSFM00250000008923	1
ENSMUSG00000015092	ENSFM00670001235719	ENDOTHELIAL DIFFERENTIATION RELATED FACTOR 1 EDF 1 MULTIPROTEIN BRIDGING FACTOR 1 MBF1		ENSMUSG00000013033	ENSFM00260000050328	LATROPHILIN		ENSFM00670001235955	1	ENSFM00730001521627	1
ENSMUSG00000026247	ENSFM00800002003370	ENDOTHELIN CONVERTING ENZYME ECE EC_3.4.24.71		ENSMUSG00000028184	ENSFM00260000050328	LATROPHILIN		ENSFM00670001236141	1	ENSFM00250000002052	1
ENSMUSG00000017670	ENSFM00250000001494	ENGULFMENT AND CELL MOTILITY		ENSMUSG00000037605	ENSFM00260000050328	LATROPHILIN		ENSFM00670001236790	1	ENSFM00250000005082	1
ENSMUSG00000041112	ENSFM00250000001494	ENGULFMENT AND CELL MOTILITY		ENSMUSG00000022802	ENSFM00250000004185	LEISHMANOLYSIN PEPTIDASE EC_3.4.24.-		ENSFM00500000274370	1	ENSFM00250000000908	1
ENSMUSG00000004267	ENSFM00730001521170	ENOLASE EC_4.2.1.11 2 PHOSPHO D GLYCERATE HYDRO LYASE		ENSMUSG00000037353	ENSFM00250000006470	LETM1 DOMAIN CONTAINING 1		ENSFM00670001243313	1	ENSFM00450000242169	1
ENSMUSG00000059040	ENSFM00730001521170	ENOLASE EC_4.2.1.11 2 PHOSPHO D GLYCERATE HYDRO LYASE		ENSMUSG00000022801	ENSFM00800002003638	LEUCINE RICH REPEAT AND CALPONIN HOMOLOGY DOMAIN CONTAINING		ENSFM00670001238510	1	ENSFM00800002003420	1
ENSMUSG00000024132	ENSFM00670001235679	ENOYL COA DELTA ISOMERASE 1 MITOCHONDRIAL PRECURSOR EC_5.3.3.8 3 2 TRANS ENOYL COA ISOMERASE DELTA 3 DELTA 2 ENOYL COA ISOMERASE D3 D2 ENOYL COA ISOMERASE DODECENOYL COA ISOMERASE		ENSMUSG00000068015	ENSFM00800002003728	LEUCINE RICH REPEAT AND CALPONIN HOMOLOGY DOMAIN CONTAINING 1 CALPONIN HOMOLOGY DOMAIN CONTAINING 1		ENSFM00250000003946	1	ENSFM00500000270222	1
ENSMUSG00000021417	ENSFM00500000270657	ENOYL COA DELTA ISOMERASE 2 MITOCHONDRIAL PRECURSOR EC_5.3.3.8 DELTA 3 DELTA 2 ENOYL COA ISOMERASE D3 D2 ENOYL COA ISOMERASE DODECENOYL COA ISOMERASE PEROXISOMAL 3 2 TRANS ENOYL COA ISOMERASE PECI		ENSMUSG00000030600	ENSFM00260000050443	LEUCINE RICH REPEAT AND FIBRONECTIN TYPE III DOMAIN CONTAINING PRECURSOR SYNAPTIC ADHESION MOLECULE		ENSFM00400000131705	1	ENSFM00250000008244	1
ENSMUSG00000025465	ENSFM00500000270475	ENOYL COA HYDRATASE MITOCHONDRIAL PRECURSOR EC_4.2.1.17 ENOYL COA HYDRATASE 1 SHORT CHAIN ENOYL COA HYDRATASE SCEH		ENSMUSG00000036957	ENSFM00260000050443	LEUCINE RICH REPEAT AND FIBRONECTIN TYPE III DOMAIN CONTAINING PRECURSOR SYNAPTIC ADHESION MOLECULE		ENSFM00770001847552	1	ENSFM00500000272284	1
ENSMUSG00000039457	ENSFM00500000270485	ENVOPLAKIN 210 KDA CORNIFIED ENVELOPE PRECURSOR P210		ENSMUSG00000045045	ENSFM00260000050443	LEUCINE RICH REPEAT AND FIBRONECTIN TYPE III DOMAIN CONTAINING PRECURSOR SYNAPTIC ADHESION MOLECULE		ENSFM00250000001040	1	ENSFM00500000273806	1
ENSMUSG00000026259	ENSFM00740001589196	EPHEXIN 1 EPH INTERACTING EXCHANGE NEURONAL GUANINE NUCLEOTIDE EXCHANGE FACTOR		ENSMUSG00000051067	ENSFM00250000001884	LEUCINE RICH REPEAT AND IMMUNOGLOBULIN DOMAIN CONTAINING NOGO RECEPTOR INTERACTING PRECURSOR LEUCINE RICH REPEAT NEURONAL		ENSFM00250000001292	1	ENSFM00500000271869	1
ENSMUSG00000028039	ENSFM00500000271936	EPHRIN A3 PRECURSOR EHK1 LIGAND EHK1 L EPH RELATED RECEPTOR TYROSINE KINASE LIGAND 3 LERK 3		ENSMUSG00000055003	ENSFM00670001235765	LEUCINE RICH REPEAT AND TRANSMEMBRANE DOMAIN CONTAINING PRECURSOR		ENSFM00500000270877	1	ENSFM00250000002778	1
ENSMUSG00000003934	ENSFM00250000002014	EPHRIN B1 PRECURSOR ELK LIGAND ELK L EPH RELATED RECEPTOR TYROSINE KINASE LIGAND 2 LERK 2		ENSMUSG00000050357	ENSFM00260000050454	LEUCINE RICH REPEAT CONTAINING		ENSFM00250000000830	1	ENSFM00670001235926	1
ENSMUSG00000031217	ENSFM00250000002014	EPHRIN B1 PRECURSOR ELK LIGAND ELK L EPH RELATED RECEPTOR TYROSINE KINASE LIGAND 2 LERK 2		ENSMUSG00000063052	ENSFM00440000236958	LEUCINE RICH REPEAT CONTAINING 40		ENSFM00250000007369	1	ENSFM00740001589112	1
ENSMUSG00000026235	ENSFM00730001521142	EPHRIN TYPE A RECEPTOR PRECURSOR EC_2.7.10.1 KINASE		ENSMUSG00000027286	ENSFM00350000105477	LEUCINE RICH REPEAT CONTAINING 57		ENSFM00760001714778	1	ENSFM00250000004498	1
ENSMUSG00000005958	ENSFM00730001521338	EPHRIN TYPE B RECEPTOR KINASE		ENSMUSG00000020869	ENSFM00250000006592	LEUCINE RICH REPEAT CONTAINING 59		ENSFM00250000002996	1	ENSFM00250000007724	1
ENSMUSG00000028664	ENSFM00730001521338	EPHRIN TYPE B RECEPTOR KINASE		ENSMUSG00000021709	ENSFM00730001522141	LEUCINE RICH REPEAT CONTAINING 7 DENSIN 180 DENSIN		ENSFM00730001521877	1	ENSFM00670001238533	1
ENSMUSG00000015766	ENSFM00500000270023	EPIDERMAL GROWTH FACTOR RECEPTOR KINASE SUBSTRATE 8 EPS8 EPIDERMAL GROWTH FACTOR RECEPTOR PATHWAY SUBSTRATE 8 RELATED EPS8 RELATED		ENSMUSG00000028176	ENSFM00730001522141	LEUCINE RICH REPEAT CONTAINING 7 DENSIN 180 DENSIN		ENSFM00250000005415	1	ENSFM00260000050441	1
ENSMUSG00000006276	ENSFM00250000001830	EPIDERMAL GROWTH FACTOR RECEPTOR SUBSTRATE 15 1 EPS15 RELATED EPS15R		ENSMUSG00000071073	ENSFM00250000009938	LEUCINE RICH REPEAT CONTAINING 73		ENSFM00800002003448	1	ENSFM00500000271268	1
ENSMUSG00000028552	ENSFM00250000001830	EPIDERMAL GROWTH FACTOR RECEPTOR SUBSTRATE 15 1 EPS15 RELATED EPS15R		ENSMUSG00000046417	ENSFM00250000005430	LEUCINE RICH REPEAT CONTAINING LEUCINE RICH REPEAT CONTAINING		ENSFM00540000717923	1	ENSFM00770001847568	1
ENSMUSG00000028552	ENSFM00720001494248	EPIDERMAL GROWTH FACTOR RECEPTOR SUBSTRATE 15 {ECO: |ENSEMBL: } FRAGMENT		ENSMUSG00000050587	ENSFM00260000050662	LEUCINE RICH REPEAT CONTAINING PRECURSOR NETRIN LIGAND NGL		ENSFM00250000001872	1	ENSFM00500000270661	1
ENSMUSG00000022223	ENSFM00250000006615	EPIMERASE FAMILY SD EC_1.1.1.- SHORT CHAIN DEHYDROGENASE/REDUCTASE FAMILY 39U MEMBER 1		ENSMUSG00000033595	ENSFM00250000002312	LEUCINE RICH REPEAT LGI FAMILY MEMBER PRECURSOR LEUCINE RICH GLIOMA INACTIVATED		ENSFM00500000270390	1	ENSFM00500000271356	1
ENSMUSG00000038776	ENSFM00500000270247	EPOXIDE HYDROLASE 1 EC_3.3.2.9 EPOXIDE HYDRATASE MICROSOMAL EPOXIDE HYDROLASE		ENSMUSG00000036560	ENSFM00250000002312	LEUCINE RICH REPEAT LGI FAMILY MEMBER PRECURSOR LEUCINE RICH GLIOMA INACTIVATED		ENSFM00670001235511	1	ENSFM00250000003442	1
ENSMUSG00000010080	ENSFM00500000269762	EPSIN EPS 15 INTERACTING		ENSMUSG00000039252	ENSFM00250000002312	LEUCINE RICH REPEAT LGI FAMILY MEMBER PRECURSOR LEUCINE RICH GLIOMA INACTIVATED		ENSFM00500000271183	1	ENSFM00250000006972	1
ENSMUSG00000035203	ENSFM00500000269762	EPSIN EPS 15 INTERACTING		ENSMUSG00000067242	ENSFM00250000002312	LEUCINE RICH REPEAT LGI FAMILY MEMBER PRECURSOR LEUCINE RICH GLIOMA INACTIVATED		ENSFM00670001236245	1	ENSFM00500000271055	1
ENSMUSG00000023942	ENSFM00500000270018	EQUILIBRATIVE NUCLEOSIDE TRANSPORTER EQUILIBRATIVE NITROBENZYLMERCAPTOPURINE RIBOSIDE NUCLEOSIDE TRANSPORTER EQUILIBRATIVE NBMPR NUCLEOSIDE TRANSPORTER NUCLEOSIDE TRANSPORTER TYPE SOLUTE CARRIER FAMILY 29 MEMBER		ENSMUSG00000024976	ENSFM00500000270686	LEUCINE RICH REPEAT SOC 2 HOMOLOG SUR 8 HOMOLOG SOC 2 HOMOLOG		ENSFM00500000272679	1	ENSFM00670001236643	1
ENSMUSG00000024891	ENSFM00500000270018	EQUILIBRATIVE NUCLEOSIDE TRANSPORTER EQUILIBRATIVE NITROBENZYLMERCAPTOPURINE RIBOSIDE NUCLEOSIDE TRANSPORTER EQUILIBRATIVE NBMPR NUCLEOSIDE TRANSPORTER NUCLEOSIDE TRANSPORTER TYPE SOLUTE CARRIER FAMILY 29 MEMBER		ENSMUSG00000042846	ENSFM00400000131776	LEUCINE RICH REPEAT TRANSMEMBRANE NEURONAL PRECURSOR		ENSFM00500000271989	1	ENSFM00500000273595	1
ENSMUSG00000078517	ENSFM00500000270724	ER MEMBRANE COMPLEX SUBUNIT 1 PRECURSOR		ENSMUSG00000052581	ENSFM00400000131776	LEUCINE RICH REPEAT TRANSMEMBRANE NEURONAL PRECURSOR		ENSFM00600000921555	1	ENSFM00670001236447	1
ENSMUSG00000008140	ENSFM00250000006413	ER MEMBRANE COMPLEX SUBUNIT 10 PRECURSOR		ENSMUSG00000060780	ENSFM00400000131776	LEUCINE RICH REPEAT TRANSMEMBRANE NEURONAL PRECURSOR		ENSFM00500000269778	1	ENSFM00500000270373	1
ENSMUSG00000022337	ENSFM00250000004805	ER MEMBRANE COMPLEX SUBUNIT 2 TETRATRICOPEPTIDE REPEAT 35 TPR REPEAT 35		ENSMUSG00000071862	ENSFM00400000131776	LEUCINE RICH REPEAT TRANSMEMBRANE NEURONAL PRECURSOR		ENSFM00760001714647	1	ENSFM00500000272831	1
ENSMUSG00000030286	ENSFM00500000270967	ER MEMBRANE COMPLEX SUBUNIT 3 TRANSMEMBRANE 111		ENSMUSG00000047414	ENSFM00250000003081	LEUCINE RICH REPEAT TRANSMEMBRANE PRECURSOR FIBRONECTIN DOMAIN CONTAINING LEUCINE RICH TRANSMEMBRANE		ENSFM00500000269738	1	ENSFM00670001236601	1
ENSMUSG00000027131	ENSFM00670001235866	ER MEMBRANE COMPLEX SUBUNIT 4 TRANSMEMBRANE 85		ENSMUSG00000051379	ENSFM00250000003081	LEUCINE RICH REPEAT TRANSMEMBRANE PRECURSOR FIBRONECTIN DOMAIN CONTAINING LEUCINE RICH TRANSMEMBRANE		ENSFM00500000269766	1	ENSFM00500000272385	1
ENSMUSG00000047260	ENSFM00670001236443	ER MEMBRANE COMPLEX SUBUNIT 6 TRANSMEMBRANE 93		ENSMUSG00000024493	ENSFM00250000002483	LEUCINE TRNA LIGASE CYTOPLASMIC EC_6.1.1.4 LEUCYL TRNA SYNTHETASE LEURS		ENSFM00250000006111	1	ENSFM00600000921823	1
ENSMUSG00000055943	ENSFM00500000273154	ER MEMBRANE COMPLEX SUBUNIT 7 PRECURSOR		ENSMUSG00000001089	ENSFM00800002003954	LEUCINE ZIPPER 1 LEUCINE ZIPPER MOTIF CONTAINING		ENSFM00500000270135	1	ENSFM00710001441924	1
ENSMUSG00000031819	ENSFM00500000272397	ER MEMBRANE COMPLEX SUBUNIT 8 NEIGHBOR OF COX4		ENSMUSG00000063297	ENSFM00250000005652	LEUCINE ZIPPER 2 PRECURSOR		ENSFM00560000771026	1	ENSFM00500000273639	1
ENSMUSG00000025198	ENSFM00250000003616	ERLIN 2 ENDOPLASMIC RETICULUM LIPID RAFT ASSOCIATED 2 STOMATIN PROHIBITIN FLOTILLIN HFLC/K DOMAIN CONTAINING 2 SPFH DOMAIN CONTAINING 2		ENSMUSG00000036306	ENSFM00650001140033	LEUCINE ZIPPER TUMOR SUPPRESSOR 2 {ECO: |HAMAP RULE: } LAPSER1 {ECO: |HAMAP RULE: }		ENSFM00800002003550	1	ENSFM00250000000940	1
ENSMUSG00000031483	ENSFM00250000003616	ERLIN 2 ENDOPLASMIC RETICULUM LIPID RAFT ASSOCIATED 2 STOMATIN PROHIBITIN FLOTILLIN HFLC/K DOMAIN CONTAINING 2 SPFH DOMAIN CONTAINING 2		ENSMUSG00000037703	ENSFM00650001140033	LEUCINE ZIPPER TUMOR SUPPRESSOR 2 {ECO: |HAMAP RULE: } LAPSER1 {ECO: |HAMAP RULE: }		ENSFM00760001714924	1	ENSFM00500000270868	1
ENSMUSG00000026830	ENSFM00250000009524	ERMIN JUXTANODIN JN		ENSMUSG00000055447	ENSFM00250000005008	LEUKOCYTE SURFACE ANTIGEN CD47 PRECURSOR INTEGRIN ASSOCIATED IAP CD47 ANTIGEN		ENSFM00260000050929	1	ENSFM00460000244930	1
ENSMUSG00000021831	ENSFM00730001521998	ERO1 ALPHA PRECURSOR ERO1 L ERO1 L ALPHA EC_1.8.4.- ENDOPLASMIC RETICULUM OXIDOREDUCTIN 1 OXIDOREDUCTIN 1 L ALPHA		ENSMUSG00000023011	ENSFM00500000269895	LIFEGUARD 2 FAS APOPTOTIC INHIBITORY MOLECULE 2		ENSFM00250000005243	1	ENSFM00670001236572	1
ENSMUSG00000053329	ENSFM00250000005161	ES1 MITOCHONDRIAL PRECURSOR		ENSMUSG00000037736	ENSFM00250000003304	LIM AND CALPONIN HOMOLOGY DOMAINS CONTAINING 1		ENSFM00540000718025	1	ENSFM00250000004752	1
ENSMUSG00000027195	ENSFM00670001235389	ESTRADIOL 17 BETA DEHYDROGENASE 12 EC_1.1.1.62 17 BETA HYDROXYSTEROID DEHYDROGENASE 12 17 BETA HSD 12		ENSMUSG00000038366	ENSFM00500000270806	LIM AND SH3 DOMAIN 1 LASP 1		ENSFM00500000271390	1	ENSFM00790001963049	1
ENSMUSG00000034189	ENSFM00670001235389	ESTRADIOL 17 BETA DEHYDROGENASE 12 EC_1.1.1.62 17 BETA HYDROXYSTEROID DEHYDROGENASE 12 17 BETA HSD 12		ENSMUSG00000053702	ENSFM00500000270806	LIM AND SH3 DOMAIN 1 LASP 1		ENSFM00250000001005	1	ENSFM00250000002071	1
ENSMUSG00000073422	ENSFM00500000270902	ESTRADIOL 17 BETA DEHYDROGENASE 8 EC_1.1.1.62 17 BETA HYDROXYSTEROID DEHYDROGENASE 8 17 BETA HSD 8 3 OXOACYL [ACYL CARRIER PROTEIN] REDUCTASE EC_1.1.1.- TESTOSTERONE 17 BETA DEHYDROGENASE 8 EC_1.1.-.- 1 239		ENSMUSG00000023022	ENSFM00500000271499	LIM DOMAIN AND ACTIN BINDING 1 EPITHELIAL LOST IN NEOPLASM		ENSFM00250000001555	1	ENSFM00250000005911	1
ENSMUSG00000019232	ENSFM00750001632360	ETHANOLAMINE PHOSPHATE PHOSPHO LYASE EC_4.2.3.2 ALANINE GLYOXYLATE AMINOTRANSFERASE 2 1		ENSMUSG00000040699	ENSFM00500000273568	LIM DOMAIN CONTAINING 2		ENSFM00500000272373	1	ENSFM00730001521159	1
ENSMUSG00000075703	ENSFM00250000002697	ETHANOLAMINEPHOSPHOTRANSFERASE 1 EC_2.7.8.1 SELENOPROTEIN I SELI		ENSMUSG00000033060	ENSFM00250000003075	LIM DOMAIN ONLY 7 LMO 7 F BOX ONLY 20 LOMP		ENSFM00500000270947	1	ENSFM00570000894579	1
ENSMUSG00000062762	ENSFM00250000005747	ETOPOSIDE INDUCED 2 4 P53 INDUCED GENE 8		ENSMUSG00000003872	ENSFM00260000050595	LIN 7 HOMOLOG LIN MAMMALIAN LIN SEVEN MALS VERTEBRATE LIN 7 HOMOLOG VELI		ENSFM00250000008023	1	ENSFM00570000901681	1
ENSMUSG00000024360	ENSFM00250000005309	EUKARYOTIC PEPTIDE CHAIN RELEASE FACTOR SUBUNIT 1 EUKARYOTIC RELEASE FACTOR 1 ERF1		ENSMUSG00000019906	ENSFM00260000050595	LIN 7 HOMOLOG LIN MAMMALIAN LIN SEVEN MALS VERTEBRATE LIN 7 HOMOLOG VELI		ENSFM00730001521857	1	ENSFM00250000003230	1
ENSMUSG00000001707	ENSFM00250000008520	EUKARYOTIC TRANSLATION ELONGATION FACTOR 1 EPSILON 1 ELONGATION FACTOR P18 MULTISYNTHASE COMPLEX AUXILIARY COMPONENT P18		ENSMUSG00000027162	ENSFM00260000050595	LIN 7 HOMOLOG LIN MAMMALIAN LIN SEVEN MALS VERTEBRATE LIN 7 HOMOLOG VELI		ENSFM00250000004873	1	ENSFM00740001589189	1
ENSMUSG00000067194	ENSFM00250000002567	EUKARYOTIC TRANSLATION INITIATION FACTOR 1A EIF 1A EUKARYOTIC TRANSLATION INITIATION FACTOR 4C EIF 4C		ENSMUSG00000035835	ENSFM00500000270520	LIPID PHOSPHATE PHOSPHATASE RELATED TYPE 4 EC_3.1.3.4 BRAIN SPECIFIC PHOSPHATIDIC ACID PHOSPHATASE 1 PLASTICITY RELATED GENE 1 PRG 1		ENSFM00730001522404	1	ENSFM00500000272007	1
ENSMUSG00000021116	ENSFM00810002040882	EUKARYOTIC TRANSLATION INITIATION FACTOR 2 SUBUNIT 1 EUKARYOTIC TRANSLATION INITIATION FACTOR 2 SUBUNIT ALPHA EIF 2 ALPHA EIF 2A EIF 2ALPHA		ENSMUSG00000044667	ENSFM00500000270520	LIPID PHOSPHATE PHOSPHATASE RELATED TYPE 4 EC_3.1.3.4 BRAIN SPECIFIC PHOSPHATIDIC ACID PHOSPHATASE 1 PLASTICITY RELATED GENE 1 PRG 1		ENSFM00730001521936	1	ENSFM00800002003483	1
ENSMUSG00000035150	ENSFM00250000002233	EUKARYOTIC TRANSLATION INITIATION FACTOR 2 SUBUNIT 3 EUKARYOTIC TRANSLATION INITIATION FACTOR 2 SUBUNIT GAMMA EIF 2 GAMMA		ENSMUSG00000040563	ENSFM00500000270116	LIPID PHOSPHATE PHOSPHATASE RELATED TYPE PLASTICITY RELATED GENE PRG		ENSFM00800002003534	1	ENSFM00740001589545	1
ENSMUSG00000024991	ENSFM00800002003567	EUKARYOTIC TRANSLATION INITIATION FACTOR 3 SUBUNIT A {ECO: |HAMAP RULE: } EIF3A {ECO: |HAMAP RULE: } EUKARYOTIC TRANSLATION INITIATION FACTOR 3 SUBUNIT 10 {ECO: |HAMAP RULE: }		ENSMUSG00000028517	ENSFM00260000050433	LIPID PHOSPHATE PHOSPHOHYDROLASE EC_3.1.3.4 PAP2 PHOSPHATIDATE PHOSPHOHYDROLASE TYPE PHOSPHATIDIC ACID PHOSPHATASE PAP		ENSFM00810002040672	1	ENSFM00600000921972	1
ENSMUSG00000033047	ENSFM00250000003239	EUKARYOTIC TRANSLATION INITIATION FACTOR 3 SUBUNIT L {ECO: |HAMAP RULE: } EIF3L {ECO: |HAMAP RULE: }		ENSMUSG00000000340	ENSFM00250000003682	LIPOAMIDE ACYLTRANSFERASE COMPONENT OF BRANCHED CHAIN ALPHA KETO ACID DEHYDROGENASE COMPLEX MITOCHONDRIAL PRECURSOR EC_2.3.1.168 BRANCHED CHAIN ALPHA KETO ACID DEHYDROGENASE COMPLEX COMPONENT E2 BCKAD E2 BCKADE2 DIHYDROLIPOAMIDE ACETYLTRANSFERASE COMPONEN		ENSFM00800002003585	1	ENSFM00250000002814	1
ENSMUSG00000028760	ENSFM00250000000634	EUKARYOTIC TRANSLATION INITIATION FACTOR 4 GAMMA 3 EIF 4 GAMMA 3 EIF 4G 3 EIF4G 3 EIF 4 GAMMA II EIF4GII		ENSMUSG00000042873	ENSFM00250000002406	LIPOMA HMGIC FUSION PARTNER		ENSFM00250000003878	1	ENSFM00380000124712	1
ENSMUSG00000045983	ENSFM00250000000634	EUKARYOTIC TRANSLATION INITIATION FACTOR 4 GAMMA 3 EIF 4 GAMMA 3 EIF 4G 3 EIF4G 3 EIF 4 GAMMA II EIF4GII		ENSMUSG00000106379	ENSFM00250000002406	LIPOMA HMGIC FUSION PARTNER		ENSFM00250000004373	1	ENSFM00500000271004	1
ENSMUSG00000040731	ENSFM00500000271538	EUKARYOTIC TRANSLATION INITIATION FACTOR 4H EIF 4H WILLIAMS BEUREN SYNDROME CHROMOSOMAL REGION 1		ENSMUSG00000003863	ENSFM00250000000441	LIPRIN ALPHA TYROSINE PHOSPHATASE RECEPTOR TYPE F POLYPEPTIDE INTERACTING ALPHA PTPRF INTERACTING ALPHA		ENSFM00250000004371	1	ENSFM00500000271997	1
ENSMUSG00000021282	ENSFM00760001714733	EUKARYOTIC TRANSLATION INITIATION FACTOR 5 EIF 5		ENSMUSG00000026458	ENSFM00250000000441	LIPRIN ALPHA TYROSINE PHOSPHATASE RECEPTOR TYPE F POLYPEPTIDE INTERACTING ALPHA PTPRF INTERACTING ALPHA		ENSFM00750001632364	1	ENSFM00740001589296	1
ENSMUSG00000078812	ENSFM00250000002695	EUKARYOTIC TRANSLATION INITIATION FACTOR 5A EIF 5A EIF EUKARYOTIC INITIATION FACTOR 5A		ENSMUSG00000037519	ENSFM00250000000441	LIPRIN ALPHA TYROSINE PHOSPHATASE RECEPTOR TYPE F POLYPEPTIDE INTERACTING ALPHA PTPRF INTERACTING ALPHA		ENSFM00810002040563	1	ENSFM00730001521616	1
ENSMUSG00000035104	ENSFM00600000921769	EVA 1 HOMOLOG A FAM176A TRANSMEMBRANE 166		ENSMUSG00000053825	ENSFM00250000000441	LIPRIN ALPHA TYROSINE PHOSPHATASE RECEPTOR TYPE F POLYPEPTIDE INTERACTING ALPHA PTPRF INTERACTING ALPHA		ENSFM00250000002183	1	ENSFM00500000273644	1
ENSMUSG00000066839	ENSFM00250000005244	EVOLUTIONARILY CONSERVED SIGNALING INTERMEDIATE IN TOLL PATHWAY MITOCHONDRIAL PRECURSOR		ENSMUSG00000026319	ENSFM00250000004714	LISH DOMAIN AND HEAT REPEAT CONTAINING		ENSFM00740001589270	1	ENSFM00600000921959	1
ENSMUSG00000005089	ENSFM00800002003429	EXCITATORY AMINO ACID TRANSPORTER 2 SODIUM DEPENDENT GLUTAMATE/ASPARTATE TRANSPORTER 2 SOLUTE CARRIER FAMILY 1 MEMBER 2		ENSMUSG00000020745	ENSFM00810002040664	LISSENCEPHALY 1 {ECO: |HAMAP RULE: }		ENSFM00250000000652	1	ENSFM00250000005763	1
ENSMUSG00000005357	ENSFM00800002003375	EXCITATORY AMINO ACID TRANSPORTER SODIUM DEPENDENT GLUTAMATE/ASPARTATE TRANSPORTER SOLUTE CARRIER FAMILY 1 MEMBER		ENSMUSG00000047866	ENSFM00730001521929	LON PROTEASE HOMOLOG 2 PEROXISOMAL {ECO: |HAMAP RULE: } EC_3.4.21.- {ECO: |HAMAP RULE: }		ENSFM00390000126345	1	ENSFM00250000001762	1
ENSMUSG00000005360	ENSFM00800002003375	EXCITATORY AMINO ACID TRANSPORTER SODIUM DEPENDENT GLUTAMATE/ASPARTATE TRANSPORTER SOLUTE CARRIER FAMILY 1 MEMBER		ENSMUSG00000031278	ENSFM00730001521866	LONG CHAIN FATTY ACID COA LIGASE EC_6.2.1.3 LONG CHAIN ACYL COA SYNTHETASE LACS		ENSFM00800002003698	1	ENSFM00300000085455	1
ENSMUSG00000024935	ENSFM00800002003375	EXCITATORY AMINO ACID TRANSPORTER SODIUM DEPENDENT GLUTAMATE/ASPARTATE TRANSPORTER SOLUTE CARRIER FAMILY 1 MEMBER		ENSMUSG00000032883	ENSFM00730001521866	LONG CHAIN FATTY ACID COA LIGASE EC_6.2.1.3 LONG CHAIN ACYL COA SYNTHETASE LACS		ENSFM00250000002345	1	ENSFM00740001589334	1
ENSMUSG00000036435	ENSFM00250000004597	EXOCYST COMPLEX COMPONENT 1 EXOCYST COMPLEX COMPONENT SEC3		ENSMUSG00000031808	ENSFM00730001521827	LONG CHAIN FATTY ACID TRANSPORT 4 FATP 4 FATTY ACID TRANSPORT 4 EC_6.2.1.- SOLUTE CARRIER FAMILY 27 MEMBER 4		ENSFM00250000006697	1	ENSFM00500000273238	1
ENSMUSG00000021357	ENSFM00250000004215	EXOCYST COMPLEX COMPONENT 2 EXOCYST COMPLEX COMPONENT SEC5		ENSMUSG00000059316	ENSFM00730001521827	LONG CHAIN FATTY ACID TRANSPORT 4 FATP 4 FATTY ACID TRANSPORT 4 EC_6.2.1.- SOLUTE CARRIER FAMILY 27 MEMBER 4		ENSFM00800002003471	1	ENSFM00500000273749	1
ENSMUSG00000034152	ENSFM00250000001333	EXOCYST COMPLEX COMPONENT 3 EXOCYST COMPLEX COMPONENT SEC6		ENSMUSG00000026344	ENSFM00250000006765	LY6/PLAUR DOMAIN CONTAINING 1 PRECURSOR		ENSFM00800002003822	1	ENSFM00500000273406	1
ENSMUSG00000029763	ENSFM00250000002477	EXOCYST COMPLEX COMPONENT 4 EXOCYST COMPLEX COMPONENT SEC8		ENSMUSG00000043807	ENSFM00250000009121	LYMPHOCYTE ANTIGEN 6 COMPLEX LOCUS G5B PRECURSOR		ENSFM00500000270568	1	ENSFM00670001236219	1
ENSMUSG00000033769	ENSFM00250000001326	EXOCYST COMPLEX COMPONENT 6 EXOCYST COMPLEX COMPONENT SEC15A SEC15 1		ENSMUSG00000018819	ENSFM00500000273526	LYMPHOCYTE SPECIFIC KDA PHOSPHOPROTEIN PP52 LYMPHOCYTE SPECIFIC ANTIGEN WP34		ENSFM00730001521641	1	ENSFM00500000272594	1
ENSMUSG00000020792	ENSFM00250000003124	EXOCYST COMPLEX COMPONENT 7 EXOCYST COMPLEX COMPONENT EXO70		ENSMUSG00000022255	ENSFM00250000005409	LYRIC LYSINE RICH CEACAM1 CO ISOLATED METADHERIN METASTASIS ADHESION		ENSFM00250000006330	1	ENSFM00500000274400	1
ENSMUSG00000074030	ENSFM00250000004839	EXOCYST COMPLEX COMPONENT 8 EXOCYST COMPLEX 84 KDA SUBUNIT		ENSMUSG00000020585	ENSFM00500000271417	LYSOSOMAL ASSOCIATED TRANSMEMBRANE 4A		ENSFM00670001235693	1	ENSFM00250000005294	1
ENSMUSG00000061244	ENSFM00250000005479	EXOCYST COMPLEX COMPONENT EXOCYST COMPLEX COMPONENT SEC10		ENSMUSG00000028826	ENSFM00250000002769	MACOILIN TRANSMEMBRANE		ENSFM00250000004097	1	ENSFM00250000004385	1
ENSMUSG00000032705	ENSFM00250000005784	EXONUCLEASE 3' 5' DOMAIN CONTAINING 2 EXONUCLEASE 3' 5' DOMAIN CONTAINING 2		ENSMUSG00000039530	ENSFM00250000002565	MAGNESIUM TRANSPORTER 1 PRECURSOR MAGT1		ENSFM00810002040719	1	ENSFM00500000272434	1
ENSMUSG00000020290	ENSFM00250000001829	EXPORTIN 1 CHROMOSOME REGION MAINTENANCE 1		ENSMUSG00000021339	ENSFM00250000006689	MAGNESIUM TRANSPORTER MRS2 HOMOLOG MITOCHONDRIAL PRECURSOR MRS2		ENSFM00500000272402	1	ENSFM00250000006353	1
ENSMUSG00000002718	ENSFM00250000005028	EXPORTIN 2 EXP2 CHROMOSOME SEGREGATION 1 IMPORTIN ALPHA RE EXPORTER		ENSMUSG00000047037	ENSFM00730001521603	MAGNESIUM TRANSPORTER NON IMPRINTED IN PRADER WILLI/ANGELMAN SYNDROME REGION		ENSFM00730001522148	1	ENSFM00250000007177	1
ENSMUSG00000022100	ENSFM00250000001821	EXPORTIN 7		ENSMUSG00000052373	ENSFM00760001714665	MAGUK P55 SUBFAMILY MEMBER		ENSFM00440000236855	1	ENSFM00670001236841	1
ENSMUSG00000021171	ENSFM00250000000964	EXTENDED SYNAPTOTAGMIN E		ENSMUSG00000017314	ENSFM00730001521911	MAGUK P55 SUBFAMILY MEMBER 2 DISCS LARGE HOMOLOG 2 MPP2		ENSFM00500000271339	1	ENSFM00810002044181	1
ENSMUSG00000025366	ENSFM00250000000964	EXTENDED SYNAPTOTAGMIN E		ENSMUSG00000021112	ENSFM00760001714797	MAGUK P55 SUBFAMILY MEMBER 5		ENSFM00760001751344	1	ENSFM00500000272985	1
ENSMUSG00000015733	ENSFM00250000001955	F ACTIN CAPPING SUBUNIT ALPHA 2 CAPZ ALPHA 2		ENSMUSG00000024479	ENSFM00500000273729	MAL2		ENSFM00250000002411	1	ENSFM00250000005807	1
ENSMUSG00000070372	ENSFM00250000001955	F ACTIN CAPPING SUBUNIT ALPHA 2 CAPZ ALPHA 2		ENSMUSG00000000378	ENSFM00500000271756	MALCAVERNIN CEREBRAL CAVERNOUS MALFORMATIONS 2		ENSFM00250000002491	1	ENSFM00770001850404	1
ENSMUSG00000028745	ENSFM00250000003778	F ACTIN CAPPING SUBUNIT BETA		ENSMUSG00000048578	ENSFM00250000005592	MALECTIN PRECURSOR		ENSFM00250000002783	1	ENSFM00600000921719	1
ENSMUSG00000047013	ENSFM00250000006718	F BOX ONLY 41		ENSMUSG00000074064	ENSFM00250000006084	MALONYL COA DECARBOXYLASE MITOCHONDRIAL PRECURSOR MCD EC_4.1.1.9		ENSFM00250000004546	1	ENSFM00670001236404	1
ENSMUSG00000041556	ENSFM00500000270014	F BOX ONLY 6 F BOX THAT RECOGNIZES SUGAR CHAINS 2		ENSMUSG00000034912	ENSFM00250000002191	MAM DOMAIN CONTAINING GLYCOSYLPHOSPHATIDYLINOSITOL ANCHOR 2 PRECURSOR MAM DOMAIN CONTAINING 1		ENSFM00730001522230	1	ENSFM00250000006874	1
ENSMUSG00000025738	ENSFM00250000003830	F BOX/LRR REPEAT 16 F BOX AND LEUCINE RICH REPEAT 16		ENSMUSG00000043557	ENSFM00250000002191	MAM DOMAIN CONTAINING GLYCOSYLPHOSPHATIDYLINOSITOL ANCHOR 2 PRECURSOR MAM DOMAIN CONTAINING 1		ENSFM00500000270505	1	ENSFM00250000004530	1
ENSMUSG00000020883	ENSFM00500000270304	F BOX/LRR REPEAT 2 {ECO: } F BOX AND LEUCINE RICH REPEAT 2 {ECO: }		ENSMUSG00000002808	ENSFM00250000006488	MAMMALIAN EPENDYMIN RELATED 1 PRECURSOR MERP 1		ENSFM00250000004763	1	ENSFM00670001236356	1
ENSMUSG00000040888	ENSFM00500000272782	FAD LINKED SULFHYDRYL OXIDASE ALR EC_1.8.3.2 AUGMENTER OF LIVER REGENERATION		ENSMUSG00000030036	ENSFM00760001714954	MANNOSYL OLIGOSACCHARIDE GLUCOSIDASE EC_3.2.1.106 PROCESSING GLUCOSIDASE I		ENSFM00250000004027	1	ENSFM00250000003401	1
ENSMUSG00000003955	ENSFM00500000274855	FAM162A E2 INDUCED GENE 5 GROWTH AND TRANSFORMATION DEPENDENT HGTD P		ENSMUSG00000041205	ENSFM00250000010765	MAP6 DOMAIN CONTAINING 1.21 KDA STOP SL21		ENSFM00250000002976	1	ENSFM00500000273812	1
ENSMUSG00000020589	ENSFM00250000002173	FAM49A		ENSMUSG00000028849	ENSFM00250000004934	MAP7 DOMAIN CONTAINING 1		ENSFM00250000002871	1	ENSFM00500000301275	1
ENSMUSG00000022378	ENSFM00250000002173	FAM49A		ENSMUSG00000041020	ENSFM00250000005199	MAP7 DOMAIN CONTAINING 2		ENSFM00670001235800	1	ENSFM00790001963038	1
ENSMUSG00000058966	ENSFM00250000003740	FAM57B		ENSMUSG00000037236	ENSFM00250000005840	MATRIN 3		ENSFM00250000008517	1	ENSFM00670001236132	1
ENSMUSG00000042444	ENSFM00250000002444	FAM63A		ENSMUSG00000029436	ENSFM00760001714959	MATRIX METALLOPROTEINASE 17 PRECURSOR MMP 17 EC_3.4.24.- MEMBRANE TYPE MATRIX METALLOPROTEINASE 4 MT MMP 4 MTMMP4 MEMBRANE TYPE 4 MATRIX METALLOPROTEINASE MT4 MMP MT4MMP		ENSFM00250000006978	1	ENSFM00250000003821	1
ENSMUSG00000026858	ENSFM00250000002334	FAM73B		ENSMUSG00000018076	ENSFM00250000001693	MEDIATOR OF RNA POLYMERASE II TRANSCRIPTION SUBUNIT 13 THYROID HORMONE RECEPTOR ASSOCIATED THYROID HORMONE RECEPTOR ASSOCIATED COMPLEX 240 KDA COMPONENT		ENSFM00260000050490	1	ENSFM00500000273764	1
ENSMUSG00000054942	ENSFM00250000002334	FAM73B		ENSMUSG00000025151	ENSFM00500000269827	MELANOMA ASSOCIATED ANTIGEN MAGE ANTIGEN		ENSFM00250000004649	1	ENSFM00250000001880	1
ENSMUSG00000032224	ENSFM00480000262849	FAM81A		ENSMUSG00000040003	ENSFM00250000000552	MEMBRANE ASSOCIATED GUANYLATE KINASE WW AND PDZ DOMAIN CONTAINING MEMBRANE ASSOCIATED GUANYLATE KINASE INVERTED MAGI		ENSFM00250000006301	1	ENSFM00250000006300	1
ENSMUSG00000027349	ENSFM00250000002232	FAM98A		ENSMUSG00000045095	ENSFM00250000000552	MEMBRANE ASSOCIATED GUANYLATE KINASE WW AND PDZ DOMAIN CONTAINING MEMBRANE ASSOCIATED GUANYLATE KINASE INVERTED MAGI		ENSFM00250000005262	1	ENSFM00740001589165	1
ENSMUSG00000059743	ENSFM00800002003519	FARNESYL PYROPHOSPHATE SYNTHASE FPP SYNTHASE FPS EC_2.5.1.10 2E 6E FARNESYL DIPHOSPHATE SYNTHASE CHOLESTEROL REGULATED 39 KDA CR 39 DIMETHYLALLYLTRANSTRANSFERASE EC_2.5.1.- 1 FARNESYL DIPHOSPHATE SYNTHASE GERANYLTRANSTRANSFERASE		ENSMUSG00000052539	ENSFM00250000000552	MEMBRANE ASSOCIATED GUANYLATE KINASE WW AND PDZ DOMAIN CONTAINING MEMBRANE ASSOCIATED GUANYLATE KINASE INVERTED MAGI		ENSFM00670001244624	1	ENSFM00730001521655	1
ENSMUSG00000025873	ENSFM00250000005012	FAS ASSOCIATED FACTOR 2 UBX DOMAIN CONTAINING 8		ENSMUSG00000029406	ENSFM00500000269931	MEMBRANE ASSOCIATED PHOSPHATIDYLINOSITOL TRANSFER PHOSPHATIDYLINOSITOL TRANSFER PROTEIN MEMBRANE ASSOCIATED PITPNM PYK2 N TERMINAL DOMAIN INTERACTING RECEPTOR NIR		ENSFM00480000262787	1	ENSFM00500000292193	1
ENSMUSG00000029581	ENSFM00250000001972	FASCIN		ENSMUSG00000061273	ENSFM00500000273449	MEMBRANE MAGNESIUM TRANSPORTER 1 PRECURSOR ER MEMBRANE COMPLEX SUBUNIT 5 TRANSMEMBRANE 32		ENSFM00480000262790	1	ENSFM00730001521798	1
ENSMUSG00000034171	ENSFM00500000270531	FATTY ACID AMIDE HYDROLASE 1 EC_3.5.1.99 ANANDAMIDE AMIDOHYDROLASE 1 OLEAMIDE HYDROLASE 1		ENSMUSG00000035805	ENSFM00250000007537	MEMBRANE MLC1		ENSFM00780001898380	1	ENSFM00250000000542	1
ENSMUSG00000027533	ENSFM00500000273330	FATTY ACID BINDING PROTEIN EPIDERMAL EPIDERMAL TYPE FATTY ACID BINDING E FABP FATTY ACID BINDING 5 PSORIASIS ASSOCIATED FATTY ACID BINDING HOMOLOG PA FABP		ENSMUSG00000009073	ENSFM00750001632408	MERLIN MOESIN EZRIN RADIXIN NEUROFIBROMIN 2 SCHWANNOMIN		ENSFM00790001963039	1	ENSFM00570000851049	1
ENSMUSG00000019874	ENSFM00800002003523	FATTY ACID BINDING PROTEIN HEART FATTY ACID BINDING 3 HEART TYPE FATTY ACID BINDING H FABP		ENSMUSG00000070462	ENSFM00250000008923	MESODERM DEVELOPMENT CANDIDATE 1		ENSFM00500000272272	1	ENSFM00390000126295	1
ENSMUSG00000028773	ENSFM00800002003523	FATTY ACID BINDING PROTEIN HEART FATTY ACID BINDING 3 HEART TYPE FATTY ACID BINDING H FABP		ENSMUSG00000003974	ENSFM00790001963004	METABOTROPIC GLUTAMATE RECEPTOR PRECURSOR		ENSFM00670001235708	1	ENSFM00740001589096	1
ENSMUSG00000010663	ENSFM00250000001297	FATTY ACID DESATURASE 2 EC_1.14.19.- DELTA 6 FATTY ACID DESATURASE DESATURASE DELTA 6 DESATURASE		ENSMUSG00000023192	ENSFM00790001963004	METABOTROPIC GLUTAMATE RECEPTOR PRECURSOR		ENSFM00670001254208	1	ENSFM00600000921973	1
ENSMUSG00000025153	ENSFM00510000502777	FATTY ACID SYNTHASE EC_2.3.1.85 [INCLUDES [ACYL CARRIER PROTEIN] S ACETYLTRANSFERASE EC_2.3.1.- 38 ; [ACYL CARRIER PROTEIN] S MALONYLTRANSFERASE EC_2.3.-.- 1 39 ; 3 OXOACYL [ACYL CARRIER PROTEIN] SYNTHASE EC 2.3.1.41 ; 3 OXOACYL [ACYL CARRIER PROTEIN] RED		ENSMUSG00000024211	ENSFM00250000000328	METABOTROPIC GLUTAMATE RECEPTOR PRECURSOR		ENSFM00760001714751	1	ENSFM00500000274208	1
ENSMUSG00000028524	ENSFM00600000921280	FCH DOMAIN ONLY		ENSMUSG00000049583	ENSFM00730001521627	METABOTROPIC GLUTAMATE RECEPTOR PRECURSOR		ENSFM00250000005336	1	ENSFM00600000922010	1
ENSMUSG00000025555	ENSFM00270000056477	FERM RHOGEF AND PLECKSTRIN DOMAIN CONTAINING		ENSMUSG00000056755	ENSFM00250000000328	METABOTROPIC GLUTAMATE RECEPTOR PRECURSOR		ENSFM00250000007388	1	ENSFM00250000001252	1
ENSMUSG00000024661	ENSFM00500000269681	FERRITIN HEAVY CHAIN FERRITIN H SUBUNIT EC_1.16.3.1		ENSMUSG00000063239	ENSFM00250000000328	METABOTROPIC GLUTAMATE RECEPTOR PRECURSOR		ENSFM00250000004748	1	ENSFM00250000005389	1
ENSMUSG00000062382	ENSFM00730001522100	FERRITIN LIGHT CHAIN FERRITIN L SUBUNIT		ENSMUSG00000033763	ENSFM00250000002052	METASTASIS SUPPRESSOR 1 MISSING IN METASTASIS		ENSFM00250000005726	1	ENSFM00250000000514	1
ENSMUSG00000024588	ENSFM00250000003660	FERROCHELATASE MITOCHONDRIAL PRECURSOR EC_4.99.1.1 HEME SYNTHASE PROTOHEME FERRO LYASE		ENSMUSG00000021704	ENSFM00250000002187	METAXIN 1 MITOCHONDRIAL OUTER MEMBRANE IMPORT COMPLEX 1		ENSFM00250000001929	1	ENSFM00760001714671	1
ENSMUSG00000022523	ENSFM00500000269773	FIBROBLAST GROWTH FACTOR FGF FIBROBLAST GROWTH FACTOR HOMOLOGOUS FACTOR FHF		ENSMUSG00000064068	ENSFM00250000002187	METAXIN 1 MITOCHONDRIAL OUTER MEMBRANE IMPORT COMPLEX 1		ENSFM00780001898359	1	ENSFM00500000269860	1
ENSMUSG00000054252	ENSFM00250000000093	FIBROBLAST GROWTH FACTOR RECEPTOR PRECURSOR FGFR EC_2.7.10.1		ENSMUSG00000027099	ENSFM00250000005082	METAXIN 2 MITOCHONDRIAL OUTER MEMBRANE IMPORT COMPLEX 2		ENSFM00730001521362	1	ENSFM00250000007087	1
ENSMUSG00000020170	ENSFM00250000003196	FIBROBLAST GROWTH FACTOR RECEPTOR SUBSTRATE 3 FGFR SUBSTRATE 3 FGFR SIGNALING ADAPTOR SNT2 SUC1 ASSOCIATED NEUROTROPHIC FACTOR TARGET 2 SNT 2		ENSMUSG00000003178	ENSFM00250000000908	METHIONINE SULFOXIDE OXIDASE EC_1.14.13.- MOLECULE INTERACTING WITH CASL MICAL		ENSFM00730001521523	1	ENSFM00250000005153	1
ENSMUSG00000023266	ENSFM00250000003196	FIBROBLAST GROWTH FACTOR RECEPTOR SUBSTRATE 3 FGFR SUBSTRATE 3 FGFR SIGNALING ADAPTOR SNT2 SUC1 ASSOCIATED NEUROTROPHIC FACTOR TARGET 2 SNT 2		ENSMUSG00000021646	ENSFM00450000242169	METHYLCROTONOYL COA CARBOXYLASE BETA CHAIN MITOCHONDRIAL PRECURSOR MCCASE SUBUNIT BETA EC_6.4.1.4 3 METHYLCROTONYL COA CARBOXYLASE 2 3 METHYLCROTONYL COA CARBOXYLASE NON BIOTIN CONTAINING SUBUNIT 3 METHYLCROTONYL COA:CARBON DIOXIDE LIGASE SUBUNIT BETA		ENSFM00740001589456	1	ENSFM00760001714681	1
ENSMUSG00000011589	ENSFM00250000002725	FIBRONECTIN TYPE III AND SPRY DOMAIN CONTAINING 1		ENSMUSG00000027709	ENSFM00800002003420	METHYLCROTONOYL COA CARBOXYLASE SUBUNIT ALPHA MITOCHONDRIAL PRECURSOR MCCASE SUBUNIT ALPHA EC_6.4.1.4 3 METHYLCROTONYL COA CARBOXYLASE 1 3 METHYLCROTONYL COA CARBOXYLASE BIOTIN CONTAINING SUBUNIT 3 METHYLCROTONYL COA:CARBON DIOXIDE LIGASE SUBUNIT ALPHA		ENSFM00250000002086	1	ENSFM00250000010086	1
ENSMUSG00000040466	ENSFM00250000005350	FLAVIN REDUCTASE NADPH FR EC_1.5.1.30 BILIVERDIN REDUCTASE B BVR B EC_1.3.1.- 24 BILIVERDIN IX BETA REDUCTASE GREEN HEME BINDING GHBP NADPH DEPENDENT DIAPHORASE NADPH FLAVIN REDUCTASE FLR		ENSMUSG00000021460	ENSFM00500000270222	METHYLGLUTACONYL COA HYDRATASE MITOCHONDRIAL PRECURSOR EC_4.2.1.18 AU SPECIFIC RNA BINDING ENOYL COA HYDRATASE AU BINDING COA HYDRATASE		ENSFM00250000000811	1	ENSFM00250000002729	1
ENSMUSG00000002812	ENSFM00730001522115	FLIGHTLESS 1		ENSMUSG00000037022	ENSFM00250000008244	METHYLMALONIC ACIDURIA TYPE A HOMOLOG MITOCHONDRIAL PRECURSOR EC_3.6.-.- METHYLMALONIC ACIDURIA TYPE A 1		ENSFM00250000004650	1	ENSFM00400000132091	1
ENSMUSG00000059714	ENSFM00780001898418	FLOTILLIN 1		ENSMUSG00000053768	ENSFM00500000272284	MICOS COMPLEX SUBUNIT MIC19 COILED COIL HELIX COILED COIL HELIX DOMAIN CONTAINING 3		ENSFM00250000002926	1	ENSFM00370000118641	1
ENSMUSG00000061981	ENSFM00780001898447	FLOTILLIN 2		ENSMUSG00000030086	ENSFM00500000273806	MICOS COMPLEX SUBUNIT MIC25 COILED COIL HELIX COILED COIL HELIX DOMAIN CONTAINING		ENSFM00250000003925	1	ENSFM00250000009545	1
ENSMUSG00000028354	ENSFM00250000001548	FORMIN		ENSMUSG00000025525	ENSFM00500000271869	MICOS COMPLEX SUBUNIT MIC27 PRECURSOR APOLIPOPROTEIN O FAM121A		ENSFM00670001235396	1	ENSFM00250000002121	1
ENSMUSG00000036053	ENSFM00350000105407	FORMIN		ENSMUSG00000052337	ENSFM00250000002778	MICOS COMPLEX SUBUNIT MIC60 PRECURSOR MITOCHONDRIAL INNER MEMBRANE MITOFILIN		ENSFM00760001714810	1	ENSFM00250000002451	1
ENSMUSG00000055805	ENSFM00350000105407	FORMIN		ENSMUSG00000026688	ENSFM00670001235926	MICROSOMAL GLUTATHIONE S TRANSFERASE 3 MICROSOMAL GST 3 EC_2.5.1.18 MICROSOMAL GST III		ENSFM00250000003363	1	ENSFM00500000270737	1
ENSMUSG00000039735	ENSFM00250000000770	FORMIN BINDING 1		ENSMUSG00000103888	ENSFM00740001589112	MICROTUBULE ACTIN CROSS LINKING FACTOR 1 ACTIN CROSS LINKING FAMILY 7		ENSFM00250000001622	1	ENSFM00250000002568	1
ENSMUSG00000075415	ENSFM00250000000770	FORMIN BINDING 1		ENSMUSG00000055407	ENSFM00250000004498	MICROTUBULE ASSOCIATED 6 MAP 6 STABLE TUBULE ONLY POLYPEPTIDE STOP		ENSFM00250000005369	1	ENSFM00500000272927	1
ENSMUSG00000031778	ENSFM00250000008357	FRACTALKINE PRECURSOR C X3 C MOTIF CHEMOKINE 1 CX3C MEMBRANE ANCHORED CHEMOKINE NEUROTACTIN SMALL INDUCIBLE CYTOKINE D1 [CONTAINS PROCESSED FRACTALKINE]		ENSMUSG00000033900	ENSFM00250000007724	MICROTUBULE ASSOCIATED 9 ASTER ASSOCIATED		ENSFM00620000999434	1	ENSFM00670001235454	1
ENSMUSG00000000838	ENSFM00250000000920	FRAGILE X MENTAL RETARDATION 1		ENSMUSG00000019261	ENSFM00250000000942	MICROTUBULE ASSOCIATED MAP [CONTAINS HEAVY CHAIN; LIGHT		ENSFM00250000003576	1	ENSFM00250000007283	1
ENSMUSG00000018765	ENSFM00250000000920	FRAGILE X MENTAL RETARDATION 1		ENSMUSG00000027254	ENSFM00250000000942	MICROTUBULE ASSOCIATED MAP [CONTAINS HEAVY CHAIN; LIGHT		ENSFM00730001522472	1	ENSFM00740001589345	1
ENSMUSG00000027680	ENSFM00250000000920	FRAGILE X MENTAL RETARDATION 1		ENSMUSG00000052727	ENSFM00250000000942	MICROTUBULE ASSOCIATED MAP [CONTAINS HEAVY CHAIN; LIGHT		ENSFM00250000008223	1	ENSFM00500000270420	1
ENSMUSG00000038028	ENSFM00250000007002	FRUCTOSE 2 6 BISPHOSPHATASE TIGAR EC_3.1.3.46 TP53 INDUCED GLYCOLYSIS AND APOPTOSIS REGULATOR		ENSMUSG00000027602	ENSFM00500000270555	MICROTUBULE ASSOCIATED PROTEINS 1A/1B LIGHT CHAIN 3A PRECURSOR AUTOPHAGY RELATED LC3 A AUTOPHAGY RELATED UBIQUITIN MODIFIER LC3 A MAP1 LIGHT CHAIN 3 1 MAP1A/MAP1B LIGHT CHAIN 3 A MAP1A/MAP1B LC3 A MICROTUBULE ASSOCIATED 1 LIGHT CHAIN 3 ALPHA		ENSFM00300000079125	1	ENSFM00500000270251	1
ENSMUSG00000017390	ENSFM00250000000488	FRUCTOSE BISPHOSPHATE ALDOLASE EC_4.1.2.13 TYPE ALDOLASE		ENSMUSG00000031812	ENSFM00500000270555	MICROTUBULE ASSOCIATED PROTEINS 1A/1B LIGHT CHAIN 3A PRECURSOR AUTOPHAGY RELATED LC3 A AUTOPHAGY RELATED UBIQUITIN MODIFIER LC3 A MAP1 LIGHT CHAIN 3 1 MAP1A/MAP1B LIGHT CHAIN 3 A MAP1A/MAP1B LC3 A MICROTUBULE ASSOCIATED 1 LIGHT CHAIN 3 ALPHA		ENSFM00250000001486	1	ENSFM00500000274611	1
ENSMUSG00000030695	ENSFM00250000000488	FRUCTOSE BISPHOSPHATE ALDOLASE EC_4.1.2.13 TYPE ALDOLASE		ENSMUSG00000024277	ENSFM00250000000867	MICROTUBULE ASSOCIATED RP/EB FAMILY MEMBER		ENSFM00250000003769	1	ENSFM00730001522352	1
ENSMUSG00000025466	ENSFM00250000007872	FUCOSE MUTAROTASE EC_5.1.3.29		ENSMUSG00000027479	ENSFM00250000000867	MICROTUBULE ASSOCIATED RP/EB FAMILY MEMBER		ENSFM00430000230229	1	ENSFM00250000007877	1
ENSMUSG00000026526	ENSFM00250000003390	FUMARATE HYDRATASE MITOCHONDRIAL PRECURSOR FUMARASE EC_4.2.1.2		ENSMUSG00000029166	ENSFM00250000000867	MICROTUBULE ASSOCIATED RP/EB FAMILY MEMBER		ENSFM00740001589124	1	ENSFM00500000272374	1
ENSMUSG00000030630	ENSFM00250000004343	FUMARYLACETOACETASE FAA EC_3.7.1.2 {ECO: } BETA DIKETONASE FUMARYLACETOACETATE HYDROLASE		ENSMUSG00000034751	ENSFM00670001238533	MICROTUBULE ASSOCIATED SERINE/THREONINE KINASE 4 {ECO: |ENSEMBL: }		ENSFM00520000517805	1	ENSFM00250000008621	1
ENSMUSG00000027371	ENSFM00500000271766	FUMARYLACETOACETATE HYDROLASE DOMAIN CONTAINING EC 3		ENSMUSG00000031833	ENSFM00250000000518	MICROTUBULE ASSOCIATED SERINE/THREONINE KINASE EC_2.7.11.1		ENSFM00500000270092	1	ENSFM00600000921688	1
ENSMUSG00000025040	ENSFM00670001235667	FUN14 DOMAIN CONTAINING		ENSMUSG00000034751	ENSFM00250000000518	MICROTUBULE ASSOCIATED SERINE/THREONINE KINASE EC_2.7.11.1		ENSFM00250000002349	1	ENSFM00500000269986	1
ENSMUSG00000031198	ENSFM00670001235667	FUN14 DOMAIN CONTAINING		ENSMUSG00000053693	ENSFM00250000000518	MICROTUBULE ASSOCIATED SERINE/THREONINE KINASE EC_2.7.11.1		ENSFM00730001522540	1	ENSFM00760001714836	1
ENSMUSG00000056602	ENSFM00250000000754	FURRY		ENSMUSG00000018411	ENSFM00260000050441	MICROTUBULE ASSOCIATED TAU NEUROFIBRILLARY TANGLE PAIRED HELICAL FILAMENT TAU PHF TAU		ENSFM00250000003493	1	ENSFM00250000007933	1
ENSMUSG00000066705	ENSFM00670001236586	FXYD DOMAIN CONTAINING ION TRANSPORT REGULATOR 6 PRECURSOR PHOSPHOHIPPOLIN		ENSMUSG00000029651	ENSFM00500000271268	MICROTUBULE ASSOCIATED TUMOR SUPPRESSOR CANDIDATE 2 CARDIAC ZIPPER MICROTUBULE PLUS END TRACKING TIP150 TRACKING OF 150 KDA		ENSFM00740001589265	1	ENSFM00500000271464	1
ENSMUSG00000036578	ENSFM00670001247403	FXYD DOMAIN CONTAINING ION TRANSPORT REGULATOR 7		ENSMUSG00000014606	ENSFM00770001847568	MITOCHONDRIAL 2 OXOGLUTARATE/MALATE CARRIER OGCP SOLUTE CARRIER FAMILY 25 MEMBER 11		ENSFM00800002006266	1	ENSFM00250000010790	1
ENSMUSG00000043301	ENSFM00730001521214	G ACTIVATED INWARD RECTIFIER POTASSIUM CHANNEL GIRK INWARD RECTIFIER K + CHANNEL KIR3 POTASSIUM CHANNEL INWARDLY RECTIFYING SUBFAMILY J MEMBER		ENSMUSG00000073481	ENSFM00500000270661	MITOCHONDRIAL AMIDOXIME REDUCING COMPONENT 2 PRECURSOR MARC2 EC 1 MOLYBDENUM COFACTOR SULFURASE C TERMINAL DOMAIN CONTAINING 2 MOSC DOMAIN CONTAINING 2 MOCO SULFURASE C TERMINAL DOMAIN CONTAINING 2		ENSFM00730001521721	1	ENSFM00500000273807	1
ENSMUSG00000031785	ENSFM00640001103085	G COUPLED RECEPTOR 56 GPR56 N TERMINAL FRAGMENT GPR56 NT GPR56 N GPR56 EXTRACELLULAR SUBUNIT GPR56 SUBUNIT ALPHA ; GPR56 C TERMINAL FRAGMENT GPR56 CT GPR56 C GPR56 SEVEN TRANSMEMBRANE SUBUNIT GPR56 7TM GPR56 SUBUNIT BETA ]		ENSMUSG00000024012	ENSFM00250000001870	MITOCHONDRIAL CARRIER HOMOLOG		ENSFM00250000004026	1	ENSFM00600000921370	1
ENSMUSG00000008734	ENSFM00670001235445	G COUPLED RECEPTOR FAMILY C GROUP 5 MEMBER RETINOIC ACID INDUCED GENE RAIG		ENSMUSG00000027282	ENSFM00250000001870	MITOCHONDRIAL CARRIER HOMOLOG		ENSFM00250000004626	1	ENSFM00500000271092	1
ENSMUSG00000074886	ENSFM00730001521304	G COUPLED RECEPTOR KINASE G COUPLED RECEPTOR KINASE		ENSMUSG00000002346	ENSFM00500000271356	MITOCHONDRIAL COENZYME A TRANSPORTER SL SOLUTE CARRIER FAMILY 25 MEMBER 42		ENSFM00250000005227	1	ENSFM00250000002325	1
ENSMUSG00000069227	ENSFM00250000008086	G REGULATED INDUCER OF NEURITE OUTGROWTH 1 GRIN1		ENSMUSG00000026150	ENSFM00250000003442	MITOCHONDRIAL FISSION FACTOR		ENSFM00250000003015	1	ENSFM00400000131930	1
ENSMUSG00000045441	ENSFM00250000008609	G REGULATED INDUCER OF NEURITE OUTGROWTH 3 GRIN3		ENSMUSG00000046671	ENSFM00250000006972	MITOCHONDRIAL FISSION REGULATOR 1		ENSFM00730001521581	1	ENSFM00250000004827	1
ENSMUSG00000026930	ENSFM00250000001225	G SIGNALING MODULATOR 1 ACTIVATOR OF G SIGNALING 3		ENSMUSG00000004902	ENSFM00500000270170	MITOCHONDRIAL GLUTAMATE CARRIER 1 GC 1 GLUTAMATE/H + SYMPORTER 1 SOLUTE CARRIER FAMILY 25 MEMBER 22		ENSFM00730001521722	1	ENSFM00250000001444	1
ENSMUSG00000034786	ENSFM00600000921937	G SIGNALING MODULATOR 3		ENSMUSG00000019082	ENSFM00500000270170	MITOCHONDRIAL GLUTAMATE CARRIER 1 GC 1 GLUTAMATE/H + SYMPORTER 1 SOLUTE CARRIER FAMILY 25 MEMBER 22		ENSFM00250000001516	1	ENSFM00500000269861	1
ENSMUSG00000021003	ENSFM00250000005474	GALACTOCEREBROSIDASE PRECURSOR GALCERASE EC_3.2.1.46 GALACTOCEREBROSIDE BETA GALACTOSIDASE GALACTOSYLCERAMIDASE GALACTOSYLCERAMIDE BETA GALACTOSIDASE		ENSMUSG00000002949	ENSFM00500000271055	MITOCHONDRIAL IMPORT INNER MEMBRANE TRANSLOCASE SUBUNIT PRECURSOR		ENSFM00760001714607	1	ENSFM00730001521742	1
ENSMUSG00000071649	ENSFM00250000001080	GALACTOSYLGALACTOSYLXYLOSYLPROTEIN 3 BETA GLUCURONOSYLTRANSFERASE EC_2.4.1.135 BETA 1 3 GLUCURONYLTRANSFERASE GLUCURONOSYLTRANSFERASE GLCAT UDP BETA 1 3 GLUCURONYLTRANSFERASE GLCUAT		ENSMUSG00000020219	ENSFM00670001236643	MITOCHONDRIAL IMPORT INNER MEMBRANE TRANSLOCASE SUBUNIT TIM13		ENSFM00730001521750	1	ENSFM00670001235580	1
ENSMUSG00000042363	ENSFM00500000272380	GALECTIN RELATED LECTIN GALACTOSIDE BINDING		ENSMUSG00000027679	ENSFM00500000273595	MITOCHONDRIAL IMPORT INNER MEMBRANE TRANSLOCASE SUBUNIT TIM14 DNAJ HOMOLOG SUBFAMILY C MEMBER 19		ENSFM00250000005091	1	ENSFM00250000005307	1
ENSMUSG00000031950	ENSFM00500000272384	GAMMA AMINOBUTYRIC ACID RECEPTOR ASSOCIATED 2 PRECURSOR GABA A RECEPTOR ASSOCIATED 2 GANGLIOSIDE EXPRESSION FACTOR 2 GEF 2 GENERAL TRANSPORT FACTOR P16 GOLGI ASSOCIATED ATPASE ENHANCER OF 16 KDA GATE 16 MAP1 LIGHT CHAIN 3 RELATED		ENSMUSG00000014301	ENSFM00670001236447	MITOCHONDRIAL IMPORT INNER MEMBRANE TRANSLOCASE SUBUNIT TIM16 MITOCHONDRIA ASSOCIATED GRANULOCYTE MACROPHAGE CSF SIGNALING MOLECULE PRESEQUENCE TRANSLOCATED ASSOCIATED MOTOR SUBUNIT PAM16		ENSFM00260000050713	1	ENSFM00670001235859	1
ENSMUSG00000000560	ENSFM00800002003385	GAMMA AMINOBUTYRIC ACID RECEPTOR SUBUNIT ALPHA PRECURSOR GABA A RECEPTOR SUBUNIT ALPHA		ENSMUSG00000031158	ENSFM00500000270373	MITOCHONDRIAL IMPORT INNER MEMBRANE TRANSLOCASE SUBUNIT TIM17		ENSFM00760001714825	1	ENSFM00500000273926	1
ENSMUSG00000010803	ENSFM00800002003385	GAMMA AMINOBUTYRIC ACID RECEPTOR SUBUNIT ALPHA PRECURSOR GABA A RECEPTOR SUBUNIT ALPHA		ENSMUSG00000020843	ENSFM00500000272831	MITOCHONDRIAL IMPORT INNER MEMBRANE TRANSLOCASE SUBUNIT TIM22		ENSFM00800002003497	1	ENSFM00500000273212	1
ENSMUSG00000020428	ENSFM00800002003422	GAMMA AMINOBUTYRIC ACID RECEPTOR SUBUNIT ALPHA PRECURSOR GABA A RECEPTOR SUBUNIT ALPHA		ENSMUSG00000045455	ENSFM00670001236601	MITOCHONDRIAL IMPORT INNER MEMBRANE TRANSLOCASE SUBUNIT TIM8 A DEAFNESS DYSTONIA 1		ENSFM00500000273736	1	ENSFM00250000002581	1
ENSMUSG00000029211	ENSFM00800002003422	GAMMA AMINOBUTYRIC ACID RECEPTOR SUBUNIT ALPHA PRECURSOR GABA A RECEPTOR SUBUNIT ALPHA		ENSMUSG00000093904	ENSFM00500000272385	MITOCHONDRIAL IMPORT RECEPTOR SUBUNIT TOM20 HOMOLOG MITOCHONDRIAL 20 KDA OUTER MEMBRANE OUTER MITOCHONDRIAL MEMBRANE RECEPTOR TOM20		ENSFM00800002004042	1	ENSFM00740001589344	1
ENSMUSG00000031343	ENSFM00800002003385	GAMMA AMINOBUTYRIC ACID RECEPTOR SUBUNIT ALPHA PRECURSOR GABA A RECEPTOR SUBUNIT ALPHA		ENSMUSG00000022427	ENSFM00600000921823	MITOCHONDRIAL IMPORT RECEPTOR SUBUNIT TOM22 HOMOLOG TRANSLOCASE OF OUTER MEMBRANE 22 KDA SUBUNIT HOMOLOG		ENSFM00250000010495	1	ENSFM00250000005471	1
ENSMUSG00000007653	ENSFM00400000131718	GAMMA AMINOBUTYRIC ACID RECEPTOR SUBUNIT BETA PRECURSOR GABA A RECEPTOR SUBUNIT BETA		ENSMUSG00000002984	ENSFM00250000002521	MITOCHONDRIAL IMPORT RECEPTOR SUBUNIT TOM40 HOMOLOG TRANSLOCASE OF OUTER MEMBRANE 40 KDA SUBUNIT HOMOLOG		ENSFM00500000273498	1	ENSFM00670001235735	1
ENSMUSG00000029212	ENSFM00400000131718	GAMMA AMINOBUTYRIC ACID RECEPTOR SUBUNIT BETA PRECURSOR GABA A RECEPTOR SUBUNIT BETA		ENSMUSG00000005674	ENSFM00250000002521	MITOCHONDRIAL IMPORT RECEPTOR SUBUNIT TOM40 HOMOLOG TRANSLOCASE OF OUTER MEMBRANE 40 KDA SUBUNIT HOMOLOG		ENSFM00250000006173	1	ENSFM00250000007000	1
ENSMUSG00000033676	ENSFM00400000131718	GAMMA AMINOBUTYRIC ACID RECEPTOR SUBUNIT BETA PRECURSOR GABA A RECEPTOR SUBUNIT BETA		ENSMUSG00000022752	ENSFM00710001441924	MITOCHONDRIAL IMPORT RECEPTOR SUBUNIT TOM70 MITOCHONDRIAL PRECURSOR PROTEINS IMPORT RECEPTOR TRANSLOCASE OF OUTER MEMBRANE 70 KDA SUBUNIT		ENSFM00250000005380	1	ENSFM00500000270110	1
ENSMUSG00000020436	ENSFM00730001521448	GAMMA AMINOBUTYRIC ACID RECEPTOR SUBUNIT GAMMA PRECURSOR GABA A RECEPTOR SUBUNIT GAMMA		ENSMUSG00000026568	ENSFM00500000273639	MITOCHONDRIAL PYRUVATE CARRIER 2 BRAIN 44		ENSFM00250000003055	1	ENSFM00250000001819	1
ENSMUSG00000024462	ENSFM00250000000928	GAMMA AMINOBUTYRIC ACID TYPE B RECEPTOR SUBUNIT 2 PRECURSOR GABA B RECEPTOR 2 GABA B R2 GABA BR2 GABABR2 GB2 G COUPLED RECEPTOR 51		ENSMUSG00000017686	ENSFM00250000000940	MITOCHONDRIAL RHO GTPASE 2 MIRO 2 EC_3.6.5.- RAS HOMOLOG GENE FAMILY MEMBER T2		ENSFM00250000001559	1	ENSFM00250000006034	1
ENSMUSG00000039809	ENSFM00250000000928	GAMMA AMINOBUTYRIC ACID TYPE B RECEPTOR SUBUNIT 2 PRECURSOR GABA B RECEPTOR 2 GABA B R2 GABA BR2 GABABR2 GB2 G COUPLED RECEPTOR 51		ENSMUSG00000023912	ENSFM00500000270868	MITOCHONDRIAL UNCOUPLING 4 UCP 4 SOLUTE CARRIER FAMILY 25 MEMBER 27		ENSFM00250000008476	1	ENSFM00250000004351	1
ENSMUSG00000027603	ENSFM00730001522526	GAMMA GLUTAMYLTRANSFERASE 7 PRECURSOR GGT 7 EC_2.3.2.2 GAMMA GLUTAMYLTRANSFERASE 3 GAMMA GLUTAMYLTRANSPEPTIDASE 7 GLUTATHIONE HYDROLASE 7 EC_3.4.19.- 13 [CONTAINS GAMMA GLUTAMYLTRANSFERASE 7 HEAVY CHAIN; GAMMA GLUTAMYLTRANSFERASE 7 LIGHT CHAIN]		ENSMUSG00000063065	ENSFM00730001521833	MITOGEN ACTIVATED KINASE 1 MAP KINASE 1 MAPK 1 EC_2.7.11.24 ERT1 EXTRACELLULAR SIGNAL REGULATED KINASE 2 ERK 2 MITOGEN ACTIVATED KINASE 2 MAP KINASE 2 MAPK 2		ENSFM00250000004114	1	ENSFM00250000004384	1
ENSMUSG00000024581	ENSFM00250000005767	GAMMA SOLUBLE NSF ATTACHMENT SNAP GAMMA N ETHYLMALEIMIDE SENSITIVE FACTOR ATTACHMENT GAMMA		ENSMUSG00000063358	ENSFM00730001521833	MITOGEN ACTIVATED KINASE 1 MAP KINASE 1 MAPK 1 EC_2.7.11.24 ERT1 EXTRACELLULAR SIGNAL REGULATED KINASE 2 ERK 2 MITOGEN ACTIVATED KINASE 2 MAP KINASE 2 MAPK 2		ENSFM00760001714713	1	ENSFM00500000270382	1
ENSMUSG00000023064	ENSFM00670001236738	GAMMA SYNUCLEIN		ENSMUSG00000046709	ENSFM00460000244930	MITOGEN ACTIVATED KINASE MAP KINASE MAPK EC_2.7.11.24 STRESS ACTIVATED KINASE C JUN N TERMINAL KINASE		ENSFM00670001235719	1	ENSFM00260000050737	1
ENSMUSG00000025474	ENSFM00800002003795	GAMMA TUBULIN COMPLEX COMPONENT 2 GAMMA RING COMPLEX KDA		ENSMUSG00000022671	ENSFM00670001236572	MITOTIC SPINDLE ORGANIZING MITOTIC SPINDLE ORGANIZING ASSOCIATED WITH A RING OF GAMMA TUBULIN		ENSFM00800002003370	1	ENSFM00760001714738	1
ENSMUSG00000000594	ENSFM00250000006403	GANGLIOSIDE GM2 ACTIVATOR PRECURSOR CEREBROSIDE SULFATE ACTIVATOR GM2 AP SPHINGOLIPID ACTIVATOR 3 SAP 3		ENSMUSG00000025979	ENSFM00250000004752	MOB PHOCEIN CLASS II MMOB1 MOB1 HOMOLOG 3 MOB3 MPS ONE BINDER KINASE ACTIVATOR 3 PREIMPLANTATION 3		ENSFM00670001235679	1	ENSFM00250000002013	1
ENSMUSG00000017943	ENSFM00250000004188	GANGLIOSIDE INDUCED DIFFERENTIATION ASSOCIATED 1 GDAP1		ENSMUSG00000047454	ENSFM00790001963049	MOLYBDOPTERIN ADENYLYLTRANSFERASE MPT ADENYLYLTRANSFERASE EC_2.7.7.75 DOMAIN G ; MOLYBDOPTERIN MOLYBDENUMTRANSFERASE MPT MO TRANSFERASE EC_2.10.1.- 1 DOMAIN E ]		ENSFM00500000270657	1	ENSFM00760001714910	1
ENSMUSG00000025777	ENSFM00250000004188	GANGLIOSIDE INDUCED DIFFERENTIATION ASSOCIATED 1 GDAP1		ENSMUSG00000032046	ENSFM00250000002071	MONOACYLGLYCEROL LIPASE ABHD12 EC_3.1.1.23 2 ARACHIDONOYLGLYCEROL HYDROLASE ABHYDROLASE DOMAIN CONTAINING 12		ENSFM00500000270475	1	ENSFM00500000271930	1
ENSMUSG00000050953	ENSFM00760001714761	GAP JUNCTION ALPHA 1 CONNEXIN 43 CX43		ENSMUSG00000025277	ENSFM00250000005911	MONOACYLGLYCEROL LIPASE ABHD6 EC_3.1.1.23 2 ARACHIDONOYLGLYCEROL HYDROLASE ABHYDROLASE DOMAIN CONTAINING 6		ENSFM00500000270485	1	ENSFM00770001847625	1
ENSMUSG00000040055	ENSFM00740001589167	GAP JUNCTION BETA CONNEXIN		ENSMUSG00000040584	ENSFM00730001521159	MULTIDRUG RESISTANCE EC_3.6.3.44 ATP BINDING CASSETTE SUB FAMILY B MEMBER P GLYCOPROTEIN		ENSFM00740001589196	1	ENSFM00250000000988	1
ENSMUSG00000043448	ENSFM00730001521860	GAP JUNCTION GAMMA 1 CONNEXIN 45 CX45 GAP JUNCTION ALPHA 7		ENSMUSG00000029247	ENSFM00570000894579	MULTIFUNCTIONAL ADE2 {ECO: |ENSEMBL: }		ENSFM00500000271936	1	ENSFM00760001714819	1
ENSMUSG00000056966	ENSFM00500000274805	GAP JUNCTION GAMMA 3 GAP JUNCTION EPSILON 1		ENSMUSG00000029247	ENSFM00570000901681	MULTIFUNCTIONAL ADE2 {ECO: |ENSEMBL: } FRAGMENT		ENSFM00730001521142	1	ENSFM00590000918388	1
ENSMUSG00000026879	ENSFM00760001714632	GELSOLIN ACTIN DEPOLYMERIZING FACTOR ADF		ENSMUSG00000029247	ENSFM00250000003230	MULTIFUNCTIONAL PHOSPHORIBOSYLAMINOIMIDAZOLE SUCCINOCARBOXAMIDE SYNTHASE EC_6.3.2.6 SAICAR SYNTHETASE ; PHOSPHORIBOSYLAMINOIMIDAZOLE CARBOXYLASE EC_4.1.1.- 21 AIR CARBOXYLASE AIRC ]		ENSFM00500000270023	1	ENSFM00500000269976	1
ENSMUSG00000036452	ENSFM00760001762720	GENE {ECO: |EMBL: 1}		ENSMUSG00000028402	ENSFM00740001589189	MULTIPLE PDZ DOMAIN MULTI PDZ DOMAIN 1		ENSFM00720001494248	1	ENSFM00600000921219	1
ENSMUSG00000060261	ENSFM00760001714782	GENERAL TRANSCRIPTION FACTOR II I REPEAT DOMAIN CONTAINING 1 GTF2I REPEAT DOMAIN CONTAINING 1		ENSMUSG00000038740	ENSFM00500000272007	MULTIVESICULAR BODY SUBUNIT 12B ESCRT I COMPLEX SUBUNIT MVB12B FAM125B		ENSFM00250000006615	1	ENSFM00800002003785	1
ENSMUSG00000029407	ENSFM00500000270803	GENERAL VESICULAR TRANSPORT FACTOR P115 USO1 HOMOLOG TRANSCYTOSIS ASSOCIATED TAP VESICLE DOCKING		ENSMUSG00000032773	ENSFM00800002003412	MUSCARINIC ACETYLCHOLINE RECEPTOR		ENSFM00500000270247	1	ENSFM00250000001313	1
ENSMUSG00000032740	ENSFM00250000000961	GIRDIN AKT PHOSPHORYLATION ENHANCER APE COILED COIL DOMAIN CONTAINING 88A G ALPHA INTERACTING VESICLE ASSOCIATED GIV GIRDERS OF ACTIN FILAMENT HOOK RELATED 1 HKRP1		ENSMUSG00000040495	ENSFM00800002003483	MUSCARINIC ACETYLCHOLINE RECEPTOR		ENSFM00500000270724	1	ENSFM00250000001043	1
ENSMUSG00000062014	ENSFM00500000270656	GLIA MATURATION FACTOR GMF		ENSMUSG00000046159	ENSFM00800002003412	MUSCARINIC ACETYLCHOLINE RECEPTOR		ENSFM00250000006413	1	ENSFM00800002003738	1
ENSMUSG00000036568	ENSFM00250000009373	GLTSCR1		ENSMUSG00000032355	ENSFM00740001589545	MUSCULAR LMNA INTERACTING MUSCULAR ENRICHED A TYPE LAMININ INTERACTING		ENSFM00250000004805	1	ENSFM00810002042307	1
ENSMUSG00000031400	ENSFM00760001714666	GLUCOSE 6 PHOSPHATE 1 DEHYDROGENASE G6PD EC_1.1.1.49		ENSMUSG00000032517	ENSFM00600000921972	MYELIN ASSOCIATED OLIGODENDROCYTE BASIC		ENSFM00500000270967	1	ENSFM00740001589239	1
ENSMUSG00000036427	ENSFM00250000000760	GLUCOSE 6 PHOSPHATE ISOMERASE GPI EC_5.3.1.9 PHOSPHOGLUCOSE ISOMERASE PGI PHOSPHOHEXOSE ISOMERASE PHI		ENSMUSG00000041607	ENSFM00250000002814	MYELIN BASIC MBP		ENSFM00670001235866	1	ENSFM00250000001612	1
ENSMUSG00000043192	ENSFM00250000000760	GLUCOSE 6 PHOSPHATE ISOMERASE GPI EC_5.3.1.9 PHOSPHOGLUCOSE ISOMERASE PGI PHOSPHOHEXOSE ISOMERASE PHI		ENSMUSG00000049230	ENSFM00740001589263	MYELIN EXPRESSION FACTOR 2 MEF 2 MYEF 2		ENSFM00670001236443	1	ENSFM00500000272603	1
ENSMUSG00000003402	ENSFM00500000271338	GLUCOSIDASE 2 SUBUNIT BETA PRECURSOR 80K H GLUCOSIDASE II SUBUNIT BETA KINASE C SUBSTRATE 60.1 KDA HEAVY CHAIN PKCSH		ENSMUSG00000059208	ENSFM00740001589263	MYELIN EXPRESSION FACTOR 2 MEF 2 MYEF 2		ENSFM00500000273154	1	ENSFM00250000008582	1
ENSMUSG00000028048	ENSFM00250000003010	GLUCOSYLCERAMIDASE PRECURSOR EC_3.2.1.45 ACID BETA GLUCOSIDASE BETA GLUCOCEREBROSIDASE D GLUCOSYL N ACYLSPHINGOSINE GLUCOHYDROLASE		ENSMUSG00000076439	ENSFM00380000124712	MYELIN OLIGODENDROCYTE GLYCOPROTEIN PRECURSOR		ENSFM00500000272397	1	ENSFM00250000003309	1
ENSMUSG00000026787	ENSFM00800002003398	GLUTAMATE DECARBOXYLASE 1 EC_4.1.1.15.67 KDA GLUTAMIC ACID DECARBOXYLASE GAD 67 GLUTAMATE DECARBOXYLASE 67 KDA		ENSMUSG00000068566	ENSFM00500000271004	MYELOID ASSOCIATED DIFFERENTIATION MARKER		ENSFM00250000009524	1	ENSFM00730001522005	1
ENSMUSG00000070880	ENSFM00800002003398	GLUTAMATE DECARBOXYLASE 1 EC_4.1.1.15.67 KDA GLUTAMIC ACID DECARBOXYLASE GAD 67 GLUTAMATE DECARBOXYLASE 67 KDA		ENSMUSG00000030120	ENSFM00500000271997	MYELOID LEUKEMIA FACTOR 2 MYELODYSPLASIA MYELOID LEUKEMIA FACTOR 2		ENSFM00730001521998	1	ENSFM00740001589252	1
ENSMUSG00000021794	ENSFM00250000001520	GLUTAMATE DEHYDROGENASE MITOCHONDRIAL GDH EC_1.4.1.3		ENSMUSG00000018830	ENSFM00270000056424	MYOSIN CELLULAR MYOSIN HEAVY CHAIN TYPE MYOSIN HEAVY CHAIN MYOSIN HEAVY CHAIN NON MUSCLE NON MUSCLE MYOSIN HEAVY CHAIN NMMHC NON MUSCLE MYOSIN HEAVY CHAIN NMMHC II NMMHC		ENSFM00250000005161	1	ENSFM00500000270904	1
ENSMUSG00000041078	ENSFM00720001492054	GLUTAMATE RECEPTOR IONOTROPIC DELTA PRECURSOR GLUR DELTA SUBUNIT		ENSMUSG00000020900	ENSFM00270000056424	MYOSIN CELLULAR MYOSIN HEAVY CHAIN TYPE MYOSIN HEAVY CHAIN MYOSIN HEAVY CHAIN NON MUSCLE NON MUSCLE MYOSIN HEAVY CHAIN NMMHC NON MUSCLE MYOSIN HEAVY CHAIN NMMHC II NMMHC		ENSFM00500000270902	1	ENSFM00500000274177	1
ENSMUSG00000071424	ENSFM00720001492054	GLUTAMATE RECEPTOR IONOTROPIC DELTA PRECURSOR GLUR DELTA SUBUNIT		ENSMUSG00000022443	ENSFM00270000056424	MYOSIN CELLULAR MYOSIN HEAVY CHAIN TYPE MYOSIN HEAVY CHAIN MYOSIN HEAVY CHAIN NON MUSCLE NON MUSCLE MYOSIN HEAVY CHAIN NMMHC NON MUSCLE MYOSIN HEAVY CHAIN NMMHC II NMMHC		ENSFM00750001632360	1	ENSFM00500000273560	1
ENSMUSG00000001985	ENSFM00720001492013	GLUTAMATE RECEPTOR IONOTROPIC KAINATE PRECURSOR GLUTAMATE RECEPTOR		ENSMUSG00000030739	ENSFM00270000056424	MYOSIN CELLULAR MYOSIN HEAVY CHAIN TYPE MYOSIN HEAVY CHAIN MYOSIN HEAVY CHAIN NON MUSCLE NON MUSCLE MYOSIN HEAVY CHAIN NMMHC NON MUSCLE MYOSIN HEAVY CHAIN NMMHC II NMMHC		ENSFM00250000002697	1	ENSFM00250000004414	1
ENSMUSG00000056073	ENSFM00720001492013	GLUTAMATE RECEPTOR IONOTROPIC KAINATE PRECURSOR GLUTAMATE RECEPTOR		ENSMUSG00000022836	ENSFM00740001589296	MYOSIN LIGHT CHAIN KINASE SMOOTH MUSCLE MLCK SMMLCK EC_2.7.11.18 TELOKIN [CONTAINS MYOSIN LIGHT CHAIN KINASE SMOOTH MUSCLE DEGLUTAMYLATED FORM]		ENSFM00250000005747	1	ENSFM00600000921202	1
ENSMUSG00000002771	ENSFM00730001521500	GLUTAMATE RECEPTOR IONOTROPIC NMDA PRECURSOR GLUTAMATE [NMDA] RECEPTOR SUBUNIT EPSILON N METHYL D ASPARTATE RECEPTOR SUBTYPE		ENSMUSG00000039824	ENSFM00250000000438	MYOSIN LIGHT CHAIN MYOSIN LIGHT CHAIN MYOSIN LIGHT CHAIN		ENSFM00250000005309	1	ENSFM00800002003882	1
ENSMUSG00000030209	ENSFM00730001521500	GLUTAMATE RECEPTOR IONOTROPIC NMDA PRECURSOR GLUTAMATE [NMDA] RECEPTOR SUBUNIT EPSILON N METHYL D ASPARTATE RECEPTOR SUBTYPE		ENSMUSG00000061086	ENSFM00250000000438	MYOSIN LIGHT CHAIN MYOSIN LIGHT CHAIN MYOSIN LIGHT CHAIN		ENSFM00250000008520	1	ENSFM00500000271631	1
ENSMUSG00000059003	ENSFM00730001521500	GLUTAMATE RECEPTOR IONOTROPIC NMDA PRECURSOR GLUTAMATE [NMDA] RECEPTOR SUBUNIT EPSILON N METHYL D ASPARTATE RECEPTOR SUBTYPE		ENSMUSG00000061816	ENSFM00250000000438	MYOSIN LIGHT CHAIN MYOSIN LIGHT CHAIN MYOSIN LIGHT CHAIN		ENSFM00250000002567	1	ENSFM00430000230337	1
ENSMUSG00000001986	ENSFM00720001492020	GLUTAMATE RECEPTOR PRECURSOR GLUR AMPA SELECTIVE GLUTAMATE RECEPTOR GLUR GLUTAMATE RECEPTOR IONOTROPIC AMPA		ENSMUSG00000090841	ENSFM00250000000438	MYOSIN LIGHT CHAIN MYOSIN LIGHT CHAIN MYOSIN LIGHT CHAIN		ENSFM00810002040882	1	ENSFM00380000124706	1
ENSMUSG00000020524	ENSFM00720001492020	GLUTAMATE RECEPTOR PRECURSOR GLUR AMPA SELECTIVE GLUTAMATE RECEPTOR GLUR GLUTAMATE RECEPTOR IONOTROPIC AMPA		ENSMUSG00000034868	ENSFM00730001521616	MYOSIN REGULATORY LIGHT MYOSIN REGULATORY LIGHT CHAIN 2 SMOOTH MUSCLE MYOSIN REGULATORY LIGHT CHAIN		ENSFM00250000002233	1	ENSFM00740001589199	1
ENSMUSG00000025892	ENSFM00720001492020	GLUTAMATE RECEPTOR PRECURSOR GLUR AMPA SELECTIVE GLUTAMATE RECEPTOR GLUR GLUTAMATE RECEPTOR IONOTROPIC AMPA		ENSMUSG00000029840	ENSFM00500000273644	MYOTROPHIN		ENSFM00800002003567	1	ENSFM00250000005018	1
ENSMUSG00000033981	ENSFM00720001492020	GLUTAMATE RECEPTOR PRECURSOR GLUR AMPA SELECTIVE GLUTAMATE RECEPTOR GLUR GLUTAMATE RECEPTOR IONOTROPIC AMPA		ENSMUSG00000015214	ENSFM00730001521553	MYOTUBULARIN PHOSPHATIDYLINOSITOL 3 5 BISPHOSPHATE 3 PHOSPHATASE EC_3.1.3.95 {ECO: |UNIPROTKB: } PHOSPHATIDYLINOSITOL 3 PHOSPHATE PHOSPHATASE EC_3.1.3.- 64 {ECO: |UNIPROTKB: }		ENSFM00250000003239	1	ENSFM00570000851024	1
ENSMUSG00000026103	ENSFM00250000001281	GLUTAMINASE ISOFORM MITOCHONDRIAL PRECURSOR GLS EC_3.5.1.2 GLUTAMINASE L GLUTAMINE AMIDOHYDROLASE		ENSMUSG00000031918	ENSFM00730001521553	MYOTUBULARIN PHOSPHATIDYLINOSITOL 3 5 BISPHOSPHATE 3 PHOSPHATASE EC_3.1.3.95 {ECO: |UNIPROTKB: } PHOSPHATIDYLINOSITOL 3 PHOSPHATE PHOSPHATASE EC_3.1.3.- 64 {ECO: |UNIPROTKB: }		ENSFM00500000271538	1	ENSFM00500000269893	1
ENSMUSG00000023216	ENSFM00730001521321	GLUTAMINE GAMMA GLUTAMYLTRANSFERASE EC_2.3.2.13 TRANSGLUTAMINASE TG TGASE TRANSGLUTAMINASE TGASE		ENSMUSG00000035285	ENSFM00600000921959	N ACETYLTRANSFERASE 14 EC_2.3.1.-		ENSFM00760001714733	1	ENSFM00260000050384	1
ENSMUSG00000026473	ENSFM00750001632335	GLUTAMINE SYNTHETASE GS EC_6.3.1.2 GLUTAMATE DECARBOXYLASE EC_4.1.1.- 15 GLUTAMATE AMMONIA LIGASE		ENSMUSG00000030282	ENSFM00250000005763	N ACYLNEURAMINATE CYTIDYLYLTRANSFERASE EC_2.7.7.43 CMP N ACETYLNEURAMINIC ACID SYNTHASE CMP NEUNAC SYNTHASE		ENSFM00250000002695	1	ENSFM00250000000417	1
ENSMUSG00000032604	ENSFM00780001898374	GLUTAMINE TRNA LIGASE EC_6.1.1.18 GLUTAMINYL TRNA SYNTHETASE GLNRS		ENSMUSG00000031837	ENSFM00250000001762	N TERMINAL EF HAND CALCIUM BINDING EF HAND CALCIUM BINDING NEURONAL CALCIUM BINDING		ENSFM00600000921769	1	ENSFM00270000056440	1
ENSMUSG00000021591	ENSFM00670001236435	GLUTAREDOXIN 1 THIOLTRANSFERASE 1 TTASE 1		ENSMUSG00000004113	ENSFM00300000085455	N TYPE CALCIUM CHANNEL PORE FORMING SUBUNIT ALPHA 1B {ECO: |EMBL: 1} FRAGMENT		ENSFM00250000005244	1	ENSFM00810002040569	1
ENSMUSG00000018196	ENSFM00500000272856	GLUTAREDOXIN 2 MITOCHONDRIAL PRECURSOR		ENSMUSG00000002504	ENSFM00740001589334	NA + /H + EXCHANGE REGULATORY COFACTOR NHE RF1 NHERF 1 EZRIN RADIXIN MOESIN BINDING PHOSPHOPROTEIN 50 EBP50 REGULATORY COFACTOR OF NA + /H + EXCHANGER SODIUM HYDROGEN EXCHANGER REGULATORY FACTOR 1 SOLUTE CARRIER FAMILY 9 A3 REGULATORY FACTOR 1		ENSFM00800002003429	1	ENSFM00810002040596	1
ENSMUSG00000031068	ENSFM00740001589388	GLUTAREDOXIN 3 PKC INTERACTING COUSIN OF THIOREDOXIN PICOT PKC THETA INTERACTING PKCQ INTERACTING THIOREDOXIN 2		ENSMUSG00000070283	ENSFM00500000273238	NADH DEHYDROGENASE [UBIQUINONE] 1 ALPHA SUBCOMPLEX ASSEMBLY FACTOR 3		ENSFM00250000004597	1	ENSFM00250000005324	1
ENSMUSG00000021102	ENSFM00670001235945	GLUTAREDOXIN RELATED 5 MITOCHONDRIAL PRECURSOR MONOTHIOL GLUTAREDOXIN 5		ENSMUSG00000028261	ENSFM00500000273749	NADH DEHYDROGENASE [UBIQUINONE] 1 ALPHA SUBCOMPLEX ASSEMBLY FACTOR 4 HORMONE REGULATED PROLIFERATION ASSOCIATED OF 20 KDA		ENSFM00250000004215	1	ENSFM00250000004159	1
ENSMUSG00000003809	ENSFM00380000124741	GLUTARYL COA DEHYDROGENASE MITOCHONDRIAL PRECURSOR GCD EC_1.3.8.6		ENSMUSG00000036199	ENSFM00500000273406	NADH DEHYDROGENASE [UBIQUINONE] 1 ALPHA SUBCOMPLEX SUBUNIT 13 CELL DEATH REGULATORY GRIM 19 COMPLEX I B16 6 CI B16 6 GENE ASSOCIATED WITH RETINOIC INTERFERON INDUCED MORTALITY 19 GRIM 19 NADH UBIQUINONE OXIDOREDUCTASE B16 6 SUBUNIT		ENSFM00250000001333	1	ENSFM00740001589150	1
ENSMUSG00000063856	ENSFM00500000270307	GLUTATHIONE PEROXIDASE 2 GPX 2 GSHPX 2 EC_1.11.1.9 GLUTATHIONE PEROXIDASE GASTROINTESTINAL GPX GI GSHPX GI		ENSMUSG00000014294	ENSFM00670001236219	NADH DEHYDROGENASE [UBIQUINONE] 1 ALPHA SUBCOMPLEX SUBUNIT 2 COMPLEX I B8 CI B8 NADH UBIQUINONE OXIDOREDUCTASE B8 SUBUNIT		ENSFM00250000002477	1	ENSFM00730001521356	1
ENSMUSG00000031584	ENSFM00730001521746	GLUTATHIONE REDUCTASE GR GRASE EC_1.8.1.7		ENSMUSG00000022450	ENSFM00500000272594	NADH DEHYDROGENASE [UBIQUINONE] 1 ALPHA SUBCOMPLEX SUBUNIT 6 COMPLEX I B14 CI B14 NADH UBIQUINONE OXIDOREDUCTASE B14 SUBUNIT		ENSFM00250000001326	1	ENSFM00250000000343	1
ENSMUSG00000032348	ENSFM00270000056439	GLUTATHIONE S TRANSFERASE EC_2.5.1.18 GST CLASS ALPHA MEMBER GLUTATHIONE S TRANSFERASE		ENSMUSG00000041881	ENSFM00500000274400	NADH DEHYDROGENASE [UBIQUINONE] 1 ALPHA SUBCOMPLEX SUBUNIT 7 COMPLEX I B14 5A CI B14 5A NADH UBIQUINONE OXIDOREDUCTASE SUBUNIT B14 5A		ENSFM00250000003124	1	ENSFM00670001235427	1
ENSMUSG00000004032	ENSFM00500000269733	GLUTATHIONE S TRANSFERASE EC_2.5.1.18 GST CLASS MU		ENSMUSG00000026895	ENSFM00250000005294	NADH DEHYDROGENASE [UBIQUINONE] 1 ALPHA SUBCOMPLEX SUBUNIT 8 COMPLEX I 19KD CI 19KD COMPLEX I PGIV CI PGIV NADH UBIQUINONE OXIDOREDUCTASE 19 KDA SUBUNIT		ENSFM00250000004839	1	ENSFM00250000001423	1
ENSMUSG00000058135	ENSFM00500000269733	GLUTATHIONE S TRANSFERASE EC_2.5.1.18 GST CLASS MU		ENSMUSG00000000399	ENSFM00250000004385	NADH DEHYDROGENASE [UBIQUINONE] 1 ALPHA SUBCOMPLEX SUBUNIT 9 MITOCHONDRIAL PRECURSOR COMPLEX I 39KD CI 39KD NADH UBIQUINONE OXIDOREDUCTASE 39 KDA SUBUNIT		ENSFM00250000005479	1	ENSFM00730001521542	1
ENSMUSG00000029864	ENSFM00250000004030	GLUTATHIONE S TRANSFERASE KAPPA 1 EC_2.5.1.18 GST 13 13 GST CLASS KAPPA GSTK1 1 GLUTATHIONE S TRANSFERASE SUBUNIT 13		ENSMUSG00000020022	ENSFM00500000272434	NADH DEHYDROGENASE [UBIQUINONE] 1 ALPHA SUBCOMPLEX SUBUNIT COMPLEX I B17 2 CI B17 2 CIB17 2 NADH UBIQUINONE OXIDOREDUCTASE SUBUNIT B17 2		ENSFM00250000005784	1	ENSFM00500000273166	1
ENSMUSG00000060803	ENSFM00500000270850	GLUTATHIONE S TRANSFERASE P EC_2.5.1.18 GST CLASS PI		ENSMUSG00000040048	ENSFM00250000006353	NADH DEHYDROGENASE [UBIQUINONE] 1 BETA SUBCOMPLEX SUBUNIT 10 COMPLEX I PDSW CI PDSW NADH UBIQUINONE OXIDOREDUCTASE PDSW SUBUNIT		ENSFM00250000001829	1	ENSFM00600000921191	1
ENSMUSG00000057666	ENSFM00730001521081	GLYCERALDEHYDE 3 PHOSPHATE DEHYDROGENASE GAPDH EC_1.2.1.12 PEPTIDYL CYSTEINE S NITROSYLASE GAPDH EC_2.6.99.-		ENSMUSG00000031059	ENSFM00250000007177	NADH DEHYDROGENASE [UBIQUINONE] 1 BETA SUBCOMPLEX SUBUNIT 11 MITOCHONDRIAL PRECURSOR COMPLEX I ESSS CI ESSS NADH UBIQUINONE OXIDOREDUCTASE ESSS SUBUNIT		ENSFM00250000005028	1	ENSFM00500000270499	1
ENSMUSG00000023019	ENSFM00800002003402	GLYCEROL 3 PHOSPHATE DEHYDROGENASE [NAD + ] CYTOPLASMIC GPD C GPDH C EC_1.1.1.8		ENSMUSG00000002416	ENSFM00670001236841	NADH DEHYDROGENASE [UBIQUINONE] 1 BETA SUBCOMPLEX SUBUNIT 2 MITOCHONDRIAL PRECURSOR COMPLEX I AGGG CI AGGG NADH UBIQUINONE OXIDOREDUCTASE AGGG SUBUNIT		ENSFM00250000001821	1	ENSFM00250000004703	1
ENSMUSG00000050627	ENSFM00800002003402	GLYCEROL 3 PHOSPHATE DEHYDROGENASE [NAD + ] CYTOPLASMIC GPD C GPDH C EC_1.1.1.8		ENSMUSG00000026032	ENSFM00810002044181	NADH DEHYDROGENASE [UBIQUINONE] 1 BETA SUBCOMPLEX SUBUNIT 3 COMPLEX I B12 CI B12 NADH UBIQUINONE OXIDOREDUCTASE B12 SUBUNIT		ENSFM00250000003778	1	ENSFM00250000001603	1
ENSMUSG00000026827	ENSFM00250000001725	GLYCEROL 3 PHOSPHATE DEHYDROGENASE MITOCHONDRIAL PRECURSOR GPD M GPDH M EC_1.1.5.3		ENSMUSG00000022820	ENSFM00500000272985	NADH DEHYDROGENASE [UBIQUINONE] 1 BETA SUBCOMPLEX SUBUNIT 4 COMPLEX I B15 CI B15 NADH UBIQUINONE OXIDOREDUCTASE B15 SUBUNIT		ENSFM00250000006718	1	ENSFM00500000272376	1
ENSMUSG00000025059	ENSFM00780001898348	GLYCEROL KINASE GK GLYCEROKINASE EC_2.7.1.30 ATP:GLYCEROL 3 PHOSPHOTRANSFERASE GLYCEROL KINASE TESTIS SPECIFIC		ENSMUSG00000027673	ENSFM00250000005807	NADH DEHYDROGENASE [UBIQUINONE] 1 BETA SUBCOMPLEX SUBUNIT 5 MITOCHONDRIAL PRECURSOR COMPLEX I SGDH CI SGDH NADH UBIQUINONE OXIDOREDUCTASE SGDH SUBUNIT		ENSFM00500000270014	1	ENSFM00250000003664	1
ENSMUSG00000033917	ENSFM00250000004887	GLYCEROPHOSPHODIESTER PHOSPHODIESTERASE 1 EC_3.1.4.44 MEMBRANE INTERACTING OF RGS16		ENSMUSG00000071014	ENSFM00770001850404	NADH DEHYDROGENASE [UBIQUINONE] 1 BETA SUBCOMPLEX SUBUNIT 6 {ECO:		ENSFM00250000003830	1	ENSFM00810002040637	1
ENSMUSG00000061666	ENSFM00250000003307	GLYCEROPHOSPHODIESTER PHOSPHODIESTERASE DOMAIN CONTAINING EC_3.1.-.-		ENSMUSG00000071014	ENSFM00600000921719	NADH DEHYDROGENASE [UBIQUINONE] 1 BETA SUBCOMPLEX SUBUNIT 6 COMPLEX I B17 CI B17 NADH UBIQUINONE OXIDOREDUCTASE B17 SUBUNIT		ENSFM00500000270304	1	ENSFM00800002003832	1
ENSMUSG00000000263	ENSFM00400000131715	GLYCINE RECEPTOR SUBUNIT PRECURSOR GLYCINE RECEPTOR KDA SUBUNIT		ENSMUSG00000033938	ENSFM00670001236404	NADH DEHYDROGENASE [UBIQUINONE] 1 BETA SUBCOMPLEX SUBUNIT 7 COMPLEX I B18 CI B18 NADH UBIQUINONE OXIDOREDUCTASE B18 SUBUNIT		ENSFM00500000272782	1	ENSFM00250000001576	1
ENSMUSG00000029777	ENSFM00800002003540	GLYCINE TRNA LIGASE EC_6.1.1.14 DIADENOSINE TETRAPHOSPHATE SYNTHETASE AP 4 A SYNTHETASE GLYCYL TRNA SYNTHETASE GLYRS		ENSMUSG00000025204	ENSFM00250000006874	NADH DEHYDROGENASE [UBIQUINONE] 1 BETA SUBCOMPLEX SUBUNIT 8 MITOCHONDRIAL PRECURSOR COMPLEX I ASHI CI ASHI NADH UBIQUINONE OXIDOREDUCTASE ASHI SUBUNIT		ENSFM00500000274855	1	ENSFM00250000004991	1
ENSMUSG00000033400	ENSFM00810002040809	GLYCOGEN DEBRANCHING ENZYME GLYCOGEN DEBRANCHER [INCLUDES 4 ALPHA GLUCANOTRANSFERASE EC_2.4.1.25 OLIGO 1 4 1 4 GLUCANTRANSFERASE ; AMYLO ALPHA 1 6 GLUCOSIDASE AMYLO 1 6 GLUCOSIDASE EC_3.2.1.- 33 DEXTRIN 6 ALPHA D GLUCOSIDASE ]		ENSMUSG00000022354	ENSFM00250000004530	NADH DEHYDROGENASE [UBIQUINONE] 1 BETA SUBCOMPLEX SUBUNIT 9 COMPLEX I B22 CI B22 NADH UBIQUINONE OXIDOREDUCTASE B22 SUBUNIT		ENSFM00250000003740	1	ENSFM00500000271967	1
ENSMUSG00000032648	ENSFM00250000001172	GLYCOGEN PHOSPHORYLASE FORM EC_2.4.1.1		ENSMUSG00000030647	ENSFM00670001236356	NADH DEHYDROGENASE [UBIQUINONE] 1 SUBUNIT C2 COMPLEX I B14 5B CI B14 5B NADH UBIQUINONE OXIDOREDUCTASE SUBUNIT B14 5B		ENSFM00250000002444	1	ENSFM00250000005694	1
ENSMUSG00000033059	ENSFM00250000001172	GLYCOGEN PHOSPHORYLASE FORM EC_2.4.1.1		ENSMUSG00000024099	ENSFM00250000003401	NADH DEHYDROGENASE [UBIQUINONE] FLAVOPROTEIN 2 MITOCHONDRIAL PRECURSOR EC_1.6.5.3 EC_1.6.99.- 3 NADH UBIQUINONE OXIDOREDUCTASE 24 KDA SUBUNIT		ENSFM00480000262849	1	ENSFM00790001963030	1
ENSMUSG00000022812	ENSFM00810002040612	GLYCOGEN SYNTHASE KINASE 3 GSK 3 EC_2.7.11.26 SERINE/THREONINE KINASE EC_2.7.11.- 1		ENSMUSG00000024038	ENSFM00500000273812	NADH DEHYDROGENASE [UBIQUINONE] FLAVOPROTEIN 3 MITOCHONDRIAL {ECO: |EMBL: 1}		ENSFM00250000002232	1	ENSFM00800002003689	1
ENSMUSG00000057177	ENSFM00810002040612	GLYCOGEN SYNTHASE KINASE 3 GSK 3 EC_2.7.11.26 SERINE/THREONINE KINASE EC_2.7.11.- 1		ENSMUSG00000024038	ENSFM00500000301275	NADH DEHYDROGENASE [UBIQUINONE] FLAVOPROTEIN 3 MITOCHONDRIAL PRECURSOR COMPLEX I 9KD CI 9KD NADH UBIQUINONE OXIDOREDUCTASE 9 KDA SUBUNIT		ENSFM00800002003519	1	ENSFM00250000005591	1
ENSMUSG00000011884	ENSFM00250000005320	GLYCOLIPID TRANSFER GLTP		ENSMUSG00000005510	ENSFM00790001963038	NADH DEHYDROGENASE [UBIQUINONE] IRON SULFUR 3 MITOCHONDRIAL PRECURSOR EC_1.6.5.3 EC_1.6.99.- 3 COMPLEX I 30KD CI 30KD NADH UBIQUINONE OXIDOREDUCTASE 30 KDA SUBUNIT		ENSFM00250000005012	1	ENSFM00250000003247	1
ENSMUSG00000051839	ENSFM00260000053088	GLYCOPHORIN A CD235A ANTIGEN		ENSMUSG00000021606	ENSFM00670001236132	NADH DEHYDROGENASE [UBIQUINONE] IRON SULFUR 6 MITOCHONDRIAL PRECURSOR COMPLEX I 13KD A CI 13KD A NADH UBIQUINONE OXIDOREDUCTASE 13 KDA A SUBUNIT		ENSFM00250000001972	1	ENSFM00250000009146	1
ENSMUSG00000090523	ENSFM00560000828284	GLYCOPHORIN C CD236 ANTIGEN		ENSMUSG00000020153	ENSFM00250000003821	NADH DEHYDROGENASE [UBIQUINONE] IRON SULFUR 7 MITOCHONDRIAL PRECURSOR EC_1.6.5.3 EC_1.6.99.- 3 COMPLEX I 20KD CI 20KD NADH UBIQUINONE OXIDOREDUCTASE 20 KDA SUBUNIT		ENSFM00500000270531	1	ENSFM00250000010083	1
ENSMUSG00000022561	ENSFM00500000272001	GLYCOSYLPHOSPHATIDYLINOSITOL ANCHOR ATTACHMENT 1 GPI ANCHOR ATTACHMENT 1 GAA1 HOMOLOG		ENSMUSG00000050323	ENSFM00500000273764	NADH DEHYDROGENASE UBIQUINONE COMPLEX I ASSEMBLY FACTOR 6 PRECURSOR		ENSFM00500000273330	1	ENSFM00600000921799	1
ENSMUSG00000004383	ENSFM00250000001914	GLYCOSYLTRANSFERASE LARGE2 EC_2.4.-.- GLYCOSYLTRANSFERASE 1B [INCLUDES XYLOSYLTRANSFERASE LARGE2 {ECO: } EC_2.4.2.- ; BETA 1 3 GLUCURONYLTRANSFERASE LARGE2 {ECO: } EC 2.4.1.- ]		ENSMUSG00000027002	ENSFM00250000001880	NCK ASSOCIATED 1 1 MEMBRANE ASSOCIATED HEM		ENSFM00250000001297	1	ENSFM00250000007632	1
ENSMUSG00000017286	ENSFM00250000002922	GLYOXALASE DOMAIN CONTAINING 4		ENSMUSG00000032598	ENSFM00250000006300	NCK INTERACTING WITH SH3 DOMAIN 54 KDA VACA INTERACTING KDA INTERACTING 90 KDA SH3 INTERACTING WITH NCK SH3 ADAPTER SPIN90 WASP INTERACTING SH3 DOMAIN WISH WISKOTT ALDRICH SYNDROME		ENSFM00510000502777	1	ENSFM00810002040700	1
ENSMUSG00000035637	ENSFM00500000270235	GLYOXYLATE REDUCTASE/HYDROXYPYRUVATE REDUCTASE EC_1.1.1.79 EC_1.1.1.- 81		ENSMUSG00000053702	ENSFM00740001589165	NEBULIN RELATED ANCHORING N RAP		ENSFM00600000921280	1	ENSFM00810002040638	1
ENSMUSG00000022112	ENSFM00500000270283	GLYPICAN 3 PRECURSOR INTESTINAL OCI 5		ENSMUSG00000031930	ENSFM00730001521655	NEDD4 E3 UBIQUITIN LIGASE EC_6.3.2.- WW DOMAIN CONTAINING		ENSFM00270000056477	1	ENSFM00420000140606	1
ENSMUSG00000031119	ENSFM00500000269807	GLYPICAN SECRETED GLYPICAN		ENSMUSG00000010376	ENSFM00500000292193	NEDD8 PRECURSOR NEDDYLIN UBIQUITIN NEDD8		ENSFM00500000269681	1	ENSFM00800002003627	1
ENSMUSG00000034220	ENSFM00500000269807	GLYPICAN SECRETED GLYPICAN		ENSMUSG00000028969	ENSFM00730001521798	NEGATIVE REGULATOR OF THE PHO SYSTEM SERINE/THREONINE KINASE PHO85		ENSFM00730001522100	1	ENSFM00800002003556	1
ENSMUSG00000000253	ENSFM00250000002497	GMP REDUCTASE EC_1.7.1.7 GUANOSINE 5' MONOPHOSPHATE OXIDOREDUCTASE GUANOSINE MONOPHOSPHATE REDUCTASE		ENSMUSG00000096054	ENSFM00250000000542	NESPRIN 2 NUCLEAR ENVELOPE SPECTRIN REPEAT 2 NUCLEUS AND ACTIN CONNECTING ELEMENT PROTEIN NUANCE SYNAPTIC NUCLEAR ENVELOPE 2 SYNE 2		ENSFM00250000003660	1	ENSFM00810002040613	1
ENSMUSG00000034243	ENSFM00470000252488	GOLGB1 {ECO: |ENSEMBL: } FRAGMENT		ENSMUSG00000036473	ENSFM00570000851049	NETRIN PRECURSOR		ENSFM00500000269773	1	ENSFM00730001521419	1
ENSMUSG00000003316	ENSFM00250000002484	GOLGI APPARATUS 1 PRECURSOR E SELECTIN LIGAND 1 ESL 1 GOLGI SIALOGLYCOPROTEIN MG 160		ENSMUSG00000035513	ENSFM00260000050653	NETRIN PRECURSOR LAMINET		ENSFM00250000000093	1	ENSFM00730001521313	1
ENSMUSG00000028480	ENSFM00500000271973	GOLGI ASSOCIATED PLANT PATHOGENESIS RELATED 1 GAPR 1 GOLGI ASSOCIATED PR 1 GLIOMA PATHOGENESIS RELATED 2 GLIPR 2		ENSMUSG00000059857	ENSFM00260000050653	NETRIN PRECURSOR LAMINET		ENSFM00250000002725	1	ENSFM00740001589307	1
ENSMUSG00000026499	ENSFM00500000270849	GOLGI RESIDENT GCP60 ACYL COA BINDING DOMAIN CONTAINING 3 GOLGI COMPLEX ASSOCIATED 1 GOCAP1 GOLGI PHOSPHOPROTEIN 1 GOLPH1 PBR AND PKA ASSOCIATED 7 PERIPHERAL BENZODIAZEPINE RECEPTOR ASSOCIATED PAP7		ENSMUSG00000032827	ENSFM00250000001450	NEURABIN 1 NEURABIN I NEURAL TISSUE SPECIFIC F ACTIN BINDING I PHOSPHATASE 1 REGULATORY SUBUNIT 9A		ENSFM00250000005350	1	ENSFM00500000270319	1
ENSMUSG00000010392	ENSFM00500000270907	GOLGI SNAP RECEPTOR COMPLEX MEMBER 1.28 KDA GOLGI SNARE 28 KDA CIS GOLGI SNARE P28		ENSMUSG00000038976	ENSFM00250000001450	NEURABIN 1 NEURABIN I NEURAL TISSUE SPECIFIC F ACTIN BINDING I PHOSPHATASE 1 REGULATORY SUBUNIT 9A		ENSFM00730001522115	1	ENSFM00740001589410	1
ENSMUSG00000020946	ENSFM00250000004732	GOLGI SNAP RECEPTOR COMPLEX MEMBER 2.27 KDA GOLGI SNARE MEMBRIN		ENSMUSG00000031391	ENSFM00390000126295	NEURAL CELL ADHESION MOLECULE L1 L1 L1		ENSFM00780001898418	1	ENSFM00750001632368	1
ENSMUSG00000002546	ENSFM00500000270377	GOLGIN SUBFAMILY A MEMBER 2.130 KDA CIS GOLGI MATRIX GM130		ENSMUSG00000066392	ENSFM00740001589096	NEUREXIN PRECURSOR NEUREXIN		ENSFM00780001898447	1	ENSFM00500000270150	1
ENSMUSG00000029502	ENSFM00250000007244	GOLGIN SUBFAMILY A MEMBER 3 GOLGIN 160		ENSMUSG00000044287	ENSFM00600000921973	NEURITIN PRECURSOR		ENSFM00250000001548	1	ENSFM00800002003776	1
ENSMUSG00000021192	ENSFM00250000005275	GOLGIN SUBFAMILY A MEMBER 5 GOLGIN 84		ENSMUSG00000039114	ENSFM00500000274208	NEURITIN PRECURSOR		ENSFM00250000008357	1	ENSFM00250000011790	1
ENSMUSG00000015341	ENSFM00250000003047	GOLGIN SUBFAMILY A MEMBER 7		ENSMUSG00000027523	ENSFM00600000922010	NEUROENDOCRINE SECRETORY 55 PRECURSOR NESP55 [CONTAINS LHAL TETRAPEPTIDE; GPIPIRRH PEPTIDE]		ENSFM00250000007002	1	ENSFM00400000131794	1
ENSMUSG00000042532	ENSFM00250000003047	GOLGIN SUBFAMILY A MEMBER 7		ENSMUSG00000020716	ENSFM00250000001252	NEUROFIBROMIN NEUROFIBROMATOSIS RELATED NF 1		ENSFM00250000007872	1	ENSFM00250000001974	1
ENSMUSG00000034243	ENSFM00250000005925	GOLGIN SUBFAMILY B MEMBER 1.372 KDA GOLGI COMPLEX ASSOCIATED GCP372 GIANTIN MACROGOLGIN		ENSMUSG00000020396	ENSFM00730001521354	NEUROFILAMENT POLYPEPTIDE NF KDA NEUROFILAMENT NEUROFILAMENT TRIPLET		ENSFM00250000003390	1	ENSFM00500000271919	1
ENSMUSG00000039047	ENSFM00810002040906	GPI ANCHOR TRANSAMIDASE PRECURSOR GPI TRANSAMIDASE EC 3 PHOSPHATIDYLINOSITOL GLYCAN BIOSYNTHESIS CLASS K PIG K		ENSMUSG00000022054	ENSFM00730001521354	NEUROFILAMENT POLYPEPTIDE NF KDA NEUROFILAMENT NEUROFILAMENT TRIPLET		ENSFM00250000004343	1	ENSFM00500000272387	1
ENSMUSG00000073678	ENSFM00460000244973	GPI INOSITOL DEACYLASE EC_3.1.-.- POST GPI ATTACHMENT TO PROTEINS FACTOR 1		ENSMUSG00000022055	ENSFM00730001521354	NEUROFILAMENT POLYPEPTIDE NF KDA NEUROFILAMENT NEUROFILAMENT TRIPLET		ENSFM00500000271766	1	ENSFM00390000126378	1
ENSMUSG00000041958	ENSFM00500000271389	GPI TRANSAMIDASE COMPONENT PIG S PHOSPHATIDYLINOSITOL GLYCAN BIOSYNTHESIS CLASS S		ENSMUSG00000034336	ENSFM00730001521354	NEUROFILAMENT POLYPEPTIDE NF KDA NEUROFILAMENT NEUROFILAMENT TRIPLET		ENSFM00250000000754	1	ENSFM00250000006855	1
ENSMUSG00000017721	ENSFM00780001898466	GPI TRANSAMIDASE COMPONENT PIG T PRECURSOR PHOSPHATIDYLINOSITOL GLYCAN BIOSYNTHESIS CLASS T		ENSMUSG00000031302	ENSFM00380000124679	NEUROLIGIN PRECURSOR		ENSFM00670001236586	1	ENSFM00250000006602	1
ENSMUSG00000040111	ENSFM00500000270030	GRAM DOMAIN CONTAINING		ENSMUSG00000051790	ENSFM00380000124679	NEUROLIGIN PRECURSOR		ENSFM00670001247403	1	ENSFM00670001236711	1
ENSMUSG00000035900	ENSFM00250000002904	GRAM DOMAIN CONTAINING 4		ENSMUSG00000047261	ENSFM00250000005389	NEUROMODULIN AXONAL MEMBRANE GAP 43 GROWTH ASSOCIATED 43		ENSFM00730001521214	1	ENSFM00250000000944	1
ENSMUSG00000031153	ENSFM00250000004894	GRIP1 ASSOCIATED 1 GRASP 1		ENSMUSG00000009418	ENSFM00250000000514	NEURON NAVIGATOR PORE MEMBRANE AND/OR FILAMENT INTERACTING STEERIN UNC 53 HOMOLOG UN		ENSFM00640001103085	1	ENSFM00250000002523	1
ENSMUSG00000033066	ENSFM00250000005898	GROWTH ARREST SPECIFIC 7 GAS 7		ENSMUSG00000020297	ENSFM00250000005181	NEURON SPECIFIC FAMILY MEMBER		ENSFM00670001235445	1	ENSFM00250000003792	1
ENSMUSG00000059923	ENSFM00500000270097	GROWTH FACTOR RECEPTOR BOUND 2 ADAPTER GRB2 SH2/SH3 ADAPTER GRB2		ENSMUSG00000029126	ENSFM00250000005181	NEURON SPECIFIC FAMILY MEMBER		ENSFM00730001521304	1	ENSFM00250000001338	1
ENSMUSG00000041028	ENSFM00250000004335	GROWTH HORMONE INDUCIBLE TRANSMEMBRANE PRECURSOR MITOCHONDRIAL MORPHOLOGY AND CRISTAE STRUCTURE 1 MICS1		ENSMUSG00000062661	ENSFM00760001714671	NEURONAL CALCIUM SENSOR 1 NCS 1		ENSFM00250000008086	1	ENSFM00250000000899	1
ENSMUSG00000029198	ENSFM00500000272223	GRPE HOMOLOG 1 MITOCHONDRIAL PRECURSOR MT GRPE#1		ENSMUSG00000025582	ENSFM00500000269860	NEURONAL PENTRAXIN 2 PRECURSOR NP2 NEURONAL PENTRAXIN II NP II		ENSFM00250000008609	1	ENSFM00740001589251	1
ENSMUSG00000042535	ENSFM00250000001372	GTP BINDING		ENSMUSG00000045348	ENSFM00250000007087	NEURONAL TYROSINE PHOSPHORYLATED PHOSPHOINOSITIDE 3 KINASE ADAPTER 1		ENSFM00250000001225	1	ENSFM00250000001384	1
ENSMUSG00000043670	ENSFM00500000270725	GTP BINDING DI PRECURSOR DISTINCT SUBGROUP OF THE RAS FAMILY MEMBER		ENSMUSG00000054976	ENSFM00250000005153	NEURONAL TYROSINE PHOSPHORYLATED PHOSPHOINOSITIDE 3 KINASE ADAPTER 2		ENSFM00600000921937	1	ENSFM00760001714814	1
ENSMUSG00000047842	ENSFM00500000270725	GTP BINDING DI PRECURSOR DISTINCT SUBGROUP OF THE RAS FAMILY MEMBER		ENSMUSG00000004565	ENSFM00760001714681	NEUROPATHY TARGET ESTERASE SWS {ECO: |UNIPROTKB: } SWISS CHEESE {ECO: |UNIPROTKB: } EC_3.1.1.5		ENSFM00250000005474	1	ENSFM00760001714919	1
ENSMUSG00000029430	ENSFM00250000002338	GTP BINDING NUCLEAR RAN GTPASE RAN RAS RELATED NUCLEAR		ENSMUSG00000036902	ENSFM00250000001916	NEUROPILIN AND TOLLOID PRECURSOR BRAIN SPECIFIC TRANSMEMBRANE CONTAINING 2 CUB AND 1 LDL RECEPTOR CLASS A DOMAINS		ENSFM00250000001080	1	ENSFM00730001522125	1
ENSMUSG00000020088	ENSFM00800002003440	GTP BINDING SAR1		ENSMUSG00000050321	ENSFM00250000001916	NEUROPILIN AND TOLLOID PRECURSOR BRAIN SPECIFIC TRANSMEMBRANE CONTAINING 2 CUB AND 1 LDL RECEPTOR CLASS A DOMAINS		ENSFM00500000272380	1	ENSFM00720001492078	1
ENSMUSG00000026036	ENSFM00500000270871	GTP CYCLOHYDROLASE 1 TYPE 2 NI EC_3.5.4.16 GTP CYCLOHYDROLASE I NIF3 1		ENSMUSG00000037428	ENSFM00250000010086	NEUROSECRETORY VGF NEUROENDOCRINE REGULATORY PEPTIDE 1 NERP 1 ; NEUROENDOCRINE REGULATORY PEPTIDE 2 NERP 2		ENSFM00500000272384	1	ENSFM00750001632504	1
ENSMUSG00000028945	ENSFM00810002040784	GTPASE RHEBL1 PRECURSOR RAS HOMOLOG ENRICHED IN BRAIN 1 RHEB 1		ENSMUSG00000039103	ENSFM00250000002729	NEXILIN F ACTIN BINDING		ENSFM00730001521448	1	ENSFM00500000271226	1
ENSMUSG00000058624	ENSFM00250000005049	GUANINE DEAMINASE GUANASE GUANINE AMINASE EC_3.5.4.3 GUANINE AMINOHYDROLASE GAH		ENSMUSG00000017837	ENSFM00250000003149	NF KAPPA B INHIBITOR INTERACTING RAS 2 I KAPPA B INTERACTING RAS 2 KAPPA B RAS 2 KAPPAB RAS2		ENSFM00730001522526	1	ENSFM00730001521441	1
ENSMUSG00000024429	ENSFM00250000004865	GUANINE NUCLEOTIDE BINDING 1		ENSMUSG00000021772	ENSFM00250000003149	NF KAPPA B INHIBITOR INTERACTING RAS 2 I KAPPA B INTERACTING RAS 2 KAPPA B RAS 2 KAPPAB RAS2		ENSFM00250000005767	1	ENSFM00500000270315	1
ENSMUSG00000023439	ENSFM00250000000545	GUANINE NUCLEOTIDE BINDING G I /G S /G T SUBUNIT BETA TRANSDUCIN BETA CHAIN		ENSMUSG00000079481	ENSFM00400000132091	NHS 2		ENSFM00670001236738	1	ENSFM00750001632414	1
ENSMUSG00000027669	ENSFM00250000000545	GUANINE NUCLEOTIDE BINDING G I /G S /G T SUBUNIT BETA TRANSDUCIN BETA CHAIN		ENSMUSG00000020238	ENSFM00370000118641	NICALIN PRECURSOR NICASTRIN		ENSFM00800002003795	1	ENSFM00500000289379	1
ENSMUSG00000029064	ENSFM00250000000545	GUANINE NUCLEOTIDE BINDING G I /G S /G T SUBUNIT BETA TRANSDUCIN BETA CHAIN		ENSMUSG00000032606	ENSFM00250000009545	NICOLIN 1 TUBULIN POLYGLUTAMYLASE COMPLEX SUBUNIT 5 PGS5		ENSFM00250000006403	1	ENSFM00260000050642	1
ENSMUSG00000029713	ENSFM00250000000545	GUANINE NUCLEOTIDE BINDING G I /G S /G T SUBUNIT BETA TRANSDUCIN BETA CHAIN		ENSMUSG00000029432	ENSFM00250000003191	NIPSNAP HOMOLOG 2 NIPSNAP2 GLIOBLASTOMA AMPLIFIED SEQUENCE		ENSFM00760001714761	1	ENSFM00500000269981	1
ENSMUSG00000024639	ENSFM00730001521471	GUANINE NUCLEOTIDE BINDING G Q SUBUNIT ALPHA GUANINE NUCLEOTIDE BINDING ALPHA Q		ENSMUSG00000034285	ENSFM00250000003191	NIPSNAP HOMOLOG 2 NIPSNAP2 GLIOBLASTOMA AMPLIFIED SEQUENCE		ENSFM00740001589167	1	ENSFM00260000050522	1
ENSMUSG00000034781	ENSFM00730001521471	GUANINE NUCLEOTIDE BINDING G Q SUBUNIT ALPHA GUANINE NUCLEOTIDE BINDING ALPHA Q		ENSMUSG00000021910	ENSFM00250000002121	NISCHARIN IMIDAZOLINE RECEPTOR 1 I 1 IR1 IMIDAZOLINE RECEPTOR 1 IMIDAZOLINE 1 RECEPTOR I1R		ENSFM00730001521860	1	ENSFM00250000005616	1
ENSMUSG00000024524	ENSFM00300000079126	GUANINE NUCLEOTIDE BINDING G S SUBUNIT ALPHA ADENYLATE CYCLASE STIMULATING G ALPHA		ENSMUSG00000006476	ENSFM00250000002451	NMDA RECEPTOR SYNAPTONUCLEAR SIGNALING AND NEURONAL MIGRATION FACTOR JUXTASYNAPTIC ATTRACTOR OF CALDENDRIN ON DENDRITIC BOUTONS JACOB NASAL EMBRYONIC LUTEINIZING HORMONE RELEASING HORMONE FACTOR NASAL EMBRYONIC LHRH FACTOR		ENSFM00500000274805	1	ENSFM00730001521171	1
ENSMUSG00000027523	ENSFM00300000079126	GUANINE NUCLEOTIDE BINDING G S SUBUNIT ALPHA ADENYLATE CYCLASE STIMULATING G ALPHA		ENSMUSG00000026833	ENSFM00320000100099	NOELIN PRECURSOR NEURONAL OLFACTOMEDIN RELATED ER LOCALIZED OLFACTOMEDIN 1		ENSFM00760001714632	1	ENSFM00730001522095	1
ENSMUSG00000000001	ENSFM00410000138458	GUANINE NUCLEOTIDE BINDING SUBUNIT		ENSMUSG00000027965	ENSFM00320000100099	NOELIN PRECURSOR NEURONAL OLFACTOMEDIN RELATED ER LOCALIZED OLFACTOMEDIN 1		ENSFM00760001762720	1	ENSFM00670001235642	1
ENSMUSG00000031748	ENSFM00410000138458	GUANINE NUCLEOTIDE BINDING SUBUNIT		ENSMUSG00000032172	ENSFM00320000100099	NOELIN PRECURSOR NEURONAL OLFACTOMEDIN RELATED ER LOCALIZED OLFACTOMEDIN 1		ENSFM00760001714782	1	ENSFM00250000004063	1
ENSMUSG00000032562	ENSFM00410000138458	GUANINE NUCLEOTIDE BINDING SUBUNIT		ENSMUSG00000036992	ENSFM00500000270737	NTF2 RELATED EXPORT		ENSFM00500000270803	1	ENSFM00570000901405	1
ENSMUSG00000040009	ENSFM00410000138458	GUANINE NUCLEOTIDE BINDING SUBUNIT		ENSMUSG00000018736	ENSFM00250000002568	NUCLEAR DISTRIBUTION NUDE 1		ENSFM00250000000961	1	ENSFM00670001235671	1
ENSMUSG00000057614	ENSFM00410000138458	GUANINE NUCLEOTIDE BINDING SUBUNIT		ENSMUSG00000042787	ENSFM00500000272927	NUCLEASE EXOG MITOCHONDRIAL PRECURSOR EC_3.1.30.- ENDONUCLEASE G 1 ENDO G 1		ENSFM00500000270656	1	ENSFM00250000004412	1
ENSMUSG00000000149	ENSFM00730001522052	GUANINE NUCLEOTIDE BINDING SUBUNIT ALPHA G ALPHA G SUBUNIT ALPHA		ENSMUSG00000028639	ENSFM00670001235454	NUCLEASE SENSITIVE ELEMENT BINDING 1 CCAAT BINDING TRANSCRIPTION FACTOR I SUBUNIT A CBF A ENHANCER FACTOR I SUBUNIT A EFI A Y BOX TRANSCRIPTION FACTOR Y BOX BINDING 1 YB 1		ENSFM00250000009373	1	ENSFM00500000271332	1
ENSMUSG00000020611	ENSFM00730001522052	GUANINE NUCLEOTIDE BINDING SUBUNIT ALPHA G ALPHA G SUBUNIT ALPHA		ENSMUSG00000039929	ENSFM00250000007283	NUCLEOLAR PRE RIBOSOMAL ASSOCIATED 1 URB1 RIBOSOME BIOGENESIS 1 HOMOLOG		ENSFM00760001714666	1	ENSFM00500000271265	1
ENSMUSG00000020372	ENSFM00250000002295	GUANINE NUCLEOTIDE BINDING SUBUNIT BETA RECEPTOR ACTIVATED C KINASE RECEPTOR OF ACTIVATED KINASE C 1 RACK1		ENSMUSG00000020923	ENSFM00740001589345	NUCLEOLAR TRANSCRIPTION FACTOR 1 UPSTREAM BINDING FACTOR 1 UBF 1		ENSFM00500000271338	1	ENSFM00250000001343	1
ENSMUSG00000032192	ENSFM00770001847629	GUANINE NUCLEOTIDE BINDING SUBUNIT BETA 5 GBETA5 TRANSDUCIN BETA CHAIN 5		ENSMUSG00000026234	ENSFM00500000270420	NUCLEOLIN		ENSFM00250000003010	1	ENSFM00250000002426	1
ENSMUSG00000031442	ENSFM00250000000478	GUANINE NUCLEOTIDE EXCHANGE FACTOR DBS DBL'S BIG SISTER MCF2 TRANSFORMING SEQUENCE		ENSMUSG00000057113	ENSFM00500000270251	NUCLEOPHOSMIN NPM NUCLEOLAR PHOSPHOPROTEIN B23 NUCLEOLAR NO38 NUMATRIN		ENSFM00250000001520	1	ENSFM00250000002627	1
ENSMUSG00000030532	ENSFM00250000006266	GUANOSINE 3' 5' BIS DIPHOSPHATE 3' PYROPHOSPHOHYDROLASE MESH1 EC_3.1.7.2 HD DOMAIN CONTAINING 3 METAZOAN SPOT HOMOLOG 1 MESH1 PENTA PHOSPHATE GUANOSINE 3' PYROPHOSPHOHYDROLASE PPGPP ASE		ENSMUSG00000056209	ENSFM00500000274611	NUCLEOPLASMIN 3		ENSFM00250000001281	1	ENSFM00250000000574	1
ENSMUSG00000041624	ENSFM00730001521851	GUANYLATE CYCLASE SOLUBLE SUBUNIT ALPHA 3 GCS ALPHA 3 EC_4.6.1.2 GCS ALPHA 1 SOLUBLE GUANYLATE CYCLASE LARGE SUBUNIT		ENSMUSG00000073435	ENSFM00250000000895	NUCLEOSIDE DIPHOSPHATE KINASE NDK NDP KINASE EC_2.7.4.6		ENSFM00730001521321	1	ENSFM00250000000900	1
ENSMUSG00000028005	ENSFM00730001521369	GUANYLATE CYCLASE SOLUBLE SUBUNIT BETA 1 GCS BETA 1 EC_4.6.1.2 GUANYLATE CYCLASE SOLUBLE SUBUNIT BETA 3 GCS BETA 3 SOLUBLE GUANYLATE CYCLASE SMALL SUBUNIT		ENSMUSG00000091228	ENSFM00250000000895	NUCLEOSIDE DIPHOSPHATE KINASE NDK NDP KINASE EC_2.7.4.6		ENSFM00750001632335	1	ENSFM00600000921196	1
ENSMUSG00000020444	ENSFM00400000131805	GUANYLATE KINASE EC_2.7.4.8 GMP KINASE		ENSMUSG00000058799	ENSFM00500000269862	NUCLEOSOME ASSEMBLY 1		ENSFM00780001898374	1	ENSFM00250000000618	1
ENSMUSG00000000605	ENSFM00280000058697	H + /CL EXCHANGE TRANSPORTER 5 CHLORIDE CHANNEL 5 CLC 5 CHLORIDE TRANSPORTER CLC 5		ENSMUSG00000059119	ENSFM00500000269862	NUCLEOSOME ASSEMBLY 1		ENSFM00670001236435	1	ENSFM00250000009469	1
ENSMUSG00000004319	ENSFM00280000058697	H + /CL EXCHANGE TRANSPORTER 5 CHLORIDE CHANNEL 5 CLC 5 CHLORIDE TRANSPORTER CLC 5		ENSMUSG00000021224	ENSFM00250000001973	NUMB		ENSFM00500000272856	1	ENSFM00250000001135	1
ENSMUSG00000029016	ENSFM00740001589241	H + /CL EXCHANGE TRANSPORTER 7 CHLORIDE CHANNEL 7 ALPHA SUBUNIT CHLORIDE CHANNEL 7 CLC 7		ENSMUSG00000063160	ENSFM00250000001973	NUMB		ENSFM00740001589388	1	ENSFM00250000001570	1
ENSMUSG00000036636	ENSFM00740001589241	H + /CL EXCHANGE TRANSPORTER 7 CHLORIDE CHANNEL 7 ALPHA SUBUNIT CHLORIDE CHANNEL 7 CLC 7		ENSMUSG00000039254	ENSFM00730001522352	O 1 EC_2.4.1.109 DOLICHYL PHOSPHATE MANNOSE MANNOSYLTRANSFERASE 1		ENSFM00670001235945	1	ENSFM00800002003736	1
ENSMUSG00000025421	ENSFM00500000271192	HALOACID DEHALOGENASE HYDROLASE DOMAIN CONTAINING 2		ENSMUSG00000066235	ENSFM00250000007877	O LINKED MANNOSE BETA 1 4 N ACETYLGLUCOSAMINYLTRANSFERASE 2 POMGNT2 EC_2.4.1.- {ECO: |UNIPROTKB:Q8NAT1} EXTRACELLULAR O LINKED N ACETYLGLUCOSAMINE TRANSFERASE GLYCOSYLTRANSFERASE DOMAIN CONTAINING 2		ENSFM00380000124741	1	ENSFM00500000273611	1
ENSMUSG00000038422	ENSFM00500000273549	HALOACID DEHALOGENASE HYDROLASE DOMAIN CONTAINING 3		ENSMUSG00000029152	ENSFM00500000272374	OCIA DOMAIN CONTAINING 1		ENSFM00500000270307	1	ENSFM00570000851006	1
ENSMUSG00000039414	ENSFM00250000001534	HEAT REPEAT CONTAINING		ENSMUSG00000049612	ENSFM00250000008621	OLIGODENDROCYTE MYELIN GLYCOPROTEIN PRECURSOR		ENSFM00730001521746	1	ENSFM00250000002798	1
ENSMUSG00000021270	ENSFM00250000000292	HEAT SHOCK		ENSMUSG00000052214	ENSFM00600000921688	OPTIC ATROPHY 3		ENSFM00270000056439	1	ENSFM00810002040861	1
ENSMUSG00000023944	ENSFM00250000000292	HEAT SHOCK		ENSMUSG00000044252	ENSFM00500000269986	OXYSTEROL BINDING RELATED 1 ORP 1 OSBP RELATED 1		ENSFM00250000004030	1	ENSFM00250000005296	1
ENSMUSG00000032932	ENSFM00730001522410	HEAT SHOCK 70 KDA 13 PRECURSOR MICROSOMAL STRESS 70 ATPASE CORE STRESS 70 CHAPERONE MICROSOME ASSOCIATED 60 KDA		ENSMUSG00000028657	ENSFM00760001714836	PALMITOYL THIOESTERASE 1 PRECURSOR PPT 1 EC_3.1.2.22 PALMITOYL HYDROLASE 1		ENSFM00500000270850	1	ENSFM00250000007086	1
ENSMUSG00000005981	ENSFM00730001522162	HEAT SHOCK 75 KDA MITOCHONDRIAL PRECURSOR HSP 75 TNFR ASSOCIATED 1 TUMOR NECROSIS FACTOR TYPE 1 RECEPTOR ASSOCIATED TRAP 1		ENSMUSG00000034075	ENSFM00500000270072	PALMITOYLTRANSFERASE ZDHHC5 EC_2.3.1.225 ZINC FINGER DHHC DOMAIN CONTAINING 5 DHHC 5		ENSFM00730001521081	1	ENSFM00250000005433	1
ENSMUSG00000004951	ENSFM00500000270924	HEAT SHOCK BETA 1 HSPB1 HEAT SHOCK 27 KDA HSP 27		ENSMUSG00000060166	ENSFM00500000270072	PALMITOYLTRANSFERASE ZDHHC5 EC_2.3.1.225 ZINC FINGER DHHC DOMAIN CONTAINING 5 DHHC 5		ENSFM00250000001725	1	ENSFM00250000004877	1
ENSMUSG00000015656	ENSFM00730001521103	HEAT SHOCK KDA HEAT SHOCK 70 KDA		ENSMUSG00000058441	ENSFM00250000007933	PANNEXIN 2		ENSFM00780001898348	1	ENSFM00600000921352	1
ENSMUSG00000059970	ENSFM00730001521103	HEAT SHOCK KDA HEAT SHOCK 70 KDA		ENSMUSG00000035863	ENSFM00500000271464	PARALEMMIN 1 PRECURSOR PARALEMMIN		ENSFM00250000004887	1	ENSFM00250000005769	1
ENSMUSG00000091971	ENSFM00730001521103	HEAT SHOCK KDA HEAT SHOCK 70 KDA		ENSMUSG00000047986	ENSFM00250000010790	PARALEMMIN 3 PRECURSOR		ENSFM00250000003307	1	ENSFM00600000921301	1
ENSMUSG00000016494	ENSFM00250000005487	HEMATOPOIETIC PROGENITOR CELL ANTIGEN CD34 PRECURSOR CD34 ANTIGEN		ENSMUSG00000021938	ENSFM00250000000671	PARASPECKLE COMPONENT 1		ENSFM00400000131715	1	ENSFM00350000105492	1
ENSMUSG00000042770	ENSFM00250000006764	HEME BINDING 1		ENSMUSG00000028820	ENSFM00250000000671	PARASPECKLE COMPONENT 1		ENSFM00800002003540	1	ENSFM00600000921729	1
ENSMUSG00000004070	ENSFM00250000002797	HEME OXYGENASE HO EC_1.14.99.3		ENSMUSG00000031311	ENSFM00250000000671	PARASPECKLE COMPONENT 1		ENSFM00810002040809	1	ENSFM00500000270534	1
ENSMUSG00000069919	ENSFM00500000269637	HEMOGLOBIN SUBUNIT ALPHA ALPHA GLOBIN HEMOGLOBIN ALPHA CHAIN		ENSMUSG00000064030	ENSFM00500000273807	PARTNER OF Y14 AND MAGO WIBG HOMOLOG		ENSFM00250000005320	1	ENSFM00500000311767	1
ENSMUSG00000073940	ENSFM00250000000136	HEMOGLOBIN SUBUNIT BETA BETA GLOBIN HEMOGLOBIN BETA CHAIN		ENSMUSG00000027233	ENSFM00600000921370	PAT1 HOMOLOG 1 PAT1 1 PAT1 HOMOLOG B PAT1B		ENSFM00260000053088	1	ENSFM00500000270455	1
ENSMUSG00000046240	ENSFM00250000007963	HEPATOCYTE CELL ADHESION MOLECULE PRECURSOR HEPACAM		ENSMUSG00000028484	ENSFM00500000271092	PC4 AND SFRS1 INTERACTING LENS EPITHELIUM DERIVED GROWTH FACTOR		ENSFM00560000828284	1	ENSFM00500000270111	1
ENSMUSG00000025793	ENSFM00500000271438	HEPATOCYTE GROWTH FACTOR REGULATED TYROSINE KINASE SUBSTRATE		ENSMUSG00000019433	ENSFM00250000002325	PDZ DOMAIN CONTAINING		ENSFM00500000272001	1	ENSFM00740001589294	1
ENSMUSG00000004980	ENSFM00270000056431	HETEROGENEOUS NUCLEAR RIBONUCLEOPROTEIN		ENSMUSG00000015668	ENSFM00400000131930	PDZ DOMAIN CONTAINING 11		ENSFM00250000001914	1	ENSFM00250000005331	1
ENSMUSG00000046434	ENSFM00270000056431	HETEROGENEOUS NUCLEAR RIBONUCLEOPROTEIN		ENSMUSG00000021140	ENSFM00250000001163	PECANEX		ENSFM00250000002922	1	ENSFM00250000001058	1
ENSMUSG00000059005	ENSFM00270000056431	HETEROGENEOUS NUCLEAR RIBONUCLEOPROTEIN		ENSMUSG00000054874	ENSFM00250000001163	PECANEX		ENSFM00500000270235	1	ENSFM00250000002370	1
ENSMUSG00000000568	ENSFM00500000269788	HETEROGENEOUS NUCLEAR RIBONUCLEOPROTEIN D HNRNP D HNRNP DL		ENSMUSG00000042275	ENSFM00250000004827	PELOTA HOMOLOG EC_3.1.-.-		ENSFM00500000270283	1	ENSFM00600000921934	1
ENSMUSG00000020358	ENSFM00500000269788	HETEROGENEOUS NUCLEAR RIBONUCLEOPROTEIN D HNRNP D HNRNP DL		ENSMUSG00000026335	ENSFM00250000001444	PEPTIDYL GLYCINE ALPHA AMIDATING MONOOXYGENASE PRECURSOR PAM [INCLUDES PEPTIDYLGLYCINE ALPHA HYDROXYLATING MONOOXYGENASE PHM EC_1.14.17.3 ; PEPTIDYL ALPHA HYDROXYGLYCINE ALPHA AMIDATING LYASE EC_4.3.2.- 5 PEPTIDYLAMIDOGLYCOLATE LYASE PAL ]		ENSFM00250000002497	1	ENSFM00250000003507	1
ENSMUSG00000021546	ENSFM00250000001382	HETEROGENEOUS NUCLEAR RIBONUCLEOPROTEIN K HNRNP K		ENSMUSG00000032383	ENSFM00500000269861	PEPTIDYL PROLYL CIS TRANS ISOMERASE B PRECURSOR PPIASE B EC_5.2.1.8 ROTAMASE B		ENSFM00470000252488	1	ENSFM00740001589315	1
ENSMUSG00000032423	ENSFM00730001521753	HETEROGENEOUS NUCLEAR RIBONUCLEOPROTEIN Q HNRNP Q GLYCINE AND TYROSINE RICH RNA BINDING GRY RBP NS1 ASSOCIATED 1 SYNAPTOTAGMIN BINDING CYTOPLASMIC RNA INTERACTING		ENSMUSG00000027804	ENSFM00730001521742	PEPTIDYL PROLYL CIS TRANS ISOMERASE D PPIASE D EC_5.2.1.8 ROTAMASE D		ENSFM00250000002484	1	ENSFM00250000002303	1
ENSMUSG00000100725	ENSFM00250000001411	HETEROGENEOUS NUCLEAR RIBONUCLEOPROTEIN U SCAFFOLD ATTACHMENT FACTOR SAF		ENSMUSG00000020635	ENSFM00670001235580	PEPTIDYL PROLYL CIS TRANS ISOMERASE FKBP1B PPIASE FKBP1B EC_5.2.1.8 12.6 KDA FK506 BINDING 12.6 KDA FKBP FKBP 12 6 FK506 BINDING 1B FKBP 1B IMMUNOPHILIN FKBP12 6 ROTAMASE		ENSFM00500000271973	1	ENSFM00250000003803	1
ENSMUSG00000028247	ENSFM00500000271624	HEXAPRENYLDIHYDROXYBENZOATE METHYLTRANSFERASE MITOCHONDRIAL PRECURSOR EC_2.1.1.114 2 POLYPRENYL 6 HYDROXYPHENOL METHYLASE EC_2.1.1.- 222 3 4 DIHYDROXY 5 HEXAPRENYLBENZOATE METHYLTRANSFERASE DHHB METHYLTRANSFERASE DHHB MT DHHB MTASE 3 DEMETHYLUBIQUINONE 3		ENSMUSG00000019428	ENSFM00250000005307	PEPTIDYL PROLYL CIS TRANS ISOMERASE FKBP8 PPIASE FKBP8 EC_5.2.1.8.38 KDA FK506 BINDING 38 KDA FKBP FKBP 38 FK506 BINDING 8 FKBP 8 FKBPR38 ROTAMASE		ENSFM00500000270849	1	ENSFM00260000050568	1
ENSMUSG00000037012	ENSFM00570000883017	HEXOKINASE 1 {ECO: |ENSEMBL: } FRAGMENT		ENSMUSG00000032171	ENSFM00670001235859	PEPTIDYL PROLYL CIS TRANS ISOMERASE NIMA INTERACTING 1 EC_5.2.1.8 PEPTIDYL PROLYL CIS TRANS ISOMERASE PIN1 PPIASE PIN1		ENSFM00500000270907	1	ENSFM00730001522046	1
ENSMUSG00000000628	ENSFM00250000000532	HEXOKINASE EC_2.7.1.1 HEXOKINASE TYPE HK		ENSMUSG00000072582	ENSFM00500000273926	PEPTIDYL TRNA HYDROLASE 2 MITOCHONDRIAL PRECURSOR PTH 2 EC_3.1.1.29 BCL 2 INHIBITOR OF TRANSCRIPTION		ENSFM00250000004732	1	ENSFM00250000004937	1
ENSMUSG00000037012	ENSFM00250000000532	HEXOKINASE EC_2.7.1.1 HEXOKINASE TYPE HK		ENSMUSG00000018858	ENSFM00500000273212	PEPTIDYL TRNA HYDROLASE ICT1 MITOCHONDRIAL PRECURSOR EC_3.1.1.29 39S RIBOSOMAL L58 MITOCHONDRIAL MRP L58 IMMATURE COLON CARCINOMA TRANSCRIPT 1		ENSFM00500000270377	1	ENSFM00250000002761	1
ENSMUSG00000038412	ENSFM00670001236403	HIG1 DOMAIN FAMILY MEMBER 1A MITOCHONDRIAL HYPOXIA INDUCIBLE GENE 1		ENSMUSG00000031592	ENSFM00250000002581	PERICENTRIOLAR MATERIAL 1 PCM 1		ENSFM00250000007244	1	ENSFM00250000002467	1
ENSMUSG00000025584	ENSFM00280000058709	HIGH AFFINITY CAMP SPECIFIC AND IBMX INSENSITIVE 3' 5' CYCLIC PHOSPHODIESTERASE 8B EC_3.1.4.53 CELL PROLIFERATION INDUCING GENE 22		ENSMUSG00000029420	ENSFM00740001589344	PERIPHERAL TYPE BENZODIAZEPINE RECEPTOR ASSOCIATED 1 PRAX 1 RIMS BINDING 1 RIM BP1		ENSFM00250000005275	1	ENSFM00250000007047	1
ENSMUSG00000058715	ENSFM00670001245974	HIGH AFFINITY IMMUNOGLOBULIN EPSILON RECEPTOR SUBUNIT GAMMA PRECURSOR FC RECEPTOR GAMMA CHAIN FCRGAMMA FC EPSILON RI GAMMA IGE FC RECEPTOR SUBUNIT GAMMA FCERI GAMMA		ENSMUSG00000019809	ENSFM00250000005471	PEROXISOMAL BIOGENESIS FACTOR 3 PEROXIN 3 PEROXISOMAL ASSEMBLY PEX3		ENSFM00250000005925	1	ENSFM00250000004240	1
ENSMUSG00000020267	ENSFM00520000548728	HISTIDINE TRIAD NUCLEOTIDE BINDING 1 {ECO: |ENSEMBL: }		ENSMUSG00000028102	ENSFM00670001235735	PEROXISOMAL MEMBRANE PEROXIN PEROXISOMAL BIOGENESIS FACTOR PEX11 HOMOLOG PEX11		ENSFM00810002040906	1	ENSFM00740001589424	1
ENSMUSG00000020267	ENSFM00670001235733	HISTIDINE TRIAD NUCLEOTIDE BINDING 1 EC 3 ADENOSINE 5' MONOPHOSPHORAMIDASE KINASE C INHIBITOR 1 KINASE C INTERACTING 1 PKCI 1		ENSMUSG00000028975	ENSFM00250000007000	PEROXISOMAL MEMBRANE PEX14 PTS1 RECEPTOR DOCKING PEROXIN 14 PEROXISOMAL MEMBRANE ANCHOR PEX14		ENSFM00460000244973	1	ENSFM00670001236822	1
ENSMUSG00000028470	ENSFM00670001236173	HISTIDINE TRIAD NUCLEOTIDE BINDING 2 MITOCHONDRIAL PRECURSOR HINT 2 EC 3 HINT 3		ENSMUSG00000024507	ENSFM00500000270110	PEROXISOMAL MULTIFUNCTIONAL ENZYME TYPE 2 MFE 2 17 BETA HYDROXYSTEROID DEHYDROGENASE 4 17 BETA HSD 4 D BIFUNCTIONAL DBP MULTIFUNCTIONAL 2 MPF 2 [CONTAINS 3R HYDROXYACYL COA DEHYDROGENASE EC_1.1.1.- N12 ; ENOYL COA HYDRATASE 2 EC_4.2.1.107 EC_4.2.-.- 1 119		ENSFM00500000271389	1	ENSFM00500000273466	1
ENSMUSG00000019791	ENSFM00500000273620	HISTIDINE TRIAD NUCLEOTIDE BINDING 3 HINT 3 EC 3		ENSMUSG00000005069	ENSFM00250000001819	PEROXISOMAL TARGETING SIGNAL 1 RECEPTOR PTS1 RECEPTOR PTS1R PTS1 BP PEROXIN 5 PEROXISOMAL C TERMINAL TARGETING SIGNAL IMPORT RECEPTOR PEROXISOME RECEPTOR 1		ENSFM00780001898466	1	ENSFM00730001522534	1
ENSMUSG00000034245	ENSFM00250000007111	HISTONE DEACETYLASE 11 HD11 EC_3.5.1.98		ENSMUSG00000018733	ENSFM00250000006034	PEROXISOME ASSEMBLY 12 PEROXIN 12 PEROXISOME ASSEMBLY FACTOR 3 PAF 3		ENSFM00500000270030	1	ENSFM00800002003496	1
ENSMUSG00000060081	ENSFM00670001235241	HISTONE H2A		ENSMUSG00000029714	ENSFM00740001589295	PERQ AMINO ACID RICH WITH GYF DOMAIN CONTAINING 2 TRINUCLEOTIDE REPEAT CONTAINING GENE 15		ENSFM00250000002904	1	ENSFM00760001714685	1
ENSMUSG00000069308	ENSFM00500000269608	HISTONE H2B		ENSMUSG00000048000	ENSFM00740001589295	PERQ AMINO ACID RICH WITH GYF DOMAIN CONTAINING 2 TRINUCLEOTIDE REPEAT CONTAINING GENE 15		ENSFM00250000004894	1	ENSFM00250000004435	1
ENSMUSG00000060743	ENSFM00250000000259	HISTONE H3		ENSMUSG00000030465	ENSFM00250000001069	PH AND SEC7 DOMAIN CONTAINING 1 EXCHANGE FACTOR ARF6 PLECKSTRIN HOMOLOGY AND SEC7 DOMAIN CONTAINING 1		ENSFM00250000005898	1	ENSFM00250000007515	1
ENSMUSG00000069266	ENSFM00500000269649	HISTONE H4		ENSMUSG00000037126	ENSFM00250000001069	PH AND SEC7 DOMAIN CONTAINING 1 EXCHANGE FACTOR ARF6 PLECKSTRIN HOMOLOGY AND SEC7 DOMAIN CONTAINING 1		ENSFM00500000270097	1	ENSFM00730001521489	1
ENSMUSG00000003573	ENSFM00250000001140	HOMER HOMOLOG HOMER VASP/ENA RELATED GENE UP REGULATED DURING SEIZURE AND LTP VESL		ENSMUSG00000003808	ENSFM00250000004351	PHENYLALANINE TRNA LIGASE ALPHA SUBUNIT EC_6.1.1.20 PHENYLALANYL TRNA SYNTHETASE ALPHA SUBUNIT PHERS		ENSFM00250000004335	1	ENSFM00250000001030	1
ENSMUSG00000007617	ENSFM00250000001140	HOMER HOMOLOG HOMER VASP/ENA RELATED GENE UP REGULATED DURING SEIZURE AND LTP VESL		ENSMUSG00000026245	ENSFM00250000004384	PHENYLALANINE TRNA LIGASE BETA SUBUNIT EC_6.1.1.20 PHENYLALANYL TRNA SYNTHETASE BETA SUBUNIT PHERS		ENSFM00500000272223	1	ENSFM00500000271489	1
ENSMUSG00000025813	ENSFM00250000001140	HOMER HOMOLOG HOMER VASP/ENA RELATED GENE UP REGULATED DURING SEIZURE AND LTP VESL		ENSMUSG00000037754	ENSFM00500000270382	PHOSPHATASE 1 REGULATORY INHIBITOR SUBUNIT 16B PRECURSOR CAAX BOX TIMAP TGF BETA INHIBITED MEMBRANE ASSOCIATED		ENSFM00250000001372	1	ENSFM00810002040832	1
ENSMUSG00000021807	ENSFM00250000005286	HOMOLOG		ENSMUSG00000019907	ENSFM00500000269806	PHOSPHATASE 1 REGULATORY SUBUNIT 12A MYOSIN PHOSPHATASE TARGETING SUBUNIT 1 MYOSIN PHOSPHATASE TARGET SUBUNIT 1 PHOSPHATASE MYOSIN BINDING SUBUNIT		ENSFM00250000002338	1	ENSFM00770001847577	1
ENSMUSG00000025731	ENSFM00500000272527	HOMOLOG		ENSMUSG00000073557	ENSFM00500000269806	PHOSPHATASE 1 REGULATORY SUBUNIT 12A MYOSIN PHOSPHATASE TARGETING SUBUNIT 1 MYOSIN PHOSPHATASE TARGET SUBUNIT 1 PHOSPHATASE MYOSIN BINDING SUBUNIT		ENSFM00800002003440	1	ENSFM00500000272005	1
ENSMUSG00000034602	ENSFM00730001522201	HOMOLOG		ENSMUSG00000043460	ENSFM00250000002984	PHOSPHATASE 1 REGULATORY SUBUNIT 29 PRECURSOR EXTRACELLULAR LEUCINE RICH REPEAT AND FIBRONECTIN TYPE III DOMAIN CONTAINING 2 LEUCINE RICH REPEAT AND FIBRONECTIN TYPE III DOMAIN CONTAINING 6 LEUCINE RICH REPEAT CONTAINING 62		ENSFM00500000270871	1	ENSFM00250000000621	1
ENSMUSG00000069844	ENSFM00500000270642	HOMOLOG MITOCHONDRIAL PRECURSOR		ENSMUSG00000048988	ENSFM00250000002984	PHOSPHATASE 1 REGULATORY SUBUNIT 29 PRECURSOR EXTRACELLULAR LEUCINE RICH REPEAT AND FIBRONECTIN TYPE III DOMAIN CONTAINING 2 LEUCINE RICH REPEAT AND FIBRONECTIN TYPE III DOMAIN CONTAINING 6 LEUCINE RICH REPEAT CONTAINING 62		ENSFM00810002040784	1	ENSFM00810002040592	1
ENSMUSG00000091780	ENSFM00500000270642	HOMOLOG MITOCHONDRIAL PRECURSOR		ENSMUSG00000026181	ENSFM00260000050737	PHOSPHATASE 1E EC_3.1.3.16 CA 2+ /CALMODULIN DEPENDENT KINASE PHOSPHATASE N CAMKP N CAMKP NUCLEUS CAMKN PARTNER OF PIX 1 PARTNER OF PIX ALPHA PARTNER OF PIXA		ENSFM00250000005049	1	ENSFM00250000003729	1
ENSMUSG00000037234	ENSFM00250000001958	HOOK		ENSMUSG00000054728	ENSFM00760001714738	PHOSPHATASE AND ACTIN REGULATOR		ENSFM00250000004865	1	ENSFM00290000065522	1
ENSMUSG00000031386	ENSFM00250000001451	HOST CELL FACTOR 1 HCF HCF 1 C1 FACTOR [CONTAINS HCF N TERMINAL CHAIN 1; HCF N TERMINAL CHAIN 2; HCF N TERMINAL CHAIN 3; HCF N TERMINAL CHAIN 4; HCF N TERMINAL CHAIN 5; HCF N TERMINAL CHAIN 6; HCF C TERMINAL CHAIN 1; HCF C TERMINAL CHAIN 2; HCF C TERMINAL		ENSMUSG00000034613	ENSFM00250000002013	PHOSPHATASE EC_3.1.3.16		ENSFM00250000002295	1	ENSFM00260000050608	1
ENSMUSG00000060675	ENSFM00500000271831	HRAS SUPPRESSOR 3 HRSL3 EC_3.1.1.32 EC_3.1.1.- 4 GROUP XVI PHOSPHOLIPASE A1/A2 H REV 107		ENSMUSG00000030718	ENSFM00760001714910	PHOSPHATASE METHYLESTERASE 1 PME 1 EC_3.1.1.89		ENSFM00770001847629	1	ENSFM00730001521674	1
ENSMUSG00000022403	ENSFM00250000002693	HSC70 INTERACTING HIP FA ST13 HOMOLOG		ENSMUSG00000030316	ENSFM00500000271930	PHOSPHATIDATE CYTIDYLYLTRANSFERASE MITOCHONDRIAL PRECURSOR EC_2.7.7.41 CDP DIACYLGLYCEROL SYNTHASE CDP DAG SYNTHASE MITOCHONDRIAL TRANSLOCATOR ASSEMBLY AND MAINTENANCE 41 HOMOLOG TAM41		ENSFM00250000000478	1	ENSFM00730001521340	1
ENSMUSG00000019471	ENSFM00500000270663	HSP90 CO CHAPERONE CDC37 HSP90 CHAPERONE KINASE TARGETING SUBUNIT P50CDC37 [CONTAINS HSP90 CO CHAPERONE CDC37 N TERMINALLY PROCESSED]		ENSMUSG00000025240	ENSFM00770001847625	PHOSPHATIDYLINOSITIDE PHOSPHATASE SAC1 EC_3.1.3.- SUPPRESSOR OF ACTIN MUTATIONS 1		ENSFM00250000006266	1	ENSFM00810002040632	1
ENSMUSG00000029104	ENSFM00250000003199	HUNTINGTIN HUNTINGTON DISEASE HOMOLOG HD HOMOLOG		ENSMUSG00000041417	ENSFM00250000000988	PHOSPHATIDYLINOSITOL 3 KINASE REGULATORY SUBUNIT ALPHA PI3 KINASE REGULATORY SUBUNIT ALPHA PI3K REGULATORY SUBUNIT ALPHA PTDINS 3 KINASE REGULATORY SUBUNIT ALPHA PHOSPHATIDYLINOSITOL 3 KINASE 85 KDA REGULATORY SUBUNIT ALPHA PI3 KINASE SUBUNIT P85 ALPHA PT		ENSFM00730001521851	1	ENSFM00250000001941	1
ENSMUSG00000000915	ENSFM00250000001308	HUNTINGTIN INTERACTING 1 HIP 1 HUNTINGTIN INTERACTING I HIP I		ENSMUSG00000041720	ENSFM00760001714819	PHOSPHATIDYLINOSITOL 4 KINASE ALPHA PI4 KINASE ALPHA PI4K ALPHA PTDINS 4 KINASE ALPHA EC_2.7.1.67		ENSFM00730001521369	1	ENSFM00500000286252	1
ENSMUSG00000039959	ENSFM00250000001308	HUNTINGTIN INTERACTING 1 HIP 1 HUNTINGTIN INTERACTING I HIP I		ENSMUSG00000028126	ENSFM00730001521611	PHOSPHATIDYLINOSITOL 4 PHOSPHATE 5 KINASE TYPE 1 BETA PI BETA PTDINS 4 P 5 KINASE 1 BETA EC_2.7.1.68 PHOSPHATIDYLINOSITOL 4 PHOSPHATE 5 KINASE TYPE I PHOSPHATIDYLINOSITOL 4 PHOSPHATE 5 KINASE BETA		ENSFM00400000131805	1	ENSFM00760001714775	1
ENSMUSG00000007594	ENSFM00730001521886	HYALURONAN AND PROTEOGLYCAN LINK 1 PRECURSOR CARTILAGE LINKING 1 CARTILAGE LINK PROTEOGLYCAN LINK		ENSMUSG00000034902	ENSFM00730001521611	PHOSPHATIDYLINOSITOL 4 PHOSPHATE 5 KINASE TYPE 1 BETA PI BETA PTDINS 4 P 5 KINASE 1 BETA EC_2.7.1.68 PHOSPHATIDYLINOSITOL 4 PHOSPHATE 5 KINASE TYPE I PHOSPHATIDYLINOSITOL 4 PHOSPHATE 5 KINASE BETA		ENSFM00500000271192	1	ENSFM00730001521389	1
ENSMUSG00000021613	ENSFM00730001521886	HYALURONAN AND PROTEOGLYCAN LINK 1 PRECURSOR CARTILAGE LINKING 1 CARTILAGE LINK PROTEOGLYCAN LINK		ENSMUSG00000034902	ENSFM00590000918388	PHOSPHATIDYLINOSITOL 4 PHOSPHATE 5 KINASE TYPE 1 GAMMA {ECO: |ENSEMBL: } FRAGMENT		ENSFM00500000273549	1	ENSFM00250000004793	1
ENSMUSG00000028995	ENSFM00250000003532	HYCCIN DOWN REGULATED BY CTNNB1 A FAM126A		ENSMUSG00000018547	ENSFM00260000050567	PHOSPHATIDYLINOSITOL 5 PHOSPHATE 4 KINASE TYPE 2 EC_2.7.1.149 1 PHOSPHATIDYLINOSITOL 5 PHOSPHATE 4 KINASE 2 DIPHOSPHOINOSITIDE KINASE 2 PHOSPHATIDYLINOSITOL 5 PHOSPHATE 4 KINASE TYPE II PI 5 P 4 KINASE TYPE II PIP4KII PTDINS 5 P 4 KINASE 2		ENSFM00250000001534	1	ENSFM00310000089046	1
ENSMUSG00000038174	ENSFM00250000003532	HYCCIN DOWN REGULATED BY CTNNB1 A FAM126A		ENSMUSG00000026737	ENSFM00260000050567	PHOSPHATIDYLINOSITOL 5 PHOSPHATE 4 KINASE TYPE 2 EC_2.7.1.149 1 PHOSPHATIDYLINOSITOL 5 PHOSPHATE 4 KINASE 2 DIPHOSPHOINOSITIDE KINASE 2 PHOSPHATIDYLINOSITOL 5 PHOSPHATE 4 KINASE TYPE II PI 5 P 4 KINASE TYPE II PIP4KII PTDINS 5 P 4 KINASE 2		ENSFM00730001522410	1	ENSFM00250000000743	1
ENSMUSG00000027984	ENSFM00730001522238	HYDROXYACYL COENZYME A DEHYDROGENASE MITOCHONDRIAL PRECURSOR HCDH EC_1.1.1.35 MEDIUM AND SHORT CHAIN L 3 HYDROXYACYL COENZYME A DEHYDROGENASE SHORT CHAIN 3 HYDROXYACYL COA DEHYDROGENASE		ENSMUSG00000017781	ENSFM00500000269976	PHOSPHATIDYLINOSITOL TRANSFER ALPHA PI TP ALPHA PTDINS TRANSFER ALPHA PTDINSTP ALPHA		ENSFM00730001522162	1	ENSFM00740001589343	1
ENSMUSG00000024158	ENSFM00730001521820	HYDROXYACYLGLUTATHIONE HYDROLASE MITOCHONDRIAL PRECURSOR EC_3.1.2.6 GLYOXALASE II GLX II		ENSMUSG00000023452	ENSFM00600000921219	PHOSPHATIDYLSERINE DECARBOXYLASE PROENZYME EC_4.1.1.65 [CONTAINS PHOSPHATIDYLSERINE DECARBOXYLASE ALPHA CHAIN; PHOSPHATIDYLSERINE DECARBOXYLASE BETA CHAIN]		ENSFM00500000270924	1	ENSFM00670001236492	1
ENSMUSG00000028672	ENSFM00250000002331	HYDROXYMETHYLGLUTARYL COA LYASE MITOCHONDRIAL PRECURSOR HL HMG COA LYASE EC_4.1.3.4 3 HYDROXY 3 METHYLGLUTARATE COA LYASE		ENSMUSG00000021518	ENSFM00800002003785	PHOSPHATIDYLSERINE SYNTHASE 1 PSS 1 PTDSER SYNTHASE 1 EC_2.7.8.29 SERINE EXCHANGE ENZYME I		ENSFM00250000005487	1	ENSFM00600000921328	1
ENSMUSG00000093930	ENSFM00770001847558	HYDROXYMETHYLGLUTARYL COA SYNTHASE HMG COA SYNTHASE EC_2.3.3.10 3 HYDROXY 3 METHYLGLUTARYL COENZYME A SYNTHASE		ENSMUSG00000024855	ENSFM00250000001313	PHOSPHOFURIN ACIDIC CLUSTER SORTING PACS		ENSFM00250000006764	1	ENSFM00800002009948	1
ENSMUSG00000028383	ENSFM00500000270535	HYDROXYSTEROID DEHYDROGENASE 2 EC 1		ENSMUSG00000011752	ENSFM00250000001043	PHOSPHOGLYCERATE MUTASE EC_3.1.3.13 EC_5.4.2.- 11 EC_5.4.-.- 2 4 BPG DEPENDENT PGAM PHOSPHOGLYCERATE MUTASE ISOZYME PGAM		ENSFM00250000002797	1	ENSFM00500000272417	1
ENSMUSG00000025630	ENSFM00250000001478	HYPOXANTHINE GUANINE PHOSPHORIBOSYLTRANSFERASE HGPRT HGPRTASE EC_2.4.2.8		ENSMUSG00000032571	ENSFM00800002003738	PHOSPHOINOSITIDE 3 KINASE REGULATORY SUBUNIT 4 PI3 KINASE REGULATORY SUBUNIT 4 EC_2.7.11.1		ENSFM00500000269637	1	ENSFM00500000276971	1
ENSMUSG00000032115	ENSFM00780001898382	HYPOXIA UP REGULATED 1 PRECURSOR		ENSMUSG00000036570	ENSFM00810002042307	PHOSPHOLEMMAN PRECURSOR FXYD DOMAIN CONTAINING ION TRANSPORT REGULATOR 1		ENSFM00250000000136	1	ENSFM00730001521755	1
ENSMUSG00000027406	ENSFM00740001613626	IDH3B {ECO: |ENSEMBL: } FRAGMENT		ENSMUSG00000027695	ENSFM00740001589239	PHOSPHOLIPASE D2 PLD 2 EC_3.1.4.4 CHOLINE PHOSPHATASE 2 PHOSPHATIDYLCHOLINE HYDROLYZING PHOSPHOLIPASE D2		ENSFM00250000007963	1	ENSFM00800002003921	1
ENSMUSG00000076617	ENSFM00740001589433	IG CHAIN C REGION		ENSMUSG00000003363	ENSFM00250000001612	PHOSPHOLIPASE D3 PLD 3 EC_3.1.4.4 CHOLINE PHOSPHATASE 3 PHOSPHATIDYLCHOLINE HYDROLYZING PHOSPHOLIPASE D3		ENSFM00500000271438	1	ENSFM00250000002795	1
ENSMUSG00000040612	ENSFM00740001589513	IMMUNOGLOBULIN DOMAIN CONTAINING RECEPTOR 2 PRECURSOR		ENSMUSG00000075706	ENSFM00500000272603	PHOSPHOLIPID HYDROPEROXIDE GLUTATHIONE PEROXIDASE MITOCHONDRIAL PRECURSOR PHGPX EC_1.11.1.12 GLUTATHIONE PEROXIDASE 4 GPX 4 GSHPX 4		ENSFM00250000001382	1	ENSFM00730001521561	1
ENSMUSG00000051243	ENSFM00260000051182	IMMUNOGLOBULIN SUPERFAMILY CONTAINING LEUCINE RICH REPEAT PRECURSOR		ENSMUSG00000027508	ENSFM00250000008582	PHOSPHOPROTEIN ASSOCIATED WITH GLYCOSPHINGOLIPID ENRICHED MICRODOMAINS 1 CSK BINDING TRANSMEMBRANE PHOSPHOPROTEIN CBP		ENSFM00730001521753	1	ENSFM00500000275173	1
ENSMUSG00000032816	ENSFM00740001589250	IMMUNOGLOBULIN SUPERFAMILY DCC SUBCLASS MEMBER PRECURSOR		ENSMUSG00000015869	ENSFM00730001521917	PHOSPHORIBOSYL PYROPHOSPHATE SYNTHASE ASSOCIATED PRPP SYNTHASE ASSOCIATED		ENSFM00250000001411	1	ENSFM00250000005526	1
ENSMUSG00000040972	ENSFM00250000006695	IMMUNOGLOBULIN SUPERFAMILY MEMBER 21 PRECURSOR IGSF21		ENSMUSG00000020528	ENSFM00730001521917	PHOSPHORIBOSYL PYROPHOSPHATE SYNTHASE ASSOCIATED PRPP SYNTHASE ASSOCIATED		ENSFM00500000271624	1	ENSFM00500000420639	1
ENSMUSG00000000159	ENSFM00500000273376	IMMUNOGLOBULIN SUPERFAMILY MEMBER 5 IGSF5 JUNCTIONAL ADHESION MOLECULE 4 JAM 4		ENSMUSG00000003469	ENSFM00250000003309	PHYTANOYL COA HYDROXYLASE INTERACTING PHYTANOYL COA HYDROXYLASE ASSOCIATED 1 PAHX AP1 PAHXAP1		ENSFM00570000883017	1	ENSFM00670001236179	1
ENSMUSG00000038034	ENSFM00740001589327	IMMUNOGLOBULIN SUPERFAMILY MEMBER PRECURSOR GLU TRP ILE EWI MOTIF CONTAINING EWI ANTIGEN		ENSMUSG00000032589	ENSFM00600000921250	PICCOLO ACZONIN		ENSFM00670001236403	1	ENSFM00250000002862	1
ENSMUSG00000042035	ENSFM00740001589327	IMMUNOGLOBULIN SUPERFAMILY MEMBER PRECURSOR GLU TRP ILE EWI MOTIF CONTAINING EWI ANTIGEN		ENSMUSG00000061601	ENSFM00600000921250	PICCOLO ACZONIN		ENSFM00280000058709	1	ENSFM00250000003522	1
ENSMUSG00000024423	ENSFM00500000271599	IMPACT IMPRINTED AND ANCIENT GENE HOMOLOG		ENSMUSG00000041957	ENSFM00730001522005	PLAKOPHILIN 1 BAND 6 B6P		ENSFM00670001245974	1	ENSFM00250000006324	1
ENSMUSG00000030662	ENSFM00800002003590	IMPORTIN 5 IMP5 IMPORTIN SUBUNIT BETA 3 KARYOPHERIN BETA 3 RAN BINDING 5 RANBP5		ENSMUSG00000026249	ENSFM00740001589252	PLASMINOGEN ACTIVATOR INHIBITOR 1 PRECURSOR PAI PAI 1 ENDOTHELIAL PLASMINOGEN ACTIVATOR INHIBITOR SERPIN E1		ENSFM00520000548728	1	ENSFM00260000050845	1
ENSMUSG00000066232	ENSFM00760001714748	IMPORTIN 7 IMP7 RAN BINDING 7 RANBP7		ENSMUSG00000036371	ENSFM00500000270904	PLASMINOGEN ACTIVATOR INHIBITOR 1 RNA BINDING PAI1 RNA BINDING 1 PAI RBP1 SERPINE1 BINDING 1		ENSFM00670001235733	1	ENSFM00250000001398	1
ENSMUSG00000021929	ENSFM00750001632344	IMPORTIN SUBUNIT ALPHA 3 IMPORTIN ALPHA Q1 QIP1 KARYOPHERIN SUBUNIT ALPHA 4		ENSMUSG00000016495	ENSFM00500000274177	PLASMINOGEN RECEPTOR KT PLG R KT		ENSFM00670001236173	1	ENSFM00250000000796	1
ENSMUSG00000003731	ENSFM00810002040604	IMPORTIN SUBUNIT ALPHA KARYOPHERIN SUBUNIT ALPHA		ENSMUSG00000031775	ENSFM00500000273560	PLASMOLIPIN PLASMA MEMBRANE PROTEOLIPID		ENSFM00500000273620	1	ENSFM00500000286919	1
ENSMUSG00000001440	ENSFM00250000005282	IMPORTIN SUBUNIT BETA 1 KARYOPHERIN SUBUNIT BETA 1 NUCLEAR FACTOR P97 PORE TARGETING COMPLEX 97 KDA SUBUNIT PTAC97		ENSMUSG00000003131	ENSFM00250000004414	PLATELET ACTIVATING FACTOR ACETYLHYDROLASE IB SUBUNIT BETA EC_3.1.1.47 PAF ACETYLHYDROLASE 30 KDA SUBUNIT PAF AH 30 KDA SUBUNIT PAF AH SUBUNIT BETA PAFAH SUBUNIT BETA		ENSFM00250000007111	1	ENSFM00250000002132	1
ENSMUSG00000038910	ENSFM00770001847576	INACTIVE PHOSPHOLIPASE C 2 PLC L 2 PLC L2 PHOSPHOLIPASE C L2 PHOSPHOLIPASE C EPSILON 2 PLC EPSILON 2		ENSMUSG00000048537	ENSFM00600000921202	PLECKSTRIN HOMOLOGY DOMAIN FAMILY B MEMBER LL5		ENSFM00670001235241	1	ENSFM00250000001790	1
ENSMUSG00000029638	ENSFM00250000002371	INDUCED		ENSMUSG00000030231	ENSFM00800002003674	PLECKSTRIN HOMOLOGY DOMAIN CONTAINING FAMILY A MEMBER 6 PH DOMAIN CONTAINING FAMILY A MEMBER 6 PHOSPHOINOSITOL 3 PHOSPHATE BINDING 3 PEPP 3		ENSFM00500000269608	1	ENSFM00250000002642	1
ENSMUSG00000020089	ENSFM00730001521782	INORGANIC PYROPHOSPHATASE EC_3.6.1.1 PYROPHOSPHATE PHOSPHO HYDROLASE PPASE		ENSMUSG00000041757	ENSFM00800002003674	PLECKSTRIN HOMOLOGY DOMAIN CONTAINING FAMILY A MEMBER 6 PH DOMAIN CONTAINING FAMILY A MEMBER 6 PHOSPHOINOSITOL 3 PHOSPHATE BINDING 3 PEPP 3		ENSFM00250000000259	1	ENSFM00250000001168	1
ENSMUSG00000028013	ENSFM00730001521782	INORGANIC PYROPHOSPHATASE EC_3.6.1.1 PYROPHOSPHATE PHOSPHO HYDROLASE PPASE		ENSMUSG00000045659	ENSFM00800002003882	PLECKSTRIN HOMOLOGY DOMAIN CONTAINING FAMILY A MEMBER 7 PH DOMAIN CONTAINING FAMILY A MEMBER 7 HEART ADAPTER 1		ENSFM00500000269649	1	ENSFM00260000050342	1
ENSMUSG00000074797	ENSFM00670001235533	INOSINE TRIPHOSPHATE PYROPHOSPHATASE {ECO: |HAMAP RULE: } ITPASE {ECO: |HAMAP RULE: } INOSINE TRIPHOSPHATASE {ECO: |HAMAP RULE: } EC_3.6.1.19 {ECO: |HAMAP RULE: } NON CANONICAL PURINE NTP PYROPHOSPHATASE {ECO: |HAMAP RULE: } NON STANDARD PURINE NTP PYROPH		ENSMUSG00000030701	ENSFM00500000271631	PLECKSTRIN HOMOLOGY DOMAIN CONTAINING FAMILY B MEMBER 1 PH DOMAIN CONTAINING FAMILY B MEMBER 1 EVECTIN 1 PH DOMAIN CONTAINING IN RETINA 1 PHRET1 PLECKSTRIN HOMOLOGY DOMAIN RETINAL 1		ENSFM00250000005286	1	ENSFM00730001521168	1
ENSMUSG00000030102	ENSFM00250000000547	INOSITOL 1 4 5 TRISPHOSPHATE RECEPTOR TYPE IP3 RECEPTOR IP3R INS TYPE INOSITOL 1 4 5 TRISPHOSPHATE RECEPTOR TYPE INSP3 RECEPTOR		ENSMUSG00000066438	ENSFM00430000230337	PLECKSTRIN HOMOLOGY DOMAIN CONTAINING FAMILY D MEMBER 1 PH DOMAIN CONTAINING FAMILY D MEMBER 1		ENSFM00500000272527	1	ENSFM00250000002826	1
ENSMUSG00000030287	ENSFM00250000000547	INOSITOL 1 4 5 TRISPHOSPHATE RECEPTOR TYPE IP3 RECEPTOR IP3R INS TYPE INOSITOL 1 4 5 TRISPHOSPHATE RECEPTOR TYPE INSP3 RECEPTOR		ENSMUSG00000040624	ENSFM00380000124706	PLECKSTRIN HOMOLOGY DOMAIN CONTAINING FAMILY G MEMBER PH DOMAIN CONTAINING FAMILY G MEMBER		ENSFM00730001522201	1	ENSFM00250000005083	1
ENSMUSG00000042644	ENSFM00250000000547	INOSITOL 1 4 5 TRISPHOSPHATE RECEPTOR TYPE IP3 RECEPTOR IP3R INS TYPE INOSITOL 1 4 5 TRISPHOSPHATE RECEPTOR TYPE INSP3 RECEPTOR		ENSMUSG00000022565	ENSFM00740001589199	PLECTIN PCN PLTN PLECTIN 1		ENSFM00250000001958	1	ENSFM00500000273500	1
ENSMUSG00000027531	ENSFM00500000270262	INOSITOL MONOPHOSPHATASE 1 IMP 1 IMPASE 1 EC_3.1.3.25 {ECO: } D GALACTOSE 1 PHOSPHATE PHOSPHATASE {ECO: } EC_3.1.3.- 94 {ECO: } INOSITOL 1 OR 4 MONOPHOSPHATASE 1 LITHIUM SENSITIVE MYO INOSITOL MONOPHOSPHATASE A1		ENSMUSG00000024234	ENSFM00250000005018	POLY A RNA POLYMERASE MITOCHONDRIAL PRECURSOR PAP EC_2.7.7.19 PAP ASSOCIATED DOMAIN CONTAINING 1 POLYNUCLEOTIDE ADENYLYLTRANSFERASE		ENSFM00250000001451	1	ENSFM00670001235644	1
ENSMUSG00000066324	ENSFM00250000004572	INOSITOL MONOPHOSPHATASE 3 IMP 3 IMPASE 3 EC_3.1.3.25 EC_3.1.3.- 7 GOLGI 3 PRIME PHOSPHOADENOSINE 5 PRIME PHOSPHATE 3 PRIME PHOSPHATASE GOLGI RESIDENT PAP PHOSPHATASE GPAPP INOSITOL MONOPHOSPHATASE DOMAIN CONTAINING 1 INOSITOL 1 OR 4 MONOPHOSPHATASE 3 MYO		ENSMUSG00000001120	ENSFM00250000000747	POLY RC BINDING ALPHA HETEROGENEOUS NUCLEAR RIBONUCLEOPROTEIN HNRNP		ENSFM00500000271831	1	ENSFM00550000743175	1
ENSMUSG00000026102	ENSFM00250000006580	INOSITOL POLYPHOSPHATE 1 PHOSPHATASE IPP IPPASE EC_3.1.3.57		ENSMUSG00000051695	ENSFM00250000000747	POLY RC BINDING ALPHA HETEROGENEOUS NUCLEAR RIBONUCLEOPROTEIN HNRNP		ENSFM00250000002693	1	ENSFM00500000271410	1
ENSMUSG00000027296	ENSFM00250000001260	INOSITOL TRISPHOSPHATE 3 KINASE EC_2.7.1.127 INOSITOL 1 4 5 TRISPHOSPHATE 3 KINASE IP3 3 KINASE IP3K INSP 3 KINASE		ENSMUSG00000056851	ENSFM00250000000747	POLY RC BINDING ALPHA HETEROGENEOUS NUCLEAR RIBONUCLEOPROTEIN HNRNP		ENSFM00500000270663	1	ENSFM00250000003280	1
ENSMUSG00000005533	ENSFM00730001521215	INSULIN RECEPTOR PRECURSOR EC_2.7.10.1 [CONTAINS INSULIN RECEPTOR ALPHA CHAIN; INSULIN RECEPTOR BETA CHAIN]		ENSMUSG00000022283	ENSFM00570000851024	POLYADENYLATE BINDING PABP POLY A BINDING		ENSFM00250000003199	1	ENSFM00250000001867	1
ENSMUSG00000022108	ENSFM00600000921249	INTEGRAL MEMBRANE 2B IMMATURE BRI2 IMBRI2 TRANSMEMBRANE BRI BRI [CONTAINS BRI2 MEMBRANE FORM MATURE BRI2 MBRI2 ; BRI2 INTRACELLULAR DOMAIN BRI2 ICD ; BRI2C SOLUBLE FORM; BRI23 PEPTIDE BRI2 23 ABRI23 C TERMINAL PEPTIDE P23 PEPTIDE ]		ENSMUSG00000034040	ENSFM00500000269893	POLYPEPTIDE N ACETYLGALACTOSAMINYLTRANSFERASE EC_2.4.1.41 POLYPEPTIDE GALNAC TRANSFERASE GALNAC T PP GANTASE UDP ACETYLGALACTOSAMINYLTRANSFERASE UDP GALNAC:POLYPEPTIDE N ACETYLGALACTOSAMINYLTRANSFERASE		ENSFM00730001522238	1	ENSFM00800002003737	1
ENSMUSG00000026223	ENSFM00600000921249	INTEGRAL MEMBRANE 2B IMMATURE BRI2 IMBRI2 TRANSMEMBRANE BRI BRI [CONTAINS BRI2 MEMBRANE FORM MATURE BRI2 MBRI2 ; BRI2 INTRACELLULAR DOMAIN BRI2 ICD ; BRI2C SOLUBLE FORM; BRI23 PEPTIDE BRI2 23 ABRI23 C TERMINAL PEPTIDE P23 PEPTIDE ]		ENSMUSG00000006498	ENSFM00260000050389	POLYPYRIMIDINE TRACT BINDING		ENSFM00730001521820	1	ENSFM00740001589644	1
ENSMUSG00000030786	ENSFM00730001521375	INTEGRIN ALPHA PRECURSOR CD11 ANTIGEN FAMILY MEMBER GLYCOPROTEIN ALPHA LEUKOCYTE ANTIGEN		ENSMUSG00000028134	ENSFM00260000050389	POLYPYRIMIDINE TRACT BINDING		ENSFM00250000002331	1	ENSFM00520000517852	1
ENSMUSG00000027111	ENSFM00400000131750	INTEGRIN ALPHA PRECURSOR CD49 ANTIGEN FAMILY MEMBER VLA ANTIGEN [CONTAINS INTEGRIN ALPHA HEAVY CHAIN; INTEGRIN ALPHA LIGHT CHAIN]		ENSMUSG00000038077	ENSFM00290000065519	POTASSIUM VOLTAGE GATED CHANNEL SUBFAMILY A MEMBER VOLTAGE GATED POTASSIUM CHANNEL SUBUNIT KV1		ENSFM00770001847558	1	ENSFM00800002003569	1
ENSMUSG00000027087	ENSFM00500000269717	INTEGRIN ALPHA PRECURSOR RECEPTOR SUBUNIT ALPHA [CONTAINS INTEGRIN ALPHA HEAVY CHAIN; INTEGRIN ALPHA LIGHT CHAIN]		ENSMUSG00000040724	ENSFM00290000065519	POTASSIUM VOLTAGE GATED CHANNEL SUBFAMILY A MEMBER VOLTAGE GATED POTASSIUM CHANNEL SUBUNIT KV1		ENSFM00500000270535	1	ENSFM00730001521347	1
ENSMUSG00000020689	ENSFM00730001521296	INTEGRIN BETA PRECURSOR		ENSMUSG00000042604	ENSFM00290000065519	POTASSIUM VOLTAGE GATED CHANNEL SUBFAMILY A MEMBER VOLTAGE GATED POTASSIUM CHANNEL SUBUNIT KV1		ENSFM00250000001478	1	ENSFM00250000001244	1
ENSMUSG00000022817	ENSFM00730001521296	INTEGRIN BETA PRECURSOR		ENSMUSG00000047959	ENSFM00290000065519	POTASSIUM VOLTAGE GATED CHANNEL SUBFAMILY A MEMBER VOLTAGE GATED POTASSIUM CHANNEL SUBUNIT KV1		ENSFM00780001898382	1	ENSFM00250000002344	1
ENSMUSG00000025321	ENSFM00730001521296	INTEGRIN BETA PRECURSOR		ENSMUSG00000047976	ENSFM00290000065519	POTASSIUM VOLTAGE GATED CHANNEL SUBFAMILY A MEMBER VOLTAGE GATED POTASSIUM CHANNEL SUBUNIT KV1		ENSFM00740001613626	1	ENSFM00250000004208	1
ENSMUSG00000026971	ENSFM00730001521296	INTEGRIN BETA PRECURSOR		ENSMUSG00000062785	ENSFM00260000050384	POTASSIUM VOLTAGE GATED CHANNEL SUBFAMILY C MEMBER VOLTAGE GATED POTASSIUM CHANNEL KV3		ENSFM00740001589433	1	ENSFM00500000269720	1
ENSMUSG00000000290	ENSFM00730001521210	INTEGRIN BETA PRECURSOR SUBUNIT BETA SUBUNIT BETA ANTIGEN		ENSMUSG00000009731	ENSFM00300000079128	POTASSIUM VOLTAGE GATED CHANNEL SUBFAMILY D MEMBER VOLTAGE GATED POTASSIUM CHANNEL SUBUNIT KV4		ENSFM00740001589513	1	ENSFM00250000002294	1
ENSMUSG00000025809	ENSFM00730001521210	INTEGRIN BETA PRECURSOR SUBUNIT BETA SUBUNIT BETA ANTIGEN		ENSMUSG00000040896	ENSFM00300000079128	POTASSIUM VOLTAGE GATED CHANNEL SUBFAMILY D MEMBER VOLTAGE GATED POTASSIUM CHANNEL SUBUNIT KV4		ENSFM00260000051182	1	ENSFM00670001235346	1
ENSMUSG00000006522	ENSFM00250000000536	INTER ALPHA TRYPSIN INHIBITOR HEAVY CHAIN PRECURSOR ITI HEAVY CHAIN ITI INTER ALPHA INHIBITOR HEAVY CHAIN		ENSMUSG00000060882	ENSFM00300000079128	POTASSIUM VOLTAGE GATED CHANNEL SUBFAMILY D MEMBER VOLTAGE GATED POTASSIUM CHANNEL SUBUNIT KV4		ENSFM00740001589250	1	ENSFM00250000003414	1
ENSMUSG00000032174	ENSFM00250000002453	INTERCELLULAR ADHESION MOLECULE 1 PRECURSOR ICAM 1 CD54 ANTIGEN		ENSMUSG00000016346	ENSFM00250000000417	POTASSIUM VOLTAGE GATED CHANNEL SUBFAMILY KQT MEMBER KQT POTASSIUM CHANNEL SUBUNIT ALPHA VOLTAGE GATED POTASSIUM CHANNEL SUBUNIT KV7		ENSFM00250000006695	1	ENSFM00250000000738	1
ENSMUSG00000046879	ENSFM00250000001767	INTERFERON INDUCIBLE GTPASE 5 EC_3.6.5.- IMMUNITY RELATED GTPASE CINEMA 1		ENSMUSG00000050556	ENSFM00270000056440	POTASSIUM VOLTAGE GATED CHANNEL SUBFAMILY MEMBER VOLTAGE GATED POTASSIUM CHANNEL SUBUNIT		ENSFM00500000273376	1	ENSFM00260000050877	1
ENSMUSG00000052372	ENSFM00500000270404	INTERLEUKIN 1 RECEPTOR ACCESSORY 1 PRECURSOR IL 1 RAPL 1 IL 1RAPL 1 IL1RAPL 1 X LINKED INTERLEUKIN 1 RECEPTOR ACCESSORY 1		ENSMUSG00000021039	ENSFM00810002040569	PRE PROCESSING 45		ENSFM00500000271599	1	ENSFM00740001589455	1
ENSMUSG00000022514	ENSFM00500000270987	INTERLEUKIN 1 RECEPTOR ACCESSORY PRECURSOR IL 1 RECEPTOR ACCESSORY IL 1RACP		ENSMUSG00000029169	ENSFM00810002040596	PRE SPLICING FACTOR ATP DEPENDENT RNA HELICASE EC_3.6.4.13 DEAH BOX		ENSFM00800002003590	1	ENSFM00250000003961	1
ENSMUSG00000021756	ENSFM00500000270708	INTERLEUKIN 6 RECEPTOR SUBUNIT BETA PRECURSOR IL 6 RECEPTOR SUBUNIT BETA IL 6R SUBUNIT BETA IL 6R BETA IL 6RB INTERLEUKIN 6 SIGNAL TRANSDUCER MEMBRANE GLYCOPROTEIN 130 GP130 ONCOSTATIN M RECEPTOR SUBUNIT ALPHA CD130 ANTIGEN		ENSMUSG00000023932	ENSFM00250000005324	PRE SPLICING FACTOR CEF1		ENSFM00760001714748	1	ENSFM00250000001930	1
ENSMUSG00000020640	ENSFM00250000000789	INTERSECTIN		ENSMUSG00000028001	ENSFM00250000004159	PRE SPLICING FACTOR PRP46 PRE PROCESSING 46		ENSFM00750001632344	1	ENSFM00600000921242	1
ENSMUSG00000037679	ENSFM00320000100171	INVERTED FORMIN 2		ENSMUSG00000013367	ENSFM00290000065521	PRECURSOR		ENSFM00810002040604	1	ENSFM00790001962984	1
ENSMUSG00000034312	ENSFM00250000001463	IQ MOTIF AND SEC7 DOMAIN CONTAINING		ENSMUSG00000016995	ENSFM00740001589150	PRECURSOR		ENSFM00250000005282	1	ENSFM00310000089021	1
ENSMUSG00000040797	ENSFM00250000001463	IQ MOTIF AND SEC7 DOMAIN CONTAINING		ENSMUSG00000030359	ENSFM00730001521356	PRECURSOR		ENSFM00770001847576	1	ENSFM00500000275444	1
ENSMUSG00000041115	ENSFM00250000001463	IQ MOTIF AND SEC7 DOMAIN CONTAINING		ENSMUSG00000034685	ENSFM00740001589308	PRECURSOR		ENSFM00250000002371	1	ENSFM00600000921221	1
[truncated: 1,753 more rows]

## Sheet: ZFish_Families
ZEBRAFISH SYN				ZEBRAFISH PSD				PROTEINS PER FAMILY						MOUSE ORTHOLOGUES TO ZEBRAFISH SYN				MOUSE ORTHOLOGUES TO ZEBRAFISH PSD				PROTEINS PER FAMILY
[truncated: 3,414 more rows]
