# Supplementary material for: Evolution of complexity in the zebrafish synapse proteome
Source: Nat Commun. 2017 Mar 2;8:14613. doi: 10.1038/ncomms14613 (PMC5337974; doi:10.1038/ncomms14613)
Supplement: Supplementary Data 5 — Mouse and zebrafish domain analysis. List of protein domains found among mouse and zebrafish SYN and PSD components. Also provided are protein domains found in proteins from mouse and zebrafish brain proteomes (M.Brain and Z.Brain) and all protein coding genes (M.Genome or Z.Genome). [file ncomms14613-s6.xlsx]

## Sheet: Legend
Supplementary Data 5. Mouse and zebrafish domain analysis
List of protein domains found among mouse and zebrafish SYN and PSD components. Also provided are protein domains found in proteins from mouse and zebrafish brain proteomes (M.Brain and Z.Brain) and all protein coding genes (M.Genome or Z.Genome).

## Sheet: Domain analysis
Pfam	M.PSD	M.SYN	M.Genome	M.Brain	Z.PSD	Z.SYN	Z.Genome	Z.Brain	Description
PF00001	6	10	383	19	1	6	645	3	7 transmembrane receptor (rhodopsin family)	1073
PF00002	7	9	44	2	6	11	67	1	7 transmembrane receptor (Secretin family)	147
PF00003	10	11	143	4	15	18	61	2	7 transmembrane sweet-taste receptor of 3 GCPR	264
PF00004	12	16	43	15	4	19	45	12	ATPase family associated with various cellular activities (AAA)	166
PF00005	6	17	52	12	3	16	52	3	ABC transporter	161
PF00006	2	4	5	4	2	6	6	6	ATP synthase alpha/beta family, nucleotide-binding domain	35
PF00007	0	0	9	1	0	0	12	0	Cystine-knot domain	22
PF00008	7	14	60	7	6	13	69	5	EGF-like domain	181
PF00009	5	7	20	8	6	7	23	10	Elongation factor Tu GTP binding domain	86
PF00010	0	0	103	5	0	0	118	0	Helix-loop-helix DNA-binding domain	226
PF00011	2	2	10	3	1	1	11	3	Hsp20/alpha crystallin family	33
PF00012	3	10	13	5	4	10	18	8	Hsp70 protein	71
PF00013	11	11	36	10	4	10	37	14	KH domain	133
PF00014	0	1	19	1	0	3	22	2	Kunitz/Bovine pancreatic trypsin inhibitor domain	48
PF00017	8	8	97	16	7	9	114	5	SH2 domain	264
PF00018	29	30	94	23	25	30	104	13	SH3 domain	348
PF00019	0	1	36	0	0	0	43	0	Transforming growth factor beta like domain	80
PF00020	0	0	18	1	0	0	22	0	TNFR/NGFR cysteine-rich region	41
PF00021	0	2	31	2	2	2	7	2	u-PAR/Ly-6 domain	48
PF00022	10	10	26	9	7	7	20	8	Actin	97
PF00023	10	9	70	12	13	14	74	5	Ankyrin repeat	207
PF00024	0	0	5	0	0	0	2	1	PAN domain	8
PF00025	6	10	30	15	1	11	37	12	ADP-ribosylation factor family	122
PF00026	0	1	9	1	0	1	4	1	Eukaryotic aspartyl protease	17
PF00027	8	13	32	8	6	14	44	2	Cyclic nucleotide-binding domain	127
PF00028	17	21	97	6	22	38	87	6	Cadherin domain	294
PF00029	3	4	20	3	5	2	41	1	Connexin	79
PF00030	0	0	16	1	0	0	60	19	Beta/Gamma crystallin	96
PF00031	1	1	27	3	0	3	13	8	Cystatin domain	56
PF00032	0	0	0	1	0	1	1	1	Cytochrome b(C-terminal)/b6/petD	4
PF00034	0	1	2	0	0	1	2	1	Cytochrome c	7
PF00035	3	0	15	5	4	4	16	6	Double-stranded RNA binding motif	53
PF00036	4	5	23	7	1	7	23	7	EF hand	77
PF00037	0	0	1	1	1	1	1	1	4Fe-4S binding domain	6
PF00038	11	9	71	9	25	22	58	30	Intermediate filament protein	235
PF00039	0	0	4	0	0	0	2	0	Fibronectin type I domain	6
PF00040	0	2	12	2	0	4	10	1	Fibronectin type II domain	31
PF00041	30	46	141	18	30	64	170	21	Fibronectin type III domain	520
PF00042	0	2	13	5	0	5	21	6	Globin	52
PF00043	4	8	24	9	4	11	16	13	Glutathione S-transferase, C-terminal domain	89
PF00044	1	1	2	0	0	2	2	2	Glyceraldehyde 3-phosphate dehydrogenase, NAD binding domain	10
PF00045	1	0	22	0	0	0	24	1	Hemopexin	48
PF00046	0	2	236	13	0	0	241	0	Homeobox domain	492
PF00047	2	7	30	3	2	3	6	1	Immunoglobulin domain	54
PF00048	0	1	41	1	0	0	35	0	Small cytokines (intecrine/chemokine), interleukin-8 like	78
PF00049	0	0	9	1	0	1	10	1	Insulin/IGF/Relaxin family	22
PF00050	1	3	18	1	2	2	12	1	Kazal-type serine protease inhibitor domain	40
PF00051	0	0	15	0	0	0	14	2	Kringle domain	31
PF00052	0	1	8	0	0	0	5	3	Laminin B (Domain IV)	17
PF00053	3	5	32	2	4	6	38	6	Laminin EGF-like (Domains III and V)	96
PF00054	0	3	11	2	1	1	9	3	Laminin G domain	30
PF00055	3	3	15	1	3	4	15	2	Laminin N-terminal (Domain VI)	46
PF00056	0	4	6	3	0	5	5	4	lactate/malate dehydrogenase, NAD binding domain	27
PF00057	2	4	41	2	0	7	49	6	Low-density lipoprotein receptor domain class A	111
PF00058	0	4	12	1	0	6	19	3	Low-density lipoprotein receptor repeat class B	45
PF00059	5	6	109	2	2	7	148	3	Lectin C-type domain	282
PF00060	13	11	17	6	19	21	30	7	Ligand-gated ion channel	124
PF00061	0	4	59	7	1	9	25	9	Lipocalin / cytosolic fatty-acid binding protein family	114
PF00062	0	0	9	1	0	0	1	1	C-type lysozyme/alpha-lactalbumin family	12
PF00063	13	11	37	5	23	16	54	16	Myosin head (motor domain)	175
PF00066	0	0	7	0	0	0	7	0	LNR domain	14
PF00067	1	4	99	6	0	10	68	5	Cytochrome P450	193
PF00068	0	0	8	0	0	0	2	0	Phospholipase A2	10
PF00069	77	69	363	98	72	103	690	47	Protein kinase domain	1519
PF00070	3	6	7	4	2	5	9	3	Pyridine nucleotide-disulphide oxidoreductase	39
PF00071	33	70	130	56	25	83	163	57	Ras family	617
PF00072	2	1	2	1	0	0	2	0	Response regulator receiver domain	8
PF00074	0	0	19	0	0	0	3	0	Pancreatic ribonuclease	22
PF00075	0	0	2	0	0	0	1	0	RNase H	3
PF00076	32	22	169	61	13	18	169	64	RNA recognition motif. (a.k.a. RRM, RBD, or RNP domain)	548
PF00078	0	0	1	0	0	0	9	0	Reverse transcriptase (RNA-dependent DNA polymerase)	10
PF00079	2	5	62	11	1	5	29	11	Serpin (serine protease inhibitor)	126
PF00080	0	1	3	3	0	1	5	1	Copper/zinc superoxide dismutase (SODC)	14
PF00081	0	1	1	1	0	1	1	1	Iron/manganese superoxide dismutases, alpha-hairpin domain	6
PF00082	0	2	11	4	1	3	11	1	Subtilase family	33
PF00083	1	10	39	4	0	11	44	6	Sugar (and other) transporter	115
PF00084	5	10	51	3	5	11	47	5	Sushi domain (SCR repeat)	137
PF00085	5	16	29	13	3	19	27	10	Thioredoxin	122
PF00086	0	1	17	3	0	1	19	2	Thyroglobulin type-1 repeat	43
PF00088	0	1	7	0	0	1	10	0	Trefoil (P-type) domain	19
PF00089	1	2	152	3	2	2	129	15	Trypsin	306
PF00090	3	4	58	5	3	4	67	2	Thrombospondin type 1 domain	146
PF00091	11	10	20	7	13	12	21	13	Tubulin/FtsZ family, GTPase domain	107
PF00092	4	4	42	5	6	5	54	12	von Willebrand factor type A domain	132
PF00093	0	1	27	4	0	0	29	3	von Willebrand factor type C domain	64
PF00094	0	0	14	0	0	1	17	1	von Willebrand factor type D domain	33
PF00095	0	0	19	0	0	0	8	0	WAP-type (Whey Acidic Protein) 'four-disulfide core'	27
PF00096	0	0	247	17	0	0	254	2	Zinc finger, C2H2 type	520
PF00097	4	4	56	6	3	1	60	0	Zinc finger, C3HC4 type (RING finger)	134
PF00098	0	0	19	3	1	0	24	4	Zinc knuckle	51
PF00100	0	0	17	1	0	0	54	1	Zona pellucida-like domain	73
PF00102	7	16	39	7	10	23	43	4	Protein-tyrosine phosphatase	149
PF00103	0	0	27	2	1	1	5	0	Somatotropin hormone family	36
PF00104	0	0	49	2	1	0	64	1	Ligand-binding domain of nuclear hormone receptor	117
PF00105	0	0	47	2	1	0	61	1	Zinc finger, C4 type (two domains)	112
PF00106	10	19	51	18	6	28	75	24	short chain dehydrogenase	231
PF00107	0	5	15	9	0	6	14	6	Zinc-binding dehydrogenase	55
PF00108	3	6	8	4	0	6	5	5	Thiolase, N-terminal domain	37
PF00109	0	1	2	2	0	1	2	0	Beta-ketoacyl synthase, N-terminal domain	8
PF00110	1	0	19	1	0	0	24	0	wnt family	45
PF00111	0	1	7	2	0	1	6	0	2Fe-2S iron-sulfur cluster binding domain	17
PF00112	0	2	23	6	0	2	26	4	Papain family cysteine protease	63
PF00113	0	2	4	1	0	4	5	5	Enolase, C-terminal TIM barrel domain	21
PF00115	0	1	0	0	0	0	1	1	Cytochrome C and Quinol oxidase polypeptide I	3
PF00116	1	1	0	1	0	1	1	1	Cytochrome C oxidase subunit II, periplasmic domain	6
PF00117	0	1	5	1	0	1	4	1	Glutamine amidotransferase class-I	13
PF00118	7	8	14	6	0	11	13	9	TCP-1/cpn60 chaperonin family	68
PF00119	0	0	0	1	1	1	1	1	ATP synthase A chain	5
PF00120	0	1	2	0	0	2	2	1	Glutamine synthetase, catalytic domain	8
PF00121	1	1	1	0	0	2	2	2	Triosephosphate isomerase	9
PF00122	1	19	36	8	3	19	37	18	E1-E2 ATPase	141
PF00123	0	0	6	0	2	1	7	1	Peptide hormone	17
PF00125	4	4	93	5	6	5	91	8	Core histone H2A/H2B/H3/H4	216
PF00128	0	2	7	1	0	4	9	4	Alpha amylase, catalytic domain	27
PF00129	0	0	32	0	0	1	12	1	Class I Histocompatibility antigen, domains alpha 1 and 2	46
PF00130	17	14	49	13	7	20	54	11	Phorbol esters/diacylglycerol binding domain (C1 domain)	185
PF00131	0	0	4	3	0	0	1	0	Metallothionein	8
PF00132	1	1	5	3	0	1	5	1	Bacterial transferase hexapeptide (six repeats)	17
PF00133	3	5	6	4	2	3	7	4	tRNA synthetases class I (I, L, M and V)	34
PF00134	1	2	30	2	1	2	28	0	Cyclin, N-terminal domain	66
PF00135	2	4	24	4	4	9	15	6	Carboxylesterase family	68
PF00136	0	0	4	0	0	0	4	0	DNA polymerase family B	8
PF00137	1	1	5	1	2	2	6	2	ATP synthase subunit C	20
PF00143	0	0	30	0	0	0	3	0	Interferon alpha/beta domain	33
PF00144	1	1	2	1	1	1	3	0	Beta-lactamase	10
PF00145	0	0	4	1	0	0	8	0	C-5 cytosine-specific DNA methylase	13
PF00146	0	1	0	0	0	1	1	1	NADH dehydrogenase	4
PF00147	5	2	23	2	6	6	44	8	Fibrinogen beta and gamma chains, C-terminal globular domain	96
PF00149	5	8	28	16	6	11	26	10	Calcineurin-like phosphoesterase	110
PF00151	0	0	8	0	0	0	7	0	Lipase	15
PF00152	1	3	5	2	2	3	4	2	tRNA synthetases class II (D, K and N)	22
PF00153	14	22	52	24	13	29	58	16	Mitochondrial carrier protein	228
PF00155	0	3	17	7	0	4	17	6	Aminotransferase class I and II	54
PF00156	0	1	4	2	0	2	8	4	Phosphoribosyl transferase domain	21
PF00157	0	0	13	0	0	0	17	0	Pou domain - N-terminal to homeobox domain	30
PF00159	0	0	3	0	0	0	3	0	Pancreatic hormone peptide	6
PF00160	2	4	17	10	0	5	17	5	Cyclophilin type peptidyl-prolyl cis-trans isomerase/CLD	60
PF00162	0	1	2	0	0	1	1	1	Phosphoglycerate kinase	6
PF00163	1	1	2	0	1	1	1	1	Ribosomal protein S4/S9 N-terminal domain	8
PF00164	1	0	2	1	1	1	2	1	Ribosomal protein S12/S23	9
PF00166	0	1	1	0	0	1	1	1	Chaperonin 10 Kd subunit	5
PF00167	2	1	22	2	0	1	25	2	Fibroblast growth factor	55
PF00168	47	46	117	32	32	53	145	26	C2 domain	498
PF00169	34	36	170	39	29	37	196	16	PH domain	557
PF00170	0	0	29	1	0	0	31	1	bZIP transcription factor	62
PF00171	2	12	21	7	4	15	20	13	Aldehyde dehydrogenase family	94
PF00173	1	7	15	4	1	5	9	3	Cytochrome b5-like Heme/Steroid binding domain	45
PF00174	0	1	1	0	0	0	0	0	Oxidoreductase molybdopterin binding domain	2
PF00175	0	4	12	4	0	5	12	2	Oxidoreductase NAD-binding domain	39
PF00176	0	0	31	4	0	0	29	4	SNF2 family N-terminal domain	68
PF00177	1	1	2	1	1	1	1	1	Ribosomal protein S7p/S5e	9
PF00178	0	0	26	0	0	0	26	0	Ets-domain	52
PF00179	4	7	40	10	2	5	40	10	Ubiquitin-conjugating enzyme	118
PF00180	1	5	6	3	0	5	5	5	Isocitrate/isopropylmalate dehydrogenase	30
PF00181	1	1	2	2	1	1	2	1	Ribosomal Proteins L2, RNA binding domain	11
PF00183	0	4	4	2	0	4	5	4	Hsp90 protein	23
PF00184	0	0	2	1	0	0	2	0	Neurohypophysial hormones, C-terminal Domain	5
PF00185	0	1	2	0	0	1	2	0	Aspartate/ornithine carbamoyltransferase, Asp/Orn binding domain	6
PF00186	0	0	1	1	0	0	2	0	Dihydrofolate reductase	4
PF00188	1	1	13	0	1	1	11	1	Cysteine-rich secretory protein family	29
PF00189	1	1	1	1	1	1	0	0	Ribosomal protein S3, C-terminal domain	6
PF00191	4	5	11	2	0	10	13	11	Annexin	56
PF00193	7	6	14	2	4	6	16	2	Extracellular link domain	57
PF00194	4	6	18	4	5	8	22	4	Eukaryotic-type carbonic anhydrase	71
PF00198	3	4	4	2	4	4	3	3	2-oxoacid dehydrogenases acyltransferase (catalytic domain)	27
PF00199	0	1	1	0	0	1	0	0	Catalase	3
PF00200	2	4	35	2	3	6	17	3	Disintegrin	72
PF00201	1	1	20	1	0	3	24	2	UDP-glucoronosyl and UDP-glucosyl transferase	52
PF00202	0	3	5	4	0	2	4	2	Aminotransferase class-III	20
PF00203	1	1	1	0	1	1	1	1	Ribosomal protein S19	7
PF00204	0	0	2	0	1	0	2	0	DNA gyrase B	5
PF00205	1	2	2	2	1	2	2	0	Thiamine pyrophosphate enzyme, central domain	12
PF00206	0	2	3	1	0	2	3	3	Lyase	14
PF00207	1	1	9	0	1	4	24	7	Alpha-2-macroglobulin family	47
PF00208	1	1	1	0	2	2	1	1	Glutamate/Leucine/Phenylalanine/Valine dehydrogenase	9
PF00209	0	8	20	3	0	10	34	6	Sodium:neurotransmitter symporter family	81
PF00210	1	2	11	1	0	1	9	2	Ferritin-like domain	27
PF00211	5	9	20	3	4	8	26	1	Adenylate and Guanylate cyclase catalytic domain	76
PF00212	0	0	3	0	0	1	7	0	Atrial natriuretic peptide	11
PF00213	1	1	1	1	0	1	1	1	ATP synthase delta (OSCP) subunit	7
PF00214	0	0	5	0	0	0	6	0	Calcitonin / CGRP / IAPP family	11
PF00215	0	0	1	1	0	0	1	1	Orotidine 5'-phosphate decarboxylase / HUMPS family	4
PF00217	1	2	4	3	3	5	7	6	ATP:guanido phosphotransferase, C-terminal catalytic domain	31
PF00219	1	1	17	2	0	0	19	0	Insulin-like growth factor binding protein	40
PF00220	0	0	2	1	0	0	2	0	Neurohypophysial hormones, N-terminal Domain	5
PF00221	0	0	1	0	0	0	1	0	Aromatic amino acid lyase	2
PF00224	0	1	2	0	1	1	1	0	Pyruvate kinase, barrel domain	6
PF00225	5	7	41	3	3	8	49	3	Kinesin motor domain	119
PF00226	17	20	49	16	13	19	50	6	DnaJ domain	190
PF00227	8	13	19	8	0	15	22	15	Proteasome subunit	100
PF00229	0	0	19	2	0	0	17	0	TNF(Tumour Necrosis Factor) family	38
PF00230	1	2	12	0	1	1	15	0	Major intrinsic protein	32
PF00231	0	1	1	1	0	1	1	1	ATP synthase	6
PF00232	0	0	4	0	0	0	7	0	Glycosyl hydrolase family 1	11
PF00233	7	6	21	8	0	1	24	1	3'5'-cyclic nucleotide phosphodiesterase	68
PF00235	0	1	4	1	0	3	4	3	Profilin	16
PF00236	0	0	1	1	0	0	1	0	Glycoprotein hormone	3
PF00237	2	2	2	1	1	1	2	1	Ribosomal protein L22p/L17e	12
PF00238	2	1	2	1	1	2	2	1	Ribosomal protein L14p/L23e	12
PF00240	5	9	43	9	5	9	35	12	Ubiquitin family	127
PF00241	7	9	9	5	4	7	12	7	Cofilin/tropomyosin-type actin-binding protein	60
PF00243	0	0	4	0	0	1	4	0	Nerve growth factor family	9
PF00244	6	6	7	5	5	11	11	11	14-3-3 protein	62
PF00245	1	1	4	0	1	1	3	1	Alkaline phosphatase	12
PF00246	1	3	21	2	0	2	21	4	Zinc carboxypeptidase	54
PF00248	2	7	21	3	2	4	14	5	Aldo/keto reductase family	58
PF00249	0	0	20	2	1	1	23	3	Myb-like DNA-binding domain	50
PF00250	0	0	44	2	0	0	62	1	Fork head domain	109
PF00252	1	1	3	0	1	1	2	1	Ribosomal protein L16p/L10e	10
PF00253	1	1	2	0	2	2	2	1	Ribosomal protein S14p/S29e	11
PF00254	2	7	16	5	1	5	16	6	FKBP-type peptidyl-prolyl cis-trans isomerase	58
PF00255	2	2	8	1	1	2	8	2	Glutathione peroxidase	26
PF00258	0	2	7	2	0	3	8	0	Flavodoxin	22
PF00260	0	0	1	0	0	0	0	0	Protamine P1	1
PF00261	2	2	4	2	3	3	5	3	Tropomyosin	24
PF00262	0	2	5	2	0	5	4	3	Calreticulin family	21
PF00264	0	0	3	0	0	0	4	0	Common central domain of tyrosinase	7
PF00265	0	0	1	0	0	0	0	0	Thymidine kinase	1
PF00266	1	2	6	2	1	2	5	3	Aminotransferase class-V	22
PF00268	0	0	2	0	0	0	3	0	Ribonucleotide reductase, small chain	5
PF00270	13	10	70	19	10	12	54	16	DEAD/DEAH box helicase	204
PF00271	13	10	105	25	11	13	88	20	Helicase conserved C-terminal domain	285
PF00273	0	1	5	1	0	0	1	1	Serum albumin family	9
PF00274	1	2	5	4	3	4	5	5	Fructose-bisphosphate aldolase class-I	29
PF00276	2	2	2	0	2	2	2	1	Ribosomal protein L23	13
PF00277	0	0	4	0	0	0	1	0	Serum amyloid A protein	5
PF00278	0	0	4	0	0	0	3	0	Pyridoxal-dependent decarboxylase, C-terminal sheet domain	7
PF00281	2	1	1	0	1	1	1	1	Ribosomal protein L5	8
PF00282	1	3	8	6	0	2	8	3	Pyridoxal-dependent decarboxylase conserved domain	31
PF00285	0	2	3	2	0	2	1	0	Citrate synthase	10
PF00287	0	3	5	3	0	7	6	6	Sodium / potassium ATPase beta chain	30
PF00288	0	0	5	4	0	0	5	1	GHMP kinases N terminal domain	15
PF00289	1	5	7	1	0	5	6	2	Carbamoyl-phosphate synthase L chain, N-terminal domain	27
PF00291	1	2	6	4	0	0	6	2	Pyridoxal-phosphate dependent enzyme	21
PF00292	0	0	9	0	0	0	12	0	'Paired box' domain	21
PF00293	1	3	22	6	0	2	19	5	NUDIX domain	58
PF00294	0	1	4	2	0	2	7	2	pfkB family carbohydrate kinase	18
PF00297	1	1	3	1	1	1	1	1	Ribosomal protein L3	10
PF00298	2	2	2	1	1	2	2	1	Ribosomal protein L11, RNA binding domain	13
PF00300	3	5	11	5	1	3	16	5	Histidine phosphatase superfamily (branch 1)	49
PF00303	0	0	1	0	0	0	1	0	Thymidylate synthase	2
PF00305	0	0	7	0	0	0	7	0	Lipoxygenase	14
PF00306	2	4	5	4	2	6	6	6	ATP synthase alpha/beta chain, C terminal domain	35
PF00307	23	22	65	22	22	26	85	21	Calponin homology (CH) domain	286
PF00310	0	0	3	1	0	1	3	1	Glutamine amidotransferases class-II	9
PF00312	1	1	2	1	1	1	1	1	Ribosomal protein S15	9
PF00313	2	1	8	2	0	1	7	1	'Cold-shock' DNA-binding domain	22
PF00316	0	0	2	0	1	0	3	3	Fructose-1-6-bisphosphatase	9
PF00317	0	0	1	0	0	0	1	0	Ribonucleotide reductase, all-alpha domain	2
PF00318	1	1	2	1	0	1	1	1	Ribosomal protein S2	8
PF00319	0	0	6	1	0	0	7	0	SRF-type transcription factor (DNA-binding and dimerisation domain)	14
PF00320	0	0	14	3	0	0	15	1	GATA zinc finger	33
PF00322	0	0	3	0	0	0	4	0	Endothelin family	7
PF00323	0	0	16	0	0	0	0	0	Mammalian defensin	16
PF00324	1	4	9	0	0	4	12	2	Amino acid permease	32
PF00326	1	3	9	6	0	5	9	4	Prolyl oligopeptidase family	37
PF00327	1	1	3	1	1	1	3	1	Ribosomal protein L30p/L7e	12
PF00328	0	2	7	3	0	2	8	0	Histidine phosphatase superfamily (branch 2)	22
PF00329	1	1	1	0	1	1	1	1	Respiratory-chain NADH dehydrogenase, 30 Kd subunit	7
PF00330	0	2	3	1	0	2	3	2	Aconitase family (aconitate hydratase)	13
PF00333	1	1	2	1	1	1	2	1	Ribosomal protein S5, N-terminal domain	10
PF00334	3	4	9	2	2	3	6	1	Nucleoside diphosphate kinase	30
PF00335	2	6	31	11	1	7	49	5	Tetraspanin family	112
PF00337	0	1	11	2	2	4	18	7	Galactoside-binding lectin	45
PF00338	2	3	3	0	0	1	2	1	Ribosomal protein S10p/S20e	12
PF00339	0	1	10	2	0	1	17	0	Arrestin (or S-antigen), N-terminal domain	31
PF00340	0	0	9	1	0	0	2	0	Interleukin-1 / 18	12
PF00341	0	0	9	1	0	0	11	0	PDGF/VEGF domain	21
PF00342	0	2	1	0	0	1	1	1	Phosphoglucose isomerase	6
PF00343	0	2	3	2	0	2	4	4	Carbohydrate phosphorylase	17
PF00344	1	0	2	1	0	1	2	1	SecY translocase	8
PF00346	0	1	1	1	1	1	1	1	Respiratory-chain NADH dehydrogenase, 49 Kd subunit	7
PF00347	1	1	1	0	1	1	1	1	Ribosomal protein L6	7
PF00348	0	1	4	1	0	1	4	2	Polyprenyl synthetase	13
PF00349	2	2	5	1	2	2	3	2	Hexokinase	19
PF00350	6	10	13	6	2	11	35	12	Dynamin family	95
PF00351	0	0	4	1	1	1	6	0	Biopterin-dependent aromatic amino acid hydroxylase	13
PF00352	0	0	3	0	0	0	3	0	Transcription factor TFIID (or TATA-binding protein, TBP)	6
PF00354	1	2	11	3	1	4	21	6	Pentaxin family	49
PF00355	1	2	3	1	2	2	7	1	Rieske [2Fe-2S] domain	19
PF00357	0	3	10	0	0	1	3	1	Integrin alpha cytoplasmic region	18
PF00359	0	0	1	0	0	0	1	0	Phosphoenolpyruvate-dependent sugar phosphotransferase system, EIIA 2	2
PF00361	0	3	0	1	1	3	3	3	NADH-Ubiquinone/plastoquinone (complex I), various chains	14
PF00362	0	6	9	1	0	2	11	1	Integrin, beta chain	30
PF00363	0	0	4	0	0	0	0	0	Casein	4
PF00364	4	8	9	3	4	8	7	5	Biotin-requiring enzyme	48
PF00365	3	3	3	2	5	5	5	4	Phosphofructokinase	30
PF00366	1	1	2	2	1	1	3	1	Ribosomal protein S17	12
PF00368	0	1	1	0	0	0	1	0	Hydroxymethylglutaryl-coenzyme A reductase	3
PF00370	1	1	7	1	0	1	4	0	FGGY family of carbohydrate kinases, N-terminal domain	15
PF00373	7	9	42	9	8	16	59	9	FERM central domain	159
PF00375	1	5	7	5	0	5	8	2	Sodium:dicarboxylate symporter family	33
PF00377	0	1	3	1	0	0	0	0	Prion/Doppel alpha-helical domain	5
PF00378	3	7	14	5	4	9	10	7	Enoyl-CoA hydratase/isomerase family	59
PF00380	1	1	2	0	1	1	2	1	Ribosomal protein S9/S16	9
PF00382	0	0	2	1	0	0	2	0	Transcription factor TFIIB repeat	5
PF00383	0	0	5	1	0	0	6	0	Cytidine and deoxycytidylate deaminase zinc-binding region	12
PF00384	0	1	1	0	0	1	1	1	Molybdopterin oxidoreductase	5
PF00385	0	0	23	3	0	0	23	1	Chromo (CHRromatin Organisation MOdifier) domain	50
PF00386	5	3	29	6	0	1	55	1	C1q domain	100
PF00387	4	5	15	2	1	6	17	1	Phosphatidylinositol-specific phospholipase C, Y domain	51
PF00388	4	5	18	2	1	6	25	3	Phosphatidylinositol-specific phospholipase C, X domain	64
PF00389	1	3	4	2	3	4	7	5	D-isomer specific 2-hydroxyacid dehydrogenase, catalytic domain	29
PF00390	0	3	3	1	0	2	2	1	Malic enzyme, N-terminal domain	12
PF00393	0	1	1	0	0	1	1	1	6-phosphogluconate dehydrogenase, C-terminal domain	5
PF00394	0	0	1	0	0	0	0	0	Multicopper oxidase	1
PF00396	0	0	1	0	0	0	4	0	Granulin	5
PF00397	12	12	43	18	15	15	38	4	WW domain	157
PF00398	0	0	3	1	0	0	3	0	Ribosomal RNA adenine dimethylase	7
PF00400	30	43	233	75	30	43	219	29	WD domain, G-beta repeat	702
PF00402	2	2	6	5	1	2	7	6	Calponin family repeat	31
PF00403	0	0	4	1	0	0	4	2	Heavy-metal-associated domain	11
PF00405	1	1	4	2	1	2	4	1	Transferrin	16
PF00406	5	6	8	4	2	5	9	7	Adenylate kinase	46
PF00408	0	2	4	1	0	1	4	3	Phosphoglucomutase/phosphomannomutase, C-terminal domain	15
PF00410	1	1	1	0	1	1	1	1	Ribosomal protein S8	7
PF00411	1	1	2	0	1	1	2	1	Ribosomal protein S11	9
PF00412	13	13	71	20	12	9	91	16	LIM domain	245
PF00413	1	0	21	0	0	0	21	0	Matrixin	43
PF00414	1	1	1	0	0	0	0	0	Neuraxin and MAP1B repeat	3
PF00415	2	2	19	6	2	1	22	2	Regulator of chromosome condensation (RCC1) repeat	56
PF00416	1	1	1	0	1	1	0	0	Ribosomal protein S13/S18	5
PF00418	1	3	3	0	5	5	4	4	Tau and MAP protein, tubulin-binding repeat	25
PF00420	0	0	0	1	0	0	1	0	NADH-ubiquinone/plastoquinone oxidoreductase chain 4L	2
PF00428	4	4	3	2	4	4	3	3	60s Acidic ribosomal protein	27
PF00429	0	0	2	0	0	0	0	0	ENV polyprotein (coat polyprotein)	2
PF00431	2	7	49	3	0	8	49	2	CUB domain	120
PF00432	0	0	4	2	0	0	3	0	Prenyltransferase and squalene oxidase repeat	9
PF00433	6	7	33	12	3	10	38	10	Protein kinase C terminal domain	119
PF00435	13	13	22	3	17	15	23	7	Spectrin repeat	113
PF00436	1	1	1	0	1	1	1	0	Single-strand binding protein family	6
PF00438	0	1	2	1	0	1	4	1	S-adenosylmethionine synthetase, N-terminal domain	10
PF00439	0	0	37	5	0	0	38	3	Bromodomain	83
PF00441	5	10	14	4	4	13	13	9	Acyl-CoA dehydrogenase, C-terminal domain	72
PF00443	6	8	55	14	1	6	46	5	Ubiquitin carboxyl-terminal hydrolase	141
PF00444	0	0	1	0	0	0	1	0	Ribosomal protein L36	2
PF00445	0	0	2	0	0	0	2	0	Ribonuclease T2 family	4
PF00446	0	0	1	0	0	0	2	0	Gonadotropin-releasing hormone	3
PF00447	0	0	6	0	0	0	4	0	HSF-type DNA-binding	10
PF00448	1	1	3	1	1	1	1	0	SRP54-type protein, GTPase domain	9
PF00450	0	0	3	1	0	0	3	0	Serine carboxypeptidase	7
PF00452	0	2	13	2	0	3	13	1	Apoptosis regulator proteins, Bcl-2 family	34
PF00453	0	0	1	0	1	1	1	0	Ribosomal protein L20	4
PF00454	2	5	17	3	3	4	18	1	Phosphatidylinositol 3- and 4-kinase	53
PF00456	0	2	3	0	1	2	2	2	Transketolase, thiamine diphosphate binding domain	12
PF00458	0	4	5	3	2	4	4	4	WHEP-TRS domain	26
PF00459	0	4	5	4	0	2	5	3	Inositol monophosphatase family	23
PF00462	2	4	6	3	0	4	3	2	Glutaredoxin	24
PF00464	1	1	2	1	1	1	1	0	Serine hydroxymethyltransferase	8
PF00465	0	0	1	0	0	0	1	0	Iron-containing alcohol dehydrogenase	2
PF00466	2	2	2	2	1	1	3	1	Ribosomal protein L10	14
PF00467	3	2	6	2	3	3	5	2	KOW motif	26
PF00468	0	0	1	0	0	0	1	0	Ribosomal protein L34	2
PF00472	1	1	4	3	0	0	4	0	RF-1 domain	13
PF00473	0	0	2	0	0	0	3	0	Corticotropin-releasing factor family	5
PF00474	0	1	14	0	0	0	13	0	Sodium:solute symporter family	28
PF00476	0	0	3	0	0	0	2	0	DNA polymerase family A	5
PF00478	0	1	4	2	1	2	5	3	IMP dehydrogenase / GMP reductase domain	18
PF00479	0	1	3	2	0	1	2	1	Glucose-6-phosphate dehydrogenase, NAD binding domain	10
PF00480	0	0	1	1	0	0	0	0	ROK family	2
PF00481	2	3	19	9	0	5	23	6	Protein phosphatase 2C	67
PF00483	0	0	3	3	0	1	7	1	Nucleotidyl transferase	15
PF00485	0	0	3	1	0	0	6	0	Phosphoribulokinase / Uridine kinase family	10
PF00487	0	2	12	0	0	1	6	0	Fatty acid desaturase	21
PF00488	0	0	5	0	0	0	4	0	MutS domain V	9
PF00489	0	0	3	0	0	0	0	0	Interleukin-6/G-CSF/MGF family	3
PF00490	0	1	1	1	0	1	0	0	Delta-aminolevulinic acid dehydratase	4
PF00491	0	0	3	0	0	0	3	2	Arginase family	8
PF00493	0	0	9	0	0	0	8	0	MCM2/3/5 family	17
PF00494	1	1	2	2	1	1	1	0	Squalene/phytoene synthase	9
PF00497	7	6	10	4	17	17	22	5	Bacterial extracellular solute-binding proteins, family 3	88
PF00498	4	6	26	4	4	5	32	2	FHA domain	83
PF00499	0	0	0	0	0	0	1	0	NADH-ubiquinone/plastoquinone oxidoreductase chain 6	1
PF00501	5	11	29	10	3	13	30	7	AMP-binding enzyme	108
PF00503	9	11	16	9	10	15	27	10	G-protein alpha subunit	107
PF00505	2	1	47	7	5	6	53	8	HMG (high mobility group) box	129
PF00507	0	0	0	0	0	0	1	1	NADH-ubiquinone/plastoquinone oxidoreductase, chain 3	2
PF00510	0	1	0	0	0	0	1	0	Cytochrome c oxidase subunit III	2
PF00514	8	12	28	11	12	15	31	8	Armadillo/beta-catenin-like repeat	125
PF00515	7	15	56	18	5	13	46	11	Tetratricopeptide repeat	171
PF00520	18	35	105	14	13	25	116	6	Ion transport protein	332
PF00521	0	0	2	0	1	0	2	0	DNA gyrase/topoisomerase IV, subunit A	5
PF00525	1	1	3	1	1	0	2	2	Alpha crystallin A chain, N terminal	11
PF00530	0	0	22	1	1	1	31	1	Scavenger receptor cysteine-rich domain	57
PF00531	3	3	34	8	5	7	32	4	Death domain	96
PF00533	0	0	16	1	1	1	14	1	BRCA1 C Terminus (BRCT) domain	34
PF00534	1	1	5	3	0	1	5	0	Glycosyl transferases group 1	16
PF00535	3	3	25	5	4	6	25	0	Glycosyl transferase family 2	71
PF00536	12	11	61	12	16	22	74	7	SAM domain (Sterile alpha motif)	215
PF00538	1	0	12	5	3	3	19	16	linker histone H1 and H5 family	59
PF00542	1	1	1	1	1	1	1	1	Ribosomal protein L7/L12 C-terminal domain	8
PF00549	1	3	4	2	0	4	4	3	CoA-ligase	21
PF00550	0	3	5	2	2	4	5	3	Phosphopantetheine attachment site	24
PF00551	0	1	4	0	0	2	4	2	Formyl transferase	13
PF00554	0	0	10	0	0	0	9	0	Rel homology domain (RHD)	19
PF00557	2	2	9	5	3	5	9	5	Metallopeptidase family M24	40
PF00560	13	18	92	20	15	20	99	3	Leucine Rich Repeat	280
PF00561	0	1	9	2	0	2	4	1	alpha/beta hydrolase fold	19
PF00562	0	0	3	0	0	0	2	0	RNA polymerase Rpb2, domain 6	5
PF00564	1	1	14	3	0	1	15	0	PB1 domain	35
PF00565	1	1	1	1	1	2	2	0	Staphylococcal nuclease homologue	9
PF00566	4	4	39	10	0	4	43	2	Rab-GTPase-TBC domain	106
PF00567	2	2	11	1	0	3	14	1	Tudor domain	34
PF00568	9	8	11	6	8	8	12	0	WH1 domain	62
PF00569	2	4	17	3	4	1	12	2	Zinc finger, ZZ type	45
PF00570	0	0	3	1	0	0	2	0	HRDC domain	6
PF00571	2	10	19	6	2	6	22	2	CBS domain	69
PF00572	1	1	2	1	1	1	2	1	Ribosomal protein L13	10
PF00573	1	1	2	1	1	1	2	1	Ribosomal protein L4/L1 family	10
PF00574	0	1	1	1	0	1	1	0	Clp protease	5
PF00575	0	1	8	1	0	1	8	0	S1 RNA binding domain	19
PF00576	0	1	2	1	0	0	2	0	HIUase/Transthyretin family	6
PF00578	3	5	6	5	3	6	6	6	AhpC/TSA family	40
PF00579	2	3	4	4	0	1	3	1	tRNA synthetases class I (W and Y)	18
PF00580	0	0	1	0	0	0	1	0	UvrD/REP helicase N-terminal domain	2
PF00581	1	2	23	8	0	0	16	1	Rhodanese-like domain	51
PF00583	1	1	24	7	0	0	19	2	Acetyltransferase (GNAT) family	54
PF00584	0	1	1	0	0	1	1	0	SecE/Sec61-gamma subunits of protein translocation complex	4
PF00586	0	0	4	1	0	0	3	1	AIR synthase related protein, N-terminal domain	9
PF00587	1	6	8	3	2	4	7	4	tRNA synthetase class II core domain (G, H, P, S and T)	35
PF00588	0	0	3	0	0	0	5	0	SpoU rRNA Methylase family	8
PF00590	0	0	1	0	0	0	0	0	Tetrapyrrole (Corrin/Porphyrin) Methylases	1
PF00591	0	0	1	0	0	0	0	0	Glycosyl transferase family, a/b domain	1
PF00594	0	0	16	1	1	1	19	2	Vitamin K-dependent carboxylation/gamma-carboxyglutamic (GLA) domain	40
PF00595	53	44	132	43	60	62	169	16	PDZ domain (Also known as DHR or GLGF)	579
PF00596	3	2	4	3	4	4	4	3	Class II Aldolase and Adducin N-terminal domain	27
PF00605	0	0	9	1	0	0	12	0	Interferon regulatory factor transcription factor	22
PF00609	5	4	9	3	2	6	8	2	Diacylglycerol kinase accessory domain	39
PF00610	4	4	20	4	6	8	26	1	Domain found in Dishevelled, Egl-10, and Pleckstrin (DEP)	73
PF00611	5	8	20	6	2	7	24	5	Fes/CIP4, and EFC/F-BAR homology domain	77
PF00612	9	9	46	9	11	8	43	5	IQ calmodulin-binding motif	140
PF00613	1	3	8	1	1	1	10	0	Phosphoinositide 3-kinase family, accessory domain (PIK domain)	25
PF00614	1	1	3	1	1	0	4	0	Phospholipase D Active site motif	11
PF00615	9	12	33	12	8	12	33	1	Regulator of G protein signaling domain	120
PF00616	6	5	14	4	5	6	16	4	GTPase-activator protein for Ras-like GTPase	60
PF00617	8	4	25	6	4	5	29	0	RasGEF domain	81
PF00618	8	4	28	4	4	5	23	0	RasGEF N-terminal motif	76
PF00619	0	0	25	4	1	0	26	3	Caspase recruitment domain	59
PF00620	14	14	66	15	10	12	80	6	RhoGAP domain	217
PF00621	16	16	66	7	12	15	81	4	RhoGEF domain	217
PF00622	8	6	79	11	7	9	237	9	SPRY domain	366
PF00623	0	0	3	1	0	0	0	0	RNA polymerase Rpb1, domain 2	4
PF00625	19	15	25	13	28	25	38	6	Guanylate kinase	169
PF00626	6	5	14	7	8	10	14	4	Gelsolin repeat	68
PF00627	3	11	30	8	2	6	26	8	UBA/TS-N domain	94
PF00628	0	0	63	9	1	0	62	2	PHD-finger	137
PF00629	4	4	17	3	2	6	21	0	MAM domain	57
PF00630	3	3	11	2	7	7	14	3	Filamin/ABP280 repeat	50
PF00631	7	8	16	10	9	12	19	6	GGL domain	87
PF00632	4	7	27	10	6	8	31	4	HECT-domain (ubiquitin-transferase)	97
PF00633	0	0	2	0	0	0	2	0	Helix-hairpin-helix motif	4
PF00634	0	0	1	0	0	0	1	0	BRCA2 repeat	2
PF00635	2	2	6	2	2	2	5	2	MSP (Major sperm protein) domain	23
PF00636	0	0	2	0	0	0	2	0	Ribonuclease III domain	4
PF00637	4	5	6	3	1	6	9	2	Region in Clathrin and VPS	36
PF00638	0	0	4	0	0	0	6	1	RanBP1 domain	11
PF00639	1	1	2	1	0	1	0	0	PPIC-type PPIASE domain	6
PF00640	6	6	27	9	7	11	33	2	Phosphotyrosine interaction domain (PTB/PID)	101
PF00641	2	0	16	6	0	0	18	3	Zn-finger in Ran binding protein and others	45
PF00642	1	0	38	5	0	0	31	1	Zinc finger C-x8-C-x5-C-x3-H type (and similar)	76
PF00643	5	6	64	9	8	6	146	3	B-box zinc finger	247
PF00644	0	0	15	2	3	2	19	2	Poly(ADP-ribose) polymerase catalytic domain	43
PF00645	0	0	2	1	1	1	2	1	Poly(ADP-ribose) polymerase and DNA-Ligase Zn-finger region	8
PF00646	1	1	19	3	0	0	26	1	F-box domain	51
PF00647	1	1	1	1	1	1	1	1	Elongation factor 1 gamma, conserved domain	8
PF00648	1	1	13	4	0	3	21	3	Calpain family cysteine protease	46
PF00650	0	1	12	4	0	2	9	1	CRAL/TRIO domain	29
PF00651	3	2	154	10	7	7	130	1	BTB/POZ domain	314
PF00652	1	1	20	3	3	5	21	1	Ricin-type beta-trefoil lectin domain	55
PF00653	0	0	10	1	0	0	6	0	Inhibitor of Apoptosis domain	17
PF00654	2	5	9	4	1	3	11	0	Voltage gated chloride channel	35
PF00656	0	0	12	1	0	0	22	1	Caspase domain	36
PF00657	0	0	3	1	0	0	3	0	GDSL-like Lipase/Acylhydrolase	7
PF00658	1	1	6	0	1	1	5	3	Poly-adenylate binding protein, unique domain	18
PF00659	0	0	5	1	0	0	5	0	POLO box duplicated region	11
PF00662	0	1	0	0	0	1	1	1	NADH-Ubiquinone oxidoreductase (complex I), chain 5 N-terminus	4
PF00664	3	8	23	4	0	7	27	1	ABC transporter transmembrane region	73
PF00665	0	0	0	0	0	0	2	0	Integrase core domain	2
PF00666	0	0	2	0	0	0	0	0	Cathelicidin	2
PF00667	0	2	6	2	0	3	7	0	FAD binding domain	20
PF00670	0	3	3	1	0	3	4	3	S-adenosyl-L-homocysteine hydrolase, NAD binding domain	17
PF00673	2	1	1	0	1	1	1	1	ribosomal L5P family C-terminus	8
PF00675	0	4	6	3	0	6	8	5	Insulinase (Peptidase family M16)	32
PF00676	3	3	6	3	4	6	6	5	Dehydrogenase E1 component	36
PF00679	0	2	6	3	1	3	8	3	Elongation factor G C-terminus	26
PF00681	2	2	6	0	3	2	6	5	Plectin repeat	26
PF00682	0	2	3	1	0	2	3	2	HMGL-like	13
PF00683	0	0	6	0	0	0	5	0	TB domain	11
PF00684	3	4	4	4	4	4	3	1	DnaJ central domain	27
PF00685	0	0	41	1	2	2	41	4	Sulfotransferase domain	91
PF00686	0	0	3	1	0	0	2	0	Starch binding domain	6
PF00687	1	1	2	1	1	1	2	1	Ribosomal protein L1p/L10e family	10
PF00688	0	1	24	0	0	0	33	0	TGF-beta propeptide	58
PF00689	0	11	16	5	1	15	22	15	Cation transporting ATPase, C-terminus	85
PF00690	0	12	18	5	1	15	23	15	Cation transporter/ATPase, N-terminus	89
PF00692	0	0	1	1	0	0	0	0	dUTPase	2
PF00694	0	2	3	1	0	2	3	2	Aconitase C-terminal domain	13
PF00696	0	1	1	0	1	1	0	0	Amino acid kinase family	4
PF00698	0	2	2	2	0	1	4	0	Acyl transferase domain	11
PF00701	0	0	2	1	0	0	2	0	Dihydrodipicolinate synthetase family	5
PF00702	1	13	20	6	3	17	25	16	haloacid dehalogenase-like hydrolase	101
PF00703	0	0	1	0	0	0	2	0	Glycosyl hydrolases family 2	3
PF00704	0	1	9	2	0	1	6	0	Glycosyl hydrolases family 18	19
PF00705	0	0	1	1	0	0	1	0	Proliferating cell nuclear antigen, N-terminal domain	3
PF00707	0	0	1	1	0	0	1	0	Translation initiation factor IF-3, C-terminal domain	3
PF00708	0	2	2	2	0	0	1	0	Acylphosphatase	7
PF00709	0	0	2	2	0	0	2	1	Adenylosuccinate synthetase	7
PF00710	0	0	1	0	0	0	1	0	Asparaginase	2
PF00711	0	0	23	0	0	0	0	0	Beta defensin	23
PF00714	0	0	1	0	0	0	1	0	Interferon gamma	2
PF00715	0	0	1	0	0	0	0	0	Interleukin 2	1
PF00717	2	2	3	1	0	1	3	1	Peptidase S24-like	13
PF00719	0	2	2	2	0	2	2	2	Inorganic pyrophosphatase	12
PF00723	0	0	3	2	1	2	2	1	Glycosyl hydrolases family 15	11
PF00725	1	2	4	4	3	5	5	4	3-hydroxyacyl-CoA dehydrogenase, C-terminal domain	28
PF00726	0	0	4	0	0	0	2	0	Interleukin 10	6
PF00727	0	0	1	0	0	0	1	0	Interleukin 4	2
PF00728	1	2	3	1	0	1	4	1	Glycosyl hydrolase family 20, catalytic domain	13
PF00730	0	0	4	0	0	0	3	0	HhH-GPD superfamily base excision DNA repair protein	7
PF00731	1	1	1	0	0	1	1	1	AIR carboxylase	6
PF00732	0	0	1	0	0	1	0	0	GMC oxidoreductase	2
PF00733	0	0	2	0	0	0	2	0	Asparagine synthase	4
PF00735	9	9	13	7	15	15	20	9	Septin	97
PF00736	1	2	2	2	0	2	2	1	EF-1 guanine nucleotide exchange domain	12
PF00743	0	0	9	1	0	3	5	1	Flavin-binding monooxygenase-like	19
PF00748	0	0	1	0	0	1	1	0	Calpain inhibitor	3
PF00749	1	2	3	3	2	2	2	2	tRNA synthetases class I (E and Q), catalytic domain	17
PF00750	1	1	2	1	1	1	2	1	tRNA synthetases class I (R)	10
PF00751	0	0	7	0	0	0	5	0	DM DNA binding domain	12
PF00752	0	0	4	1	0	0	4	0	XPG N-terminal domain	9
PF00753	1	2	10	7	0	1	8	2	Metallo-beta-lactamase superfamily	31
PF00754	3	8	24	3	3	11	29	3	F5/8 type C domain	84
PF00755	1	5	7	3	5	8	11	5	Choline/Carnitine o-acyltransferase	45
PF00756	0	0	1	0	0	1	1	1	Putative esterase	4
PF00757	0	3	7	1	1	4	12	0	Furin-like cysteine rich region	28
PF00758	0	0	2	0	0	0	2	0	Erythropoietin/thrombopoietin	4
PF00762	1	1	1	1	0	1	1	1	Ferrochelatase	7
PF00763	1	2	4	2	1	1	4	1	Tetrahydrofolate dehydrogenase/cyclohydrolase, catalytic domain	16
PF00764	0	0	1	0	0	0	0	0	Arginosuccinate synthase	1
PF00766	0	1	1	0	0	1	0	0	Electron transfer flavoprotein FAD-binding domain	3
PF00769	1	3	4	1	0	2	6	3	Ezrin/radixin/moesin family	20
PF00773	0	0	4	1	0	1	5	0	RNB domain	11
PF00777	1	2	20	1	0	1	24	0	Glycosyltransferase family 29 (sialyltransferase)	49
PF00778	0	0	6	1	0	1	7	0	DIX domain	15
PF00779	2	1	8	1	0	0	5	0	BTK motif	17
PF00780	7	7	15	6	7	8	15	1	CNH domain	66
PF00781	6	5	14	6	2	7	13	2	Diacylglycerol kinase catalytic domain	55
PF00782	2	3	38	13	2	5	58	1	Dual specificity phosphatase, catalytic domain	122
PF00784	1	1	8	1	2	2	14	0	MyTH4 domain	29
PF00786	8	6	14	9	3	5	18	1	P21-Rho-binding domain	64
PF00787	5	14	46	12	4	9	51	6	PX domain	147
PF00788	6	5	36	11	2	5	46	1	Ras association (RalGDS/AF-6) domain	112
PF00789	2	4	13	5	0	3	10	2	UBX domain	39
PF00790	2	4	9	2	2	5	6	4	VHS domain	34
PF00791	3	3	11	2	6	8	15	4	ZU5 domain	52
PF00792	0	2	7	1	0	0	9	0	Phosphoinositide 3-kinase C2	19
PF00794	0	1	6	0	0	0	8	0	PI3-kinase family, ras-binding domain	15
PF00795	0	0	7	2	0	1	3	1	Carbon-nitrogen hydrolase	14
PF00797	0	0	3	0	0	0	7	1	N-acetyltransferase	11
PF00801	1	1	6	2	1	1	6	0	PKD domain	18
PF00804	2	6	9	3	0	3	14	2	Syntaxin	39
PF00805	0	0	1	0	0	0	2	0	Pentapeptide repeats (8 copies)	3
PF00806	0	0	2	1	0	0	1	0	Pumilio-family RNA binding repeat	4
PF00808	0	0	7	2	0	0	8	1	Histone-like transcription factor (CBF/NF-Y) and archaeal histone	18
PF00809	0	0	1	0	0	0	0	0	Pterin binding enzyme	1
PF00810	0	0	3	0	0	0	3	0	ER lumen protein retaining receptor	6
PF00811	1	1	1	1	0	2	3	2	Ependymin	11
PF00812	1	3	8	5	1	3	11	0	Ephrin	32
PF00814	0	1	2	0	0	0	2	2	Glycoprotease family	7
PF00817	0	0	4	1	0	0	4	0	impB/mucB/samB family	9
PF00821	0	1	2	1	0	0	2	1	Phosphoenolpyruvate carboxykinase	7
PF00822	5	5	41	4	6	6	59	2	PMP-22/EMP/MP20/Claudin family	128
PF00827	1	1	1	1	1	1	1	1	Ribosomal L15	8
PF00828	2	2	3	0	1	1	1	1	Ribosomal protein L18e/L15	11
PF00829	0	0	1	0	0	0	1	0	Ribosomal prokaryotic L21 protein	2
PF00830	0	0	1	0	0	0	0	0	Ribosomal L28 family	1
PF00831	1	1	1	0	1	1	1	1	Ribosomal L29 protein	7
PF00832	0	0	2	1	0	0	1	0	Ribosomal L39 protein	4
PF00833	1	1	1	0	1	1	1	1	Ribosomal S17	7
PF00834	0	0	1	1	0	1	1	1	Ribulose-phosphate 3 epimerase family	5
PF00835	3	3	3	3	2	4	5	2	SNAP-25 family	25
PF00836	1	3	4	1	0	1	7	1	Stathmin family	18
PF00837	0	0	3	0	0	0	2	0	Iodothyronine deiodinase	5
PF00838	0	1	1	0	0	1	1	1	Translationally controlled tumour protein	5
PF00839	0	1	1	1	0	2	1	0	Cysteine rich repeat	6
PF00841	0	0	1	0	0	0	0	0	Sperm histone P2	1
PF00849	0	0	4	2	0	0	3	0	RNA pseudouridylate synthase	9
PF00850	1	1	10	3	1	1	8	1	Histone deacetylase domain	26
PF00852	0	0	5	2	0	0	13	0	Glycosyltransferase family 10 (fucosyltransferase)	20
PF00853	0	0	3	0	0	0	4	0	Runt domain	7
PF00854	0	0	4	0	0	0	3	0	POT family	7
PF00855	1	1	22	5	0	0	17	2	PWWP domain	48
PF00856	0	0	40	6	0	0	43	1	SET domain	90
PF00857	0	1	3	1	0	2	2	2	Isochorismatase family	11
PF00858	1	0	8	2	2	3	4	0	Amiloride-sensitive sodium channel	20
PF00859	0	0	4	3	0	0	4	0	CTF/NF-I family transcription modulation region	11
PF00860	0	1	4	1	0	0	4	0	Permease family	10
PF00861	1	1	1	1	1	1	3	1	Ribosomal L18p/L5e family	10
PF00864	0	0	7	0	0	0	9	0	ATP P2X receptor	16
PF00865	0	0	1	0	0	0	0	0	Osteopontin	1
PF00867	0	0	4	1	0	0	4	0	XPG I-region	9
PF00868	1	1	8	0	0	0	9	2	Transglutaminase family	21
PF00870	0	0	3	0	0	0	3	0	P53 DNA-binding domain	6
PF00875	0	0	2	1	0	0	8	0	DNA photolyase	11
PF00876	1	1	3	0	0	0	4	0	Innexin	9
PF00877	0	0	1	0	0	0	0	0	NlpC/P60 family	1
PF00878	0	1	1	1	0	1	1	0	Cation-independent mannose-6-phosphate receptor repeat	5
PF00879	0	0	28	0	0	0	0	0	Defensin propeptide	28
PF00880	2	2	4	2	2	2	4	2	Nebulin repeat	20
PF00881	0	0	1	0	0	0	1	0	Nitroreductase family	2
PF00882	0	0	1	0	0	0	0	0	Zinc dependent phospholipase C	1
PF00883	0	1	2	0	0	3	3	2	Cytosol aminopeptidase family, catalytic domain	11
PF00884	0	1	12	1	0	0	15	0	Sulfatase	29
PF00886	0	0	1	1	0	0	0	0	Ribosomal protein S16	2
PF00887	1	3	8	2	1	4	8	2	Acyl CoA binding protein	29
PF00888	4	5	10	4	3	3	9	5	Cullin family	43
PF00889	0	1	1	1	0	0	1	1	Elongation factor TS	5
PF00890	0	1	1	1	0	2	2	2	FAD binding domain	9
PF00891	0	0	0	0	0	0	2	1	O-methyltransferase	3
PF00892	0	1	8	0	0	3	7	0	EamA-like transporter family	19
PF00895	1	1	0	1	0	1	1	1	ATP synthase protein 8	6
PF00899	0	2	11	5	0	3	8	4	ThiF family	33
PF00900	1	0	1	0	1	1	1	1	Ribosomal family S4e	6
PF00903	0	1	3	1	0	1	3	2	Glyoxalase/Bleomycin resistance protein/Dioxygenase superfamily	11
PF00907	0	0	17	1	0	0	22	0	T-box	40
PF00909	0	0	4	0	1	1	6	0	Ammonium Transporter Family	12
PF00916	0	0	10	0	0	0	12	0	Sulfate transporter family	22
PF00917	1	2	18	1	1	2	16	1	MATH domain	42
PF00918	0	0	2	1	1	1	1	0	Gastrin/cholecystokinin family	6
PF00919	0	0	2	2	0	0	1	0	Uncharacterized protein family UPF0004	5
PF00923	0	1	1	1	0	1	0	0	Transaldolase	4
PF00927	1	1	8	0	0	0	9	2	Transglutaminase family, C-terminal ig like domain	21
PF00928	5	4	10	5	6	6	12	4	Adaptor complexes medium subunit family	52
PF00929	0	1	12	2	0	0	9	0	Exonuclease	24
PF00930	1	1	6	4	0	4	5	2	Dipeptidyl peptidase IV (DPP IV) N-terminal region	23
PF00931	0	0	1	0	0	0	1	0	NB-ARC domain	2
PF00932	3	2	5	1	2	2	3	2	Lamin Tail Domain	20
PF00935	0	0	2	1	0	0	1	1	Ribosomal protein L44	5
PF00939	0	2	5	0	0	1	6	0	Sodium:sulfate symporter transmembrane region	14
PF00940	0	0	1	1	0	0	0	0	DNA-dependent RNA polymerase	2
PF00941	0	0	5	0	0	1	3	0	FAD binding domain in molybdopterin dehydrogenase	9
PF00953	0	0	1	0	0	0	1	0	Glycosyl transferase family 4	2
PF00955	1	6	10	0	1	5	12	4	HCO3- transporter family	39
PF00956	2	2	11	4	0	3	5	3	Nucleosome assembly protein (NAP)	30
PF00957	9	10	9	3	2	10	10	3	Synaptobrevin	56
PF00958	0	0	1	1	0	0	1	1	GMP synthase C terminal domain	4
PF00962	2	2	5	2	0	1	8	1	Adenosine/AMP deaminase	21
PF00965	0	0	4	0	0	0	3	0	Tissue inhibitor of metalloproteinase	7
PF00969	0	0	6	0	0	0	6	1	Class II histocompatibility antigen, beta domain	13
PF00970	0	2	5	2	0	2	4	2	Oxidoreductase FAD-binding domain	17
PF00975	0	1	2	1	0	1	2	0	Thioesterase domain	7
PF00976	0	0	1	1	0	0	2	0	Corticotropin ACTH domain	4
PF00984	0	0	1	1	0	0	1	1	UDP-glucose/GDP-mannose dehydrogenase family, central domain	4
PF00988	0	1	2	0	0	1	2	0	Carbamoyl-phosphate synthase small chain, CPSase domain	6
PF00989	0	0	18	2	0	0	20	0	PAS fold	40
PF00992	0	0	6	0	0	0	19	4	Troponin	29
PF00993	0	0	3	0	0	0	4	1	Class II histocompatibility antigen, alpha domain	8
PF00994	1	1	2	1	2	2	2	1	Probable molybdopterin binding domain	12
PF00995	3	6	8	6	0	5	9	2	Sec1 family	39
PF00996	0	2	4	2	0	2	3	2	GDP dissociation inhibitor	15
PF00997	0	0	1	0	0	0	0	0	Kappa casein	1
PF00999	0	3	13	3	0	4	11	0	Sodium/hydrogen exchanger family	34
PF01000	0	0	2	0	0	0	2	0	RNA polymerase Rpb3/RpoA insert domain	4
PF01007	1	2	15	4	2	4	27	0	Inward rectifier potassium channel	55
PF01008	0	0	4	3	0	1	4	2	Initiation factor 2 subunit family	14
PF01011	0	0	1	0	0	0	0	0	PQQ enzyme repeat	1
PF01012	0	2	2	1	0	2	1	1	Electron transfer flavoprotein domain	9
PF01014	0	0	1	0	0	0	1	0	Uricase	2
PF01015	1	1	1	0	1	1	1	1	Ribosomal S3Ae family	7
PF01016	0	0	1	1	0	0	1	0	Ribosomal L27 protein	3
PF01017	0	0	7	1	0	1	8	0	STAT protein, all-alpha domain	17
PF01018	0	0	2	0	0	0	2	0	GTP1/OBG	4
PF01019	0	1	4	1	0	1	10	1	Gamma-glutamyltranspeptidase	18
PF01020	0	0	2	0	0	0	1	0	Ribosomal L40e family	3
PF01023	1	3	23	6	1	4	11	5	S-100/ICaBP type calcium binding domain	54
PF01025	0	1	2	1	0	1	2	2	GrpE	9
PF01026	0	0	3	2	0	0	4	0	TatD related DNase	9
PF01027	1	2	7	2	0	1	8	0	Inhibitor of apoptosis-promoting Bax1	21
PF01028	0	0	2	0	0	0	4	1	Eukaryotic DNA topoisomerase I, catalytic core	7
PF01030	0	3	7	1	1	4	12	0	Receptor L domain	28
PF01031	4	4	4	3	1	6	14	7	Dynamin central region	43
PF01033	0	0	8	0	0	0	12	0	Somatomedin B domain	20
PF01034	2	5	7	2	5	6	8	2	Syndecan domain	37
PF01035	0	0	1	0	0	0	1	0	6-O-methylguanine DNA methyltransferase, DNA binding domain	2
PF01039	1	3	4	1	0	4	5	3	Carboxyl transferase domain	21
PF01040	0	0	3	0	0	0	3	0	UbiA prenyltransferase family	6
PF01042	0	1	1	0	0	1	2	1	Endoribonuclease L-PSP	6
PF01044	4	3	5	2	4	4	3	2	Vinculin family	27
PF01048	0	0	5	2	0	3	7	2	Phosphorylase superfamily	19
PF01049	9	5	26	1	8	10	26	3	Cadherin cytoplasmic region	88
PF01053	0	0	1	1	0	1	2	1	Cys/Met metabolism PLP-dependent enzyme	6
PF01055	1	2	6	2	0	3	7	1	Glycosyl hydrolases family 31	22
PF01056	0	0	5	0	0	0	6	0	Myc amino-terminal region	11
PF01058	1	1	1	0	0	1	1	1	NADH ubiquinone oxidoreductase, 20 Kd subunit	6
PF01059	0	1	0	1	0	1	1	1	NADH-ubiquinone oxidoreductase chain 4, amino terminus	5
PF01061	0	1	6	3	0	2	8	0	ABC-2 type transporter	20
PF01062	0	0	3	0	0	0	3	0	Bestrophin, RFP-TM, chloride channel	6
PF01063	0	1	2	2	0	2	2	2	Aminotransferase class IV	11
PF01064	0	2	12	6	0	1	10	0	Activin types I and II receptor domain	31
PF01066	1	3	5	3	0	2	8	1	CDP-alcohol phosphatidyltransferase	23
PF01067	1	1	12	3	0	3	19	3	Calpain large subunit, domain III	42
PF01068	0	0	2	0	0	0	3	0	ATP dependent DNA ligase domain	5
PF01070	0	0	2	0	0	0	2	0	FMN-dependent dehydrogenase	4
PF01071	0	0	1	0	0	0	0	0	Phosphoribosylglycinamide synthetase, ATP-grasp (A) domain	1
PF01073	0	1	10	2	0	0	5	0	3-beta hydroxysteroid dehydrogenase/isomerase family	18
PF01074	1	1	5	1	1	2	4	0	Glycosyl hydrolases family 38 N-terminal domain	15
PF01079	0	0	3	0	0	0	5	0	Hint module	8
PF01080	1	1	2	0	0	1	2	0	Presenilin	7
PF01082	1	1	4	0	2	2	3	0	Copper type II ascorbate-dependent monooxygenase, N-terminal domain	13
PF01084	0	0	3	2	0	0	3	0	Ribosomal protein S18	8
PF01085	0	0	3	0	0	0	5	0	Hedgehog amino-terminal signalling domain	8
PF01086	2	2	2	2	0	1	2	2	Clathrin light chain	13
PF01087	0	0	1	0	0	0	1	0	Galactose-1-phosphate uridyl transferase, N-terminal domain	2
PF01088	0	2	5	3	0	3	3	2	Ubiquitin carboxyl-terminal hydrolase, family 1	18
PF01090	1	1	1	0	1	1	1	1	Ribosomal protein S19e	7
PF01091	0	0	2	1	0	0	2	1	PTN/MK heparin-binding protein family, C-terminal domain	6
PF01092	1	1	1	0	1	1	1	1	Ribosomal protein S6e	7
PF01093	1	1	1	0	0	0	2	0	Clusterin	5
PF01094	21	20	159	9	29	33	93	7	Receptor family ligand binding region	371
PF01096	0	0	6	2	0	1	6	1	Transcription factor S-II (TFIIS)	16
PF01099	0	0	11	0	0	0	0	0	Uteroglobin family	11
PF01101	0	0	4	1	0	0	3	3	HMG14 and HMG17	11
PF01102	1	1	1	0	0	0	0	0	Glycophorin A	3
PF01103	1	1	1	1	0	2	2	2	Surface antigen	10
PF01105	2	5	10	2	4	6	11	2	emp24/gp25L/p24 family/GOLD	42
PF01106	0	0	1	1	0	2	2	2	NifU-like domain	8
PF01108	1	1	12	0	0	1	12	0	Tissue factor	27
PF01109	0	0	1	0	0	0	0	0	Granulocyte-macrophage colony-stimulating factor	1
PF01110	0	0	1	0	0	0	1	0	Ciliary neurotrophic factor	2
PF01111	0	0	3	0	0	0	2	0	Cyclin-dependent kinase regulatory subunit	5
PF01112	0	1	3	2	0	1	6	1	Asparaginase	14
PF01114	0	0	1	0	0	0	0	0	Colipase, N-terminal domain	1
PF01115	1	1	1	0	1	1	0	0	F-actin capping protein, beta subunit	5
PF01119	0	0	4	1	0	0	4	0	DNA mismatch repair protein, C-terminal domain	9
PF01120	0	0	2	0	0	0	3	0	Alpha-L-fucosidase	5
PF01121	1	2	2	2	1	1	2	0	Dephospho-CoA kinase	11
PF01122	0	0	2	0	0	0	1	0	Eukaryotic cobalamin-binding protein	3
PF01124	1	2	6	2	1	3	9	2	MAPEG family	26
PF01125	0	0	1	0	0	0	1	0	G10 protein	2
PF01126	0	1	2	1	0	2	3	0	Heme oxygenase	9
PF01127	0	1	1	1	0	1	1	1	Succinate dehydrogenase/Fumarate reductase transmembrane subunit	6
PF01128	0	0	1	0	0	0	1	0	2-C-methyl-D-erythritol 4-phosphate cytidylyltransferase	2
PF01129	0	0	5	0	0	0	8	0	NAD:arginine ADP-ribosyltransferase	13
PF01130	0	2	3	1	0	1	2	0	CD36 family	9
PF01131	0	0	2	1	0	0	2	1	DNA topoisomerase	6
PF01133	1	0	1	0	1	0	1	1	Enhancer of rudimentary	5
PF01134	0	0	1	0	0	0	1	0	Glucose inhibited division protein A	2
PF01135	1	1	3	1	0	2	4	2	Protein-L-isoaspartate(D-aspartate) O-methyltransferase (PCMT)	14
PF01137	1	0	2	0	0	0	2	0	RNA 3'-terminal phosphate cyclase	5
PF01138	0	0	6	1	1	0	4	0	3' exoribonuclease family, domain 1	12
PF01139	1	1	1	1	1	1	0	0	tRNA-splicing ligase RtcB	6
PF01142	0	0	2	0	0	0	2	0	tRNA pseudouridine synthase D (TruD)	4
PF01144	0	1	3	1	0	2	2	1	Coenzyme A transferase	10
PF01145	8	8	11	7	7	11	16	10	SPFH domain / Band 7 family	78
PF01146	0	0	3	1	0	0	4	1	Caveolin	9
PF01148	0	2	2	2	0	2	2	1	Cytidylyltransferase family	11
PF01149	0	0	2	0	0	0	2	0	Formamidopyrimidine-DNA glycosylase N-terminal domain	4
PF01150	1	4	8	2	0	1	10	0	GDA1/CD39 (nucleoside phosphatase) family	26
PF01151	0	2	7	1	0	0	10	1	GNS1/SUR4 family	21
PF01153	2	3	6	4	3	3	7	1	Glypican	29
PF01154	0	1	2	0	0	0	0	0	Hydroxymethylglutaryl-coenzyme A synthase N terminal	3
PF01156	0	0	0	0	0	0	2	1	Inosine-uridine preferring nucleoside hydrolase	3
PF01157	1	1	1	0	1	1	1	1	Ribosomal protein L21e	7
PF01158	1	1	1	0	1	1	0	0	Ribosomal protein L36e	5
PF01159	1	1	1	1	1	1	1	1	Ribosomal protein L6e	8
PF01160	1	0	3	1	0	0	5	0	Vertebrate endogenous opioids neuropeptide	10
PF01161	0	1	4	1	0	1	2	1	Phosphatidylethanolamine-binding protein	10
PF01163	0	0	3	0	0	0	3	0	RIO1 family	6
PF01165	1	1	1	0	0	0	1	0	Ribosomal protein S21	4
PF01166	1	1	4	1	0	0	4	0	TSC-22/dip/bun family	11
PF01167	0	0	5	1	0	0	7	0	Tub family	13
PF01168	0	0	1	1	0	1	2	2	Alanine racemase, N-terminal domain	7
PF01169	0	1	1	0	0	1	1	1	Uncharacterized protein family UPF0016	5
PF01170	0	0	3	1	0	0	3	0	Putative RNA methylase family UPF0020	7
PF01171	0	0	1	1	0	0	1	0	PP-loop family	3
PF01172	0	0	1	1	0	0	1	0	Shwachman-Bodian-Diamond syndrome (SBDS) protein	3
PF01175	0	0	1	0	0	0	1	0	Urocanase	2
PF01176	0	1	9	1	0	1	3	2	Translation initiation factor 1A / IF-1	17
PF01179	0	0	6	1	0	1	2	2	Copper amine oxidase, enzyme domain	12
PF01180	0	1	2	2	0	1	3	1	Dihydroorotate dehydrogenase	10
PF01182	0	1	4	4	0	1	4	2	Glucosamine-6-phosphate isomerases/6-phosphogluconolactonase	16
PF01186	0	0	5	0	0	0	9	0	Lysyl oxidase	14
PF01187	0	2	2	2	0	2	2	2	Macrophage migration inhibitory factor (MIF)	12
PF01188	0	0	0	0	0	0	1	1	Mandelate racemase / muconate lactonizing enzyme, C-terminal domain	2
PF01189	0	0	7	2	0	0	5	0	NOL1/NOP2/sun family	14
PF01191	0	0	1	1	0	0	2	0	RNA polymerase Rpb5, C-terminal domain	4
PF01192	0	0	1	0	0	0	1	0	RNA polymerase Rpb6	2
PF01193	0	0	2	0	0	0	2	0	RNA polymerase Rpb3/Rpb11 dimerisation domain	4
PF01194	0	0	2	0	0	0	1	0	RNA polymerases N / 8 kDa subunit	3
PF01195	0	0	1	1	0	0	0	0	Peptidyl-tRNA hydrolase	2
PF01196	0	0	1	1	1	1	1	0	Ribosomal protein L17	5
PF01198	1	1	1	0	1	1	1	1	Ribosomal protein L31e	7
PF01199	1	1	1	0	1	1	1	1	Ribosomal protein L34e	7
PF01200	1	1	1	0	1	1	1	1	Ribosomal protein S28e	7
PF01201	1	1	2	0	2	2	3	2	Ribosomal protein S8e	13
PF01202	0	1	2	2	0	0	0	0	Shikimate kinase	5
PF01204	0	0	1	0	0	0	1	0	Trehalase	2
PF01205	0	1	1	1	0	0	1	0	Uncharacterized protein family UPF0029	4
PF01207	0	0	4	2	0	0	3	0	Dihydrouridine synthase (Dus)	9
PF01208	0	1	1	0	0	0	1	1	Uroporphyrinogen decarboxylase (URO-D)	4
PF01209	0	0	1	1	0	1	1	0	ubiE/COQ5 methyltransferase family	4
PF01210	0	2	2	1	0	2	4	3	NAD-dependent glycerol-3-phosphate dehydrogenase N-terminus	14
PF01212	0	0	2	1	0	0	1	0	Beta-eliminating lyase	4
PF01213	1	2	2	2	0	1	1	1	Adenylate cyclase associated (CAP) N terminal	10
PF01214	1	1	1	1	1	1	1	0	Casein kinase II regulatory subunit	7
PF01215	0	1	1	0	0	3	3	3	Cytochrome c oxidase subunit Vb	11
PF01216	0	0	2	0	1	1	3	2	Calsequestrin	9
PF01217	11	9	16	9	9	11	19	7	Clathrin adaptor complex small chain	91
PF01218	0	0	1	0	0	1	1	1	Coproporphyrinogen III oxidase	4
PF01221	2	2	4	2	0	0	6	2	Dynein light chain type 1	18
PF01222	0	0	3	0	1	0	3	1	Ergosterol biosynthesis ERG4/ERG24 family	8
PF01223	2	1	5	2	1	1	14	2	DNA/RNA non-specific endonuclease	28
PF01227	0	0	1	0	0	0	1	0	GTP cyclohydrolase I	2
PF01229	0	0	1	0	0	0	1	0	Glycosyl hydrolases family 39	2
PF01230	1	2	3	2	0	1	2	1	HIT domain	12
PF01231	0	0	2	0	0	0	1	0	Indoleamine 2,3-dioxygenase	3
PF01233	0	0	2	1	0	1	3	1	Myristoyl-CoA:protein N-myristoyltransferase, N-terminal domain	8
PF01234	0	0	3	0	0	0	1	0	NNMT/PNMT/TEMT family	4
PF01237	1	3	11	6	1	2	15	3	Oxysterol-binding protein	42
PF01238	0	0	1	1	0	1	1	1	Phosphomannose isomerase type I	5
PF01239	1	0	3	2	0	1	1	1	Protein prenyltransferase alpha subunit repeat	9
PF01242	0	0	1	1	0	0	1	0	6-pyruvoyl tetrahydropterin synthase	3
PF01243	0	0	1	1	0	1	1	1	Pyridoxamine 5'-phosphate oxidase	5
PF01244	0	0	3	0	0	0	2	0	Membrane dipeptidase (Peptidase family M19)	5
PF01245	0	0	1	1	0	0	1	0	Ribosomal protein L19	3
PF01246	1	1	2	0	1	1	1	0	Ribosomal protein L24e	7
PF01247	1	0	1	0	1	1	1	1	Ribosomal protein L35Ae	6
PF01248	3	3	11	3	5	5	14	6	Ribosomal protein L7Ae/L30e/S12e/Gadd45 family	50
PF01249	0	0	1	1	1	1	1	1	Ribosomal protein S21e	6
PF01250	0	0	1	0	0	0	1	0	Ribosomal protein S6	2
PF01251	1	1	1	1	1	1	1	1	Ribosomal protein S7e	8
PF01253	0	0	4	2	0	1	4	2	Translation initiation factor SUI1	13
PF01254	0	0	1	0	0	0	0	0	Nuclear transition protein 2	1
PF01255	0	0	2	0	0	0	2	0	Putative undecaprenyl diphosphate synthase	4
PF01256	0	1	1	1	0	0	1	0	Carbohydrate kinase	4
PF01257	1	1	1	0	1	1	1	1	Thioredoxin-like [2Fe-2S] ferredoxin	7
PF01259	1	1	1	0	0	1	1	1	SAICAR synthetase	6
PF01261	0	0	0	0	0	0	2	1	Xylose isomerase-like TIM barrel	3
PF01262	0	1	1	1	0	2	3	3	Alanine dehydrogenase/PNT, C-terminal domain	11
PF01263	0	0	1	0	0	0	1	1	Aldose 1-epimerase	3
PF01265	0	0	1	0	0	0	2	0	Cytochrome c/c1 heme lyase	3
PF01266	1	4	9	3	1	5	9	1	FAD dependent oxidoreductase	33
PF01267	2	2	3	1	2	2	2	2	F-actin capping protein alpha subunit	16
PF01268	1	2	2	1	1	1	3	1	Formate--tetrahydrofolate ligase	12
PF01269	0	0	2	1	0	0	1	1	Fibrillarin	5
PF01271	2	1	3	3	2	1	2	1	Granin (chromogranin or secretogranin)	15
PF01273	0	0	17	1	0	0	1	1	LBP / BPI / CETP family, N-terminal domain	20
PF01274	0	0	0	0	0	0	1	0	Malate synthase	1
PF01275	0	3	3	1	1	5	5	5	Myelin proteolipid protein (PLP or lipophilin)	23
PF01279	0	0	2	0	0	0	4	0	Parathyroid hormone family	6
PF01280	1	1	1	1	1	1	1	1	Ribosomal protein L19e	8
PF01281	0	0	1	1	0	0	1	0	Ribosomal protein L9, N-terminal domain	3
PF01282	1	1	1	0	1	1	1	1	Ribosomal protein S24e	7
PF01283	1	1	1	0	1	1	2	1	Ribosomal protein S26e	8
PF01284	4	9	24	7	2	8	31	6	Membrane-associating domain	91
PF01285	0	0	4	0	0	0	5	0	TEA/ATTS domain family	9
PF01286	0	0	1	0	0	0	1	0	XPA protein N-terminal	2
PF01287	0	1	2	1	0	1	2	2	Eukaryotic elongation factor 5A hypusine, DNA-binding OB fold	9
PF01290	1	0	6	2	0	2	3	2	Thymosin beta-4 family	16
PF01291	0	0	2	0	0	0	0	0	LIF / OSM family	2
PF01294	1	1	1	0	1	1	0	0	Ribosomal protein L13e	5
PF01296	0	0	2	0	0	0	2	0	Galanin	4
PF01299	0	3	6	2	0	2	5	1	Lysosome-associated membrane glycoprotein (Lamp)	19
PF01300	0	0	1	0	0	0	2	0	Telomere recombination	3
PF01301	0	0	3	1	0	0	4	1	Glycosyl hydrolases family 35	9
PF01302	4	5	10	4	3	6	16	4	CAP-Gly domain	52
PF01315	0	0	5	0	0	1	3	0	Aldehyde oxidase and xanthine dehydrogenase, a/b hammerhead domain	9
PF01321	0	1	2	0	0	1	2	1	Creatinase/Prolidase N-terminal domain	7
PF01323	0	1	1	1	0	1	4	1	DSBA-like thioredoxin domain	9
PF01327	0	0	1	0	0	1	1	0	Polypeptide deformylase	3
PF01329	0	0	2	1	0	1	1	0	Pterin 4 alpha carbinolamine dehydratase	5
PF01331	0	0	1	1	0	0	2	0	mRNA capping enzyme, catalytic domain	4
PF01335	1	1	6	2	0	1	8	1	Death effector domain	20
PF01336	1	3	9	5	2	3	9	3	OB-fold nucleic acid binding domain	35
PF01342	0	0	7	1	0	0	9	0	SAND domain	17
PF01344	1	2	59	4	2	2	61	2	Kelch motif	133
PF01347	0	0	2	0	2	7	13	9	Lipoprotein amino terminal region	33
PF01351	0	0	1	0	0	0	1	0	Ribonuclease HII	2
PF01352	0	0	260	4	0	0	0	0	KRAB box	264
PF01363	2	5	30	5	0	8	22	3	FYVE zinc finger	75
PF01365	4	4	6	0	5	5	8	2	RIH domain	34
PF01368	0	0	1	1	0	0	1	1	DHH family	4
PF01369	8	7	15	1	12	10	17	4	Sec7 domain	74
PF01370	0	1	7	4	0	3	9	2	NAD dependent epimerase/dehydratase family	26
PF01379	0	0	1	0	0	0	2	0	Porphobilinogen deaminase, dipyromethane cofactor binding domain	3
PF01380	0	0	2	0	0	1	2	1	SIS domain	6
PF01381	1	1	1	1	0	0	1	0	Helix-turn-helix	5
PF01382	0	0	0	0	0	0	1	0	Avidin family	1
PF01384	0	2	2	1	0	1	3	0	Phosphate transporter family	9
PF01387	0	3	3	2	0	2	1	1	Synuclein	12
PF01388	0	0	15	0	0	0	15	0	ARID/BRIGHT DNA binding domain	30
PF01390	0	1	21	0	1	1	24	1	SEA domain	49
PF01391	4	1	79	4	2	1	97	9	Collagen triple helix repeat (20 copies)	197
PF01392	0	0	23	1	0	0	25	0	Fz domain	49
PF01393	0	0	4	2	0	0	5	1	Chromo shadow domain	12
PF01394	0	1	1	0	0	3	3	2	Clathrin propeller repeat	10
PF01396	0	0	1	0	0	0	1	1	Topoisomerase DNA binding C4 zinc finger	3
PF01398	3	3	12	8	0	4	10	4	JAB1/Mov34/MPN/PAD-1 ubiquitin protease	44
PF01399	8	11	16	11	1	11	16	12	PCI domain	86
PF01400	0	0	6	0	0	0	17	1	Astacin (Peptidase family M12A)	24
PF01401	0	1	3	1	0	1	2	1	Angiotensin-converting enzyme	9
PF01403	3	12	30	3	4	11	47	6	Sema domain	116
PF01404	1	3	14	0	0	9	16	0	Ephrin receptor ligand binding domain	43
PF01406	0	0	2	1	1	1	2	1	tRNA synthetases class I (C) catalytic domain	8
PF01408	0	0	4	2	0	1	6	1	Oxidoreductase family, NAD-binding Rossmann fold	14
PF01409	1	1	2	1	0	1	1	0	tRNA synthetases class II core domain (F)	7
PF01410	0	0	11	1	1	0	15	4	Fibrillar collagen C-terminal domain	32
PF01411	0	2	3	3	0	1	2	1	tRNA synthetases class II (A)	12
PF01412	11	11	23	12	5	8	29	2	Putative GTPase activating protein for Arf	101
PF01413	0	0	6	0	0	0	5	0	C-terminal tandem repeated domain in type 4 procollagen	11
PF01414	0	0	4	1	0	0	10	0	Delta serrate ligand	15
PF01415	0	0	2	0	0	0	0	0	Interleukin 7/9 family	2
PF01416	0	0	3	0	0	0	3	0	tRNA pseudouridine synthase	6
PF01417	2	3	6	1	0	2	8	2	ENTH domain	24
PF01419	0	0	5	0	0	0	0	0	Jacalin-like lectin domain	5
PF01421	2	3	52	3	3	4	27	2	Reprolysin (M12B) family zinc metalloprotease	96
PF01422	0	0	2	0	0	0	1	0	NF-X1 type zinc finger	3
PF01423	1	2	19	7	1	1	15	10	LSM domain	56
PF01424	0	0	11	1	0	0	4	1	R3H domain	17
PF01425	1	1	2	2	0	2	4	0	Amidase	12
PF01426	0	0	11	2	0	0	12	1	BAH domain	26
PF01428	0	0	8	2	0	0	7	0	AN1-like Zinc finger	17
PF01429	0	0	9	3	0	0	8	1	Methyl-CpG binding domain	21
PF01431	1	1	7	1	0	1	3	0	Peptidase family M13	14
PF01432	0	2	3	1	0	1	4	1	Peptidase family M3	12
PF01433	2	7	12	2	0	6	13	3	Peptidase family M1	45
PF01434	2	3	4	2	2	5	4	1	Peptidase family M41	23
PF01435	0	0	2	2	0	1	2	1	Peptidase family M48	8
PF01436	3	4	8	4	5	5	7	2	NHL repeat	38
PF01437	3	14	28	5	4	11	43	6	Plexin repeat	114
PF01442	0	2	4	1	0	5	5	3	Apolipoprotein A1/A4/E domain	20
PF01448	0	0	12	2	0	0	17	1	ELM2 domain	32
PF01451	0	0	1	1	0	1	1	1	Low molecular weight phosphotyrosine protein phosphatase	5
PF01454	1	0	30	2	0	0	1	0	MAGE family	34
PF01457	1	0	1	1	0	0	1	0	Leishmanolysin	4
PF01459	5	4	5	3	0	6	6	5	Eukaryotic porin	34
PF01462	6	9	41	11	3	6	40	2	Leucine rich repeat N-terminal domain	118
PF01463	0	2	7	0	0	1	5	0	Leucine rich repeat C-terminal domain	15
PF01464	0	0	1	0	0	1	2	1	Transglycosylase SLT domain	5
PF01465	0	0	4	2	0	0	3	0	GRIP domain	9
PF01466	1	1	1	0	1	1	1	1	Skp1 family, dimerisation domain	7
PF01467	1	2	7	4	1	1	8	1	Cytidylyltransferase	25
PF01470	0	0	2	1	0	0	2	0	Pyroglutamyl peptidase	5
PF01471	1	0	19	0	0	0	17	0	Putative peptidoglycan binding domain	37
PF01472	0	0	3	1	0	1	3	1	PUA domain	9
PF01476	0	1	4	2	0	1	5	2	LysM domain	15
PF01477	0	0	20	1	0	0	18	0	PLAT/LH2 domain	39
PF01479	2	1	3	0	1	1	2	1	S4 domain	11
PF01480	0	0	5	1	0	0	5	0	PWI domain	11
PF01483	0	1	7	2	0	2	7	0	Proprotein convertase P-domain	19
PF01485	1	1	13	1	1	1	22	0	IBR domain	40
PF01490	0	2	17	3	0	2	18	3	Transmembrane amino acid transporter protein	45
PF01491	0	0	1	1	1	0	2	0	Frataxin-like domain	5
PF01494	0	0	5	1	0	1	9	2	FAD binding domain	18
PF01496	1	1	3	1	3	3	5	1	V-type ATPase 116kDa subunit family	18
PF01498	0	0	0	0	0	0	2	0	Transposase	2
PF01500	0	0	7	0	0	0	0	0	Keratin, high sulfur B2 protein	7
PF01501	0	1	9	1	1	3	13	3	Glycosyl transferase family 8	31
PF01504	4	3	8	4	2	7	10	4	Phosphatidylinositol-4-phosphate 5-Kinase	42
PF01505	0	0	1	0	0	1	1	1	Major Vault Protein repeat	4
PF01507	0	0	1	1	0	0	1	0	Phosphoadenosine phosphosulfate reductase family	3
PF01509	0	0	3	1	0	0	3	0	TruB family pseudouridylate synthase (N terminal domain)	7
PF01510	0	0	4	1	0	0	2	0	N-acetylmuramoyl-L-alanine amidase	7
PF01512	0	1	1	1	0	1	1	1	Respiratory-chain NADH dehydrogenase 51 Kd subunit	6
PF01513	0	1	1	0	0	0	2	0	ATP-NAD kinase	4
PF01521	1	1	2	0	0	0	2	0	Iron-sulphur cluster biosynthesis	6
PF01529	2	3	24	2	2	4	29	1	DHHC palmitoyltransferase	67
PF01530	0	0	5	0	0	0	8	0	Zinc finger, C2HC type	13
PF01531	0	0	3	0	0	0	0	0	Glycosyl transferase family 11	3
PF01532	0	0	7	2	2	2	8	0	Glycosyl hydrolase family 47	21
PF01534	0	0	11	1	0	0	12	0	Frizzled/Smoothened family membrane region	24
PF01535	0	1	1	0	0	1	3	1	PPR repeat	7
PF01536	0	0	2	0	0	0	1	0	Adenosylmethionine decarboxylase	3
PF01541	0	0	1	0	0	0	0	0	GIY-YIG catalytic domain	1
PF01545	0	3	10	2	0	3	10	0	Cation efflux family	28
PF01546	0	3	4	3	0	3	5	2	Peptidase family M20/M25/M40	20
PF01549	0	0	1	0	0	0	3	0	ShK domain-like	4
PF01551	0	0	1	0	0	0	0	0	Peptidase family M23	1
PF01553	5	10	18	8	3	4	14	2	Acyltransferase	64
PF01554	0	0	2	0	0	0	5	0	MatE	7
PF01556	7	6	9	8	5	6	10	1	DnaJ C terminal domain	52
PF01557	1	3	3	2	0	0	1	0	Fumarylacetoacetate (FAA) hydrolase family	10
PF01562	2	4	53	3	3	6	28	3	Reprolysin family propeptide	102
PF01564	0	0	3	3	0	1	3	2	Spermine/spermidine synthase	12
PF01565	0	1	5	1	2	3	4	0	FAD binding domain	16
PF01566	0	0	2	0	0	0	1	0	Natural resistance-associated macrophage protein	3
PF01569	5	4	18	5	4	6	23	0	PAP2 superfamily	65
PF01571	0	2	5	3	1	3	4	3	Aminomethyltransferase folate-binding domain	21
PF01575	1	1	2	1	0	1	0	0	MaoC like domain	6
PF01576	5	7	18	2	10	8	23	11	Myosin tail	84
PF01582	1	2	22	3	2	1	27	1	TIR domain	59
PF01583	0	0	2	0	0	0	3	0	Adenylylsulphate kinase	5
PF01585	0	0	20	5	0	0	13	0	G-patch domain	38
PF01586	0	0	4	0	0	0	4	0	Myogenic Basic domain	8
PF01588	2	2	2	1	1	2	3	2	Putative tRNA binding domain	15
PF01590	1	2	7	1	0	1	8	1	GAF domain	21
PF01591	0	0	4	0	0	0	7	0	6-phosphofructo-2-kinase	11
PF01592	0	0	1	1	0	0	2	1	NifU-like N terminal domain	5
PF01593	0	2	10	2	0	3	9	1	Flavin containing amine oxidoreductase	27
PF01594	0	0	1	0	0	0	1	0	Domain of unknown function DUF20	2
PF01595	0	3	4	0	0	2	4	0	Domain of unknown function DUF21	13
PF01596	1	2	3	1	0	2	4	2	O-methyltransferase	15
PF01597	0	0	2	1	0	1	2	0	Glycine cleavage H-protein	6
PF01599	1	1	1	0	1	1	1	1	Ribosomal protein S27a	7
PF01602	7	9	13	7	5	9	8	6	Adaptin N terminal region	64
PF01603	3	4	5	4	4	4	7	4	Protein phosphatase 2A regulatory B subunit (B56 family)	35
PF01607	0	0	2	0	0	0	3	0	Chitin binding Peritrophin-A domain	5
PF01608	2	4	4	1	1	5	3	2	I/LWEQ domain	22
PF01612	1	1	4	1	0	0	3	0	3'-5' exonuclease	10
PF01619	0	1	2	0	0	1	3	0	Proline dehydrogenase	7
PF01624	0	0	3	0	0	0	2	0	MutS domain I	5
PF01625	0	1	1	1	0	0	2	0	Peptide methionine sulfoxide reductase	5
PF01630	0	0	7	0	1	0	8	0	Hyaluronidase	16
PF01632	0	0	1	0	0	0	1	0	Ribosomal protein L35	2
PF01633	0	0	4	2	0	0	5	0	Choline/ethanolamine kinase	11
PF01636	1	1	3	0	1	1	3	0	Phosphotransferase enzyme family	10
PF01641	0	0	3	2	0	0	4	0	SelR domain	9
PF01642	0	1	1	0	0	1	1	1	Methylmalonyl-CoA mutase	5
PF01648	0	0	1	0	0	0	1	0	4'-phosphopantetheinyl transferase superfamily	2
PF01650	0	1	2	1	0	1	8	0	Peptidase C13 family	13
PF01652	0	0	4	3	0	0	7	3	Eukaryotic initiation factor 4E	17
PF01655	1	1	1	1	1	1	1	1	Ribosomal protein L32	8
PF01658	0	0	1	1	0	0	0	0	Myo-inositol-1-phosphate synthase	2
PF01661	0	1	8	3	1	1	7	3	Macro domain	24
PF01663	2	1	10	2	1	2	11	0	Type I phosphodiesterase / nucleotide pyrophosphatase	29
PF01667	2	1	3	1	2	2	2	2	Ribosomal protein S27	15
PF01669	1	1	1	0	2	2	2	2	Myelin basic protein	11
PF01687	0	0	1	1	0	0	1	0	Riboflavin kinase	3
PF01693	0	0	1	0	0	0	1	0	Caulimovirus viroplasmin	2
PF01694	0	0	9	2	0	0	9	0	Rhomboid family	20
PF01697	0	0	0	0	0	0	5	0	Glycosyltransferase family 92	5
PF01699	0	5	9	3	0	9	17	2	Sodium/calcium exchanger protein	45
PF01702	0	0	2	0	0	0	2	0	Queuine tRNA-ribosyltransferase	4
PF01704	0	1	3	2	0	1	4	3	UTP--glucose-1-phosphate uridylyltransferase	14
PF01709	0	0	1	1	0	0	1	0	Transcriptional regulator	3
PF01712	0	1	4	1	0	1	5	1	Deoxynucleoside kinase	13
PF01713	0	0	1	0	0	0	1	0	Smr domain	2
PF01715	0	0	1	0	0	0	1	0	IPP transferase	2
PF01722	1	1	3	3	0	1	1	0	BolA-like protein	10
PF01725	0	1	1	1	0	0	1	0	Ham1 family	4
PF01728	0	0	5	1	0	0	4	0	FtsJ-like methyltransferase	10
PF01729	0	0	1	0	0	0	0	0	Quinolinate phosphoribosyl transferase, C-terminal domain	1
PF01731	0	1	3	2	0	1	4	0	Arylesterase	11
PF01733	0	2	4	1	0	1	5	0	Nucleoside transporter	13
PF01734	1	2	8	1	2	3	7	1	Patatin-like phospholipase	25
PF01735	1	1	6	1	0	0	7	1	Lysophospholipase catalytic domain	17
PF01738	0	0	1	1	0	0	1	1	Dienelactone hydrolase family	4
PF01739	0	0	1	0	0	0	0	0	CheR methyltransferase, SAM binding domain	1
PF01740	0	0	10	0	0	0	12	0	STAS domain	22
PF01743	0	0	1	1	0	0	1	0	Poly A polymerase head domain	3
PF01746	0	0	3	1	0	0	3	0	tRNA (Guanine-1)-methyltransferase	7
PF01747	0	0	2	0	0	0	3	0	ATP-sulfurylase	5
PF01749	0	2	6	3	0	1	7	2	Importin beta binding domain	21
PF01751	0	0	4	1	1	0	4	1	Toprim domain	11
PF01753	0	0	21	2	1	1	25	2	MYND finger	52
PF01754	0	0	5	2	0	0	8	0	A20-like zinc finger	15
PF01755	1	0	3	0	0	0	5	0	Glycosyltransferase family 25 (LPS biosynthesis protein)	9
PF01756	0	2	4	0	1	3	3	2	Acyl-CoA oxidase	15
PF01757	0	0	1	0	0	0	1	0	Acyltransferase family	2
PF01758	0	1	7	0	0	0	3	0	Sodium Bile acid symporter family	11
PF01759	1	1	17	0	1	3	27	4	UNC-6/NTR/C345C module	54
PF01761	0	0	0	0	0	0	1	0	3-dehydroquinate synthase	1
PF01762	0	0	15	1	0	1	26	0	Galactosyltransferase	43
PF01764	1	1	2	1	1	1	2	0	Lipase (class 3)	9
PF01765	1	1	1	1	0	0	1	0	Ribosome recycling factor	5
PF01769	0	0	3	0	0	0	4	0	Divalent cation transporter	7
PF01770	0	0	3	0	0	1	4	0	Reduced folate carrier	8
PF01773	0	0	4	0	0	0	1	0	Na+ dependent nucleoside transporter N-terminus	5
PF01775	1	1	1	1	1	1	1	1	Ribosomal L18ae/LX protein domain	8
PF01776	2	2	2	2	1	1	2	1	Ribosomal L22e protein family	13
PF01777	1	1	1	0	1	1	1	1	Ribosomal L27e protein family	7
PF01778	1	1	2	1	1	1	2	1	Ribosomal L28e protein family	10
PF01779	1	0	1	0	0	0	1	0	Ribosomal L29e protein family	3
PF01780	1	1	1	1	1	0	0	0	Ribosomal L37ae protein family	5
PF01781	1	1	1	0	1	1	1	1	Ribosomal L38e protein family	7
PF01783	0	0	1	0	0	0	1	0	Ribosomal L32p protein family	2
PF01784	0	1	1	1	0	1	1	0	NIF3 (NGG1p interacting factor 3)	5
PF01791	0	0	1	0	1	1	1	1	DeoC/LacD family aldolase	5
PF01794	0	1	10	1	0	1	7	0	Ferric reductase like transmembrane component	20
PF01795	0	0	1	1	0	0	1	0	MraW methylase family	3
PF01798	0	0	3	0	0	0	2	1	Putative snoRNA binding domain	6
PF01799	0	0	5	0	0	1	3	0	[2Fe-2S] binding domain	9
PF01803	0	0	2	1	0	0	3	0	LIM-domain binding protein	6
PF01805	0	0	6	1	0	0	6	2	Surp module	15
PF01808	0	1	1	0	0	1	1	1	AICARFT/IMPCHase bienzyme	5
PF01812	0	0	3	0	0	0	1	0	5-formyltetrahydrofolate cyclo-ligase family	4
PF01813	1	1	1	1	1	1	1	1	ATP synthase subunit D	8
PF01814	0	0	1	0	0	0	1	0	Hemerythrin HHE cation binding domain	2
PF01821	0	0	6	0	1	2	10	4	Anaphylotoxin-like domain	23
PF01822	0	0	5	0	0	0	3	0	WSC domain	8
PF01823	3	3	12	2	2	4	23	3	MAC/Perforin domain	52
PF01825	6	8	30	2	5	10	50	1	Latrophilin/CL-1-like GPS domain	112
PF01826	0	0	11	0	0	0	11	0	Trypsin Inhibitor like cysteine rich domain	22
PF01833	1	8	24	3	1	8	28	5	IPT/TIG domain	78
PF01834	0	0	3	0	0	0	2	0	XRCC1 N terminal domain	5
PF01835	1	1	10	0	1	4	23	7	MG2 domain	47
PF01839	0	2	11	0	1	1	9	1	FG-GAP repeat	25
PF01840	0	0	7	0	0	0	0	0	TCL1/MTCP1 family	7
PF01841	1	1	10	1	0	0	11	3	Transglutaminase-like superfamily	27
PF01842	0	0	3	0	1	1	4	0	ACT domain	9
PF01843	2	2	6	2	4	2	9	1	DIL domain	28
PF01844	0	0	1	0	0	0	1	0	HNH endonuclease	2
PF01846	0	1	6	2	1	1	5	0	FF domain	16
PF01847	0	0	1	0	0	0	2	0	von Hippel-Lindau disease tumour suppressor protein	3
PF01849	0	1	4	1	0	3	4	3	NAC domain	16
PF01851	0	2	3	2	0	2	1	1	Proteasome/cyclosome repeat	11
PF01852	0	1	14	6	0	1	17	0	START domain	39
PF01853	0	0	5	1	0	0	7	0	MOZ/SAS family	13
PF01857	0	0	3	0	0	0	3	0	Retinoblastoma-associated protein B domain	6
PF01858	0	0	3	0	0	0	3	0	Retinoblastoma-associated protein A domain	6
PF01866	0	0	2	1	0	0	2	0	Putative diphthamide synthesis protein	5
PF01868	0	0	1	1	0	0	0	0	Domain of unknown function UPF0086	2
PF01869	0	0	1	1	0	1	0	0	BadF/BadG/BcrA/BcrD ATPase family	3
PF01871	0	0	2	0	0	0	1	0	AMMECR1	3
PF01873	0	1	2	2	0	0	2	2	Domain found in IF2B/IF5	9
PF01875	0	0	1	1	0	0	1	0	Memo-like protein	3
PF01876	0	0	1	1	0	0	1	0	RNase P subunit p30	3
PF01878	0	0	1	1	0	0	1	0	EVE domain	3
PF01883	0	0	2	1	0	1	1	0	Domain of unknown function DUF59	5
PF01885	0	0	1	0	0	0	1	0	RNA 2'-phosphotransferase, Tpt1 / KptA family	2
PF01896	0	0	2	0	0	0	2	0	Eukaryotic and archaeal DNA primase small subunit	4
PF01900	0	0	2	0	0	0	2	0	Rpp14/Pop5 family	4
PF01902	0	0	1	0	0	0	1	0	ATP-binding region	2
PF01907	0	0	1	0	0	0	1	0	Ribosomal protein L37e	2
PF01909	0	0	11	0	0	0	4	0	Nucleotidyltransferase domain	15
PF01912	0	0	1	1	0	0	1	0	eIF-6 family	3
PF01916	0	0	1	0	0	0	1	0	Deoxyhypusine synthase	2
PF01918	0	0	2	0	0	0	2	0	Alba	4
PF01920	0	3	5	3	0	2	5	3	Prefoldin subunit	21
PF01922	0	0	1	0	1	1	1	1	SRP19 protein	5
PF01923	0	1	1	0	0	0	1	0	Cobalamin adenosyltransferase	3
PF01926	1	3	16	7	0	3	21	1	50S ribosome-binding GTPase	52
PF01927	0	0	0	0	0	0	1	0	Mut7-C RNAse domain	1
PF01928	0	0	1	1	0	0	1	0	CYTH domain	3
PF01929	1	1	1	0	1	1	0	0	Ribosomal protein L14	5
PF01931	0	0	1	0	0	0	1	0	Protein of unknown function DUF84	2
PF01936	0	0	1	0	0	0	0	0	NYN domain	1
PF01937	0	0	2	1	0	0	1	0	Protein of unknown function DUF89	4
PF01938	0	0	2	2	0	0	1	0	TRAM domain	5
PF01940	0	0	1	0	0	0	0	0	Integral membrane protein DUF92	1
PF01946	0	0	1	0	0	0	0	0	Thi4 family	1
PF01951	0	0	1	1	0	0	1	1	Archease protein family (MTH1598/TM1083)	4
PF01956	2	2	2	2	1	2	3	2	Integral membrane protein DUF106	16
PF01958	0	0	1	1	0	0	1	0	Domain of unknown function DUF108	3
PF01963	0	1	2	0	0	1	3	0	TraB family	7
PF01965	1	3	3	2	1	4	6	6	DJ-1/PfpI family	26
PF01966	0	0	1	1	0	0	1	0	HD domain	3
PF01967	0	0	1	0	0	0	0	0	MoaC family	1
PF01968	0	0	1	1	0	0	1	1	Hydantoinase/oxoprolinase	4
PF01974	0	0	2	1	0	0	2	0	tRNA intron endonuclease, catalytic C-terminal domain	5
PF01979	0	6	8	4	0	7	9	5	Amidohydrolase family	39
PF01980	0	0	1	0	0	0	1	0	Uncharacterised protein family UPF0066	2
PF01981	1	1	2	0	1	2	3	2	Peptidyl-tRNA hydrolase PTH2	12
PF01984	0	0	1	1	0	1	1	1	Double-stranded DNA-binding domain	5
PF01990	1	1	1	1	1	1	1	1	ATP synthase (F/14-kDa) subunit	8
PF01991	1	1	2	1	1	1	2	1	ATP synthase (E/31 kDa) subunit	10
PF01992	1	1	2	1	1	1	1	1	ATP synthase (C/AC39) subunit	9
PF01997	0	1	2	2	0	1	2	2	Translin family	10
PF02002	0	0	1	1	0	0	1	0	TFIIE alpha subunit	3
PF02005	0	0	2	0	0	0	2	0	N2,N2-dimethylguanosine tRNA methyltransferase	4
PF02008	0	0	12	0	0	0	14	0	CXXC zinc finger domain	26
PF02010	0	1	5	0	0	1	3	0	REJ domain	10
PF02014	0	0	3	1	0	0	12	0	Reeler domain	16
PF02017	0	0	5	0	0	0	4	0	CIDE-N domain	9
PF02019	0	0	2	0	0	0	2	0	WIF domain	4
PF02020	2	3	7	2	0	0	8	3	eIF4-gamma/eIF5/eIF2-epsilon	25
PF02023	0	0	41	1	0	0	0	0	SCAN domain	42
PF02024	0	0	1	0	0	0	1	0	Leptin	2
PF02025	0	0	1	0	0	0	0	0	Interleukin 5	1
PF02026	2	1	3	0	2	2	4	1	RyR domain	15
PF02029	2	0	2	1	0	0	2	1	Caldesmon	8
PF02033	0	0	1	0	0	0	1	0	Ribosome-binding factor A	2
PF02036	2	3	5	2	0	4	3	2	SCP-2 sterol transfer family	21
PF02037	1	1	19	7	2	2	23	9	SAP domain	64
PF02038	1	3	7	3	0	2	3	0	ATP1G1/PLM/MAT8 family	19
PF02044	0	0	2	0	0	0	3	0	Bombesin-like peptide	5
PF02045	0	0	1	0	0	0	2	0	CCAAT-binding transcription factor (CBF-B/NF-YA) subunit B	3
PF02046	1	1	2	2	1	1	2	1	Cytochrome c oxidase subunit VIa	11
PF02055	0	1	1	1	0	1	1	0	O-Glycosyl hydrolase family 30	5
PF02057	1	1	1	0	0	0	2	0	Glycosyl hydrolase family 59	5
PF02058	0	0	2	0	0	0	0	0	Guanylin precursor	2
PF02059	0	0	1	0	0	0	0	0	Interleukin-3	1
PF02060	0	0	5	0	0	0	2	0	Slow voltage-gated potassium channel	7
PF02063	0	2	2	2	0	3	4	3	MARCKS family	16
PF02064	1	1	2	0	0	0	0	0	MAS20 protein import receptor	4
PF02065	0	0	2	0	0	0	1	0	Melibiase	3
PF02070	0	0	1	0	0	0	1	0	Neuromedin U	2
PF02072	0	0	1	0	0	0	1	0	Prepro-orexin	2
PF02077	0	1	1	1	0	1	1	1	SURF4 family	6
PF02078	3	3	3	2	2	2	2	2	Synapsin, N-terminal domain	19
PF02079	0	0	1	0	0	0	0	0	Nuclear transition protein 1	1
PF02083	0	0	2	0	0	0	3	0	Urotensin II	5
PF02089	1	1	5	0	0	1	6	1	Palmitoyl protein thioesterase	15
PF02096	0	0	2	1	1	1	1	0	60Kd inner membrane protein	6
PF02099	0	0	3	3	0	0	2	0	Josephin	8
PF02100	0	0	2	0	0	0	2	0	Ornithine decarboxylase antizyme	4
PF02101	0	0	1	0	0	0	1	0	Ocular albinism type 1 protein	2
PF02104	0	0	1	0	0	1	1	0	SURF1 family	3
PF02106	0	0	1	0	0	0	1	0	Fanconi anaemia group C protein	2
PF02109	0	1	1	0	0	0	0	0	DAD family	2
PF02114	0	0	4	1	0	0	3	0	Phosducin	8
PF02115	1	1	3	2	0	1	2	2	RHO protein GDP dissociation inhibitor	12
PF02121	2	4	5	5	0	1	5	2	Phosphatidylinositol transfer protein	24
PF02126	0	0	1	1	0	1	1	1	Phosphotriesterase family	5
PF02127	0	1	1	0	0	1	1	1	Aminopeptidase I zinc metalloprotease (M18)	5
PF02130	0	0	1	0	0	0	1	0	Uncharacterized protein family UPF0054	2
PF02134	0	1	6	3	0	1	4	1	Repeat in ubiquitin-activating (UBA) protein	16
PF02135	0	0	2	0	0	0	1	0	TAZ zinc finger	3
PF02136	3	1	9	4	0	1	8	3	Nuclear transport factor 2 (NTF2) domain	29
PF02137	0	0	6	1	1	1	6	2	Adenosine-deaminase (editase) domain	17
PF02138	0	2	9	2	0	2	7	0	Beige/BEACH domain	22
PF02140	3	3	4	1	2	4	43	1	Galactose binding lectin domain	61
PF02141	1	4	16	4	0	2	14	0	DENN (AEX-3) domain	41
PF02142	0	2	3	0	0	2	3	1	MGS-like domain	11
PF02144	0	0	1	0	0	0	1	0	Repair protein Rad1/Rec1/Rad17	2
PF02145	6	4	10	2	5	4	12	1	Rap/ran-GAP	44
PF02146	0	1	7	2	0	1	7	2	Sir2 family	20
PF02148	0	1	14	4	0	1	13	1	Zn-finger in ubiquitin-hydrolases and other protein	34
PF02149	4	4	5	1	6	5	7	2	Kinase associated domain 1	34
PF02150	0	0	2	0	0	0	2	0	RNA polymerases M/15 Kd subunit	4
PF02151	0	0	0	0	0	0	1	0	UvrB/uvrC motif	1
PF02155	0	0	1	0	0	0	1	0	Glucocorticoid receptor	2
PF02157	0	1	1	1	0	1	1	1	Mannose-6-phosphate receptor	6
PF02158	1	0	2	1	0	0	2	0	Neuregulin family	6
PF02159	0	0	1	0	0	0	1	0	Oestrogen receptor	2
PF02161	0	0	1	0	0	0	0	0	Progesterone receptor	1
PF02163	0	0	1	0	0	0	1	0	Peptidase family M50	2
PF02165	0	0	1	0	0	0	2	0	Wilm's tumour protein	3
PF02166	0	0	1	0	0	0	1	0	Androgen receptor	2
PF02167	1	1	1	1	1	1	1	1	Cytochrome C1 family	8
PF02170	2	1	8	0	2	3	7	3	PAZ domain	26
PF02171	2	1	7	0	2	3	6	3	Piwi domain	24
PF02172	0	0	2	0	0	0	1	0	KIX domain	3
PF02173	0	0	3	0	0	0	4	1	pKID domain	8
PF02174	2	4	15	2	2	3	14	1	PTB domain (IRS-1 type)	43
PF02176	1	1	7	1	1	1	11	0	TRAF-type zinc finger	23
PF02177	0	3	3	2	0	4	2	0	Amyloid A4 N-terminal heparin-binding	14
PF02178	1	0	4	2	0	0	4	1	AT hook motif	12
PF02179	2	2	5	3	2	2	4	2	BAG domain	22
PF02180	0	1	3	0	0	2	3	0	Bcl-2 homology region 4	9
PF02181	6	6	15	6	7	7	21	0	Formin Homology 2 Domain	68
PF02182	0	0	2	0	0	0	0	0	SAD/SRA domain	2
PF02184	0	0	1	0	0	0	1	0	HAT (Half-A-TPR) repeat	2
PF02185	0	0	7	1	0	0	9	2	Hr1 repeat	19
PF02186	0	0	1	0	0	0	1	0	TFIIE beta subunit core domain	2
PF02187	1	0	7	2	2	2	7	1	Growth-Arrest-Specific Protein 2 Domain	22
PF02188	3	5	7	4	2	1	9	1	GoLoco motif	32
PF02189	1	1	7	0	0	0	0	0	Immunoreceptor tyrosine-based activation motif	9
PF02190	1	2	6	1	0	1	4	0	ATP-dependent protease La (LON) domain	15
PF02191	6	6	13	2	7	10	22	1	Olfactomedin-like domain	67
PF02192	0	1	3	0	0	0	4	0	PI3-kinase family, p85-binding domain	8
PF02194	0	1	4	1	0	0	4	0	PXA domain	10
PF02195	0	0	1	0	0	0	1	0	ParB-like nuclease domain	2
PF02196	1	2	6	2	1	2	12	1	Raf-like Ras-binding domain	27
PF02197	4	4	7	2	2	4	5	1	Regulatory subunit of type II PKA R-subunit	29
PF02198	0	0	10	0	0	0	9	0	Sterile alpha motif (SAM)/Pointed domain	19
PF02199	0	1	3	1	0	0	2	1	Saposin A-type domain	8
PF02201	0	0	5	0	0	0	6	0	SWIB/MDM2 domain	11
PF02204	2	3	10	3	1	2	12	0	Vacuolar sorting protein 9 (VPS9) domain	33
PF02205	6	6	15	6	6	6	15	2	WH2 motif	62
PF02207	1	1	7	1	0	1	6	0	Putative zinc finger in N-recognin (UBR box)	17
PF02208	2	1	3	1	3	2	3	0	Sorbin homologous domain	15
PF02209	4	3	8	3	6	3	9	2	Villin headpiece domain	38
PF02210	5	15	41	5	6	16	50	9	Laminin G domain	147
PF02212	4	4	4	3	1	5	14	7	Dynamin GTPase effector domain	42
PF02213	2	2	3	1	0	0	3	0	GYF domain	11
PF02214	13	14	51	10	10	15	53	4	BTB/POZ domain	170
PF02218	1	1	2	0	1	1	2	1	Repeat in HS1/Cortactin	9
PF02219	0	0	1	0	0	0	1	0	Methylenetetrahydrofolate reductase	2
PF02221	0	1	4	1	0	1	4	1	ML domain	12
PF02223	0	0	2	0	0	0	2	0	Thymidylate kinase	4
PF02225	0	2	18	3	0	2	11	0	PA domain	36
PF02229	0	0	1	1	0	2	2	2	Transcriptional Coactivator p15 (PC4)	8
PF02230	0	1	3	1	0	1	2	1	Phospholipase/Carboxylesterase	9
PF02233	0	1	0	0	0	1	3	3	NAD(P) transhydrogenase beta subunit	8
PF02234	0	0	3	1	0	0	4	0	Cyclin-dependent kinase inhibitor	8
PF02237	0	0	1	1	0	0	0	0	Biotin protein ligase C terminal domain	2
PF02238	1	2	3	2	2	2	4	3	Cytochrome c oxidase subunit VIIa	19
PF02244	0	0	8	1	0	0	7	3	Carboxypeptidase activation peptide	19
PF02245	0	0	1	0	0	0	1	0	Methylpurine-DNA glycosylase (MPG)	2
PF02251	0	0	3	3	0	0	3	3	Proteasome activator pa28 alpha subunit	12
PF02252	0	0	3	3	0	0	3	3	Proteasome activator pa28 beta subunit	12
PF02254	0	1	0	0	1	1	1	0	TrkA-N domain	4
PF02256	0	0	2	1	0	0	2	0	Iron hydrogenase small subunit	5
PF02257	0	0	9	0	0	0	9	0	RFX DNA-binding domain	18
PF02258	0	1	1	0	0	0	0	0	Shiga-like toxin beta subunit	2
PF02259	1	1	5	0	2	2	5	0	FAT domain	16
PF02260	1	1	5	0	2	2	5	0	FATC domain	16
PF02262	0	0	3	0	0	0	3	0	CBL proto-oncogene N-terminal domain 1	6
PF02263	1	3	13	5	0	1	11	1	Guanylate-binding protein, N-terminal domain	35
PF02267	0	1	2	1	0	0	0	0	ADP-ribosyl cyclase	4
PF02268	0	0	1	0	0	0	1	0	Transcription initiation factor IIA, gamma subunit, helical domain	2
PF02269	0	0	2	0	0	0	1	0	Transcription initiation factor IID, 18kD subunit	3
PF02270	0	0	1	1	0	0	2	0	Transcription initiation factor IIF, beta subunit	4
PF02271	0	1	1	1	0	1	1	1	Ubiquinol-cytochrome C reductase complex 14kD subunit	6
PF02272	0	1	1	1	0	1	1	1	DHHA1 domain	6
PF02274	0	2	3	3	0	1	1	0	Amidinotransferase	10
PF02275	1	1	2	1	0	0	2	0	Linear amide C-N hydrolases, choloylglycine hydrolase family	7
PF02284	0	1	1	0	1	2	1	0	Cytochrome c oxidase subunit Va	6
PF02285	0	0	3	0	0	0	3	0	Cytochrome oxidase c subunit VIII	6
PF02290	1	1	1	0	0	0	0	0	Signal recognition particle 14kD protein	3
PF02291	0	0	3	1	0	0	1	0	Transcription initiation factor IID, 31kD subunit	5
PF02295	0	0	2	1	0	0	2	1	Adenosine deaminase z-alpha domain	6
PF02296	2	2	2	2	1	1	1	1	Alpha adaptin AP2, C-terminal domain	12
PF02297	0	1	3	1	0	3	3	2	Cytochrome oxidase c subunit VIb	13
PF02301	0	0	4	1	0	0	4	0	HORMA domain	9
PF02310	0	1	2	0	0	1	1	1	B12 binding domain	6
PF02312	0	0	1	0	0	0	1	0	Core binding factor beta subunit	2
PF02318	5	4	10	5	2	3	12	0	FYVE-type zinc finger	41
PF02319	0	0	10	0	0	0	9	0	E2F/DP family winged-helix DNA-binding domain	19
PF02320	0	1	1	1	0	1	1	1	Ubiquinol-cytochrome C reductase hinge protein	6
PF02330	1	1	1	0	1	1	1	1	Mitochondrial glycoprotein	7
PF02338	0	1	12	3	0	0	12	0	OTU-like cysteine protease	28
PF02344	0	0	1	0	0	0	2	0	Myc leucine zipper domain	3
PF02347	0	0	1	1	0	0	1	0	Glycine cleavage system P-protein	3
PF02348	1	1	1	0	0	0	1	1	Cytidylyltransferase	5
PF02350	0	0	1	1	0	0	0	0	UDP-N-acetylglucosamine 2-epimerase	2
PF02351	1	0	6	1	3	3	10	0	GDNF/GAS1 domain	24
PF02354	3	3	2	1	2	5	6	1	Latrophilin Cytoplasmic C-terminal region	23
PF02359	0	2	2	0	0	3	4	3	Cell division protein 48 (CDC48), N-terminal domain	14
PF02366	1	1	2	2	0	0	2	0	Dolichyl-phosphate-mannose-protein mannosyltransferase	8
PF02368	0	0	1	1	0	0	1	0	Bacterial Ig-like domain (group 2)	3
PF02372	0	0	2	0	0	0	3	0	Interleukin 15	5
PF02373	0	0	24	3	0	0	16	1	JmjC domain, hydroxylase	44
PF02374	0	1	2	2	0	1	1	1	Anion-transporting ATPase	8
PF02375	0	0	9	0	0	0	8	0	jmjN domain	17
PF02376	0	0	7	1	0	0	10	0	CUT domain	18
PF02377	0	0	3	0	0	0	4	0	Dishevelled specific domain	7
PF02383	1	2	5	2	1	2	4	2	SacI homology domain	19
PF02389	0	0	4	0	0	0	0	0	Cornifin (SPRR) family	4
PF02390	0	0	1	1	0	0	1	0	Putative methyltransferase	3
PF02391	0	0	1	0	0	0	1	0	MoaE protein	2
PF02394	0	0	2	0	0	0	0	0	Interleukin-1 propeptide	2
PF02403	1	1	2	0	0	1	1	1	Seryl-tRNA synthetase N-terminal domain	7
PF02404	0	0	1	0	0	0	2	0	Stem cell factor	3
PF02410	0	0	1	0	0	0	1	0	Oligomerisation domain	2
PF02412	0	0	5	1	0	0	6	1	Thrombospondin type 3 repeat	13
PF02423	0	1	1	1	0	0	1	0	Ornithine cyclodeaminase/mu-crystallin family	4
PF02434	0	0	5	1	0	1	9	0	Fringe-like	16
PF02436	0	1	1	0	0	1	1	1	Conserved carboxylase domain	5
PF02437	0	0	7	0	0	0	11	0	SKI/SNO/DAC family	18
PF02441	0	0	1	1	0	0	1	0	Flavoprotein	3
PF02450	0	0	2	1	0	0	0	0	Lecithin:cholesterol acyltransferase	3
PF02453	0	4	7	4	0	5	8	5	Reticulon	33
PF02460	0	1	9	0	1	1	10	0	Patched family	22
PF02463	2	0	7	3	2	2	8	2	RecF/RecN/SMC N terminal domain	26
PF02466	2	5	7	2	1	4	6	1	Tim17/Tim22/Tim23/Pmp24 family	28
PF02469	0	0	4	0	1	1	4	2	Fasciclin domain	12
PF02475	0	0	2	1	0	0	2	0	Met-10+ like-protein	5
PF02485	0	0	7	0	0	0	7	0	Core-2/I-Branching enzyme	14
PF02487	0	0	1	0	0	0	1	0	CLN3 protein	2
PF02492	0	0	1	0	0	0	1	0	CobW/HypB/UreG, nucleotide-binding domain	2
PF02493	3	3	14	2	0	0	13	0	MORN repeat	35
PF02494	0	0	3	0	0	0	3	0	HYR domain	6
PF02513	0	0	5	1	0	0	3	0	Spin/Ssty Family	9
PF02515	0	0	2	1	0	0	1	0	CoA-transferase family III	4
PF02516	2	2	2	2	0	2	1	0	Oligosaccharyl transferase STT3 subunit	11
PF02517	0	0	1	0	0	0	2	0	CAAX protease self-immunity	3
PF02518	2	6	11	4	4	5	11	6	Histidine kinase-, DNA gyrase B-, and HSP90-like ATPase	49
PF02525	0	0	2	0	0	1	1	1	Flavodoxin-like fold	5
PF02535	2	3	14	5	0	1	8	0	ZIP Zinc transporter	33
PF02536	0	0	5	1	0	0	4	0	mTERF	10
PF02538	0	0	1	1	0	0	1	1	Hydantoinase B/oxoprolinase	4
PF02540	0	0	2	1	0	0	1	1	NAD synthase	5
PF02544	1	1	5	1	1	1	7	1	3-oxo-5-alpha-steroid 4-dehydrogenase	18
PF02545	0	0	0	0	0	0	1	0	Maf-like protein	1
PF02567	0	0	1	0	0	0	2	0	Phenazine biosynthesis-like protein	3
PF02574	0	0	3	0	0	1	2	1	Homocysteine S-methyltransferase	7
PF02578	0	0	1	0	0	0	1	0	Multi-copper polyphenol oxidoreductase laccase	2
PF02580	0	1	2	2	0	1	2	0	D-Tyr-tRNA(Tyr) deacylase	8
PF02582	1	1	1	1	0	0	1	0	Uncharacterised ACR, YagE family COG1723	5
PF02585	0	0	1	0	0	0	1	0	GlcNAc-PI de-N-acetylase	2
PF02586	0	0	1	0	0	0	1	0	Uncharacterised ACR, COG2135	2
PF02594	0	0	1	0	0	0	1	0	Uncharacterised ACR, YggU family COG1872	2
PF02597	0	0	1	0	0	0	1	0	ThiS family	2
PF02598	0	0	1	0	0	0	1	0	Putative RNA methyltransferase	2
PF02602	0	0	1	1	0	0	1	0	Uroporphyrinogen-III synthase HemD	3
PF02607	0	0	1	0	0	0	0	0	B12 binding domain	1
PF02617	0	0	2	0	0	0	2	0	ATP-dependent Clp protease adaptor protein ClpS	4
PF02627	0	0	0	0	0	0	1	0	Carboxymuconolactone decarboxylase family	1
PF02628	0	0	1	0	0	1	1	0	Cytochrome oxidase assembly protein	3
PF02629	1	2	2	1	0	2	2	1	CoA binding domain	11
PF02630	1	2	2	0	0	2	2	1	SCO1/SenC	10
PF02636	0	0	1	0	0	0	1	0	Putative S-adenosyl-L-methionine-dependent methyltransferase	2
PF02637	0	0	1	1	0	0	1	0	GatB domain	3
PF02661	0	0	1	0	0	0	1	0	Fic/DOC family	2
PF02666	1	1	1	1	1	0	1	0	Phosphatidylserine decarboxylase	6
PF02668	0	0	1	2	0	0	2	0	Taurine catabolism dioxygenase TauD, TfdA family	5
PF02671	0	0	3	0	0	0	5	0	Paired amphipathic helix repeat	8
PF02676	0	0	1	0	0	0	1	0	Methyltransferase TYW3	2
PF02678	0	0	1	1	0	0	1	0	Pirin	3
PF02686	0	0	1	0	0	0	1	0	Glu-tRNAGln amidotransferase C subunit	2
PF02690	0	0	3	0	0	0	4	0	Na+/Pi-cotransporter	7
PF02696	0	0	1	0	0	0	2	0	Uncharacterized ACR, YdiU/UPF0061 family	3
PF02709	0	0	11	0	0	0	9	1	N-terminal domain of galactosyltransferase	21
PF02714	1	2	3	1	0	0	2	0	Domain of unknown function DUF221	9
PF02724	0	0	1	0	0	0	1	0	CDC45-like protein	2
PF02727	0	0	6	1	0	1	2	2	Copper amine oxidase, N2 domain	12
PF02728	0	0	6	1	0	1	2	2	Copper amine oxidase, N3 domain	12
PF02729	0	1	2	0	0	1	2	0	Aspartate/ornithine carbamoyltransferase, carbamoyl-P binding domain	6
PF02731	1	0	1	0	0	0	1	0	SKIP/SNW domain	3
PF02732	0	0	5	0	0	0	4	0	ERCC4 domain	9
PF02733	0	0	1	0	0	0	1	0	Dak1 domain	2
PF02734	0	0	1	0	0	0	1	0	DAK2 domain	2
PF02735	0	0	2	0	1	1	1	0	Ku70/Ku80 beta-barrel domain	5
PF02736	3	5	13	1	7	5	18	10	Myosin N-terminal SH3-like domain	62
PF02737	1	2	4	4	3	5	6	4	3-hydroxyacyl-CoA dehydrogenase, NAD binding domain	29
PF02738	0	0	5	0	0	1	3	0	Molybdopterin-binding domain of aldehyde dehydrogenase	9
PF02740	0	0	1	0	0	0	0	0	Colipase, C-terminal domain	1
PF02743	3	3	4	2	3	3	6	1	Cache domain	25
PF02744	0	0	1	0	0	0	1	0	Galactose-1-phosphate uridyl transferase, C-terminal domain	2
PF02746	0	0	0	0	0	0	1	1	Mandelate racemase / muconate lactonizing enzyme, N-terminal domain	2
PF02747	0	0	1	1	0	0	1	0	Proliferating cell nuclear antigen, C-terminal domain	3
PF02749	0	0	1	0	0	0	0	0	Quinolinate phosphoribosyl transferase, N-terminal domain	1
PF02750	3	3	3	2	2	2	2	2	Synapsin, ATP binding domain	19
PF02751	0	0	1	0	0	0	1	0	Transcription initiation factor IIA, gamma subunit	2
PF02752	0	1	10	2	0	1	16	0	Arrestin (or S-antigen), C-terminal domain	30
PF02755	1	1	7	0	0	0	11	0	RPEL repeat	20
PF02758	0	0	26	2	0	0	13	0	PAAD/DAPIN/Pyrin domain	41
PF02759	3	2	19	6	2	3	20	2	RUN domain	57
PF02760	0	0	10	1	0	0	0	0	HIN-200/IF120x domain	11
PF02761	0	0	3	0	0	0	3	0	CBL proto-oncogene N-terminus, EF hand-like domain	6
PF02762	0	0	3	0	0	0	3	0	CBL proto-oncogene N-terminus, SH2-like domain	6
PF02765	0	0	2	0	0	0	1	0	Telomeric single stranded DNA binding POT1/CDC13	3
PF02769	0	0	4	1	0	0	3	1	AIR synthase related protein, C-terminal domain	9
PF02770	5	11	15	4	4	14	14	10	Acyl-CoA dehydrogenase, middle domain	77
PF02771	5	9	12	4	3	11	11	8	Acyl-CoA dehydrogenase, N-terminal domain	63
PF02772	0	1	2	1	0	1	4	1	S-adenosylmethionine synthetase, central domain	10
PF02773	0	1	2	1	0	1	4	1	S-adenosylmethionine synthetase, C-terminal domain	10
PF02775	1	2	2	2	1	2	2	0	Thiamine pyrophosphate enzyme, C-terminal TPP binding domain	12
PF02776	1	2	2	2	1	2	2	0	Thiamine pyrophosphate enzyme, N-terminal TPP binding domain	12
PF02777	0	1	1	1	0	1	1	1	Iron/manganese superoxide dismutases, C-terminal domain	6
PF02778	0	0	1	0	0	0	1	0	tRNA intron endonuclease, N-terminal domain	2
PF02779	3	5	8	4	4	7	7	7	Transketolase, pyrimidine binding domain	45
PF02780	1	3	5	2	1	3	4	4	Transketolase, C-terminal domain	23
PF02781	0	1	3	2	0	1	2	1	Glucose-6-phosphate dehydrogenase, C-terminal domain	10
PF02782	1	1	6	0	0	1	4	0	FGGY family of carbohydrate kinases, C-terminal domain	13
PF02784	0	0	4	0	0	0	3	0	Pyridoxal-dependent decarboxylase, pyridoxal binding domain	7
PF02785	1	4	5	1	0	4	4	2	Biotin carboxylase C-terminal domain	21
PF02786	1	5	7	1	0	5	6	2	Carbamoyl-phosphate synthase L chain, ATP binding domain	27
PF02787	0	1	2	0	0	1	2	0	Carbamoyl-phosphate synthetase large chain, oligomerisation domain	6
PF02789	0	1	1	0	0	1	1	1	Cytosol aminopeptidase family, N-terminal domain	5
PF02790	1	1	0	1	0	1	1	1	Cytochrome C oxidase subunit II, transmembrane domain	6
PF02791	0	0	4	0	0	0	4	0	DDT domain	8
PF02792	0	0	2	1	0	0	1	1	Mago nashi protein	5
PF02793	6	7	24	1	4	7	25	1	Hormone receptor domain	75
PF02798	3	6	18	4	1	7	10	8	Glutathione S-transferase, N-terminal domain	57
PF02799	0	0	2	1	0	1	3	1	Myristoyl-CoA:protein N-myristoyltransferase, C-terminal domain	8
PF02800	1	1	2	0	0	2	2	2	Glyceraldehyde 3-phosphate dehydrogenase, C-terminal domain	10
PF02801	0	1	2	2	0	1	2	0	Beta-ketoacyl synthase, C-terminal domain	8
PF02803	3	6	8	4	0	6	5	5	Thiolase, C-terminal domain	37
PF02806	0	1	5	0	0	1	4	1	Alpha amylase, C-terminal all-beta domain	12
PF02807	1	2	4	3	2	4	6	5	ATP:guanido phosphotransferase, N-terminal domain	27
PF02809	2	5	10	5	0	2	6	1	Ubiquitin interaction motif	31
PF02812	1	1	1	0	2	2	1	1	Glu/Leu/Phe/Val dehydrogenase, dimerisation domain	9
PF02815	6	7	10	3	5	6	12	2	MIR domain	51
PF02816	0	0	6	0	0	0	5	0	Alpha-kinase family	11
PF02817	2	3	3	1	3	3	2	2	e3 binding domain	19
PF02818	1	1	1	0	0	0	0	0	PPAK motif	3
PF02820	1	1	8	1	0	0	9	0	mbt repeat	20
PF02822	0	0	1	1	0	0	1	0	Antistasin family	3
PF02823	0	1	1	0	0	1	1	1	ATP synthase, Delta/Epsilon chain, beta-sandwich domain	5
PF02824	1	3	5	3	1	3	3	1	TGS domain	20
PF02825	0	1	8	0	4	4	13	1	WWE domain	31
PF02826	1	3	4	2	3	4	7	5	D-isomer specific 2-hydroxyacid dehydrogenase, NAD binding domain	29
PF02827	0	1	3	1	0	0	2	0	cAMP-dependent protein kinase inhibitor	7
PF02828	7	6	10	6	8	9	15	4	L27 domain	65
PF02833	0	0	2	1	0	0	1	1	DHHA2 domain	5
PF02836	0	0	2	0	0	0	2	0	Glycosyl hydrolases family 2, TIM barrel domain	4
PF02837	0	0	2	0	0	0	2	0	Glycosyl hydrolases family 2, sugar binding domain	4
PF02840	0	0	1	0	0	0	1	0	Prp18 domain	2
PF02841	0	2	11	5	0	0	8	0	Guanylate-binding protein, C-terminal domain	26
PF02843	0	0	1	0	0	0	0	0	Phosphoribosylglycinamide synthetase, C domain	1
PF02844	0	0	1	0	0	0	0	0	Phosphoribosylglycinamide synthetase, N domain	1
PF02845	1	2	8	2	2	1	8	0	CUE domain	24
PF02847	2	2	6	0	0	0	9	2	MA3 domain	21
PF02852	1	4	4	2	1	2	4	1	Pyridine nucleotide-disulphide oxidoreductase, dimerisation domain	19
PF02854	2	2	10	2	0	0	9	1	MIF4G domain	26
PF02862	1	2	6	3	0	2	6	1	DDHD domain	21
PF02864	0	0	7	1	0	1	8	0	STAT protein, DNA binding domain	17
PF02865	0	0	7	1	0	1	8	0	STAT protein, protein interaction domain	17
PF02866	0	4	7	3	0	5	6	4	lactate/malate dehydrogenase, alpha/beta C-terminal domain	29
PF02867	0	0	1	0	0	0	1	0	Ribonucleotide reductase, barrel domain	2
PF02870	0	0	1	0	0	0	1	0	6-O-methylguanine DNA methyltransferase, ribonuclease-like domain	2
PF02872	1	1	2	1	1	0	1	0	5'-nucleotidase, C-terminal domain	7
PF02874	2	4	5	4	2	6	6	6	ATP synthase alpha/beta family, beta-barrel domain	35
PF02877	0	0	3	2	3	2	3	2	Poly(ADP-ribose) polymerase, regulatory domain	15
PF02878	0	2	5	1	0	1	5	4	Phosphoglucomutase/phosphomannomutase, alpha/beta/alpha domain I	18
PF02879	0	2	5	1	0	1	5	4	Phosphoglucomutase/phosphomannomutase, alpha/beta/alpha domain II	18
PF02880	0	2	4	1	0	1	4	3	Phosphoglucomutase/phosphomannomutase, alpha/beta/alpha domain III	15
PF02881	1	1	3	1	1	1	1	0	SRP54-type protein, helical bundle domain	9
PF02882	1	2	4	2	1	1	4	1	Tetrahydrofolate dehydrogenase/cyclohydrolase, NAD(P)-binding domain	16
PF02883	4	5	9	5	5	5	5	4	Adaptin C-terminal domain	42
PF02885	0	0	1	0	0	0	0	0	Glycosyl transferase family, helical bundle domain	1
PF02886	0	0	9	0	0	0	1	1	LBP / BPI / CETP family, C-terminal domain	11
PF02887	0	1	2	0	1	1	1	0	Pyruvate kinase, alpha/beta domain	6
PF02888	1	1	3	0	0	0	5	0	Calmodulin binding domain	10
PF02889	0	1	4	0	0	1	3	2	Sec63 Brl domain	11
PF02891	0	0	6	2	0	1	6	0	MIZ/SP-RING zinc finger	15
PF02892	0	0	3	0	0	0	9	1	BED zinc finger	13
PF02893	3	6	17	3	0	2	17	0	GRAM domain	48
PF02894	0	0	2	2	0	0	2	0	Oxidoreductase family, C-terminal alpha/beta domain	6
PF02897	0	1	2	2	0	1	2	1	Prolyl oligopeptidase, N-terminal beta-propeller domain	9
PF02898	0	1	3	1	0	1	3	0	Nitric oxide synthase, oxygenase domain	9
PF02902	0	0	10	3	0	0	11	1	Ulp1 protease family, C-terminal catalytic domain	25
PF02906	0	0	2	1	0	0	2	0	Iron only hydrogenase large subunit, C-terminal domain	5
PF02910	0	1	1	1	0	1	1	1	Fumarate reductase flavoprotein C-term	6
PF02911	0	1	3	0	0	2	3	2	Formyl transferase, C-terminal domain	11
PF02913	0	1	3	1	1	2	3	0	FAD linked oxidases, C-terminal domain	11
PF02919	0	0	2	0	0	0	3	1	Eukaryotic DNA topoisomerase I, DNA binding fragment	6
PF02920	0	0	1	0	0	0	1	0	DNA binding domain of tn916 integrase	2
PF02921	0	1	1	1	1	1	1	1	Ubiquinol cytochrome reductase transmembrane region	7
PF02922	0	1	0	0	0	1	1	0	Carbohydrate-binding module 48 (Isoamylase N-terminal domain)	3
PF02926	0	0	3	2	0	0	2	0	THUMP domain	7
PF02928	0	0	5	0	0	0	5	0	C5HC2 zinc finger	10
PF02931	11	10	42	11	9	10	59	2	Neurotransmitter-gated ion-channel ligand binding domain	154
PF02932	11	10	42	11	8	10	58	2	Neurotransmitter-gated ion-channel transmembrane region	152
PF02933	0	2	2	0	0	3	4	3	Cell division protein 48 (CDC48), domain 2	14
PF02934	0	0	1	1	0	0	1	0	GatB/GatE catalytic domain	3
PF02935	0	1	1	1	0	1	0	0	Cytochrome c oxidase subunit VIIc	4
PF02936	1	1	2	2	3	3	3	3	Cytochrome c oxidase subunit IV	18
PF02937	0	1	1	1	1	1	1	1	Cytochrome c oxidase subunit VIc	7
PF02938	0	0	1	1	0	0	1	0	GAD domain	3
PF02939	1	1	1	1	1	1	1	1	UcrQ family	8
PF02944	0	0	0	0	0	0	2	0	BESS motif	2
PF02946	1	1	3	1	0	0	2	0	GTF2I-like repeat	8
PF02947	0	0	1	0	0	0	0	0	flt3 ligand	1
PF02948	0	0	1	0	0	0	0	0	Amelogenin	1
PF02953	2	6	7	6	2	5	6	3	Tim10/DDP family zinc finger	37
PF02961	1	1	2	1	1	1	2	1	Barrier to autointegration factor	10
PF02965	0	0	1	0	0	0	0	0	Vitamin B12 dependent methionine synthase, activation domain	1
PF02966	0	0	2	1	0	0	2	0	Mitosis protein DIM1	5
PF02969	0	0	2	1	0	0	1	0	TATA box binding protein associated factor (TAF)	4
PF02970	0	0	1	1	0	1	1	1	Tubulin binding cofactor A	5
PF02971	0	0	1	0	0	0	1	0	Formiminotransferase domain	2
PF02978	1	0	2	0	1	1	0	0	Signal peptide binding domain	5
PF02984	0	0	15	1	0	0	13	0	Cyclin, C-terminal domain	29
PF02985	1	4	15	1	2	4	12	3	HEAT repeat	42
PF02988	0	0	1	0	0	0	0	0	Phospholipase A2 inhibitor	1
PF02990	0	3	5	4	1	3	5	0	Endomembrane protein 70	21
PF02991	4	3	5	2	3	3	6	3	Autophagy protein Atg8 ubiquitin like	29
PF02994	0	0	1	0	0	0	0	0	L1 transposable element	1
PF02996	0	1	4	1	0	2	4	2	Prefoldin subunit	14
PF03002	1	0	2	1	0	0	5	0	Somatostatin/Cortistatin family	9
PF03006	0	1	11	2	0	0	15	1	Haemolysin-III related	30
PF03009	0	2	7	3	0	3	9	0	Glycerophosphoryl diester phosphodiesterase family	24
PF03015	1	0	2	0	0	0	2	0	Male sterility protein	5
PF03016	0	0	4	0	3	3	5	0	Exostosin family	15
PF03020	2	1	7	2	2	2	8	2	LEM domain	26
PF03024	0	0	7	0	0	0	3	0	Folate receptor family	10
PF03028	0	2	13	1	1	2	12	1	Dynein heavy chain and region D6 of dynein motor	32
PF03029	0	0	3	0	0	0	2	0	Conserved hypothetical ATP binding protein	5
PF03031	0	2	8	3	0	2	12	1	NLI interacting factor-like phosphatase	28
PF03034	1	1	2	1	0	1	1	1	Phosphatidyl serine synthase	8
PF03036	0	0	4	1	0	0	4	0	Perilipin family	9
PF03039	0	0	1	0	0	0	1	0	Interleukin-12 alpha subunit	2
PF03045	0	0	7	0	0	0	4	0	DAN domain	11
PF03051	0	1	1	1	0	0	1	1	Peptidase C1-like family	5
PF03054	0	0	1	1	0	0	1	0	tRNA methyl transferase	3
PF03055	0	0	3	1	0	2	6	0	Retinal pigment epithelial membrane protein	12
PF03061	0	4	7	3	0	2	6	2	Thioesterase superfamily	24
PF03062	0	2	11	3	0	1	14	0	MBOAT, membrane-bound O-acyltransferase family	31
PF03066	2	1	3	2	0	0	4	2	Nucleoplasmin	14
PF03068	0	1	5	0	0	1	1	1	Protein-arginine deiminase (PAD)	9
PF03071	0	0	2	0	0	0	3	0	GNT-I family	5
PF03073	0	0	2	1	0	0	1	0	TspO/MBR family	4
PF03074	0	0	1	1	0	0	1	1	Glutamate-cysteine ligase	4
PF03079	0	0	1	0	0	0	1	0	ARD/ARD' family	2
PF03081	1	1	1	1	1	1	1	0	Exo70 exocyst complex subunit	7
PF03083	0	0	1	0	0	0	1	0	Sugar efflux transporter for intercellular exchange	2
PF03088	0	1	1	0	0	2	2	1	Strictosidine synthase	7
PF03089	0	0	1	0	0	0	1	0	Recombination activating protein 2	2
PF03091	0	0	2	1	0	0	1	0	CutA1 divalent ion tolerance protein	4
PF03095	1	1	1	1	0	1	1	1	Phosphotyrosyl phosphate activator (PTPA) protein	7
PF03096	0	4	4	4	1	5	5	4	Ndr family	27
PF03097	0	1	5	2	0	3	5	2	BRO1-like domain	18
PF03098	0	1	9	0	0	0	7	0	Animal haem peroxidase	17
PF03099	0	0	3	2	0	0	2	0	Biotin/lipoate A/B protein ligase family	7
PF03102	0	1	1	1	0	1	1	1	NeuB family	6
PF03104	0	0	4	0	0	0	4	0	DNA polymerase family B, exonuclease domain	8
PF03105	0	1	1	1	0	0	2	0	SPX domain	5
PF03109	0	1	5	3	1	4	5	1	ABC1 family	20
PF03114	1	10	15	8	1	11	22	8	BAR domain	76
PF03121	0	0	1	0	0	0	1	0	Herpesviridae UL52/UL70 DNA primase	2
PF03124	0	1	1	1	0	0	2	0	EXS family	5
PF03126	0	0	1	1	0	0	1	0	Plus-3 domain	3
PF03127	2	2	6	2	2	3	3	2	GAT domain	22
PF03128	0	0	1	0	0	0	1	0	CXCXC repeat	2
PF03129	0	5	9	4	2	4	8	4	Anticodon binding domain	36
PF03130	0	0	1	0	0	0	1	0	PBS lyase HEAT-like repeat	2
PF03131	0	0	13	0	0	0	17	0	bZIP Maf transcription factor	30
PF03133	0	0	14	1	0	0	10	0	Tubulin-tyrosine ligase family	25
PF03134	1	3	6	2	0	2	6	1	TB2/DP1, HVA22 family	21
PF03137	0	0	15	2	1	1	8	0	Organic Anion Transporter Polypeptide (OATP) family	27
PF03142	0	0	1	0	0	0	4	0	Chitin synthase	5
PF03143	4	4	8	3	5	4	10	5	Elongation factor Tu C-terminal domain	43
PF03144	5	7	18	7	6	7	22	10	Elongation factor Tu domain 2	82
PF03145	0	0	4	0	0	0	2	0	Seven in absentia protein family	6
PF03146	0	1	1	0	1	1	1	1	Agrin NtA domain	6
PF03147	0	0	2	0	0	0	2	0	Ferredoxin-fold anticodon binding domain	4
PF03148	0	0	6	1	0	0	4	0	Tektin family	11
PF03151	0	0	8	0	0	1	7	0	Triose-phosphate Transporter family	16
PF03152	0	0	1	0	0	0	1	0	Ubiquitin fusion degradation protein UFD1	2
PF03153	0	0	2	0	0	0	2	0	Transcription factor IIA, alpha/beta subunit	4
PF03154	0	0	2	0	0	0	3	0	Atrophin-1 family	5
PF03155	0	0	2	0	0	0	2	0	ALG6, ALG8 glycosyltransferase family	4
PF03157	1	1	1	0	0	0	0	0	High molecular weight glutenin subunit	3
PF03159	0	0	2	1	0	0	1	0	XRN 5'-3' exonuclease N-terminus	4
PF03160	0	3	9	1	1	5	13	2	Calx-beta domain	34
PF03164	2	2	2	2	0	0	3	0	Trafficking protein Mon1	11
PF03165	0	0	12	6	0	0	17	0	MH1 domain	35
PF03166	0	0	8	3	0	0	13	0	MH2 domain	24
PF03167	0	0	3	0	0	0	4	0	Uracil DNA glycosylase superfamily	7
PF03171	0	0	7	1	0	0	10	0	2OG-Fe(II) oxygenase superfamily	18
PF03172	0	0	7	0	0	0	3	0	Sp100 domain	10
PF03177	0	0	2	1	1	1	2	0	Non-repetitive/WGA-negative nucleoporin C-terminal	7
PF03178	1	1	3	2	0	1	2	1	CPSF A subunit region	11
PF03179	2	2	3	2	1	1	1	1	Vacuolar (H+)-ATPase G subunit	13
PF03184	0	0	8	1	0	0	2	0	DDE superfamily endonuclease	11
PF03185	0	0	4	1	0	0	3	0	Calcium-activated potassium channel, beta subunit	8
PF03188	1	1	5	0	0	1	7	0	Eukaryotic cytochrome b561	15
PF03189	0	0	2	0	0	0	2	0	Otopetrin	4
PF03190	0	0	1	0	0	0	1	0	Protein of unknown function, DUF255	2
PF03194	0	0	3	2	0	0	3	1	LUC7 N_terminus	9
PF03199	0	0	1	1	0	0	1	0	Eukaryotic glutathione synthase	3
PF03200	1	1	1	1	1	1	1	0	Mannosyl oligosaccharide glucosidase	7
PF03205	0	0	2	0	0	0	2	0	Molybdopterin guanine dinucleotide synthesis protein B	4
PF03208	0	2	3	2	0	2	4	1	PRA1 family protein	14
PF03215	0	0	3	0	0	0	2	0	Rad17 cell cycle checkpoint protein	5
PF03221	0	0	8	1	0	0	2	0	Tc5 transposase DNA-binding domain	11
PF03223	1	1	2	1	1	2	3	2	V-ATPase subunit C	13
PF03224	1	1	2	1	1	1	1	1	V-ATPase subunit H	9
PF03226	0	0	7	0	1	1	7	0	Yippee zinc-binding/DNA-binding /Mis18, centromere assembly	16
PF03227	0	0	0	0	0	0	2	1	Gamma interferon inducible lysosomal thiol reductase (GILT)	3
PF03232	0	1	1	1	0	1	1	1	Ubiquinone biosynthesis protein COQ7	6
PF03234	0	1	1	1	0	1	0	0	Cdc37 N terminal kinase binding	4
PF03247	0	2	2	0	0	1	2	1	Prothymosin/parathymosin family	8
PF03248	0	1	1	0	0	0	1	0	Rer1 family	3
PF03250	3	3	7	0	2	2	7	2	Tropomodulin	26
PF03253	1	1	2	0	0	0	1	0	Urea transporter	5
PF03256	0	0	6	1	1	0	4	1	Anaphase-promoting complex, subunit 10 (APC10)	13
PF03259	0	2	3	0	0	2	3	1	Roadblock/LC7 domain	11
PF03261	1	1	2	1	1	1	5	0	Cyclin-dependent kinase 5 activator protein	12
PF03265	0	0	2	0	0	0	2	0	Deoxyribonuclease II	4
PF03266	0	0	1	1	0	0	1	1	NTPase	4
PF03271	3	3	3	2	0	4	3	2	EB1-like C-terminal motif	20
PF03281	0	1	12	3	0	0	11	0	Mab-21 protein	27
PF03283	0	0	1	0	0	0	3	0	Pectinacetylesterase	4
PF03285	3	3	3	1	1	2	3	2	Paralemmin	18
PF03291	1	1	1	1	0	0	1	1	mRNA capping enzyme	6
PF03297	1	1	1	0	1	1	1	1	S25 ribosomal protein	7
PF03298	0	0	2	0	0	0	3	1	Stanniocalcin family	6
PF03299	0	0	5	0	0	0	6	0	Transcription factor AP-2	11
PF03301	0	0	1	0	0	0	2	0	Tryptophan 2,3-dioxygenase	3
PF03308	1	1	1	1	1	1	1	0	ArgK protein	7
PF03311	0	0	4	1	0	0	4	0	Cornichon protein	9
PF03318	0	0	0	0	0	0	2	0	Clostridium epsilon toxin ETX/Bacillus mosquitocidal toxin MTX2	2
PF03321	0	0	1	0	1	1	1	0	GH3 auxin-responsive promoter	4
PF03328	0	1	1	1	0	1	1	1	HpcH/HpaI aldolase/citrate lyase family	6
PF03332	0	0	2	1	0	0	2	1	Eukaryotic phosphomannomutase	6
PF03343	0	0	1	0	0	0	1	1	SART-1 family	3
PF03344	0	0	1	0	0	0	1	0	Daxx Family	2
PF03345	1	1	1	0	1	1	1	1	Oligosaccharyltransferase 48 kDa subunit beta	7
PF03348	0	1	5	2	0	0	6	0	Serine incorporator (Serinc)	14
PF03351	1	1	5	1	1	1	6	0	DOMON domain	16
PF03357	5	6	10	4	5	4	10	2	Snf7	46
PF03359	4	4	5	3	6	6	9	1	Guanylate-kinase-associated protein (GKAP) protein	38
PF03360	1	1	3	1	1	1	4	0	Glycosyltransferase family 43	12
PF03364	0	0	2	0	1	0	3	0	Polyketide cyclase / dehydrase and lipid transport	6
PF03366	0	0	4	0	0	0	5	0	YEATS family	9
PF03367	0	0	1	1	0	0	1	0	ZPR1 zinc-finger domain	3
PF03368	0	0	1	0	0	0	1	0	Dicer dimerisation domain	2
PF03370	0	0	7	1	0	0	9	0	Putative phosphatase regulatory subunit	17
PF03371	0	0	2	1	0	0	2	0	PRP38 family	5
PF03372	2	5	27	9	0	5	30	3	Endonuclease/Exonuclease/phosphatase family	81
PF03378	0	1	1	1	0	1	1	1	CAS/CSE protein, C-terminus	6
PF03381	1	1	3	1	0	2	4	1	LEM3 (ligand-effect modulator 3) family / CDC50 family	13
PF03388	0	2	4	3	0	3	3	1	Legume-like lectin family	16
PF03398	1	1	1	1	1	1	1	1	Regulator of Vps4 activity in the MVB pathway	8
PF03399	0	0	3	1	0	0	3	0	SAC3/GANP/Nin1/mts3/eIF-3 p25 family	7
PF03402	0	0	195	0	0	0	0	0	Vomeronasal organ pheromone receptor family, V1R	195
PF03403	0	0	2	0	0	0	1	0	Platelet-activating factor acetylhydrolase, isoform II	3
PF03404	0	1	1	0	0	0	0	0	Mo-co oxidoreductase dimerisation domain	2
PF03414	0	0	7	0	0	0	10	0	Glycosyltransferase family 6	17
PF03416	0	0	3	1	0	0	5	0	Peptidase family C54	9
PF03435	1	1	2	2	0	2	4	2	Saccharopine dehydrogenase	14
PF03439	0	0	1	1	0	0	1	0	Early transcription elongation factor of RNA pol II, NGN section	3
PF03441	0	0	2	1	0	0	8	0	FAD binding domain of DNA photolyase	11
PF03446	0	2	3	2	0	2	2	2	NAD binding domain of 6-phosphogluconate dehydrogenase	13
PF03447	0	0	1	1	0	0	1	0	Homoserine dehydrogenase, NAD binding domain	3
PF03450	0	0	5	0	0	1	3	0	CO dehydrogenase flavoprotein C-terminal domain	9
PF03451	0	1	5	2	2	1	4	1	HELP motif	16
PF03453	1	1	1	0	2	2	1	1	MoeA N-terminal region (domain I and II)	9
PF03454	1	1	1	0	2	2	1	1	MoeA C-terminal region (domain IV)	9
PF03455	1	4	16	4	0	2	14	0	dDENN domain	41
PF03456	1	4	15	4	0	2	14	0	uDENN domain	40
PF03462	0	0	2	2	0	0	2	0	PCRF domain	6
PF03463	2	1	2	0	1	1	2	2	eRF1 domain 1	11
PF03464	2	1	2	0	1	1	2	2	eRF1 domain 2	11
PF03465	2	1	2	0	1	1	2	2	eRF1 domain 3	11
PF03467	0	0	2	1	0	0	2	0	Smg-4/UPF3 family	5
PF03473	1	1	3	1	0	1	1	0	MOSC domain	8
PF03474	0	0	3	0	0	0	2	0	DMRTA motif	5
PF03476	1	1	3	1	0	1	1	0	MOSC N-terminal beta barrel domain	8
PF03477	0	0	1	0	0	0	1	0	ATP cone domain	2
PF03483	1	2	2	2	0	2	2	1	B3/4 domain	12
PF03484	1	1	1	1	0	1	1	1	tRNA synthetase B5 domain	7
PF03485	0	1	1	1	1	1	1	1	Arginyl tRNA synthetase N terminal domain	7
PF03487	0	0	1	0	0	0	0	0	Interleukin-13	1
PF03489	0	1	4	1	0	0	5	1	Saposin-like type B, region 2	12
PF03491	0	1	1	0	0	0	0	0	Serotonin (5-HT) neurotransmitter transporter, N-terminus	2
PF03493	0	1	3	0	1	2	3	1	Calcium-activated BK potassium channel alpha subunit	11
PF03494	0	1	1	1	0	2	1	0	Beta-amyloid peptide (beta-APP)	6
PF03501	2	2	2	0	2	2	2	2	Plectin/S10 domain	14
PF03508	1	1	1	0	1	1	1	1	Gap junction alpha-1 protein (Cx43)	7
PF03509	0	0	1	0	0	0	2	0	Gap junction alpha-8 protein (Cx50)	3
PF03511	0	0	1	0	0	0	0	0	Fanconi anaemia group A protein	1
PF03517	0	0	1	0	0	0	0	0	Regulator of volume decrease after cellular swelling	1
PF03520	1	2	5	0	0	1	7	0	KCNQ voltage-gated potassium channel	16
PF03521	1	1	2	1	0	0	3	0	Kv2 voltage-gated K+ channel	8
PF03522	0	1	2	0	0	1	1	0	K-Cl Co-transporter type 1 (KCC1)	5
PF03523	0	0	1	0	0	0	0	0	Macrophage scavenger receptor	1
PF03528	1	1	2	0	0	1	2	0	Rabaptin	7
PF03529	0	0	3	0	0	0	5	0	Otx1 transcription factor	8
PF03530	1	1	3	0	0	0	5	0	Calcium-activated SK potassium channel	10
PF03531	0	0	1	0	0	0	2	1	Structure-specific recognition protein (SSRP1)	4
PF03533	0	0	1	0	0	0	0	0	SPO11 homologue	1
PF03535	0	0	2	1	0	0	2	0	Paxillin family	5
PF03540	0	0	1	0	0	0	1	0	Transcription initiation factor TFIID 23-30kDa subunit	2
PF03542	1	1	1	0	0	0	0	0	Tuberin	3
PF03546	0	0	1	1	0	0	0	0	Treacher Collins syndrome protein Treacle	2
PF03547	0	0	1	0	0	0	2	0	Membrane transport protein	3
PF03556	0	1	5	1	0	0	4	0	Cullin binding	11
PF03561	0	0	1	0	0	0	1	0	Allantoicase repeat	2
PF03567	0	0	12	1	2	1	19	0	Sulfotransferase family	35
PF03568	0	0	1	0	0	0	1	0	Peptidase family C50	2
PF03571	0	1	1	0	0	1	1	1	Peptidase family M49	5
PF03572	0	0	1	0	0	0	2	0	Peptidase family S41	3
PF03575	0	0	0	0	0	0	1	0	Peptidase family S51	1
PF03577	1	1	3	3	0	2	2	2	Peptidase family C69	14
PF03587	0	0	1	1	0	0	1	0	EMG1/NEP1 methyltransferase	3
PF03600	0	0	1	0	0	0	1	0	Citrate transporter	2
PF03604	0	0	1	0	0	0	1	0	DNA directed RNA polymerase, 7 kDa subunit	2
PF03607	2	1	8	2	3	3	7	0	Doublecortin	26
PF03615	0	0	2	0	0	0	1	0	GCM motif protein	3
PF03619	0	0	4	0	0	0	6	0	Organic solute transporter Ostalpha	10
PF03623	0	0	2	0	0	0	3	0	Focal adhesion targeting region	5
PF03629	0	0	1	0	0	0	1	0	Domain of unknown function (DUF303)	2
PF03630	0	1	4	1	0	0	3	0	Fumble	9
PF03632	0	0	1	1	0	0	1	0	Glycosyl hydrolase family 65 central catalytic domain	3
PF03635	0	1	1	1	0	1	1	1	Vacuolar protein sorting-associated protein 35	6
PF03637	1	1	7	0	1	2	8	1	Mob1/phocein family	21
PF03638	0	0	2	0	0	0	2	0	Tesmin/TSO1-like CXC domain, cysteine-rich domain	4
PF03643	1	2	3	2	0	1	4	2	Vacuolar protein sorting-associated protein 26	15
PF03644	0	0	1	0	0	0	1	0	Glycosyl hydrolase family 85	2
PF03645	0	0	10	2	0	0	4	1	Tctex-1 family	17
PF03647	0	1	2	0	0	1	3	0	Transmembrane proteins 14C	7
PF03650	1	2	2	2	2	3	3	3	Uncharacterised protein family (UPF0041)	18
PF03656	1	1	1	2	1	1	0	0	Pam16	7
PF03657	0	0	1	0	0	0	1	0	Uncharacterised protein family (UPF0113)	2
PF03660	0	0	1	1	0	0	1	0	PHF5-like protein	3
PF03661	1	1	1	1	0	1	1	1	Uncharacterised protein family (UPF0121)	7
PF03662	0	0	2	1	0	0	2	0	Glycosyl hydrolase family 79, N-terminal domain	5
PF03665	1	1	2	2	0	0	2	0	Uncharacterised protein family (UPF0172)	8
PF03666	0	0	1	0	0	0	1	0	Nitrogen Permease regulator of amino acid transport activity 3	2
PF03669	0	0	0	0	0	0	1	0	Uncharacterised protein family (UPF0139)	1
PF03670	0	0	1	0	0	0	1	0	Uncharacterised protein family (UPF0184)	2
PF03671	0	1	1	1	0	1	1	1	Ubiquitin fold modifier 1 protein	6
PF03676	0	0	1	0	0	0	1	0	Uncharacterised protein family (UPF0183)	2
PF03690	0	0	1	1	0	1	1	1	Uncharacterised protein family (UPF0160)	5
PF03694	0	1	1	1	0	0	1	0	Erg28 like protein	4
PF03700	0	2	2	1	1	2	1	1	Sorting nexin, N-terminal domain	10
PF03712	1	1	4	0	2	2	3	0	Copper type II ascorbate-dependent monooxygenase, C-terminal domain	13
PF03715	0	0	1	0	0	0	1	0	Noc2p family	2
PF03719	1	1	2	1	1	1	2	1	Ribosomal protein S5, C-terminal domain	10
PF03720	0	0	1	1	0	0	1	1	UDP-glucose/GDP-mannose dehydrogenase family, UDP binding domain	4
PF03721	0	0	1	1	0	0	1	1	UDP-glucose/GDP-mannose dehydrogenase family, NAD binding domain	4
PF03725	0	0	6	1	0	0	3	0	3' exoribonuclease family, domain 2	10
PF03726	0	0	1	0	0	0	0	0	Polyribonucleotide nucleotidyltransferase, RNA binding domain	1
PF03727	2	2	5	1	2	2	3	2	Hexokinase	19
PF03730	0	0	2	0	1	1	1	0	Ku70/Ku80 C-terminal arm	5
PF03731	0	0	2	0	1	1	1	0	Ku70/Ku80 N-terminal alpha/beta domain	5
PF03732	0	0	5	0	0	0	2	0	Retrotransposon gag protein	7
PF03733	0	0	0	0	0	0	2	0	Domain of unknown function (DUF307)	2
PF03735	0	0	1	0	0	0	1	0	ENT domain	2
PF03736	4	3	5	4	4	4	7	0	EPTP domain	31
PF03747	0	0	3	1	0	0	3	2	ADP-ribosylglycohydrolase	9
PF03762	0	0	1	0	0	0	2	0	Vitelline membrane outer layer protein I (VOMI)	3
PF03764	0	2	4	2	1	3	6	3	Elongation factor G, domain IV	21
PF03765	0	0	10	4	0	2	7	1	CRAL/TRIO, N-terminal domain	24
PF03770	1	1	7	2	0	0	10	0	Inositol polyphosphate kinase	21
PF03781	0	0	2	0	0	0	2	0	Sulfatase-modifying factor enzyme 1	4
PF03782	0	0	3	0	0	0	3	0	AMOP domain	6
PF03792	0	0	4	3	0	0	3	0	PBC domain	10
PF03798	1	3	16	7	1	1	20	0	TLC domain	49
PF03800	0	0	1	0	0	0	1	0	Nuf2 family	2
PF03801	0	0	1	0	0	0	1	0	HEC/Ndc80p family	2
PF03803	0	0	6	1	0	1	7	1	Scramblase	16
PF03807	2	3	7	3	3	4	5	1	NADP oxidoreductase coenzyme F420-dependent	28
PF03810	1	5	14	6	0	3	14	4	Importin-beta N-terminal domain	47
PF03813	0	0	1	0	0	0	1	0	Nrap protein	2
PF03815	0	0	6	1	0	0	7	1	LCCL domain	15
PF03819	0	0	1	0	0	0	1	0	MazG nucleotide pyrophosphohydrolase domain	2
PF03820	1	3	5	3	0	4	5	4	Tricarboxylate carrier	25
PF03821	1	0	3	0	0	0	2	0	Golgi 4-transmembrane spanning transporter	6
PF03823	0	0	1	0	0	0	0	0	Neurokinin B	1
PF03826	0	0	14	0	0	0	20	0	OAR domain	34
PF03827	0	0	1	0	0	0	1	0	Orexin receptor type 2	2
PF03828	1	1	7	2	1	1	6	0	Cid1 family poly A polymerase	19
PF03832	1	2	2	1	0	1	1	1	WSK motif	9
PF03834	0	0	1	0	0	0	1	0	Binding domain of DNA repair protein Ercc1 (rad10/Swi10)	2
PF03835	0	0	1	0	0	0	1	0	Rad4 transglutaminase-like domain	2
PF03836	0	0	3	0	0	0	2	1	RasGAP C-terminus	6
PF03839	0	0	1	0	0	1	1	0	Translocation protein Sec62	3
PF03847	0	0	1	0	0	0	0	0	Transcription initiation factor TFIID subunit A	1
PF03849	0	0	1	1	0	0	1	0	Transcription factor Tfb2	3
PF03850	0	0	1	0	0	0	1	0	Transcription factor Tfb4	2
PF03853	0	1	2	2	1	1	3	2	YjeF-related protein N-terminus	12
PF03857	0	0	0	0	0	1	1	1	Colicin immunity protein	3
PF03859	0	0	2	0	0	0	3	0	CG-1 domain	5
PF03868	1	1	1	1	1	1	1	1	Ribosomal protein L6, N-terminal domain	8
PF03870	0	1	1	0	0	0	1	0	RNA polymerase Rpb8	3
PF03871	0	0	1	1	0	0	2	0	RNA polymerase Rpb5, N-terminal domain	4
PF03874	0	0	2	1	0	0	2	0	RNA polymerase Rpb4	5
PF03876	0	0	3	1	0	0	2	0	SHS2 domain found in N terminus of Rpb7p/Rpc25p/MJ0397	6
PF03878	0	0	2	0	0	0	2	0	YIF1	4
PF03879	0	0	0	0	0	0	1	0	Cgr1 family	1
PF03881	0	0	2	1	0	0	0	0	Fructosamine kinase	3
PF03896	0	1	1	0	0	1	0	0	Translocon-associated protein (TRAP), alpha subunit	3
PF03900	0	0	1	0	0	0	2	0	Porphobilinogen deaminase, C-terminal domain	3
PF03901	0	0	4	1	0	1	2	0	Alg9-like mannosyltransferase family	8
PF03908	0	1	1	1	0	0	1	0	Sec20	4
PF03909	0	0	3	2	0	0	3	0	BSD domain	8
PF03911	1	1	1	0	0	1	1	1	Sec61beta family	6
PF03914	0	0	3	0	0	0	3	0	CBF/Mak21 family	6
PF03915	2	2	2	2	2	2	2	0	Actin interacting protein 3	14
PF03917	0	0	1	1	0	0	1	0	Eukaryotic glutathione synthase, ATP binding domain	3
PF03919	0	0	1	1	0	0	1	0	mRNA capping enzyme, C-terminal domain	3
PF03920	0	0	5	2	0	0	7	0	Groucho/TLE N-terminal Q-rich domain	14
PF03921	0	1	5	0	0	2	4	0	Intercellular adhesion molecule (ICAM), N-terminal domain	12
PF03931	2	2	2	1	2	2	3	2	Skp1 family, tetramerisation domain	16
PF03932	0	0	1	1	0	0	1	0	CutC family	3
PF03937	0	0	1	1	0	0	1	0	Flavinator of succinate dehydrogenase	3
PF03939	1	1	1	0	1	1	1	1	Ribosomal protein L23, N-terminal domain	7
PF03941	0	0	1	0	0	0	0	0	Inner centromere protein, ARK binding region	1
PF03942	0	0	2	0	0	0	1	0	DTW domain	3
PF03943	0	0	4	0	0	0	2	0	TAP C-terminal domain	6
PF03946	2	2	2	1	1	2	2	1	Ribosomal protein L11, N-terminal domain	13
PF03947	1	1	2	2	1	1	2	1	Ribosomal Proteins L2, C-terminal domain	11
PF03949	0	3	3	1	0	2	2	1	Malic enzyme, NAD binding domain	12
PF03950	1	2	2	2	2	2	2	2	tRNA synthetases class I (E and Q), anti-codon binding domain	15
PF03951	0	1	2	0	0	2	2	1	Glutamine synthetase, beta-Grasp domain	8
PF03952	0	2	4	1	0	4	5	5	Enolase, N-terminal domain	21
PF03953	11	10	19	7	13	12	20	13	Tubulin C-terminal domain	105
PF03954	0	0	4	0	0	0	0	0	Hepatic lectin, N-terminal domain	4
PF03957	0	0	3	0	0	0	3	0	Jun-like transcription factor	6
PF03959	0	0	1	0	0	0	0	0	Serine hydrolase (FSH1)	1
PF03962	0	0	1	0	0	0	1	0	Mnd1 family	2
PF03966	0	1	2	1	0	0	2	0	Trm112p-like protein	6
PF03969	0	0	1	0	0	0	2	0	AFG1-like ATPase	3
PF03972	0	0	1	0	0	0	2	0	MmgE/PrpD family	3
PF03980	0	0	1	0	0	0	1	0	Nnf1	2
PF03981	0	1	1	1	0	1	1	0	Ubiquinol-cytochrome C chaperone	5
PF03982	0	0	6	0	0	0	4	2	Diacylglycerol acyltransferase	12
PF03985	0	0	1	0	0	0	0	0	Paf1	1
PF03986	0	1	1	1	0	1	1	1	Autophagocytosis associated protein (Atg3), N-terminal domain	6
PF03987	0	1	2	1	0	1	1	1	Autophagocytosis associated protein, active-site domain	7
PF03992	1	1	3	2	1	2	3	1	Antibiotic biosynthesis monooxygenase	14
PF03997	1	1	1	0	1	1	0	0	VPS28 protein	5
PF03998	0	0	1	0	0	0	1	0	Utp11 protein	2
PF03999	0	0	2	0	0	0	2	0	Microtubule associated protein (MAP65/ASE1 family)	4
PF04000	0	0	3	0	0	0	3	0	Sas10/Utp3/C1D family	6
PF04003	0	0	3	0	0	0	3	0	Dip2/Utp12 Family	6
PF04004	0	0	1	1	0	0	1	0	Leo1-like protein	3
PF04005	0	0	2	0	0	0	0	0	Hus1-like protein	2
PF04006	0	0	1	0	0	0	1	0	Mpp10 protein	2
PF04030	0	0	1	0	0	0	0	0	D-arabinono-1,4-lactone oxidase	1
PF04031	0	0	1	0	0	0	1	0	Las1-like	2
PF04032	0	0	1	0	0	0	1	0	RNAse P Rpr2/Rpp21/SNM1 subunit domain	2
PF04034	0	0	1	0	0	0	1	0	Domain of unknown function (DUF367)	2
PF04037	0	0	1	0	0	0	1	1	Domain of unknown function (DUF382)	3
PF04042	0	0	3	0	0	0	2	1	DNA polymerase alpha/epsilon subunit B	6
PF04045	1	1	1	1	1	1	1	1	Arp2/3 complex, 34 kD subunit p34-Arc	8
PF04046	0	0	1	0	0	0	2	1	PSP	4
PF04048	1	1	1	1	1	1	1	0	Sec8 exocyst complex component specific domain	7
PF04049	0	0	1	0	0	0	1	0	Anaphase promoting complex subunit 8 / Cdc23	2
PF04050	0	0	1	1	0	0	0	0	Up-frameshift suppressor 2	2
PF04051	3	3	5	2	3	3	4	2	Transport protein particle (TRAPP) component	25
PF04053	1	2	2	1	0	1	2	2	Coatomer WD associated region	11
PF04054	1	0	1	0	1	1	1	0	CCR4-Not complex component, Not1	5
PF04055	0	0	8	4	0	0	7	0	Radical SAM superfamily	19
PF04056	0	0	1	0	0	0	1	0	Ssl1-like	2
PF04057	0	0	1	1	0	0	1	1	Replication factor-A protein 1, N-terminal domain	4
PF04061	0	2	3	0	0	2	3	0	ORMDL family	10
PF04062	1	1	1	0	1	1	1	1	ARP2/3 complex ARPC3 (21 kDa) subunit	7
PF04063	0	0	1	0	0	0	0	0	Domain of unknown function (DUF383)	1
PF04064	0	0	1	0	0	0	0	0	Domain of unknown function (DUF384)	1
PF04065	0	0	1	1	0	0	2	0	Not1 N-terminal domain, CCR4-Not complex component	4
PF04068	0	0	2	1	1	1	2	1	Possible Fer4-like domain in RNase L inhibitor, RLI	8
PF04072	0	0	2	0	0	1	2	0	Leucine carboxyl methyltransferase	5
PF04073	0	0	1	1	0	0	0	0	Aminoacyl-tRNA editing domain	2
PF04078	0	0	1	1	0	0	1	1	Cell differentiation family, Rcd1-like	4
PF04080	0	0	1	0	0	0	1	0	Per1-like	2
PF04081	0	0	1	0	0	0	1	0	DNA polymerase delta, subunit 4	2
PF04083	0	0	6	0	0	0	1	0	Partial alpha/beta-hydrolase lipase region	7
PF04084	0	0	1	1	0	0	0	0	Origin recognition complex subunit 2	2
PF04086	0	1	1	1	0	0	1	0	Signal recognition particle, alpha subunit, N-terminal	4
PF04088	0	0	1	0	0	0	1	0	Peroxin 13, N-terminal region	2
PF04089	2	2	10	1	1	1	6	0	BRICHOS domain	23
PF04091	2	1	2	1	2	2	1	0	Exocyst complex subunit Sec15-like	11
PF04095	0	0	2	1	0	1	5	1	Nicotinate phosphoribosyltransferase (NAPRTase) family	10
PF04096	0	0	1	0	0	0	1	0	Nucleoporin autopeptidase	2
PF04097	0	0	1	1	0	0	1	1	Nup93/Nic96	4
PF04098	0	0	2	0	0	0	1	0	Rad52/22 family double-strand break repair protein	3
PF04099	0	1	2	2	1	2	2	1	Sybindin-like family	11
PF04100	1	1	1	0	1	1	1	0	Vps53-like, N-terminal	6
PF04101	0	0	2	0	0	0	1	0	Glycosyltransferase family 28 C-terminal domain	3
PF04103	0	0	25	1	1	1	34	0	CD20-like family	62
PF04104	0	0	1	0	0	0	1	0	Eukaryotic and archaeal DNA primase, large subunit	2
PF04106	0	0	1	1	0	0	1	0	Autophagy protein Apg5	3
PF04109	0	1	2	0	0	1	2	0	Autophagy protein Apg9	6
PF04110	0	0	1	0	0	0	1	0	Ubiquitin-like autophagy protein Apg12	2
PF04111	0	0	1	0	0	0	1	0	Autophagy protein Apg6	2
PF04112	0	0	1	0	1	0	1	0	Mak10 subunit, NatC N(alpha)-terminal acetyltransferase	3
PF04113	1	1	1	1	0	0	1	0	Gpi16 subunit, GPI transamidase component	5
PF04114	0	1	1	0	0	0	1	0	Gaa1-like, GPI transamidase component	3
PF04116	0	0	5	0	0	0	10	0	Fatty acid hydroxylase superfamily	15
PF04117	0	1	3	1	0	1	4	1	Mpv17 / PMP22 family	11
PF04118	0	0	2	1	1	1	2	1	Dopey, N-terminal	8
PF04121	0	0	1	1	0	0	1	0	Nuclear pore protein 84 / 107	3
PF04124	0	0	1	0	0	0	1	0	Dor1-like family	2
PF04127	0	0	1	1	0	0	1	1	DNA / pantothenate metabolism flavoprotein	4
PF04129	1	1	1	0	0	1	0	0	Vps52 / Sac2 family	4
PF04130	1	1	5	2	2	2	4	0	Spc97 / Spc98 family	17
PF04133	0	0	2	2	0	0	1	0	Vacuolar protein sorting 55	5
PF04134	0	0	0	0	0	0	1	0	Protein of unknown function, DUF393	1
PF04135	0	0	1	1	0	0	0	0	Nucleolar RNA-binding protein, Nop10p family	2
PF04136	0	0	1	0	0	0	0	0	Sec34-like family	1
PF04137	0	1	2	2	0	0	1	0	Endoplasmic Reticulum Oxidoreductin 1 (ERO1)	6
PF04139	0	0	2	0	0	0	2	0	Rad9	4
PF04140	0	0	1	0	0	0	1	0	Isoprenylcysteine carboxyl methyltransferase (ICMT) family	2
PF04142	0	1	5	1	0	0	6	0	Nucleotide-sugar transporter	13
PF04144	1	5	5	3	0	5	7	3	SCAMP family	29
PF04145	0	0	2	0	0	1	2	0	Ctr copper transporter family	5
PF04146	0	0	5	1	0	0	4	0	YT521-B-like domain	10
PF04147	0	0	1	0	0	0	0	0	Nop14-like family	1
PF04148	0	0	1	0	0	0	1	0	Transmembrane adaptor Erv26	2
PF04152	0	0	1	0	0	0	0	0	Mre11 DNA-binding presumed domain	1
PF04153	0	0	2	2	0	0	3	0	NOT2 / NOT3 / NOT5 family	7
PF04157	0	0	2	2	0	0	2	0	EAP30/Vps36 family	6
PF04158	0	0	1	0	0	0	1	0	Sof1-like domain	2
PF04161	0	0	1	0	0	0	1	0	Arv1-like family	2
PF04176	0	0	1	1	0	0	1	0	TIP41-like family	3
PF04177	0	0	2	1	0	1	1	1	TAP42-like family	6
PF04178	0	1	6	2	0	0	7	0	Got1/Sft2-like family	16
PF04180	0	0	1	0	0	0	1	0	Low temperature viability protein	2
PF04181	0	0	1	0	0	0	1	0	Rtr1/RPAP2 family	2
PF04182	0	0	1	0	0	0	0	0	B-block binding subunit of TFIIIC	1
PF04184	0	0	2	0	0	0	2	0	ST7 protein	4
PF04188	0	0	1	0	0	0	0	0	Mannosyltransferase (PIG-V))	1
PF04189	0	0	1	1	0	0	1	0	Gcd10p family	3
PF04190	1	0	1	1	0	0	1	0	Protein of unknown function (DUF410)	4
PF04191	0	0	1	0	0	0	0	0	Phospholipid methyltransferase	1
PF04192	0	0	1	0	0	0	1	0	Utp21 specific WD40 associated putative domain	2
PF04193	0	0	5	0	0	0	7	0	PQ loop repeat	12
PF04194	0	0	2	1	0	0	2	0	Programmed cell death protein 2, C-terminal putative domain	5
PF04201	3	1	4	0	0	2	4	2	Tumour protein D52 family	16
PF04209	0	0	1	0	0	0	1	0	homogentisate 1,2-dioxygenase	2
PF04212	2	0	9	4	0	1	8	1	MIT (microtubule interacting and transport) domain	25
PF04218	0	0	6	0	0	0	0	0	CENP-B N-terminal DNA-binding domain	6
PF04227	0	0	0	0	0	0	1	0	Indigoidine synthase A like protein	1
PF04241	1	1	1	1	0	1	1	1	Protein of unknown function (DUF423)	7
PF04253	0	2	5	1	0	2	3	0	Transferrin receptor-like dimerisation domain	13
PF04258	0	1	5	0	0	1	3	0	Signal peptide peptidase	10
PF04263	0	0	1	1	0	0	1	0	Thiamin pyrophosphokinase, catalytic domain	3
PF04265	0	0	1	1	0	0	1	0	Thiamin pyrophosphokinase, vitamin B1 binding domain	3
PF04266	0	0	2	0	0	0	0	0	ASCH domain	2
PF04272	0	0	1	0	0	0	1	0	Phospholamban	2
PF04275	0	0	1	1	0	0	1	0	Phosphomevalonate kinase	3
PF04280	1	1	2	1	0	1	1	0	Tim44-like domain	7
PF04281	1	1	1	1	0	1	1	1	Mitochondrial import receptor subunit Tom22	7
PF04300	1	1	6	2	1	1	11	1	F-box associated region	24
PF04305	0	0	0	0	0	0	1	0	Protein of unknown function (DUF455)	1
PF04321	0	0	1	1	0	1	1	0	RmlD substrate binding domain	4
PF04326	0	0	9	0	0	0	0	0	Divergent AAA domain	9
PF04360	0	0	1	0	0	0	1	0	Serglycin	2
PF04366	0	0	1	0	0	0	1	0	Family of unknown function (DUF500)	2
PF04376	0	0	1	0	0	0	0	0	Arginine-tRNA-protein transferase, N terminus	1
PF04377	0	0	1	0	0	0	0	0	Arginine-tRNA-protein transferase, C terminus	1
PF04379	0	0	2	2	0	0	2	0	Protein of unknown function (DUF525)	6
PF04382	2	3	4	1	1	4	4	2	SAB domain	21
PF04387	2	1	4	1	0	1	2	1	Protein tyrosine phosphatase-like protein, PTPLA	12
PF04388	0	0	1	1	0	0	2	0	Hamartin protein	4
PF04389	1	4	10	4	0	3	8	0	Peptidase family M28	30
PF04402	0	0	1	0	0	0	1	0	Protein of unknown function (DUF541)	2
PF04406	0	0	1	0	0	0	1	0	Type IIB DNA topoisomerase	2
PF04408	4	2	17	5	4	4	15	2	Helicase associated domain (HA2)	53
PF04410	0	0	2	1	0	0	2	1	Gar1/Naf1 RNA binding region	6
PF04418	0	0	1	1	0	1	0	0	Domain of unknown function (DUF543)	3
[truncated: 3,519 more rows]
