# Supplementary material for: Evolution of complexity in the zebrafish synapse proteome
Source: Nat Commun. 2017 Mar 2;8:14613. doi: 10.1038/ncomms14613 (PMC5337974; doi:10.1038/ncomms14613)
Supplement: Supplementary Data 6 — Supporting proteomic sets. Ensembl gene identifiers are given for proteins in the different supporting proteomics sets used in this study. [file ncomms14613-s7.xlsx]

## Sheet: Legend
Supplementary Data 6. Supporting proteomic sets
Ensembl gene identifiers are given for proteins in the different supporting proteomics sets used in this study.
References:
Zf Brain Nolte et al.	Nolte, H. et al. Global protein expression profiling of zebrafish organs based on in vivo incorporation of stable isotopes. J Proteome Res 13, 2162–2174 (2014).
Zf Brain Kelkar et al.	Kelkar, D. S. et al. Annotation of the zebrafish genome through an integrated transcriptomic and proteomic analysis. Mol Cell Proteomics 13, 3184–3198 (2014).
Mm Brain Wang et al.	Wang, H. et al. Characterization of the mouse brain proteome using global proteomic analysis complemented with cysteinyl-peptide enrichment. J Proteome Res 5, 361–369 (2006).
Hs Frontal Ctx Kim et al.	Kim, M.-S. et al. A draft map of the human proteome. Nature 509, 575–581 (2014).
Rat PSD	Cheng, D. et al. Relative and absolute quantification of postsynaptic density proteome isolated from rat forebrain and cerebellum. Mol Cell Proteomics 5, 1158–1170 (2006).
	Li, K. et al. Organelle proteomics of rat synaptic proteins: correlation-profiling by isotope-coded affinity tagging in conjunction with liquid chromatography-tandem mass spectrometry to reveal post-synaptic density specific proteins. J Proteome Res 4, 725–733 (2005).
	Peng, J. et al. Semiquantitative proteomic analysis of rat forebrain postsynaptic density fractions by mass spectrometry. J. Biol. Chem. 279, 21003–21011 (2004).
	Han, X. et al. iTRAQ-Based Quantitative Analysis of Hippocampal Postsynaptic Density-Associated Proteins in a Rat Chronic Mild Stress Model of Depression. Neuroscience (2015). doi:10.1016/j.neuroscience.2015.04.006
Mouse PSD	Bayés, A. et al. Comparative study of human and mouse postsynaptic proteomes finds high compositional conservation and abundance differences for key synaptic proteins. PLoS ONE 7, e46683 (2012).
	Distler, U. et al. In-depth protein profiling of the postsynaptic density from mouse hippocampus using data-independent acquisition proteomics. Proteomics (2014). doi:10.1002/pmic.201300520
	Trinidad, J. C., Thalhammer, A., Burlingame, A. L. & Schoepfer, R. Activity-dependent protein dynamics define interconnected cores of co-regulated postsynaptic proteins. Mol Cell Proteomics (2012). doi:10.1074/mcp.M112.019976
Human PSD	Bayés, A. et al. Characterization of the proteome, diseases and evolution of the human postsynaptic density. Nat. Neurosci. 14, 19–21 (2011).
	Zhou, J. et al. Proteomic analysis of postsynaptic density in Alzheimer's Disease. Clinica Chimica Acta 420, 62–68 (2013).
	Focking, M. et al. Common proteomic changes in the hippocampus in schizophrenia and bipolar disorder and particular evidence for involvement of cornu ammonis regions 2 and 3. Arch Gen Psychiatry 68, 477–488 (2011).

## Sheet: Supporting proteomes
Zf All Prot. Cod. Genes	Zf Brain Nolte et al.	Zf Brain Kelkar et al.		Mm CCDS	Mm Brain Wang et al.	Hs Frontal Ctx Kim et al.		Rat PSD	Mouse PSD	Human PSD		Mm vPSD	Mm-sPSD	Mm-sPSD (not in Zebrafish SYN/PSD)		Zf vPSD	Zf-sPSD	Zf-sPSD (not in Mm SYN or PSD)	Zf-sPSD (Mm orthologues for GO analysis)		Rat-sPSD (not in Zebrafish SYN/PSD)	Human-sPSD (not in Zebrafish SYN/PSD)	Extended Mouse-sPSD (not in Zebrafish SYN/PSD)		Mm orthologues ot Zf SYN	Mm orthologues to Zf PSD
26459	2085	1866		20065	3874	8950		1593	3418	1887		940	1188	745		1101	657	523	430		426	562	1453		3369	1606
ENSDARG00000041217	ENSDARG00000000103	ENSDARG00000000472		ENSMUSG00000001175	ENSMUSG00000004771	ENSMUSG00000067377		ENSMUSG00000000001	ENSMUSG00000026276	ENSMUSG00000000001		ENSMUSG00000096054	ENSMUSG00000000399	ENSMUSG00000072812		ENSDARG00000092624	ENSDARG00000088383	ENSDARG00000040881	ENSMUSG00000000197		ENSMUSG00000000171	ENSMUSG00000000149	ENSMUSG00000001829		ENSMUSG00000020733	ENSMUSG00000000001
ENSDARG00000070498	ENSDARG00000000068	ENSDARG00000001127		ENSMUSG00000016308	ENSMUSG00000005687	ENSMUSG00000093752		ENSMUSG00000000088	ENSMUSG00000000088	ENSMUSG00000000088		ENSMUSG00000103888	ENSMUSG00000074064	ENSMUSG00000023216		ENSDARG00000074865	ENSDARG00000015918	ENSDARG00000036840	ENSMUSG00000000275		ENSMUSG00000000296	ENSMUSG00000000339	ENSMUSG00000002341		ENSMUSG00000000001	ENSMUSG00000000049
ENSDARG00000011600	ENSDARG00000000086	ENSDARG00000001437		ENSMUSG00000016559	ENSMUSG00000008450	ENSMUSG00000026584		ENSMUSG00000000168	ENSMUSG00000000168	ENSMUSG00000000149		ENSMUSG00000028849	ENSMUSG00000046879	ENSMUSG00000037957		ENSDARG00000091042	ENSDARG00000036626	ENSDARG00000036830	ENSMUSG00000000617		ENSMUSG00000000711	ENSMUSG00000000384	ENSMUSG00000002957		ENSMUSG00000000049	ENSMUSG00000000088
ENSDARG00000076844	ENSDARG00000000503	ENSDARG00000001710		ENSMUSG00000019370	ENSMUSG00000009630	ENSMUSG00000028874		ENSMUSG00000000171	ENSMUSG00000000325	ENSMUSG00000000168		ENSMUSG00000047921	ENSMUSG00000034173	ENSMUSG00000061758		ENSDARG00000009026	ENSDARG00000042777	ENSDARG00000055080	ENSMUSG00000000959		ENSMUSG00000000804	ENSMUSG00000000711	ENSMUSG00000003363		ENSMUSG00000000088	ENSMUSG00000000168
ENSDARG00000096236	ENSDARG00000001014	ENSDARG00000001873		ENSMUSG00000019505	ENSMUSG00000012405	ENSMUSG00000026365		ENSMUSG00000000202	ENSMUSG00000000399	ENSMUSG00000000202		ENSMUSG00000052516	ENSMUSG00000051839	ENSMUSG00000010080		ENSDARG00000029114	ENSDARG00000042803	ENSDARG00000000189	ENSMUSG00000001020		ENSMUSG00000001027	ENSMUSG00000000792	ENSMUSG00000003378		ENSMUSG00000000157	ENSMUSG00000000197
ENSDARG00000096285	ENSDARG00000001127	ENSDARG00000001994		ENSMUSG00000026753	ENSMUSG00000016308	ENSMUSG00000057037		ENSMUSG00000000296	ENSMUSG00000000416	ENSMUSG00000000305		ENSMUSG00000059602	ENSMUSG00000021057	ENSMUSG00000046879		ENSDARG00000096355	ENSDARG00000055639	ENSDARG00000063079	ENSMUSG00000001021		ENSMUSG00000001100	ENSMUSG00000001027	ENSMUSG00000003528		ENSMUSG00000000168	ENSMUSG00000000202
ENSDARG00000096396	ENSDARG00000001557	ENSDARG00000002791		ENSMUSG00000033953	ENSMUSG00000018567	ENSMUSG00000033898		ENSMUSG00000000308	ENSMUSG00000000563	ENSMUSG00000000308		ENSMUSG00000062151	ENSMUSG00000035395	ENSMUSG00000059336		ENSDARG00000043313	ENSDARG00000024954	ENSDARG00000077732	ENSMUSG00000001023		ENSMUSG00000001323	ENSMUSG00000001119	ENSMUSG00000004110		ENSMUSG00000000194	ENSMUSG00000000263
ENSDARG00000096390	ENSDARG00000001578	ENSDARG00000003032		ENSMUSG00000036438	ENSMUSG00000018666	ENSMUSG00000070594		ENSMUSG00000000326	ENSMUSG00000000631	ENSMUSG00000000326		ENSMUSG00000038453	ENSMUSG00000026090	ENSMUSG00000027447		ENSDARG00000105209	ENSDARG00000013128	ENSDARG00000062396	ENSMUSG00000001025		ENSMUSG00000001829	ENSMUSG00000001120	ENSMUSG00000004933		ENSMUSG00000000202	ENSMUSG00000000275
ENSDARG00000096385	ENSDARG00000001676	ENSDARG00000003519		ENSMUSG00000037361	ENSMUSG00000020180	ENSMUSG00000032350		ENSMUSG00000000340	ENSMUSG00000000740	ENSMUSG00000000339		ENSMUSG00000029651	ENSMUSG00000006930	ENSMUSG00000100725		ENSDARG00000075043	ENSDARG00000039142	ENSDARG00000031119	ENSMUSG00000001123		ENSMUSG00000001847	ENSMUSG00000001415	ENSMUSG00000006699		ENSMUSG00000000263	ENSMUSG00000000305
ENSDARG00000075716	ENSDARG00000001710	ENSDARG00000003570		ENSMUSG00000041126	ENSMUSG00000020485	ENSMUSG00000028803		ENSMUSG00000000399	ENSMUSG00000000881	ENSMUSG00000000340		ENSMUSG00000039546	ENSMUSG00000024038	ENSMUSG00000091971		ENSDARG00000038655	ENSDARG00000019062	ENSDARG00000075007	ENSMUSG00000001750		ENSMUSG00000002017	ENSMUSG00000001506	ENSMUSG00000007097		ENSMUSG00000000275	ENSMUSG00000000308
ENSDARG00000096284	ENSDARG00000001788	ENSDARG00000003754		ENSMUSG00000051853	ENSMUSG00000022338	ENSMUSG00000057421		ENSMUSG00000000416	ENSMUSG00000001270	ENSMUSG00000000384		ENSMUSG00000019961	ENSMUSG00000064125	ENSMUSG00000076439		ENSDARG00000103993	ENSDARG00000007526	ENSDARG00000104439	ENSMUSG00000001785		ENSMUSG00000002341	ENSMUSG00000001630	ENSMUSG00000007207		ENSMUSG00000000276	ENSMUSG00000000325
ENSDARG00000096344	ENSDARG00000001870	ENSDARG00000003795		ENSMUSG00000052584	ENSMUSG00000022858	ENSMUSG00000023961		ENSMUSG00000000560	ENSMUSG00000001376	ENSMUSG00000000399		ENSMUSG00000037126	ENSMUSG00000090639	ENSMUSG00000019467		ENSDARG00000086665	ENSDARG00000038577	ENSDARG00000025189	ENSMUSG00000002205		ENSMUSG00000002504	ENSMUSG00000001642	ENSMUSG00000007564		ENSMUSG00000000290	ENSMUSG00000000340
ENSDARG00000036755	ENSDARG00000001873	ENSDARG00000003835		ENSMUSG00000060639	ENSMUSG00000025867	ENSMUSG00000034684		ENSMUSG00000000563	ENSMUSG00000001416	ENSMUSG00000000538		ENSMUSG00000045441	ENSMUSG00000030605	ENSMUSG00000031971		ENSDARG00000063144	ENSDARG00000055052	ENSDARG00000054748	ENSMUSG00000002233		ENSMUSG00000002957	ENSMUSG00000001755	ENSMUSG00000007653		ENSMUSG00000000305	ENSMUSG00000000374
ENSDARG00000022129	ENSDARG00000001950	ENSDARG00000004406		ENSMUSG00000061360	ENSMUSG00000026514	ENSMUSG00000024959		ENSMUSG00000000631	ENSMUSG00000001424	ENSMUSG00000000563		ENSMUSG00000021614	ENSMUSG00000047986	ENSMUSG00000036052		ENSDARG00000070100	ENSDARG00000056075	ENSDARG00000074059	ENSMUSG00000002486		ENSMUSG00000003153	ENSMUSG00000001847	ENSMUSG00000009418		ENSMUSG00000000308	ENSMUSG00000000416
ENSDARG00000059770	ENSDARG00000001994	ENSDARG00000004754		ENSMUSG00000061482	ENSMUSG00000026917	ENSMUSG00000029554		ENSMUSG00000000711	ENSMUSG00000001440	ENSMUSG00000000568		ENSMUSG00000049612	ENSMUSG00000043629	ENSMUSG00000078249		ENSDARG00000098654	ENSDARG00000057661	ENSDARG00000076673	ENSMUSG00000002524		ENSMUSG00000003363	ENSMUSG00000002017	ENSMUSG00000009681		ENSMUSG00000000325	ENSMUSG00000000538
ENSDARG00000036231	ENSDARG00000002021	ENSDARG00000005191		ENSMUSG00000067455	ENSMUSG00000027133	ENSMUSG00000020876		ENSMUSG00000000738	ENSMUSG00000001552	ENSMUSG00000000631		ENSMUSG00000064293	ENSMUSG00000052981	ENSMUSG00000018819		ENSDARG00000038574	ENSDARG00000074320	ENSDARG00000021366	ENSMUSG00000002565		ENSMUSG00000003378	ENSMUSG00000002341	ENSMUSG00000009894		ENSMUSG00000000326	ENSMUSG00000000617
ENSDARG00000091351	ENSDARG00000002026	ENSDARG00000006314		ENSMUSG00000069266	ENSMUSG00000028152	ENSMUSG00000062995		ENSMUSG00000000740	ENSMUSG00000001829	ENSMUSG00000000711		ENSMUSG00000037386	ENSMUSG00000009670	ENSMUSG00000053693		ENSDARG00000068480	ENSDARG00000054530	ENSDARG00000018820	ENSMUSG00000002688		ENSMUSG00000003469	ENSMUSG00000002365	ENSMUSG00000013523		ENSMUSG00000000340	ENSMUSG00000000631
ENSDARG00000018460	ENSDARG00000002082	ENSDARG00000006497		ENSMUSG00000069274	ENSMUSG00000028609	ENSMUSG00000031970		ENSMUSG00000000787	ENSMUSG00000001924	ENSMUSG00000000740		ENSMUSG00000028184	ENSMUSG00000024403	ENSMUSG00000061086		ENSDARG00000062347	ENSDARG00000029234	ENSDARG00000102626	ENSMUSG00000003309		ENSMUSG00000003484	ENSMUSG00000002496	ENSMUSG00000015357		ENSMUSG00000000355	ENSMUSG00000000740
ENSDARG00000095011	ENSDARG00000002230	ENSDARG00000006963		ENSMUSG00000069305	ENSMUSG00000028676	ENSMUSG00000026031		ENSMUSG00000000804	ENSMUSG00000001986	ENSMUSG00000000743		ENSMUSG00000030172	ENSMUSG00000028128	ENSMUSG00000006456		ENSDARG00000089066	ENSDARG00000039724	ENSDARG00000022668	ENSMUSG00000004837		ENSMUSG00000003528	ENSMUSG00000002504	ENSMUSG00000015766		ENSMUSG00000000399	ENSMUSG00000000743
ENSDARG00000044619	ENSDARG00000002255	ENSDARG00000007034		ENSMUSG00000069306	ENSMUSG00000029203	ENSMUSG00000024082		ENSMUSG00000000826	ENSMUSG00000002010	ENSMUSG00000000787		ENSMUSG00000034485	ENSMUSG00000034412	ENSMUSG00000031134		ENSDARG00000100562	ENSDARG00000017986	ENSDARG00000099478	ENSMUSG00000004865		ENSMUSG00000003575	ENSMUSG00000002957	ENSMUSG00000015806		ENSMUSG00000000416	ENSMUSG00000000759
ENSDARG00000097014	ENSDARG00000002305	ENSDARG00000007141		ENSMUSG00000091405	ENSMUSG00000030057	ENSMUSG00000039431		ENSMUSG00000000881	ENSMUSG00000002341	ENSMUSG00000000792		ENSMUSG00000061601	ENSMUSG00000069227	ENSMUSG00000048758		ENSDARG00000022045	ENSDARG00000077145	ENSDARG00000062997	ENSMUSG00000004880		ENSMUSG00000003814	ENSMUSG00000003123	ENSMUSG00000016349		ENSMUSG00000000420	ENSMUSG00000000787
ENSDARG00000054222	ENSDARG00000002523	ENSDARG00000007172		ENSMUSG00000001525	ENSMUSG00000032766	ENSMUSG00000001100		ENSMUSG00000000915	ENSMUSG00000002718	ENSMUSG00000000805		ENSMUSG00000076617	ENSMUSG00000029723	ENSMUSG00000078139		ENSDARG00000096867	ENSDARG00000053070	ENSDARG00000045893	ENSMUSG00000005481		ENSMUSG00000004110	ENSMUSG00000003161	ENSMUSG00000017376		ENSMUSG00000000538	ENSMUSG00000000805
ENSDARG00000014794	ENSDARG00000002571	ENSDARG00000007216		ENSMUSG00000008036	ENSMUSG00000035062	ENSMUSG00000036940		ENSMUSG00000000959	ENSMUSG00000002771	ENSMUSG00000000881		ENSMUSG00000050711	ENSMUSG00000070394	ENSMUSG00000034471		ENSDARG00000011333	ENSDARG00000062561	ENSDARG00000095170	ENSMUSG00000005628		ENSMUSG00000004207	ENSMUSG00000003234	ENSMUSG00000017631		ENSMUSG00000000560	ENSMUSG00000000838
ENSDARG00000089683	ENSDARG00000002587	ENSDARG00000007359		ENSMUSG00000008683	ENSMUSG00000037361	ENSMUSG00000020785		ENSMUSG00000001027	ENSMUSG00000002957	ENSMUSG00000000915		ENSMUSG00000055407	ENSMUSG00000033960	ENSMUSG00000022428		ENSDARG00000022978	ENSDARG00000021048	ENSDARG00000102184	ENSMUSG00000005891		ENSMUSG00000004894	ENSMUSG00000003283	ENSMUSG00000017978		ENSMUSG00000000563	ENSMUSG00000000881
ENSDARG00000012718	ENSDARG00000002632	ENSDARG00000007385		ENSMUSG00000015120	ENSMUSG00000039159	ENSMUSG00000030243		ENSMUSG00000001100	ENSMUSG00000003200	ENSMUSG00000001025		ENSMUSG00000023017	ENSMUSG00000013523	ENSMUSG00000031150		ENSDARG00000103123	ENSDARG00000052840	ENSDARG00000012944	ENSMUSG00000006764		ENSMUSG00000004937	ENSMUSG00000003363	ENSMUSG00000018707		ENSMUSG00000000568	ENSMUSG00000000959
ENSDARG00000093650	ENSDARG00000002642	ENSDARG00000007412		ENSMUSG00000020483	ENSMUSG00000041801	ENSMUSG00000036854		ENSMUSG00000001123	ENSMUSG00000003279	ENSMUSG00000001027		ENSMUSG00000027457	ENSMUSG00000019923	ENSMUSG00000032878		ENSDARG00000003512	ENSDARG00000009208	ENSDARG00000038123	ENSMUSG00000007034		ENSMUSG00000004980	ENSMUSG00000003469	ENSMUSG00000019986		ENSMUSG00000000594	ENSMUSG00000001016
ENSDARG00000093274	ENSDARG00000002659	ENSDARG00000007654		ENSMUSG00000020794	ENSMUSG00000044155	ENSMUSG00000019577		ENSMUSG00000001270	ENSMUSG00000003316	ENSMUSG00000001119		ENSMUSG00000031343	ENSMUSG00000049804	ENSMUSG00000034807		ENSDARG00000060326	ENSDARG00000029689	ENSDARG00000096368	ENSMUSG00000007777		ENSMUSG00000005087	ENSMUSG00000003528	ENSMUSG00000020152		ENSMUSG00000000605	ENSMUSG00000001020
ENSDARG00000034240	ENSDARG00000002710	ENSDARG00000007663		ENSMUSG00000021131	ENSMUSG00000051223	ENSMUSG00000072791		ENSMUSG00000001323	ENSMUSG00000003363	ENSMUSG00000001120		ENSMUSG00000037428	ENSMUSG00000020279	ENSMUSG00000032564		ENSDARG00000075539	ENSDARG00000013250	ENSDARG00000028900	ENSMUSG00000007833		ENSMUSG00000005103	ENSMUSG00000003585	ENSMUSG00000020396		ENSMUSG00000000617	ENSMUSG00000001021
ENSDARG00000057484	ENSDARG00000002768	ENSDARG00000007745		ENSMUSG00000022773	ENSMUSG00000052534	ENSMUSG00000029534		ENSMUSG00000001380	ENSMUSG00000003378	ENSMUSG00000001270		ENSMUSG00000053550	ENSMUSG00000021791	ENSMUSG00000062127		ENSDARG00000076923	ENSDARG00000038030	ENSDARG00000030887	ENSMUSG00000007850		ENSMUSG00000005672	ENSMUSG00000004788	ENSMUSG00000020580		ENSMUSG00000000631	ENSMUSG00000001023
ENSDARG00000079631	ENSDARG00000002791	ENSDARG00000007960		ENSMUSG00000024387	ENSMUSG00000057278	ENSMUSG00000020687		ENSMUSG00000001416	ENSMUSG00000003429	ENSMUSG00000001376		ENSMUSG00000068373	ENSMUSG00000030086	ENSMUSG00000022150		ENSDARG00000060805	ENSDARG00000052642	ENSDARG00000104267	ENSMUSG00000008763		ENSMUSG00000005674	ENSMUSG00000004894	ENSMUSG00000021071		ENSMUSG00000000738	ENSMUSG00000001025
ENSDARG00000017298	ENSDARG00000002840	ENSDARG00000008155		ENSMUSG00000024576	ENSMUSG00000058355	ENSMUSG00000031352		ENSMUSG00000001440	ENSMUSG00000003438	ENSMUSG00000001415		ENSMUSG00000036617	ENSMUSG00000043079	ENSMUSG00000005610		ENSDARG00000061736	ENSDARG00000045145	ENSDARG00000045749	ENSMUSG00000009614		ENSMUSG00000005907	ENSMUSG00000004980	ENSMUSG00000021259		ENSMUSG00000000740	ENSMUSG00000001052
ENSDARG00000073718	ENSDARG00000002949	ENSDARG00000008383		ENSMUSG00000024608	ENSMUSG00000059796	ENSMUSG00000059182		ENSMUSG00000001441	ENSMUSG00000003526	ENSMUSG00000001416		ENSMUSG00000041020	ENSMUSG00000043807	ENSMUSG00000009079		ENSDARG00000069368	ENSDARG00000079191	ENSDARG00000021309	ENSMUSG00000009733		ENSMUSG00000005973	ENSMUSG00000005103	ENSMUSG00000021277		ENSMUSG00000000759	ENSMUSG00000001089
ENSDARG00000089744	ENSDARG00000003008	ENSDARG00000008748		ENSMUSG00000029064	ENSMUSG00000061360	ENSMUSG00000039771		ENSMUSG00000001473	ENSMUSG00000003528	ENSMUSG00000001424		ENSMUSG00000041112	ENSMUSG00000044060	ENSMUSG00000003378		ENSDARG00000063145	ENSDARG00000039346	ENSDARG00000074153	ENSMUSG00000009876		ENSMUSG00000006699	ENSMUSG00000005204	ENSMUSG00000021288		ENSMUSG00000000787	ENSMUSG00000001123
ENSDARG00000086036	ENSDARG00000003032	ENSDARG00000008785		ENSMUSG00000029580	ENSMUSG00000061477	ENSMUSG00000020697		ENSMUSG00000001525	ENSMUSG00000003808	ENSMUSG00000001440		ENSMUSG00000041607	ENSMUSG00000048707	ENSMUSG00000060373		ENSDARG00000098417	ENSDARG00000031796	ENSDARG00000053668	ENSMUSG00000010047		ENSMUSG00000006906	ENSMUSG00000005237	ENSMUSG00000021313		ENSMUSG00000000805	ENSMUSG00000001227
ENSDARG00000096351	ENSDARG00000003035	ENSDARG00000008884		ENSMUSG00000030226	ENSMUSG00000067847	ENSMUSG00000022466		ENSMUSG00000001552	ENSMUSG00000003809	ENSMUSG00000001441		ENSMUSG00000035513	ENSMUSG00000026830	ENSMUSG00000053519		ENSDARG00000100152	ENSDARG00000061647	ENSDARG00000029239	ENSMUSG00000010755		ENSMUSG00000007097	ENSMUSG00000005483	ENSMUSG00000021816		ENSMUSG00000000811	ENSMUSG00000001525
ENSDARG00000053829	ENSDARG00000003087	ENSDARG00000009026		ENSMUSG00000031796	ENSMUSG00000069806	ENSMUSG00000030935		ENSMUSG00000001663	ENSMUSG00000003863	ENSMUSG00000001473		ENSMUSG00000039316	ENSMUSG00000027679	ENSMUSG00000040563		ENSDARG00000063361	ENSDARG00000063036	ENSDARG00000078247	ENSMUSG00000014504		ENSMUSG00000007207	ENSMUSG00000005553	ENSMUSG00000022037		ENSMUSG00000000826	ENSMUSG00000001552
ENSDARG00000096292	ENSDARG00000003127	ENSDARG00000009250		ENSMUSG00000035783	ENSMUSG00000069972	ENSMUSG00000031781		ENSMUSG00000001666	ENSMUSG00000003923	ENSMUSG00000001506		ENSMUSG00000062044	ENSMUSG00000043384	ENSMUSG00000055003		ENSDARG00000086207	ENSDARG00000062521	ENSDARG00000069334	ENSMUSG00000014791		ENSMUSG00000007564	ENSMUSG00000005575	ENSMUSG00000022212		ENSMUSG00000000827	ENSMUSG00000001707
ENSDARG00000078445	ENSDARG00000003146	ENSDARG00000009677		ENSMUSG00000036309	ENSMUSG00000079523	ENSMUSG00000022521		ENSMUSG00000001829	ENSMUSG00000003974	ENSMUSG00000001552		ENSMUSG00000005417	ENSMUSG00000027506	ENSMUSG00000049230		ENSDARG00000013763	ENSDARG00000055064	ENSDARG00000101139	ENSMUSG00000015143		ENSMUSG00000007653	ENSMUSG00000005674	ENSMUSG00000022263		ENSMUSG00000000838	ENSMUSG00000001750
ENSDARG00000022280	ENSDARG00000003151	ENSDARG00000009685		ENSMUSG00000038489	ENSMUSG00000079641	ENSMUSG00000034156		ENSMUSG00000001833	ENSMUSG00000004032	ENSMUSG00000001630		ENSMUSG00000022451	ENSMUSG00000022956	ENSMUSG00000036992		ENSDARG00000087843	ENSDARG00000076815	ENSDARG00000062103	ENSMUSG00000015217		ENSMUSG00000007721	ENSMUSG00000005732	ENSMUSG00000022840		ENSMUSG00000000881	ENSMUSG00000001783
ENSDARG00000026759	ENSDARG00000003216	ENSDARG00000009724		ENSMUSG00000040824	ENSMUSG00000020257	ENSMUSG00000009350		ENSMUSG00000001847	ENSMUSG00000004110	ENSMUSG00000001642		ENSMUSG00000024883	ENSMUSG00000032081	ENSMUSG00000002006		ENSDARG00000062462	ENSDARG00000032102	ENSDARG00000057159	ENSMUSG00000015659		ENSMUSG00000007815	ENSMUSG00000005886	ENSMUSG00000023912		ENSMUSG00000000889	ENSMUSG00000001785
ENSDARG00000091741	ENSDARG00000003308	ENSDARG00000009782		ENSMUSG00000044147	ENSMUSG00000033732	ENSMUSG00000030032		ENSMUSG00000001891	ENSMUSG00000004113	ENSMUSG00000001755		ENSMUSG00000025743	ENSMUSG00000033060	ENSMUSG00000035395		ENSDARG00000009401	ENSDARG00000099579	ENSDARG00000068274	ENSMUSG00000016255		ENSMUSG00000009013	ENSMUSG00000006134	ENSMUSG00000024012		ENSMUSG00000000915	ENSMUSG00000001833
ENSDARG00000075008	ENSDARG00000003320	ENSDARG00000010149		ENSMUSG00000049517	ENSMUSG00000030697	ENSMUSG00000042476		ENSMUSG00000001924	ENSMUSG00000004264	ENSMUSG00000001783		ENSMUSG00000027422	ENSMUSG00000027022	ENSMUSG00000045731		ENSDARG00000055875	ENSDARG00000028748	ENSDARG00000039486	ENSMUSG00000016487		ENSMUSG00000009630	ENSMUSG00000006356	ENSMUSG00000024077		ENSMUSG00000000959	ENSMUSG00000001986
ENSDARG00000076533	ENSDARG00000003462	ENSDARG00000010194		ENSMUSG00000057322	ENSMUSG00000024604	ENSMUSG00000039917		ENSMUSG00000001986	ENSMUSG00000004530	ENSMUSG00000001833		ENSMUSG00000044287	ENSMUSG00000033436	ENSMUSG00000029602		ENSDARG00000028354	ENSDARG00000102024	ENSDARG00000095034	ENSMUSG00000017064		ENSMUSG00000010660	ENSMUSG00000006699	ENSMUSG00000024231		ENSMUSG00000001016	ENSMUSG00000002015
ENSDARG00000077078	ENSDARG00000003486	ENSDARG00000010516		ENSMUSG00000057561	ENSMUSG00000057130	ENSMUSG00000030830		ENSMUSG00000002010	ENSMUSG00000004558	ENSMUSG00000001847		ENSMUSG00000061080	ENSMUSG00000027350	ENSMUSG00000042790		ENSDARG00000043589	ENSDARG00000013079	ENSDARG00000002991	ENSMUSG00000017386		ENSMUSG00000011751	ENSMUSG00000007033	ENSMUSG00000024507		ENSMUSG00000001020	ENSMUSG00000002205
ENSDARG00000096254	ENSDARG00000003517	ENSDARG00000011141		ENSMUSG00000062825	ENSMUSG00000024258	ENSMUSG00000001507		ENSMUSG00000002017	ENSMUSG00000004789	ENSMUSG00000001891		ENSMUSG00000027131	ENSMUSG00000072812	ENSMUSG00000044352		ENSDARG00000070575	ENSDARG00000056078	ENSDARG00000020834	ENSMUSG00000017485		ENSMUSG00000012535	ENSMUSG00000007097	ENSMUSG00000024597		ENSMUSG00000001021	ENSMUSG00000002233
ENSDARG00000027867	ENSDARG00000003526	ENSDARG00000011166		ENSMUSG00000068614	ENSMUSG00000069273	ENSMUSG00000079509		ENSMUSG00000002102	ENSMUSG00000004892	ENSMUSG00000001924		ENSMUSG00000027523	ENSMUSG00000018819	ENSMUSG00000034412		ENSDARG00000044669	ENSDARG00000058646	ENSDARG00000020007	ENSMUSG00000017588		ENSMUSG00000013523	ENSMUSG00000007107	ENSMUSG00000024772		ENSMUSG00000001023	ENSMUSG00000002346
ENSDARG00000096294	ENSDARG00000003570	ENSDARG00000011170		ENSMUSG00000069265	ENSMUSG00000022336	ENSMUSG00000000103		ENSMUSG00000002332	ENSMUSG00000004902	ENSMUSG00000001986		ENSMUSG00000030607	ENSMUSG00000022671	ENSMUSG00000038079		ENSDARG00000075556	ENSDARG00000077047	ENSDARG00000070393	ENSMUSG00000017747		ENSMUSG00000014554	ENSMUSG00000007122	ENSMUSG00000024835		ENSMUSG00000001025	ENSMUSG00000002379
ENSDARG00000096321	ENSDARG00000003599	ENSDARG00000011405		ENSMUSG00000069267	ENSMUSG00000059309	ENSMUSG00000053211		ENSMUSG00000002341	ENSMUSG00000004933	ENSMUSG00000002010		ENSMUSG00000079481	ENSMUSG00000024187	ENSMUSG00000028826		ENSDARG00000043842	ENSDARG00000056910	ENSDARG00000052604	ENSMUSG00000018102		ENSMUSG00000015085	ENSMUSG00000007207	ENSMUSG00000024851		ENSMUSG00000001052	ENSMUSG00000002458
ENSDARG00000097115	ENSDARG00000003693	ENSDARG00000011665		ENSMUSG00000069273	ENSMUSG00000020307	ENSMUSG00000034664		ENSMUSG00000002346	ENSMUSG00000004936	ENSMUSG00000002017		ENSMUSG00000010066	ENSMUSG00000027233	ENSMUSG00000066278		ENSDARG00000070952	ENSDARG00000055133	ENSDARG00000052114	ENSMUSG00000018378		ENSMUSG00000015733	ENSMUSG00000007338	ENSMUSG00000024855		ENSMUSG00000001095	ENSMUSG00000002459
ENSDARG00000045045	ENSDARG00000003695	ENSDARG00000011841		ENSMUSG00000071415	ENSMUSG00000026361	ENSMUSG00000038534		ENSMUSG00000002379	ENSMUSG00000005089	ENSMUSG00000002102		ENSMUSG00000029516	ENSMUSG00000055447	ENSMUSG00000022390		ENSDARG00000104820	ENSDARG00000060494	ENSDARG00000075362	ENSMUSG00000018381		ENSMUSG00000015806	ENSMUSG00000007564	ENSMUSG00000024858		ENSMUSG00000001123	ENSMUSG00000002486
ENSDARG00000038780	ENSDARG00000003754	ENSDARG00000012072		ENSMUSG00000071662	ENSMUSG00000050288	ENSMUSG00000018554		ENSMUSG00000002504	ENSMUSG00000005161	ENSMUSG00000002341		ENSMUSG00000043460	ENSMUSG00000075706	ENSMUSG00000028953		ENSDARG00000052950	ENSDARG00000016545	ENSDARG00000078759	ENSMUSG00000018395		ENSMUSG00000016349	ENSMUSG00000007653	ENSMUSG00000025558		ENSMUSG00000001138	ENSMUSG00000002524
ENSDARG00000096330	ENSDARG00000003776	ENSDARG00000012387		ENSMUSG00000079658	ENSMUSG00000030079	ENSMUSG00000020867		ENSMUSG00000002949	ENSMUSG00000005299	ENSMUSG00000002343		ENSMUSG00000063455	ENSMUSG00000025257	ENSMUSG00000049804		ENSDARG00000098751	ENSDARG00000052703	ENSDARG00000042126	ENSMUSG00000018572		ENSMUSG00000016541	ENSMUSG00000007721	ENSMUSG00000025738		ENSMUSG00000001143	ENSMUSG00000002565
ENSDARG00000096366	ENSDARG00000003795	ENSDARG00000012388		ENSMUSG00000081058	ENSMUSG00000005198	ENSMUSG00000042724		ENSMUSG00000002957	ENSMUSG00000005360	ENSMUSG00000002365		ENSMUSG00000019831	ENSMUSG00000037855	ENSMUSG00000025241		ENSDARG00000014159	ENSDARG00000078216	ENSDARG00000053517	ENSMUSG00000019027		ENSMUSG00000016757	ENSMUSG00000008348	ENSMUSG00000025813		ENSMUSG00000001151	ENSMUSG00000002688
ENSDARG00000096233	ENSDARG00000003811	ENSDARG00000012426		ENSMUSG00000099517	ENSMUSG00000030435	ENSMUSG00000038859		ENSMUSG00000002981	ENSMUSG00000005374	ENSMUSG00000002379		ENSMUSG00000021097	ENSMUSG00000054477	ENSMUSG00000043384		ENSDARG00000062477	ENSDARG00000006290	ENSDARG00000102755	ENSMUSG00000019158		ENSMUSG00000017307	ENSMUSG00000009013	ENSMUSG00000026113		ENSMUSG00000001227	ENSMUSG00000002741
ENSDARG00000079578	ENSDARG00000003854	ENSDARG00000012513		ENSMUSG00000099583	ENSMUSG00000029712	ENSMUSG00000039987		ENSMUSG00000002985	ENSMUSG00000005417	ENSMUSG00000002496		ENSMUSG00000025855	ENSMUSG00000086040	ENSMUSG00000015165		ENSDARG00000059472	ENSDARG00000087247	ENSDARG00000003058	ENSMUSG00000019761		ENSMUSG00000017421	ENSMUSG00000009350	ENSMUSG00000026421		ENSMUSG00000001229	ENSMUSG00000002771
ENSDARG00000096966	ENSDARG00000003869	ENSDARG00000012684		ENSMUSG00000100210	ENSMUSG00000064370	ENSMUSG00000030838		ENSMUSG00000002997	ENSMUSG00000005510	ENSMUSG00000002504		ENSMUSG00000029036	ENSMUSG00000002341	ENSMUSG00000050390		ENSDARG00000011602	ENSDARG00000036774	ENSDARG00000087704	ENSMUSG00000019772		ENSMUSG00000017734	ENSMUSG00000009470	ENSMUSG00000026469		ENSMUSG00000001270	ENSMUSG00000002812
ENSDARG00000016011	ENSDARG00000003931	ENSDARG00000012694		ENSMUSG00000101355	ENSMUSG00000031309	ENSMUSG00000002797		ENSMUSG00000003033	ENSMUSG00000005683	ENSMUSG00000002565		ENSMUSG00000040260	ENSMUSG00000009894	ENSMUSG00000025151		ENSDARG00000060813	ENSDARG00000062511	ENSDARG00000087897	ENSMUSG00000019917		ENSMUSG00000017817	ENSMUSG00000009549	ENSMUSG00000026509		ENSMUSG00000001285	ENSMUSG00000003033
ENSDARG00000079280	ENSDARG00000003952	ENSDARG00000012818		ENSMUSG00000101972	ENSMUSG00000078348	ENSMUSG00000001627		ENSMUSG00000003072	ENSMUSG00000005803	ENSMUSG00000002718		ENSMUSG00000047495	ENSMUSG00000032355	ENSMUSG00000019996		ENSDARG00000104101	ENSDARG00000016307	ENSDARG00000073841	ENSMUSG00000020000		ENSMUSG00000017978	ENSMUSG00000009630	ENSMUSG00000026626		ENSMUSG00000001289	ENSMUSG00000003269
ENSDARG00000091274	ENSDARG00000003961	ENSDARG00000013063		ENSMUSG00000001847	ENSMUSG00000025730	ENSMUSG00000003437		ENSMUSG00000003099	ENSMUSG00000006024	ENSMUSG00000002731		ENSMUSG00000036377	ENSMUSG00000021986	ENSMUSG00000031833		ENSDARG00000074064	ENSDARG00000054610	ENSDARG00000103563	ENSMUSG00000020080		ENSMUSG00000018199	ENSMUSG00000009681	ENSMUSG00000026825		ENSMUSG00000001300	ENSMUSG00000003279
ENSDARG00000095516	ENSDARG00000004470	ENSDARG00000013128		ENSMUSG00000004455	ENSMUSG00000027498	ENSMUSG00000002565		ENSMUSG00000003153	ENSMUSG00000006276	ENSMUSG00000002771		ENSMUSG00000055567	ENSMUSG00000031971	ENSMUSG00000021112		ENSDARG00000061764	ENSDARG00000058463	ENSDARG00000037553	ENSMUSG00000020086		ENSMUSG00000018293	ENSMUSG00000010601	ENSMUSG00000027010		ENSMUSG00000001376	ENSMUSG00000003309
ENSDARG00000070643	ENSDARG00000004621	ENSDARG00000013144		ENSMUSG00000008668	ENSMUSG00000063689	ENSMUSG00000060180		ENSMUSG00000003279	ENSMUSG00000006304	ENSMUSG00000002812		ENSMUSG00000055782	ENSMUSG00000032011	ENSMUSG00000069769		ENSDARG00000063008	ENSDARG00000014915	ENSDARG00000087538	ENSMUSG00000020262		ENSMUSG00000018334	ENSMUSG00000010660	ENSMUSG00000027291		ENSMUSG00000001380	ENSMUSG00000003345
ENSDARG00000003517	ENSDARG00000004634	ENSDARG00000013161		ENSMUSG00000014956	ENSMUSG00000028271	ENSMUSG00000007721		ENSMUSG00000003316	ENSMUSG00000006333	ENSMUSG00000002957		ENSMUSG00000089945	ENSMUSG00000049521	ENSMUSG00000060275		ENSDARG00000043673	ENSDARG00000026680	ENSDARG00000014013	ENSMUSG00000020437		ENSMUSG00000018547	ENSMUSG00000011257	ENSMUSG00000027296		ENSMUSG00000001416	ENSMUSG00000003352
ENSDARG00000024398	ENSDARG00000004687	ENSDARG00000013317		ENSMUSG00000018012	ENSMUSG00000025223	ENSMUSG00000020826		ENSMUSG00000003345	ENSMUSG00000006494	ENSMUSG00000002984		ENSMUSG00000018001	ENSMUSG00000051412	ENSMUSG00000044252		ENSDARG00000089444	ENSDARG00000052379	ENSDARG00000014634	ENSMUSG00000020464		ENSMUSG00000018707	ENSMUSG00000011589	ENSMUSG00000028078		ENSMUSG00000001424	ENSMUSG00000003411
ENSDARG00000025091	ENSDARG00000004754	ENSDARG00000013430		ENSMUSG00000018567	ENSMUSG00000025024	ENSMUSG00000056752		ENSMUSG00000003363	ENSMUSG00000006574	ENSMUSG00000002985		ENSMUSG00000022255	ENSMUSG00000078713	ENSMUSG00000041119		ENSDARG00000074490	ENSDARG00000007723	ENSDARG00000031136	ENSMUSG00000020623		ENSMUSG00000018765	ENSMUSG00000011751	ENSMUSG00000028234		ENSMUSG00000001436	ENSMUSG00000003429
ENSDARG00000090124	ENSDARG00000004830	ENSDARG00000013443		ENSMUSG00000020018	ENSMUSG00000025373	ENSMUSG00000001027		ENSMUSG00000003378	ENSMUSG00000006699	ENSMUSG00000002997		ENSMUSG00000040560	ENSMUSG00000030615	ENSMUSG00000006498		ENSDARG00000062220	ENSDARG00000011929	ENSDARG00000036104	ENSMUSG00000020848		ENSMUSG00000018821	ENSMUSG00000012443	ENSMUSG00000028410		ENSMUSG00000001440	ENSMUSG00000003573
ENSDARG00000025679	ENSDARG00000004906	ENSDARG00000013623		ENSMUSG00000020180	ENSMUSG00000020457	ENSMUSG00000024188		ENSMUSG00000003411	ENSMUSG00000006782	ENSMUSG00000003033		ENSMUSG00000049807	ENSMUSG00000033900	ENSMUSG00000028909		ENSDARG00000086300	ENSDARG00000102394	ENSDARG00000062003	ENSMUSG00000020911		ENSMUSG00000018858	ENSMUSG00000012535	ENSMUSG00000028944		ENSMUSG00000001441	ENSMUSG00000003809
ENSDARG00000090386	ENSDARG00000004964	ENSDARG00000013655		ENSMUSG00000020340	ENSMUSG00000059325	ENSMUSG00000015126		ENSMUSG00000003429	ENSMUSG00000006932	ENSMUSG00000003037		ENSMUSG00000068748	ENSMUSG00000034000	ENSMUSG00000032946		ENSDARG00000007916	ENSDARG00000056347	ENSDARG00000104235	ENSMUSG00000020912		ENSMUSG00000018861	ENSMUSG00000013523	ENSMUSG00000029406		ENSMUSG00000001467	ENSMUSG00000003863
ENSDARG00000086176	ENSDARG00000005085	ENSDARG00000013741		ENSMUSG00000020460	ENSMUSG00000009470	ENSMUSG00000038002		ENSMUSG00000003469	ENSMUSG00000007029	ENSMUSG00000003072		ENSMUSG00000027254	ENSMUSG00000035772	ENSMUSG00000027075		ENSDARG00000020741	ENSDARG00000029931	ENSDARG00000012378	ENSMUSG00000020913		ENSMUSG00000018865	ENSMUSG00000014226	ENSMUSG00000029577		ENSMUSG00000001473	ENSMUSG00000003868
ENSDARG00000087690	ENSDARG00000005122	ENSDARG00000013750		ENSMUSG00000020708	ENSMUSG00000000902	ENSMUSG00000002249		ENSMUSG00000003484	ENSMUSG00000007097	ENSMUSG00000003123		ENSMUSG00000027508	ENSMUSG00000041598	ENSMUSG00000045414		ENSDARG00000027564	ENSDARG00000019743	ENSDARG00000001835	ENSMUSG00000020916		ENSMUSG00000019066	ENSMUSG00000015733	ENSMUSG00000029602		ENSMUSG00000001520	ENSMUSG00000003872
ENSDARG00000096998	ENSDARG00000005134	ENSDARG00000013804		ENSMUSG00000020850	ENSMUSG00000048222	ENSMUSG00000018983		ENSMUSG00000003518	ENSMUSG00000007207	ENSMUSG00000003131		ENSMUSG00000041556	ENSMUSG00000042787	ENSMUSG00000020486		ENSDARG00000075141	ENSDARG00000103799	ENSDARG00000069427	ENSMUSG00000020937		ENSMUSG00000019124	ENSMUSG00000015806	ENSMUSG00000029632		ENSMUSG00000001525	ENSMUSG00000003923
ENSDARG00000078249	ENSDARG00000005141	ENSDARG00000013843		ENSMUSG00000021178	ENSMUSG00000068479	ENSMUSG00000016179		ENSMUSG00000003526	ENSMUSG00000007411	ENSMUSG00000003161		ENSMUSG00000046240	ENSMUSG00000078695	ENSMUSG00000024885		ENSDARG00000076873	ENSDARG00000073724	ENSDARG00000040926	ENSMUSG00000021134		ENSMUSG00000019494	ENSMUSG00000015981	ENSMUSG00000030374		ENSMUSG00000001552	ENSMUSG00000003970
ENSDARG00000096282	ENSDARG00000005162	ENSDARG00000013861		ENSMUSG00000022400	ENSMUSG00000065947	ENSMUSG00000029062		ENSMUSG00000003528	ENSMUSG00000007564	ENSMUSG00000003200		ENSMUSG00000074923	ENSMUSG00000027447	ENSMUSG00000023055		ENSDARG00000058558	ENSDARG00000061066	ENSDARG00000079202	ENSMUSG00000021342		ENSMUSG00000019791	ENSMUSG00000016349	ENSMUSG00000030653		ENSMUSG00000001663	ENSMUSG00000004031
ENSDARG00000030106	ENSDARG00000005191	ENSDARG00000013938		ENSMUSG00000022841	ENSMUSG00000020166	ENSMUSG00000040537		ENSMUSG00000003575	ENSMUSG00000007594	ENSMUSG00000003234		ENSMUSG00000000805	ENSMUSG00000029769	ENSMUSG00000074698		ENSDARG00000099744	ENSDARG00000099730	ENSDARG00000052462	ENSMUSG00000021347		ENSMUSG00000019822	ENSMUSG00000016541	ENSMUSG00000031119		ENSMUSG00000001665	ENSMUSG00000004069
ENSDARG00000025081	ENSDARG00000005251	ENSDARG00000013976		ENSMUSG00000026914	ENSMUSG00000063568	ENSMUSG00000023473		ENSMUSG00000003809	ENSMUSG00000007617	ENSMUSG00000003269		ENSMUSG00000001089	ENSMUSG00000045763	ENSMUSG00000028039		ENSDARG00000032919	ENSDARG00000053217	ENSDARG00000039272	ENSMUSG00000021348		ENSMUSG00000019863	ENSMUSG00000016664	ENSMUSG00000031166		ENSMUSG00000001666	ENSMUSG00000004113
ENSDARG00000078784	ENSDARG00000005359	ENSDARG00000014015		ENSMUSG00000027206	ENSMUSG00000051335	ENSMUSG00000029695		ENSMUSG00000003814	ENSMUSG00000007653	ENSMUSG00000003279		ENSMUSG00000022176	ENSMUSG00000064354	ENSMUSG00000031819		ENSDARG00000089314	ENSDARG00000043864	ENSDARG00000102790	ENSMUSG00000021555		ENSMUSG00000019923	ENSMUSG00000016933	ENSMUSG00000031453		ENSMUSG00000001707	ENSMUSG00000004264
ENSDARG00000079307	ENSDARG00000005372	ENSDARG00000014230		ENSMUSG00000028609	ENSMUSG00000004667	ENSMUSG00000001911		ENSMUSG00000003970	ENSMUSG00000007739	ENSMUSG00000003283		ENSMUSG00000028001	ENSMUSG00000071531	ENSMUSG00000035104		ENSDARG00000059601	ENSDARG00000102855	ENSDARG00000008249	ENSMUSG00000021589		ENSMUSG00000020079	ENSMUSG00000017307	ENSMUSG00000031610		ENSMUSG00000001750	ENSMUSG00000004285
ENSDARG00000063417	ENSDARG00000005451	ENSDARG00000014273		ENSMUSG00000030697	ENSMUSG00000079435	ENSMUSG00000032855		ENSMUSG00000003974	ENSMUSG00000008036	ENSMUSG00000003316		ENSMUSG00000047261	ENSMUSG00000021290	ENSMUSG00000029405		ENSDARG00000041703	ENSDARG00000075100	ENSDARG00000015921	ENSMUSG00000021622		ENSMUSG00000020132	ENSMUSG00000017631	ENSMUSG00000031833		ENSMUSG00000001783	ENSMUSG00000004364
ENSDARG00000027461	ENSDARG00000005513	ENSDARG00000014287		ENSMUSG00000030704	ENSMUSG00000028800	ENSMUSG00000022075		ENSMUSG00000004038	ENSMUSG00000008683	ENSMUSG00000003352		ENSMUSG00000022340	ENSMUSG00000021704	ENSMUSG00000021003		ENSDARG00000078327	ENSDARG00000071031	ENSDARG00000007196	ENSMUSG00000021782		ENSMUSG00000020149	ENSMUSG00000018293	ENSMUSG00000031918		ENSMUSG00000001794	ENSMUSG00000004394
ENSDARG00000016531	ENSDARG00000005560	ENSDARG00000014313		ENSMUSG00000031754	ENSMUSG00000031796	ENSMUSG00000027706		ENSMUSG00000004069	ENSMUSG00000008892	ENSMUSG00000003363		ENSMUSG00000022799	ENSMUSG00000026163	ENSMUSG00000040055		ENSDARG00000076103	ENSDARG00000068745	ENSDARG00000005861	ENSMUSG00000021978		ENSMUSG00000020152	ENSMUSG00000018547	ENSMUSG00000032020		ENSMUSG00000001833	ENSMUSG00000004451
ENSDARG00000057513	ENSDARG00000005643	ENSDARG00000014517		ENSMUSG00000039159	ENSMUSG00000033220	ENSMUSG00000039000		ENSMUSG00000004110	ENSMUSG00000009090	ENSMUSG00000003411		ENSMUSG00000025370	ENSMUSG00000031029	ENSMUSG00000069308		ENSDARG00000039974	ENSDARG00000101687	ENSDARG00000077060	ENSMUSG00000022211		ENSMUSG00000020183	ENSMUSG00000018669	ENSMUSG00000032174		ENSMUSG00000001891	ENSMUSG00000004455
ENSDARG00000006588	ENSDARG00000005699	ENSDARG00000014527		ENSMUSG00000042258	ENSMUSG00000026662	ENSMUSG00000019841		ENSMUSG00000004207	ENSMUSG00000009394	ENSMUSG00000003429		ENSMUSG00000034675	ENSMUSG00000031924	ENSMUSG00000069266		ENSDARG00000078688	ENSDARG00000087616	ENSDARG00000056121	ENSMUSG00000022471		ENSMUSG00000020218	ENSMUSG00000018707	ENSMUSG00000032423		ENSMUSG00000001924	ENSMUSG00000004530
ENSDARG00000003732	ENSDARG00000005739	ENSDARG00000014690		ENSMUSG00000047187	ENSMUSG00000038331	ENSMUSG00000037318		ENSMUSG00000004264	ENSMUSG00000009418	ENSMUSG00000003438		ENSMUSG00000045348	ENSMUSG00000035104	ENSMUSG00000046434		ENSDARG00000043467	ENSDARG00000040984	ENSDARG00000045976	ENSMUSG00000022542		ENSMUSG00000020396	ENSMUSG00000018765	ENSMUSG00000032564		ENSMUSG00000001985	ENSMUSG00000004655
ENSDARG00000005423	ENSDARG00000005791	ENSDARG00000014717		ENSMUSG00000048076	ENSMUSG00000026753	ENSMUSG00000002748		ENSMUSG00000004267	ENSMUSG00000009681	ENSMUSG00000003469		ENSMUSG00000025006	ENSMUSG00000038028	ENSMUSG00000059005		ENSDARG00000051814	ENSDARG00000046022	ENSDARG00000102381	ENSMUSG00000022672		ENSMUSG00000020440	ENSMUSG00000019066	ENSMUSG00000032902		ENSMUSG00000001986	ENSMUSG00000004789
ENSDARG00000087408	ENSDARG00000005840	ENSDARG00000014794		ENSMUSG00000049354	ENSMUSG00000062808	ENSMUSG00000038546		ENSMUSG00000004285	ENSMUSG00000009894	ENSMUSG00000003518		ENSMUSG00000025422	ENSMUSG00000039701	ENSMUSG00000006205		ENSDARG00000015947	ENSDARG00000103479	ENSDARG00000010130	ENSMUSG00000022678		ENSMUSG00000020483	ENSMUSG00000019124	ENSMUSG00000033335		ENSMUSG00000001999	ENSMUSG00000004837
ENSDARG00000011876	ENSDARG00000005853	ENSDARG00000014871		ENSMUSG00000049751	ENSMUSG00000031601	ENSMUSG00000026694		ENSMUSG00000004451	ENSMUSG00000009927	ENSMUSG00000003526		ENSMUSG00000026207	ENSMUSG00000056201	ENSMUSG00000040612		ENSDARG00000076268	ENSDARG00000063150	ENSDARG00000002538	ENSMUSG00000022744		ENSMUSG00000020486	ENSMUSG00000019428	ENSMUSG00000033910		ENSMUSG00000002010	ENSMUSG00000004849
ENSDARG00000052923	ENSDARG00000005891	ENSDARG00000014915		ENSMUSG00000051359	ENSMUSG00000026174	ENSMUSG00000030345		ENSMUSG00000004455	ENSMUSG00000010025	ENSMUSG00000003528		ENSMUSG00000031983	ENSMUSG00000074457	ENSMUSG00000026223		ENSDARG00000059333	ENSDARG00000069360	ENSDARG00000059003	ENSMUSG00000022780		ENSMUSG00000020738	ENSMUSG00000019820	ENSMUSG00000033960		ENSMUSG00000002014	ENSMUSG00000004865
ENSDARG00000044418	ENSDARG00000005897	ENSDARG00000014962		ENSMUSG00000062661	ENSMUSG00000066037	ENSMUSG00000017421		ENSMUSG00000004460	ENSMUSG00000010095	ENSMUSG00000003585		ENSMUSG00000039385	ENSMUSG00000021917	ENSMUSG00000020640		ENSDARG00000079823	ENSDARG00000103144	ENSDARG00000102365	ENSMUSG00000022853		ENSMUSG00000020817	ENSMUSG00000019899	ENSMUSG00000034285		ENSMUSG00000002015	ENSMUSG00000004880
ENSDARG00000070052	ENSDARG00000005926	ENSDARG00000015003		ENSMUSG00000074781	ENSMUSG00000014470	ENSMUSG00000038271		ENSMUSG00000004530	ENSMUSG00000010803	ENSMUSG00000003808		ENSMUSG00000053141	ENSMUSG00000023216	ENSMUSG00000025318		ENSDARG00000069608	ENSDARG00000035256	ENSDARG00000035605	ENSMUSG00000022886		ENSMUSG00000020899	ENSMUSG00000019987	ENSMUSG00000035051		ENSMUSG00000002059	ENSMUSG00000004902
ENSDARG00000051748	ENSDARG00000006019	ENSDARG00000015025		ENSMUSG00000079426	ENSMUSG00000028798	ENSMUSG00000103627		ENSMUSG00000004558	ENSMUSG00000011877	ENSMUSG00000003863		ENSMUSG00000072825	ENSMUSG00000028261	ENSMUSG00000030605		ENSDARG00000037153	ENSDARG00000061294	ENSDARG00000034195	ENSMUSG00000022946		ENSMUSG00000020936	ENSMUSG00000019998	ENSMUSG00000035325		ENSMUSG00000002102	ENSMUSG00000004936
ENSDARG00000067975	ENSDARG00000006029	ENSDARG00000015315		ENSMUSG00000079435	ENSMUSG00000025041	ENSMUSG00000030108		ENSMUSG00000004610	ENSMUSG00000012405	ENSMUSG00000003872		ENSMUSG00000003923	ENSMUSG00000042647	ENSMUSG00000022836		ENSDARG00000058644	ENSDARG00000058162	ENSDARG00000062794	ENSMUSG00000022986		ENSMUSG00000021057	ENSMUSG00000020067	ENSMUSG00000035390		ENSMUSG00000002103	ENSMUSG00000005161
ENSDARG00000010183	ENSDARG00000006031	ENSDARG00000015343		ENSMUSG00000079477	ENSMUSG00000019470	ENSMUSG00000036938		ENSMUSG00000004771	ENSMUSG00000013236	ENSMUSG00000003923		ENSMUSG00000018411	ENSMUSG00000044352	ENSMUSG00000009418		ENSDARG00000061603	ENSDARG00000071230	ENSDARG00000069269	ENSMUSG00000023039		ENSMUSG00000021226	ENSMUSG00000020069	ENSMUSG00000036095		ENSMUSG00000002190	ENSMUSG00000005374
ENSDARG00000095908	ENSDARG00000006062	ENSDARG00000015392		ENSMUSG00000079641	ENSMUSG00000032291	ENSMUSG00000071521		ENSMUSG00000004789	ENSMUSG00000013523	ENSMUSG00000003970		ENSMUSG00000021262	ENSMUSG00000053329	ENSMUSG00000057113		ENSDARG00000013351	ENSDARG00000079396	ENSDARG00000059083	ENSMUSG00000023043		ENSMUSG00000021242	ENSMUSG00000020078	ENSMUSG00000036452		ENSMUSG00000002205	ENSMUSG00000005417
ENSDARG00000057660	ENSDARG00000006290	ENSDARG00000015531		ENSMUSG00000002477	ENSMUSG00000032312	ENSMUSG00000071517		ENSMUSG00000004892	ENSMUSG00000013593	ENSMUSG00000003974		ENSMUSG00000022321	ENSMUSG00000066839	ENSMUSG00000054976		ENSDARG00000009567	ENSDARG00000070441	ENSDARG00000052438	ENSMUSG00000023249		ENSMUSG00000021259	ENSMUSG00000020083	ENSMUSG00000036473		ENSMUSG00000002228	ENSMUSG00000005481
ENSDARG00000091092	ENSDARG00000006316	ENSDARG00000015649		ENSMUSG00000003033	ENSMUSG00000038733	ENSMUSG00000054106		ENSMUSG00000004894	ENSMUSG00000013629	ENSMUSG00000004032		ENSMUSG00000028759	ENSMUSG00000009535	ENSMUSG00000028525		ENSDARG00000103774	ENSDARG00000078745	ENSDARG00000015065	ENSMUSG00000024219		ENSMUSG00000021277	ENSMUSG00000020088	ENSMUSG00000036712		ENSMUSG00000002326	ENSMUSG00000005510
ENSDARG00000011830	ENSDARG00000006370	ENSDARG00000015790		ENSMUSG00000003970	ENSMUSG00000015013	ENSMUSG00000058119		ENSMUSG00000004929	ENSMUSG00000013662	ENSMUSG00000004035		ENSMUSG00000032589	ENSMUSG00000020444	ENSMUSG00000028134		ENSDARG00000074521	ENSDARG00000103937	ENSDARG00000103521	ENSMUSG00000024236		ENSMUSG00000021303	ENSMUSG00000020124	ENSMUSG00000037541		ENSMUSG00000002332	ENSMUSG00000005628
ENSDARG00000035561	ENSDARG00000006396	ENSDARG00000015823		ENSMUSG00000004364	ENSMUSG00000025872	ENSMUSG00000062751		ENSMUSG00000004936	ENSMUSG00000014294	ENSMUSG00000004069		ENSMUSG00000047013	ENSMUSG00000020585	ENSMUSG00000026014		ENSDARG00000104701	ENSDARG00000104023	ENSDARG00000074367	ENSMUSG00000024242		ENSMUSG00000021313	ENSMUSG00000020132	ENSMUSG00000037747		ENSMUSG00000002343	ENSMUSG00000005803
ENSDARG00000088150	ENSDARG00000006399	ENSDARG00000016253		ENSMUSG00000006262	ENSMUSG00000009555	ENSMUSG00000057163		ENSMUSG00000004937	ENSMUSG00000014602	ENSMUSG00000004070		ENSMUSG00000055839	ENSMUSG00000021665	ENSMUSG00000021719		ENSDARG00000045799	ENSDARG00000103032	ENSDARG00000077765	ENSMUSG00000024256		ENSMUSG00000021373	ENSMUSG00000020143	ENSMUSG00000038145		ENSMUSG00000002346	ENSMUSG00000005871
ENSDARG00000091001	ENSDARG00000006413	ENSDARG00000016357		ENSMUSG00000006932	ENSMUSG00000015748	ENSMUSG00000031264		ENSMUSG00000004980	ENSMUSG00000014606	ENSMUSG00000004264		ENSMUSG00000057335	ENSMUSG00000027015	ENSMUSG00000045671		ENSDARG00000030641	ENSDARG00000099664	ENSDARG00000068166	ENSMUSG00000024294		ENSMUSG00000021461	ENSMUSG00000020149	ENSMUSG00000038349		ENSMUSG00000002379	ENSMUSG00000005891
ENSDARG00000030108	ENSDARG00000006497	ENSDARG00000016598		ENSMUSG00000009013	ENSMUSG00000013663	ENSMUSG00000028670		ENSMUSG00000005087	ENSMUSG00000014956	ENSMUSG00000004267		ENSMUSG00000022054	ENSMUSG00000028383	ENSMUSG00000071172		ENSDARG00000060238	ENSDARG00000071224	ENSDARG00000063570	ENSMUSG00000024366		ENSMUSG00000021710	ENSMUSG00000020152	ENSMUSG00000038690		ENSMUSG00000002395	ENSMUSG00000006273
ENSDARG00000077506	ENSDARG00000006546	ENSDARG00000016706		ENSMUSG00000015759	ENSMUSG00000018559	ENSMUSG00000020695		ENSMUSG00000005103	ENSMUSG00000015143	ENSMUSG00000004455		ENSMUSG00000053768	ENSMUSG00000033751	ENSMUSG00000068923		ENSDARG00000089413	ENSDARG00000035985	ENSDARG00000092517	ENSMUSG00000024376		ENSMUSG00000021721	ENSMUSG00000020290	ENSMUSG00000038910		ENSMUSG00000002413	ENSMUSG00000006276
ENSDARG00000038133	ENSDARG00000006553	ENSDARG00000016721		ENSMUSG00000018427	ENSMUSG00000055373	ENSMUSG00000032540		ENSMUSG00000005125	ENSMUSG00000015214	ENSMUSG00000004530		ENSMUSG00000008734	ENSMUSG00000036896	ENSMUSG00000029592		ENSDARG00000102115	ENSDARG00000056892	ENSDARG00000055053	ENSMUSG00000024535		ENSMUSG00000021772	ENSMUSG00000020328	ENSMUSG00000039318		ENSMUSG00000002458	ENSMUSG00000006304
ENSDARG00000076634	ENSDARG00000006609	ENSDARG00000016754		ENSMUSG00000020349	ENSMUSG00000020929	ENSMUSG00000002625		ENSMUSG00000005161	ENSMUSG00000015357	ENSMUSG00000004558		ENSMUSG00000022246	ENSMUSG00000040269	ENSMUSG00000032666		ENSDARG00000077134	ENSDARG00000007745	ENSDARG00000017624	ENSMUSG00000024645		ENSMUSG00000021816	ENSMUSG00000020349	ENSMUSG00000039630		ENSMUSG00000002459	ENSMUSG00000006333
ENSDARG00000046157	ENSDARG00000006691	ENSDARG00000016771		ENSMUSG00000020671	ENSMUSG00000027170	ENSMUSG00000059474		ENSMUSG00000005299	ENSMUSG00000015656	ENSMUSG00000004565		ENSMUSG00000029420	ENSMUSG00000041205	ENSMUSG00000033436		ENSDARG00000060112	ENSDARG00000074558	ENSDARG00000025108	ENSMUSG00000024735		ENSMUSG00000021868	ENSMUSG00000020354	ENSMUSG00000039735		ENSMUSG00000002524	ENSMUSG00000006494
ENSDARG00000087916	ENSDARG00000006797	ENSDARG00000016825		ENSMUSG00000021018	ENSMUSG00000031681	ENSMUSG00000042298		ENSMUSG00000005338	ENSMUSG00000015747	ENSMUSG00000004610		ENSMUSG00000030647	ENSMUSG00000051242	ENSMUSG00000090071		ENSDARG00000061473	ENSDARG00000038695	ENSDARG00000077633	ENSMUSG00000025134		ENSMUSG00000022037	ENSMUSG00000020396	ENSMUSG00000039913		ENSMUSG00000002546	ENSMUSG00000006574
ENSDARG00000039352	ENSDARG00000006900	ENSDARG00000016864		ENSMUSG00000021832	ENSMUSG00000022516	ENSMUSG00000030660		ENSMUSG00000005360	ENSMUSG00000015766	ENSMUSG00000004655		ENSMUSG00000031059	ENSMUSG00000071519	ENSMUSG00000022132		ENSDARG00000077080	ENSDARG00000034396	ENSDARG00000036179	ENSMUSG00000025278		ENSMUSG00000022159	ENSMUSG00000020440	ENSMUSG00000040640		ENSMUSG00000002565	ENSMUSG00000006764
ENSDARG00000056509	ENSDARG00000006915	ENSDARG00000017422		ENSMUSG00000024360	ENSMUSG00000002728	ENSMUSG00000046223		ENSMUSG00000005417	ENSMUSG00000015806	ENSMUSG00000004788		ENSMUSG00000037703	ENSMUSG00000073002	ENSMUSG00000030282		ENSDARG00000036281	ENSDARG00000060734	ENSDARG00000018110	ENSMUSG00000025369		ENSMUSG00000022212	ENSMUSG00000020444	ENSMUSG00000040907		ENSMUSG00000002580	ENSMUSG00000006932
ENSDARG00000097010	ENSDARG00000006963	ENSDARG00000017590		ENSMUSG00000025362	ENSMUSG00000025917	ENSMUSG00000036777		ENSMUSG00000005510	ENSMUSG00000015829	ENSMUSG00000004789		ENSMUSG00000039585	ENSMUSG00000090523	ENSMUSG00000020300		ENSDARG00000059773	ENSDARG00000079388	ENSDARG00000102690	ENSMUSG00000025417		ENSMUSG00000022285	ENSMUSG00000020483	ENSMUSG00000041341		ENSMUSG00000002588	ENSMUSG00000007029
ENSDARG00000004378	ENSDARG00000007034	ENSDARG00000017591		ENSMUSG00000026426	ENSMUSG00000029823	ENSMUSG00000024050		ENSMUSG00000005514	ENSMUSG00000016319	ENSMUSG00000004849		ENSMUSG00000040265	ENSMUSG00000001964	ENSMUSG00000040479		ENSDARG00000104581	ENSDARG00000042821	ENSDARG00000104157	ENSMUSG00000025862		ENSMUSG00000022307	ENSMUSG00000020486	ENSMUSG00000043079		ENSMUSG00000002660	ENSMUSG00000007034
ENSDARG00000032614	ENSDARG00000007127	ENSDARG00000017612		ENSMUSG00000026705	ENSMUSG00000019699	ENSMUSG00000035437		ENSMUSG00000005625	ENSMUSG00000016349	ENSMUSG00000004892		ENSMUSG00000053580	ENSMUSG00000020396	ENSMUSG00000025580		ENSDARG00000035970	ENSDARG00000061741	ENSDARG00000075491	ENSMUSG00000025868		ENSMUSG00000022454	ENSMUSG00000020580	ENSMUSG00000044986		ENSMUSG00000002688	ENSMUSG00000007411
ENSDARG00000041617	ENSDARG00000007141	ENSDARG00000017772		ENSMUSG00000028452	ENSMUSG00000058773	ENSMUSG00000019929		ENSMUSG00000005672	ENSMUSG00000017167	ENSMUSG00000004894		ENSMUSG00000102226	ENSMUSG00000022820	ENSMUSG00000058715		ENSDARG00000103069	ENSDARG00000090815	ENSDARG00000089418	ENSMUSG00000025885		ENSMUSG00000022548	ENSMUSG00000020589	ENSMUSG00000045411		ENSMUSG00000002718	ENSMUSG00000007476
ENSDARG00000092648	ENSDARG00000007149	ENSDARG00000017891		ENSMUSG00000029203	ENSMUSG00000054256	ENSMUSG00000030407		ENSMUSG00000005674	ENSMUSG00000017314	ENSMUSG00000004902		ENSMUSG00000002459	ENSMUSG00000023723	ENSMUSG00000020170		ENSDARG00000042723	ENSDARG00000103332	ENSDARG00000078317	ENSMUSG00000025920		ENSMUSG00000022577	ENSMUSG00000020622	ENSMUSG00000045983		ENSMUSG00000002731	ENSMUSG00000007594
ENSDARG00000089302	ENSDARG00000007219	ENSDARG00000018002		ENSMUSG00000029250	ENSMUSG00000039886	ENSMUSG00000024242		ENSMUSG00000005683	ENSMUSG00000017376	ENSMUSG00000004936		ENSMUSG00000019261	ENSMUSG00000034659	ENSMUSG00000029714		ENSDARG00000054177	ENSDARG00000069970	ENSDARG00000032482	ENSMUSG00000025938		ENSMUSG00000022820	ENSMUSG00000020640	ENSMUSG00000051177		ENSMUSG00000002741	ENSMUSG00000007617
ENSDARG00000026871	ENSDARG00000007264	ENSDARG00000018146		ENSMUSG00000029462	ENSMUSG00000024268	ENSMUSG00000006310		ENSMUSG00000005779	ENSMUSG00000017390	ENSMUSG00000004951		ENSMUSG00000029861	ENSMUSG00000037259	ENSMUSG00000023439		ENSDARG00000003046	ENSDARG00000008487	ENSDARG00000094074	ENSMUSG00000026111		ENSMUSG00000022884	ENSMUSG00000020740	ENSMUSG00000052364		ENSMUSG00000002771	ENSMUSG00000007777
ENSDARG00000096005	ENSDARG00000007275	ENSDARG00000018404		ENSMUSG00000029686	ENSMUSG00000028419	ENSMUSG00000003549		ENSMUSG00000005873	ENSMUSG00000017412	ENSMUSG00000004961		ENSMUSG00000041720	ENSMUSG00000054976	ENSMUSG00000035900		ENSDARG00000090035	ENSDARG00000039392	ENSDARG00000077368	ENSMUSG00000026121		ENSMUSG00000023094	ENSMUSG00000020785	ENSMUSG00000052374		ENSMUSG00000002804	ENSMUSG00000007833
ENSDARG00000096096	ENSDARG00000007294	ENSDARG00000018426		ENSMUSG00000030082	ENSMUSG00000005506	ENSMUSG00000030577		ENSMUSG00000005907	ENSMUSG00000017631	ENSMUSG00000004980		ENSMUSG00000000325	ENSMUSG00000065954	ENSMUSG00000031442		ENSDARG00000043697	ENSDARG00000079781	ENSDARG00000006260	ENSMUSG00000026189		ENSMUSG00000023286	ENSMUSG00000021037	ENSMUSG00000053819		ENSMUSG00000002808	ENSMUSG00000007850
ENSDARG00000096102	ENSDARG00000007320	ENSDARG00000018966		ENSMUSG00000030105	ENSMUSG00000024294	ENSMUSG00000031145		ENSMUSG00000005973	ENSMUSG00000017670	ENSMUSG00000005034		ENSMUSG00000019087	ENSMUSG00000073481	ENSMUSG00000006476		ENSDARG00000103435	ENSDARG00000035282	ENSDARG00000045877	ENSMUSG00000026219		ENSMUSG00000023439	ENSMUSG00000021040	ENSMUSG00000054808		ENSMUSG00000002812	ENSMUSG00000007892
ENSDARG00000096188	ENSDARG00000007323	ENSDARG00000018967		ENSMUSG00000030188	ENSMUSG00000070319	ENSMUSG00000032496		ENSMUSG00000005981	ENSMUSG00000017740	ENSMUSG00000005089		ENSMUSG00000042870	ENSMUSG00000022037	ENSMUSG00000071519		ENSDARG00000061304	ENSDARG00000034165	ENSDARG00000034321	ENSMUSG00000026305		ENSMUSG00000023460	ENSMUSG00000021171	ENSMUSG00000055065		ENSMUSG00000002949	ENSMUSG00000008036
ENSDARG00000093615	ENSDARG00000007385	ENSDARG00000019062		ENSMUSG00000030603	ENSMUSG00000038718	ENSMUSG00000021978		ENSMUSG00000006024	ENSMUSG00000017774	ENSMUSG00000005103		ENSMUSG00000003573	ENSMUSG00000026925	ENSMUSG00000028484		ENSDARG00000079161	ENSDARG00000015649	ENSDARG00000016825	ENSMUSG00000026496		ENSMUSG00000024012	ENSMUSG00000021185	ENSMUSG00000056073		ENSMUSG00000002980	ENSMUSG00000008435
ENSDARG00000096088	ENSDARG00000007526	ENSDARG00000019098		ENSMUSG00000030744	ENSMUSG00000038026	ENSMUSG00000034761		ENSMUSG00000006095	ENSMUSG00000017843	ENSMUSG00000005125		ENSMUSG00000022623	ENSMUSG00000031591	ENSMUSG00000041351		ENSDARG00000041417	ENSDARG00000053609	ENSDARG00000035340	ENSMUSG00000026608		ENSMUSG00000024083	ENSMUSG00000021207	ENSMUSG00000056602		ENSMUSG00000002981	ENSMUSG00000008475
ENSDARG00000068123	ENSDARG00000007654	ENSDARG00000019278		ENSMUSG00000030806	ENSMUSG00000062252	ENSMUSG00000029119		ENSMUSG00000006273	ENSMUSG00000017978	ENSMUSG00000005161		ENSMUSG00000024740	ENSMUSG00000034243	ENSMUSG00000050896		ENSDARG00000061778	ENSDARG00000034344	ENSDARG00000086969	ENSMUSG00000026781		ENSMUSG00000024127	ENSMUSG00000021210	ENSMUSG00000058624		ENSMUSG00000002984	ENSMUSG00000008668
ENSDARG00000025766	ENSDARG00000007663	ENSDARG00000019326		ENSMUSG00000031432	ENSMUSG00000059995	ENSMUSG00000030681		ENSMUSG00000006276	ENSMUSG00000018326	ENSMUSG00000005204		ENSMUSG00000028354	ENSMUSG00000039929	ENSMUSG00000038028		ENSDARG00000045870	ENSDARG00000036175	ENSDARG00000077343	ENSMUSG00000026790		ENSMUSG00000024287	ENSMUSG00000021211	ENSMUSG00000059447		ENSMUSG00000002985	ENSMUSG00000008682
ENSDARG00000021808	ENSDARG00000007697	ENSDARG00000019444		ENSMUSG00000031950	ENSMUSG00000029535	ENSMUSG00000028954		ENSMUSG00000006304	ENSMUSG00000018411	ENSMUSG00000005237		ENSMUSG00000029131	ENSMUSG00000041632	ENSMUSG00000028232		ENSDARG00000069113	ENSDARG00000001873	ENSDARG00000009978	ENSMUSG00000026922		ENSMUSG00000024302	ENSMUSG00000021213	ENSMUSG00000059456		ENSMUSG00000002997	ENSMUSG00000008683
ENSDARG00000086437	ENSDARG00000007720	ENSDARG00000019702		ENSMUSG00000032402	ENSMUSG00000031166	ENSMUSG00000056131		ENSMUSG00000006333	ENSMUSG00000018417	ENSMUSG00000005299		ENSMUSG00000029419	ENSMUSG00000050211	ENSMUSG00000026090		ENSDARG00000079665	ENSDARG00000063264	ENSDARG00000069878	ENSMUSG00000027175		ENSMUSG00000024388	ENSMUSG00000021214	ENSMUSG00000059970		ENSMUSG00000003033	ENSMUSG00000008734
ENSDARG00000088292	ENSDARG00000007745	ENSDARG00000019732		ENSMUSG00000034192	ENSMUSG00000028902	ENSMUSG00000034453		ENSMUSG00000006373	ENSMUSG00000018707	ENSMUSG00000005360		ENSMUSG00000030279	ENSMUSG00000061758	ENSMUSG00000044060		ENSDARG00000076310	ENSDARG00000015681	ENSDARG00000023299	ENSMUSG00000027198		ENSMUSG00000024403	ENSMUSG00000021216	ENSMUSG00000060240		ENSMUSG00000003037	ENSMUSG00000008763
ENSDARG00000092944	ENSDARG00000007786	ENSDARG00000020345		ENSMUSG00000035198	ENSMUSG00000000355	ENSMUSG00000060450		ENSMUSG00000006494	ENSMUSG00000018736	ENSMUSG00000005417		ENSMUSG00000034593	ENSMUSG00000066129	ENSMUSG00000025277		ENSDARG00000058892	ENSDARG00000077228	ENSDARG00000097170	ENSMUSG00000027222		ENSMUSG00000024411	ENSMUSG00000021288	ENSMUSG00000062380		ENSMUSG00000003062	ENSMUSG00000008859
ENSDARG00000042652	ENSDARG00000007791	ENSDARG00000020454		ENSMUSG00000037563	ENSMUSG00000028284	ENSMUSG00000035842		ENSMUSG00000006574	ENSMUSG00000018796	ENSMUSG00000005447		ENSMUSG00000036199	ENSMUSG00000019986	ENSMUSG00000049076		ENSDARG00000061093	ENSDARG00000104517	ENSDARG00000103256	ENSMUSG00000027380		ENSMUSG00000024423	ENSMUSG00000021301	ENSMUSG00000067942		ENSMUSG00000003072	ENSMUSG00000009090
ENSDARG00000078326	ENSDARG00000007818	ENSDARG00000020482		ENSMUSG00000038722	ENSMUSG00000020098	ENSMUSG00000024833		ENSMUSG00000006699	ENSMUSG00000018965	ENSMUSG00000005469		ENSMUSG00000036882	ENSMUSG00000022604	ENSMUSG00000026499		ENSDARG00000055459	ENSDARG00000038059	ENSDARG00000022129	ENSMUSG00000027456		ENSMUSG00000024487	ENSMUSG00000021313	ENSMUSG00000069227		ENSMUSG00000003099	ENSMUSG00000009394
ENSDARG00000092896	ENSDARG00000007825	ENSDARG00000020609		ENSMUSG00000042541	ENSMUSG00000016382	ENSMUSG00000055452		ENSMUSG00000006782	ENSMUSG00000019082	ENSMUSG00000005483		ENSMUSG00000037353	ENSMUSG00000023022	ENSMUSG00000021536		ENSDARG00000040991	ENSDARG00000104282	ENSDARG00000099236	ENSMUSG00000027509		ENSMUSG00000024507	ENSMUSG00000021373	ENSMUSG00000070498		ENSMUSG00000003131	ENSMUSG00000009614
ENSDARG00000052232	ENSDARG00000007869	ENSDARG00000020850		ENSMUSG00000046330	ENSMUSG00000029265	ENSMUSG00000075600		ENSMUSG00000006818	ENSMUSG00000019179	ENSMUSG00000005510		ENSMUSG00000038174	ENSMUSG00000027075	ENSMUSG00000021037		ENSDARG00000029480	ENSDARG00000076393	ENSDARG00000060072	ENSMUSG00000027655		ENSMUSG00000024597	ENSMUSG00000021686	ENSMUSG00000070565		ENSMUSG00000003200	ENSMUSG00000009731
ENSDARG00000078522	ENSDARG00000007955	ENSDARG00000020960		ENSMUSG00000051615	ENSMUSG00000029625	ENSMUSG00000024942		ENSMUSG00000006906	ENSMUSG00000019210	ENSMUSG00000005514		ENSMUSG00000069833	ENSMUSG00000039062	ENSMUSG00000005686		ENSDARG00000027915	ENSDARG00000079840	ENSDARG00000063283	ENSMUSG00000027750		ENSMUSG00000024736	ENSMUSG00000021814	ENSMUSG00000071369		ENSMUSG00000003269	ENSMUSG00000009733
ENSDARG00000042613	ENSDARG00000007959	ENSDARG00000021193		ENSMUSG00000054459	ENSMUSG00000052920	ENSMUSG00000045934		ENSMUSG00000006932	ENSMUSG00000019302	ENSMUSG00000005553		ENSMUSG00000091228	ENSMUSG00000044018	ENSMUSG00000022265		ENSDARG00000026882	ENSDARG00000063899	ENSDARG00000034883	ENSMUSG00000027860		ENSMUSG00000024772	ENSMUSG00000021816	ENSMUSG00000074698		ENSMUSG00000003279	ENSMUSG00000009741
ENSDARG00000077176	ENSDARG00000007989	ENSDARG00000021252		ENSMUSG00000056947	ENSMUSG00000041708	ENSMUSG00000040018		ENSMUSG00000006998	ENSMUSG00000019831	ENSMUSG00000005575		ENSMUSG00000035863	ENSMUSG00000053930	ENSMUSG00000038525		ENSDARG00000056934	ENSDARG00000009553	ENSDARG00000007219	ENSMUSG00000027861		ENSMUSG00000024782	ENSMUSG00000021877	ENSMUSG00000076439		ENSMUSG00000003309	ENSMUSG00000009876
ENSDARG00000007045	ENSDARG00000008155	ENSDARG00000021257		ENSMUSG00000057236	ENSMUSG00000028479	ENSMUSG00000021182		ENSMUSG00000007021	ENSMUSG00000019852	ENSMUSG00000005625		ENSMUSG00000036591	ENSMUSG00000059213	ENSMUSG00000031591		ENSDARG00000017316	ENSDARG00000052020	ENSDARG00000099786	ENSMUSG00000028057		ENSMUSG00000024835	ENSMUSG00000021986	ENSMUSG00000090053		ENSMUSG00000003316	ENSMUSG00000009927
ENSDARG00000038232	ENSDARG00000008224	ENSDARG00000021607		ENSMUSG00000057777	ENSMUSG00000027509	ENSMUSG00000022634		ENSMUSG00000007029	ENSMUSG00000019907	ENSMUSG00000005656		ENSMUSG00000000416	ENSMUSG00000059323	ENSMUSG00000034958		ENSDARG00000099690	ENSDARG00000099783	ENSDARG00000003544	ENSMUSG00000028409		ENSMUSG00000024847	ENSMUSG00000021998	ENSMUSG00000102428		ENSMUSG00000003345	ENSMUSG00000010025
ENSDARG00000086628	ENSDARG00000008237	ENSDARG00000021984		ENSMUSG00000058600	ENSMUSG00000016386	ENSMUSG00000004446		ENSMUSG00000007036	ENSMUSG00000019943	ENSMUSG00000005674		ENSMUSG00000032827	ENSMUSG00000064068	ENSMUSG00000006731		ENSDARG00000001154	ENSDARG00000035519	ENSDARG00000079610	ENSMUSG00000028649		ENSMUSG00000024851	ENSMUSG00000022037	ENSMUSG00000020486		ENSMUSG00000003346	ENSMUSG00000010047
ENSDARG00000006672	ENSDARG00000008243	ENSDARG00000022176		ENSMUSG00000061787	ENSMUSG00000027651	ENSMUSG00000099703		ENSMUSG00000007097	ENSMUSG00000019986	ENSMUSG00000005683		ENSMUSG00000043811	ENSMUSG00000087260	ENSMUSG00000009681		ENSDARG00000102825	ENSDARG00000058358	ENSDARG00000035538	ENSMUSG00000028668		ENSMUSG00000024855	ENSMUSG00000022100	ENSMUSG00000028782		ENSMUSG00000003352	ENSMUSG00000010066
ENSDARG00000096915	ENSDARG00000008383	ENSDARG00000022254		ENSMUSG00000062421	ENSMUSG00000019889	ENSMUSG00000020447		ENSMUSG00000007207	ENSMUSG00000020042	ENSMUSG00000005732		ENSMUSG00000045659	ENSMUSG00000003955	ENSMUSG00000044433		ENSDARG00000020328	ENSDARG00000044975	ENSDARG00000076701	ENSMUSG00000028842		ENSMUSG00000024858	ENSMUSG00000022174	ENSMUSG00000056413		ENSMUSG00000003355	ENSMUSG00000010376
ENSDARG00000007377	ENSDARG00000008447	ENSDARG00000023190		ENSMUSG00000063457	ENSMUSG00000001098	ENSMUSG00000028651		ENSMUSG00000007458	ENSMUSG00000020114	ENSMUSG00000005871		ENSMUSG00000055943	ENSMUSG00000019996	ENSMUSG00000049521		ENSDARG00000078485	ENSDARG00000104458	ENSDARG00000036888	ENSMUSG00000028885		ENSMUSG00000025175	ENSMUSG00000022212	ENSMUSG00000041444		ENSMUSG00000003402	ENSMUSG00000010755
ENSDARG00000003867	ENSDARG00000008491	ENSDARG00000023228		ENSMUSG00000079104	ENSMUSG00000018481	ENSMUSG00000022044		ENSMUSG00000007476	ENSMUSG00000020152	ENSMUSG00000005873		ENSMUSG00000060227	ENSMUSG00000025241	ENSMUSG00000040420		ENSDARG00000060252	ENSDARG00000093195	ENSDARG00000034240	ENSMUSG00000029054		ENSMUSG00000025189	ENSMUSG00000022229	ENSMUSG00000059208		ENSMUSG00000003410	ENSMUSG00000010803
ENSDARG00000094788	ENSDARG00000008494	ENSDARG00000023309		ENSMUSG00000090862	ENSMUSG00000041695	ENSMUSG00000053838		ENSMUSG00000007564	ENSMUSG00000020198	ENSMUSG00000005886		ENSMUSG00000025794	ENSMUSG00000025525	ENSMUSG00000004843		ENSDARG00000074073	ENSDARG00000096992	ENSDARG00000100052	ENSMUSG00000029066		ENSMUSG00000025228	ENSMUSG00000022263	ENSMUSG00000030701		ENSMUSG00000003411	ENSMUSG00000010825
ENSDARG00000060316	ENSDARG00000008568	ENSDARG00000023536		ENSMUSG00000091896	ENSMUSG00000007656	ENSMUSG00000015970		ENSMUSG00000007594	ENSMUSG00000020263	ENSMUSG00000005981		ENSMUSG00000030600	ENSMUSG00000029055	ENSMUSG00000032773		ENSDARG00000063299	ENSDARG00000086969	ENSDARG00000077996	ENSMUSG00000029480		ENSMUSG00000025813	ENSMUSG00000022285	ENSMUSG00000033629		ENSMUSG00000003429	ENSMUSG00000010914
ENSDARG00000025549	ENSDARG00000008660	ENSDARG00000023940		ENSMUSG00000006941	ENSMUSG00000027176	ENSMUSG00000026390		ENSMUSG00000007617	ENSMUSG00000020277	ENSMUSG00000006024		ENSMUSG00000031708	ENSMUSG00000038970	ENSMUSG00000046159		ENSDARG00000023443	ENSDARG00000077343	ENSDARG00000055607	ENSMUSG00000029648		ENSMUSG00000025889	ENSMUSG00000022307	ENSMUSG00000095159		ENSMUSG00000003438	ENSMUSG00000011877
ENSDARG00000096566	ENSDARG00000008678	ENSDARG00000023988		ENSMUSG00000007815	ENSMUSG00000030672	ENSMUSG00000024610		ENSMUSG00000007653	ENSMUSG00000020333	ENSMUSG00000006095		ENSMUSG00000033597	ENSMUSG00000040624	ENSMUSG00000022843		ENSDARG00000074275	ENSDARG00000009978	ENSDARG00000103987	ENSMUSG00000029661		ENSMUSG00000025937	ENSMUSG00000022350	ENSMUSG00000102697		ENSMUSG00000003458	ENSMUSG00000012405
ENSDARG00000045142	ENSDARG00000008723	ENSDARG00000024564		ENSMUSG00000008859	ENSMUSG00000020453	ENSMUSG00000031486		ENSMUSG00000007721	ENSMUSG00000020340	ENSMUSG00000006134		ENSMUSG00000037736	ENSMUSG00000042569	ENSMUSG00000037625		ENSDARG00000104119	ENSDARG00000069878	ENSDARG00000039929	ENSMUSG00000029722		ENSMUSG00000026103	ENSMUSG00000022391	ENSMUSG00000102543		ENSMUSG00000003518	ENSMUSG00000012848
ENSDARG00000063563	ENSDARG00000008785	ENSDARG00000024846		ENSMUSG00000012405	ENSMUSG00000062867	ENSMUSG00000027551		ENSMUSG00000007739	ENSMUSG00000020372	ENSMUSG00000006273		ENSMUSG00000038517	ENSMUSG00000045731	ENSMUSG00000006169		ENSDARG00000102081	ENSDARG00000023299	ENSDARG00000078322	ENSMUSG00000029860		ENSMUSG00000026113	ENSMUSG00000022436	ENSMUSG00000100725		ENSMUSG00000003526	ENSMUSG00000013033
ENSDARG00000070486	ENSDARG00000008803	ENSDARG00000025011		ENSMUSG00000012848	ENSMUSG00000033730	ENSMUSG00000070691		ENSMUSG00000007815	ENSMUSG00000020396	ENSMUSG00000006276		ENSMUSG00000061474	ENSMUSG00000021339	ENSMUSG00000051355		ENSDARG00000057568	ENSDARG00000097170	ENSDARG00000022438	ENSMUSG00000030079		ENSMUSG00000026181	ENSMUSG00000022488	ENSMUSG00000094626		ENSMUSG00000003573	ENSMUSG00000013160
ENSDARG00000008127	ENSDARG00000008808	ENSDARG00000025074		ENSMUSG00000017418	ENSMUSG00000036093	ENSMUSG00000031928		ENSMUSG00000007850	ENSMUSG00000020402	ENSMUSG00000006304		ENSMUSG00000002771	ENSMUSG00000026181	ENSMUSG00000026421		ENSDARG00000035868	ENSDARG00000103256	ENSDARG00000078233	ENSMUSG00000030225		ENSMUSG00000026227	ENSMUSG00000022489	ENSMUSG00000093904		ENSMUSG00000003617	ENSMUSG00000013236
ENSDARG00000010194	ENSDARG00000008816	ENSDARG00000025106		ENSMUSG00000018379	ENSMUSG00000025609	ENSMUSG00000051029		ENSMUSG00000007891	ENSMUSG00000020456	ENSMUSG00000006356		ENSMUSG00000006574	ENSMUSG00000032459	ENSMUSG00000021259		ENSDARG00000102125	ENSDARG00000022129	ENSDARG00000006225	ENSMUSG00000030306		ENSMUSG00000026238	ENSMUSG00000022548	ENSMUSG00000091971		ENSMUSG00000003623	ENSMUSG00000013367
ENSDARG00000093590	ENSDARG00000008884	ENSDARG00000025206		ENSMUSG00000020152	ENSMUSG00000020366	ENSMUSG00000079049		ENSMUSG00000008036	ENSMUSG00000020458	ENSMUSG00000006574		ENSMUSG00000008435	ENSMUSG00000036905	ENSMUSG00000005483		ENSDARG00000086573	ENSDARG00000040881	ENSDARG00000078016	ENSMUSG00000030323		ENSMUSG00000026249	ENSMUSG00000022577	ENSMUSG00000090523		ENSMUSG00000003644	ENSMUSG00000013593
ENSDARG00000088472	ENSDARG00000008936	ENSDARG00000025903		ENSMUSG00000020290	ENSMUSG00000041846	ENSMUSG00000037606		ENSMUSG00000008435	ENSMUSG00000020476	ENSMUSG00000006699		ENSMUSG00000017167	ENSMUSG00000038079	ENSMUSG00000025558		ENSDARG00000008491	ENSDARG00000036840	ENSDARG00000003829	ENSMUSG00000030451		ENSMUSG00000026281	ENSMUSG00000022607	ENSMUSG00000090071		ENSMUSG00000003657	ENSMUSG00000013921
ENSDARG00000020447	ENSDARG00000008969	ENSDARG00000026322		ENSMUSG00000020372	ENSMUSG00000020386	ENSMUSG00000040383		ENSMUSG00000008668	ENSMUSG00000020524	ENSMUSG00000006717		ENSMUSG00000021731	ENSMUSG00000038525	ENSMUSG00000029757		ENSDARG00000074524	ENSDARG00000036830	ENSDARG00000068981	ENSMUSG00000030499		ENSMUSG00000026365	ENSMUSG00000022792	ENSMUSG00000086040		ENSMUSG00000003762	ENSMUSG00000014294
ENSDARG00000088891	ENSDARG00000008982	ENSDARG00000026595		ENSMUSG00000020849	ENSMUSG00000033781	ENSMUSG00000025991		ENSMUSG00000008682	ENSMUSG00000020536	ENSMUSG00000006740		ENSMUSG00000028337	ENSMUSG00000040048	ENSMUSG00000020483		ENSDARG00000002710	ENSDARG00000055080	ENSDARG00000092948	ENSMUSG00000030527		ENSMUSG00000026421	ENSMUSG00000022814	ENSMUSG00000079658		ENSMUSG00000003808	ENSMUSG00000014301
ENSDARG00000061397	ENSDARG00000009001	ENSDARG00000026967		ENSMUSG00000021929	ENSMUSG00000048895	ENSMUSG00000023092		ENSMUSG00000008734	ENSMUSG00000020580	ENSMUSG00000006782		ENSMUSG00000028364	ENSMUSG00000048758	ENSMUSG00000035150		ENSDARG00000095603	ENSDARG00000000189	ENSDARG00000018146	ENSMUSG00000030538		ENSMUSG00000026509	ENSMUSG00000022820	ENSMUSG00000078923		ENSMUSG00000003809	ENSMUSG00000014313
ENSDARG00000045878	ENSDARG00000009208	ENSDARG00000027088		ENSMUSG00000023307	ENSMUSG00000027210	ENSMUSG00000027502		ENSMUSG00000008859	ENSMUSG00000020621	ENSMUSG00000006932		ENSMUSG00000028790	ENSMUSG00000060373	ENSMUSG00000045983		ENSDARG00000104111	ENSDARG00000078901	ENSDARG00000017742	ENSMUSG00000030551		ENSMUSG00000026617	ENSMUSG00000022836	ENSMUSG00000078908		ENSMUSG00000003849	ENSMUSG00000014504
ENSDARG00000089522	ENSDARG00000009212	ENSDARG00000027141		ENSMUSG00000025724	ENSMUSG00000005698	ENSMUSG00000041740		ENSMUSG00000008892	ENSMUSG00000020658	ENSMUSG00000006998		ENSMUSG00000030231	ENSMUSG00000070283	ENSMUSG00000021171		ENSDARG00000044015	ENSDARG00000056090	ENSDARG00000001733	ENSMUSG00000030554		ENSMUSG00000026791	ENSMUSG00000022875	ENSMUSG00000078794		ENSMUSG00000003863	ENSMUSG00000014606
ENSDARG00000057352	ENSDARG00000009250	ENSDARG00000027322		ENSMUSG00000026174	ENSMUSG00000059991	ENSMUSG00000021113		ENSMUSG00000009013	ENSMUSG00000020664	ENSMUSG00000007021		ENSMUSG00000046314	ENSMUSG00000091780	ENSMUSG00000058966		ENSDARG00000074329	ENSDARG00000069615	ENSDARG00000059231	ENSMUSG00000030592		ENSMUSG00000026825	ENSMUSG00000022884	ENSMUSG00000078713		ENSMUSG00000003868	ENSMUSG00000014791
ENSDARG00000088388	ENSDARG00000009281	ENSDARG00000027419		ENSMUSG00000026662	ENSMUSG00000056204	ENSMUSG00000030225		ENSMUSG00000009090	ENSMUSG00000020671	ENSMUSG00000007029		ENSMUSG00000052539	ENSMUSG00000002808	ENSMUSG00000047414		ENSDARG00000012881	ENSDARG00000102191	ENSDARG00000099175	ENSMUSG00000030785		ENSMUSG00000026830	ENSMUSG00000022905	ENSMUSG00000078695		ENSMUSG00000003872	ENSMUSG00000014932
ENSDARG00000040492	ENSDARG00000009285	ENSDARG00000027552		ENSMUSG00000026878	ENSMUSG00000064357	ENSMUSG00000025194		ENSMUSG00000009394	ENSMUSG00000020716	ENSMUSG00000007033		ENSMUSG00000052581	ENSMUSG00000018858	ENSMUSG00000055805		ENSDARG00000056745	ENSDARG00000076302	ENSDARG00000030479	ENSMUSG00000030815		ENSMUSG00000026950	ENSMUSG00000023004	ENSMUSG00000078656		ENSMUSG00000003923	ENSMUSG00000014956
ENSDARG00000045064	ENSDARG00000009311	ENSDARG00000027740		ENSMUSG00000026917	ENSMUSG00000031765	ENSMUSG00000015745		ENSMUSG00000009630	ENSMUSG00000020719	ENSMUSG00000007036		ENSMUSG00000052727	ENSMUSG00000025584	ENSMUSG00000060261		ENSDARG00000019341	ENSDARG00000099214	ENSDARG00000056725	ENSMUSG00000030847		ENSMUSG00000027010	ENSMUSG00000023008	ENSMUSG00000078532		ENSMUSG00000003934	ENSMUSG00000015002
ENSDARG00000097057	ENSDARG00000009315	ENSDARG00000027984		ENSMUSG00000027002	ENSMUSG00000001349	ENSMUSG00000028124		ENSMUSG00000009863	ENSMUSG00000020745	ENSMUSG00000007097		ENSMUSG00000056553	ENSMUSG00000037989	ENSMUSG00000020444		ENSDARG00000003940	ENSDARG00000062008	ENSDARG00000079780	ENSMUSG00000030879		ENSMUSG00000027206	ENSMUSG00000023022	ENSMUSG00000078350		ENSMUSG00000003970	ENSMUSG00000015143
ENSDARG00000063445	ENSDARG00000009553	ENSDARG00000028066		ENSMUSG00000027011	ENSMUSG00000020516	ENSMUSG00000023977		ENSMUSG00000009927	ENSMUSG00000020792	ENSMUSG00000007107		ENSMUSG00000022103	ENSMUSG00000042096	ENSMUSG00000042686		ENSDARG00000045685	ENSDARG00000018404	ENSDARG00000040528	ENSMUSG00000030970		ENSMUSG00000027249	ENSMUSG00000023041	ENSMUSG00000078249		ENSMUSG00000003974	ENSMUSG00000015217
ENSDARG00000008384	ENSDARG00000009640	ENSDARG00000028628		ENSMUSG00000027168	ENSMUSG00000007836	ENSMUSG00000074364		ENSMUSG00000010095	ENSMUSG00000020827	ENSMUSG00000007122		ENSMUSG00000028524	ENSMUSG00000054277	ENSMUSG00000038077		ENSDARG00000044182	ENSDARG00000028618	ENSDARG00000025903	ENSMUSG00000031139		ENSMUSG00000027296	ENSMUSG00000023055	ENSMUSG00000078139		ENSMUSG00000004031	ENSMUSG00000015222
ENSDARG00000097028	ENSDARG00000009685	ENSDARG00000029150		ENSMUSG00000027746	ENSMUSG00000025349	ENSMUSG00000028278		ENSMUSG00000010651	ENSMUSG00000020849	ENSMUSG00000007207		ENSMUSG00000034730	ENSMUSG00000060240	ENSMUSG00000027827		ENSDARG00000077709	ENSDARG00000008030	ENSDARG00000045023	ENSMUSG00000031160		ENSMUSG00000027447	ENSMUSG00000023110	ENSMUSG00000078137		ENSMUSG00000004032	ENSMUSG00000015341
ENSDARG00000096224	ENSDARG00000009724	ENSDARG00000029533		ENSMUSG00000028062	ENSMUSG00000053565	ENSMUSG00000022615		ENSMUSG00000010660	ENSMUSG00000020869	ENSMUSG00000007338		ENSMUSG00000036686	ENSMUSG00000001062	ENSMUSG00000026585		ENSDARG00000074680	ENSDARG00000079438	ENSDARG00000069402	ENSMUSG00000031242		ENSMUSG00000027665	ENSMUSG00000023216	ENSMUSG00000075402		ENSMUSG00000004035	ENSMUSG00000015656
ENSDARG00000060150	ENSDARG00000009740	ENSDARG00000029639		ENSMUSG00000028266	ENSMUSG00000001524	ENSMUSG00000024778		ENSMUSG00000010803	ENSMUSG00000020886	ENSMUSG00000007411		ENSMUSG00000048537	ENSMUSG00000015943	ENSMUSG00000045045		ENSDARG00000015236	ENSDARG00000037946	ENSDARG00000003020	ENSMUSG00000031285		ENSMUSG00000027739	ENSMUSG00000023387	ENSMUSG00000074793		ENSMUSG00000004038	ENSMUSG00000015659
ENSDARG00000012860	ENSDARG00000009771	ENSDARG00000029729		ENSMUSG00000028409	ENSMUSG00000052560	ENSMUSG00000094724		ENSMUSG00000010914	ENSMUSG00000020900	ENSMUSG00000007476		ENSMUSG00000059857	ENSMUSG00000017188	ENSMUSG00000037236		ENSDARG00000056250	ENSDARG00000037783	ENSDARG00000074308	ENSMUSG00000031290		ENSMUSG00000027823	ENSMUSG00000024007	ENSMUSG00000074736		ENSMUSG00000004069	ENSMUSG00000015668
ENSDARG00000046002	ENSDARG00000009782	ENSDARG00000030177		ENSMUSG00000028568	ENSMUSG00000063480	ENSMUSG00000095687		ENSMUSG00000011751	ENSMUSG00000020917	ENSMUSG00000007564		ENSMUSG00000009394	ENSMUSG00000018507	ENSMUSG00000078908		ENSDARG00000090585	ENSDARG00000001241	ENSDARG00000073792	ENSMUSG00000031378		ENSMUSG00000028078	ENSMUSG00000024012	ENSMUSG00000074457		ENSMUSG00000004070	ENSMUSG00000015829
ENSDARG00000069266	ENSDARG00000009830	ENSDARG00000030278		ENSMUSG00000028842	ENSMUSG00000051146	ENSMUSG00000005087		ENSMUSG00000011752	ENSMUSG00000021071	ENSMUSG00000007594		ENSMUSG00000024248	ENSMUSG00000019578	ENSMUSG00000038740		ENSDARG00000024017	ENSDARG00000009018	ENSDARG00000006609	ENSMUSG00000031445		ENSMUSG00000028107	ENSMUSG00000024079	ENSMUSG00000074305		ENSMUSG00000004113	ENSMUSG00000016255
ENSDARG00000093374	ENSDARG00000009930	ENSDARG00000030598		ENSMUSG00000029635	ENSMUSG00000083354	ENSMUSG00000074575		ENSMUSG00000011877	ENSMUSG00000021087	ENSMUSG00000007617		ENSMUSG00000026234	ENSMUSG00000020650	ENSMUSG00000068566		ENSDARG00000016968	ENSDARG00000005924	ENSDARG00000071357	ENSMUSG00000031533		ENSMUSG00000028124	ENSMUSG00000024177	ENSMUSG00000074212		ENSMUSG00000004264	ENSMUSG00000016319
ENSDARG00000054537	ENSDARG00000009978	ENSDARG00000030614		ENSMUSG00000030868	ENSMUSG00000007050	ENSMUSG00000021993		ENSMUSG00000012535	ENSMUSG00000021097	ENSMUSG00000007653		ENSMUSG00000027858	ENSMUSG00000023020	ENSMUSG00000002341		ENSDARG00000078149	ENSDARG00000099236	ENSDARG00000056603	ENSMUSG00000031835		ENSMUSG00000028145	ENSMUSG00000024290	ENSMUSG00000073805		ENSMUSG00000004267	ENSMUSG00000016427
ENSDARG00000096578	ENSDARG00000010002	ENSDARG00000030656		ENSMUSG00000031683	ENSMUSG00000029034	ENSMUSG00000021108		ENSMUSG00000013033	ENSMUSG00000021147	ENSMUSG00000007721		ENSMUSG00000028059	ENSMUSG00000026817	ENSMUSG00000039114		ENSDARG00000099321	ENSDARG00000060072	ENSDARG00000078603	ENSMUSG00000031936		ENSMUSG00000028156	ENSMUSG00000024292	ENSMUSG00000073678		ENSMUSG00000004285	ENSMUSG00000016481
ENSDARG00000079352	ENSDARG00000010008	ENSDARG00000030765		ENSMUSG00000032301	ENSMUSG00000048264	ENSMUSG00000005640		ENSMUSG00000013160	ENSMUSG00000021196	ENSMUSG00000007739		ENSMUSG00000028207	ENSMUSG00000028102	ENSMUSG00000102543		ENSDARG00000102472	ENSDARG00000063283	ENSDARG00000037794	ENSMUSG00000032058		ENSMUSG00000028234	ENSMUSG00000024302	ENSMUSG00000073563		ENSMUSG00000004364	ENSMUSG00000016487
ENSDARG00000096158	ENSDARG00000010021	ENSDARG00000030786		ENSMUSG00000032549	ENSMUSG00000054309	ENSMUSG00000036099		ENSMUSG00000013236	ENSMUSG00000021224	ENSMUSG00000007833		ENSMUSG00000030036	ENSMUSG00000030037	ENSMUSG00000028102		ENSDARG00000021351	ENSDARG00000034883	ENSDARG00000105159	ENSMUSG00000032087		ENSMUSG00000028328	ENSMUSG00000024403	ENSMUSG00000073557		ENSMUSG00000004394	ENSMUSG00000016493
ENSDARG00000056462	ENSDARG00000010042	ENSDARG00000031164		ENSMUSG00000034892	ENSMUSG00000063543	ENSMUSG00000008496		ENSMUSG00000013523	ENSMUSG00000021259	ENSMUSG00000007850		ENSMUSG00000038013	ENSMUSG00000031985	ENSMUSG00000020349		ENSDARG00000019231	ENSDARG00000007219	ENSDARG00000031020	ENSMUSG00000032252		ENSMUSG00000028464	ENSMUSG00000024411	ENSMUSG00000072812		ENSMUSG00000004451	ENSMUSG00000016495
ENSDARG00000031100	ENSDARG00000010113	ENSDARG00000031200		ENSMUSG00000035150	ENSMUSG00000005553	ENSMUSG00000071359		ENSMUSG00000013593	ENSMUSG00000021270	ENSMUSG00000007892		ENSMUSG00000041757	ENSMUSG00000034566	ENSMUSG00000030350		ENSDARG00000043554	ENSDARG00000099786	ENSDARG00000052957	ENSMUSG00000032332		ENSMUSG00000028470	ENSMUSG00000024426	ENSMUSG00000071531		ENSMUSG00000004455	ENSMUSG00000016995
ENSDARG00000075349	ENSDARG00000010149	ENSDARG00000031366		ENSMUSG00000036894	ENSMUSG00000013465	ENSMUSG00000040187		ENSMUSG00000013698	ENSMUSG00000021277	ENSMUSG00000008036		ENSMUSG00000042331	ENSMUSG00000039740	ENSMUSG00000019066		ENSDARG00000076155	ENSDARG00000003544	ENSDARG00000040002	ENSMUSG00000032352		ENSMUSG00000028542	ENSMUSG00000024429	ENSMUSG00000071519		ENSMUSG00000004460	ENSMUSG00000017064
ENSDARG00000034685	ENSDARG00000010160	ENSDARG00000032102		ENSMUSG00000036943	ENSMUSG00000024007	ENSMUSG00000037608		ENSMUSG00000014294	ENSMUSG00000021279	ENSMUSG00000008348		ENSMUSG00000045967	ENSMUSG00000041697	ENSMUSG00000006575		ENSDARG00000061862	ENSDARG00000079610	ENSDARG00000007791	ENSMUSG00000032519		ENSMUSG00000028600	ENSMUSG00000024500	ENSMUSG00000071172		ENSMUSG00000004530	ENSMUSG00000017132
ENSDARG00000031907	ENSDARG00000010194	ENSDARG00000032117		ENSMUSG00000039209	ENSMUSG00000069565	ENSMUSG00000048833		ENSMUSG00000014554	ENSMUSG00000021288	ENSMUSG00000008540		ENSMUSG00000053024	ENSMUSG00000045211	ENSMUSG00000062110		ENSDARG00000051756	ENSDARG00000035538	ENSDARG00000032430	ENSMUSG00000032532		ENSMUSG00000028622	ENSMUSG00000024507	ENSMUSG00000070639		ENSMUSG00000004558	ENSMUSG00000017167
ENSDARG00000043936	ENSDARG00000010246	ENSDARG00000032714		ENSMUSG00000039771	ENSMUSG00000020069	ENSMUSG00000031543		ENSMUSG00000014606	ENSMUSG00000021313	ENSMUSG00000008668		ENSMUSG00000013367	ENSMUSG00000068566	ENSMUSG00000070436		ENSDARG00000076702	ENSDARG00000076701	ENSDARG00000045540	ENSMUSG00000032582		ENSMUSG00000028798	ENSMUSG00000024597	ENSMUSG00000070462		ENSMUSG00000004565	ENSMUSG00000017288
ENSDARG00000068831	ENSDARG00000010312	ENSDARG00000032799		ENSMUSG00000041530	ENSMUSG00000020086	ENSMUSG00000015217		ENSMUSG00000015002	ENSMUSG00000021314	ENSMUSG00000008683		ENSMUSG00000020886	ENSMUSG00000075402	ENSMUSG00000002504		ENSDARG00000037259	ENSDARG00000036888	ENSDARG00000002591	ENSMUSG00000033214		ENSMUSG00000028833	ENSMUSG00000024697	ENSMUSG00000070436		ENSMUSG00000004567	ENSMUSG00000017291
ENSDARG00000045554	ENSDARG00000010316	ENSDARG00000033539		ENSMUSG00000051391	ENSMUSG00000049932	ENSMUSG00000051329		ENSMUSG00000015085	ENSMUSG00000021357	ENSMUSG00000008734		ENSMUSG00000021823	ENSMUSG00000078350	ENSMUSG00000048304		ENSDARG00000078102	ENSDARG00000034240	ENSDARG00000023797	ENSMUSG00000033220		ENSMUSG00000029017	ENSMUSG00000024731	ENSMUSG00000070372		ENSMUSG00000004610	ENSMUSG00000017314
ENSDARG00000097789	ENSDARG00000010411	ENSDARG00000034215		ENSMUSG00000052681	ENSMUSG00000021972	ENSMUSG00000057280		ENSMUSG00000015112	ENSMUSG00000021460	ENSMUSG00000008859		ENSMUSG00000022706	ENSMUSG00000019763	ENSMUSG00000021930		ENSDARG00000052856	ENSDARG00000100052	ENSDARG00000062854	ENSMUSG00000033316		ENSMUSG00000029064	ENSMUSG00000024772	ENSMUSG00000070283		ENSMUSG00000004655	ENSMUSG00000017386
ENSDARG00000092848	ENSDARG00000010516	ENSDARG00000034424		ENSMUSG00000060904	ENSMUSG00000021395	ENSMUSG00000034708		ENSMUSG00000015143	ENSMUSG00000021474	ENSMUSG00000008892		ENSMUSG00000026341	ENSMUSG00000023960	ENSMUSG00000001323		ENSDARG00000010789	ENSDARG00000077996	ENSDARG00000074533	ENSMUSG00000033350		ENSMUSG00000029151	ENSMUSG00000024782	ENSMUSG00000069769		ENSMUSG00000004730	ENSMUSG00000017390
ENSDARG00000092655	ENSDARG00000010721	ENSDARG00000034522		ENSMUSG00000060938	ENSMUSG00000000690	ENSMUSG00000023919		ENSMUSG00000015149	ENSMUSG00000021573	ENSMUSG00000009013		ENSMUSG00000030403	ENSMUSG00000024101	ENSMUSG00000039156		ENSDARG00000012426	ENSDARG00000055607	ENSDARG00000086104	ENSMUSG00000033557		ENSMUSG00000029152	ENSMUSG00000024795	ENSMUSG00000069308		ENSMUSG00000004748	ENSMUSG00000017404
ENSDARG00000010816	ENSDARG00000010728	ENSDARG00000034826		ENSMUSG00000061477	ENSMUSG00000027434	ENSMUSG00000002372		ENSMUSG00000015222	ENSMUSG00000021577	ENSMUSG00000009090		ENSMUSG00000031626	ENSMUSG00000024426	ENSMUSG00000063410		ENSDARG00000012823	ENSDARG00000103987	ENSDARG00000103359	ENSMUSG00000033590		ENSMUSG00000029153	ENSMUSG00000024835	ENSMUSG00000069266		ENSMUSG00000004768	ENSMUSG00000017412
ENSDARG00000027353	ENSDARG00000010745	ENSDARG00000035131		ENSMUSG00000061613	ENSMUSG00000046722	ENSMUSG00000036613		ENSMUSG00000015291	ENSMUSG00000021613	ENSMUSG00000009350		ENSMUSG00000034220	ENSMUSG00000024507	ENSMUSG00000032423		ENSDARG00000099874	ENSDARG00000039929	ENSDARG00000077349	ENSMUSG00000033760		ENSMUSG00000029309	ENSMUSG00000024847	ENSMUSG00000068923		ENSMUSG00000004771	ENSMUSG00000017485
ENSDARG00000044462	ENSDARG00000010764	ENSDARG00000035352		ENSMUSG00000061983	ENSMUSG00000021540	ENSMUSG00000040040		ENSMUSG00000015452	ENSMUSG00000021614	ENSMUSG00000009394		ENSMUSG00000037905	ENSMUSG00000025132	ENSMUSG00000041459		ENSDARG00000040803	ENSDARG00000078322	ENSDARG00000031560	ENSMUSG00000033831		ENSMUSG00000029310	ENSMUSG00000024855	ENSMUSG00000068823		ENSMUSG00000004789	ENSMUSG00000017588
ENSDARG00000059233	ENSDARG00000010784	ENSDARG00000035360		ENSMUSG00000063316	ENSMUSG00000003435	ENSMUSG00000039427		ENSMUSG00000015656	ENSMUSG00000021646	ENSMUSG00000009470		ENSMUSG00000038828	ENSMUSG00000025645	ENSMUSG00000028347		ENSDARG00000016016	ENSDARG00000022438	ENSDARG00000003994	ENSMUSG00000033880		ENSMUSG00000029359	ENSMUSG00000024858	ENSMUSG00000068566		ENSMUSG00000004849	ENSMUSG00000017670
ENSDARG00000060035	ENSDARG00000010965	ENSDARG00000035433		ENSMUSG00000067288	ENSMUSG00000026799	ENSMUSG00000035898		ENSMUSG00000015733	ENSMUSG00000021665	ENSMUSG00000009549		ENSMUSG00000043448	ENSMUSG00000025724	ENSMUSG00000030615		ENSDARG00000061638	ENSDARG00000078233	ENSDARG00000105142	ENSMUSG00000033949		ENSMUSG00000029368	ENSMUSG00000024870	ENSMUSG00000068015		ENSMUSG00000004865	ENSMUSG00000017686
ENSDARG00000020608	ENSDARG00000011065	ENSDARG00000035470		ENSMUSG00000068749	ENSMUSG00000007041	ENSMUSG00000004508		ENSMUSG00000015747	ENSMUSG00000021693	ENSMUSG00000009630		ENSMUSG00000010914	ENSMUSG00000027349	ENSMUSG00000036026		ENSDARG00000100170	ENSDARG00000006225	ENSDARG00000097660	ENSMUSG00000034055		ENSMUSG00000029405	ENSMUSG00000024941	ENSMUSG00000066438		ENSMUSG00000004892	ENSMUSG00000017747
ENSDARG00000038439	ENSDARG00000011141	ENSDARG00000035608		ENSMUSG00000068798	ENSMUSG00000049647	ENSMUSG00000018932		ENSMUSG00000015806	ENSMUSG00000021708	ENSMUSG00000009647		ENSMUSG00000025475	ENSMUSG00000030316	ENSMUSG00000018507		ENSDARG00000070824	ENSDARG00000078016	ENSDARG00000043026	ENSMUSG00000034101		ENSMUSG00000029406	ENSMUSG00000024942	ENSMUSG00000066278		ENSMUSG00000004902	ENSMUSG00000017774
ENSDARG00000088251	ENSDARG00000011146	ENSDARG00000035907		ENSMUSG00000069049	ENSMUSG00000022111	ENSMUSG00000079523		ENSMUSG00000015829	ENSMUSG00000021748	ENSMUSG00000009681		ENSMUSG00000028820	ENSMUSG00000031467	ENSMUSG00000027022		ENSDARG00000041363	ENSDARG00000003829	ENSDARG00000062310	ENSMUSG00000034105		ENSMUSG00000029408	ENSMUSG00000025175	ENSMUSG00000066129		ENSMUSG00000004929	ENSMUSG00000017843
ENSDARG00000076092	ENSDARG00000011166	ENSDARG00000035913		ENSMUSG00000073079	ENSMUSG00000004056	ENSMUSG00000050347		ENSMUSG00000015932	ENSMUSG00000021771	ENSMUSG00000009863		ENSMUSG00000032370	ENSMUSG00000032517	ENSMUSG00000034173		ENSDARG00000079475	ENSDARG00000068981	ENSDARG00000026333	ENSMUSG00000034118		ENSMUSG00000029434	ENSMUSG00000025228	ENSMUSG00000065954		ENSMUSG00000004936	ENSMUSG00000018001
ENSDARG00000095774	ENSDARG00000011170	ENSDARG00000035970		ENSMUSG00000077450	ENSMUSG00000030846	ENSMUSG00000026697		ENSMUSG00000015943	ENSMUSG00000021794	ENSMUSG00000009927		ENSMUSG00000042388	ENSMUSG00000032705	ENSMUSG00000037979		ENSDARG00000063026	ENSDARG00000092948	ENSDARG00000041060	ENSMUSG00000034219		ENSMUSG00000029474	ENSMUSG00000025558	ENSMUSG00000064356		ENSMUSG00000004951	ENSMUSG00000018012
ENSDARG00000062442	ENSDARG00000011201	ENSDARG00000036058		ENSMUSG00000079108	ENSMUSG00000021981	ENSMUSG00000055416		ENSMUSG00000016319	ENSMUSG00000021816	ENSMUSG00000010025		ENSMUSG00000043542	ENSMUSG00000033938	ENSMUSG00000039652		ENSDARG00000006128	ENSDARG00000018146	ENSDARG00000019191	ENSMUSG00000034620		ENSMUSG00000029592	ENSMUSG00000025584	ENSMUSG00000064125		ENSMUSG00000004961	ENSMUSG00000018102
ENSDARG00000021483	ENSDARG00000011208	ENSDARG00000036186		ENSMUSG00000000355	ENSMUSG00000063594	ENSMUSG00000032380		ENSMUSG00000016349	ENSMUSG00000021820	ENSMUSG00000010066		ENSMUSG00000043557	ENSMUSG00000034729	ENSMUSG00000030270		ENSDARG00000079378	ENSDARG00000017742	ENSDARG00000074876	ENSMUSG00000034792		ENSMUSG00000029616	ENSMUSG00000025813	ENSMUSG00000064030		ENSMUSG00000004996	ENSMUSG00000018326
ENSDARG00000076602	ENSDARG00000011301	ENSDARG00000036252		ENSMUSG00000001473	ENSMUSG00000040446	ENSMUSG00000015961		ENSMUSG00000016481	ENSMUSG00000021843	ENSMUSG00000010095		ENSMUSG00000059981	ENSMUSG00000034751	ENSMUSG00000036712		ENSDARG00000017105	ENSDARG00000001733	ENSDARG00000007216	ENSMUSG00000034796		ENSMUSG00000029632	ENSMUSG00000025894	ENSMUSG00000063856		ENSMUSG00000005034	ENSMUSG00000018378
ENSDARG00000030357	ENSDARG00000011405	ENSDARG00000036438		ENSMUSG00000004667	ENSMUSG00000038255	ENSMUSG00000022749		ENSMUSG00000016495	ENSMUSG00000022037	ENSMUSG00000010601		ENSMUSG00000007594	ENSMUSG00000041957	ENSMUSG00000073805		ENSDARG00000075673	ENSDARG00000059231	ENSDARG00000020149	ENSMUSG00000034908		ENSMUSG00000029657	ENSMUSG00000025955	ENSMUSG00000063646		ENSMUSG00000005054	ENSMUSG00000018381
ENSDARG00000014432	ENSDARG00000011418	ENSDARG00000036456		ENSMUSG00000004771	ENSMUSG00000032475	ENSMUSG00000020357		ENSMUSG00000016541	ENSMUSG00000022048	ENSMUSG00000010651		ENSMUSG00000020476	ENSMUSG00000042734	ENSMUSG00000000531		ENSDARG00000077560	ENSDARG00000099175	ENSDARG00000060532	ENSMUSG00000034926		ENSMUSG00000029712	ENSMUSG00000025981	ENSMUSG00000063410		ENSMUSG00000005089	ENSMUSG00000018395
ENSDARG00000075441	ENSDARG00000011459	ENSDARG00000036629		ENSMUSG00000005198	ENSMUSG00000035478	ENSMUSG00000021595		ENSMUSG00000016757	ENSMUSG00000022054	ENSMUSG00000010660		ENSMUSG00000020668	ENSMUSG00000048832	ENSMUSG00000033960		ENSDARG00000022176	ENSDARG00000030479	ENSDARG00000037935	ENSMUSG00000035027		ENSMUSG00000029757	ENSMUSG00000026014	ENSMUSG00000063317		ENSMUSG00000005125	ENSMUSG00000018398
ENSDARG00000068214	ENSDARG00000011462	ENSDARG00000036658		ENSMUSG00000006333	ENSMUSG00000051285	ENSMUSG00000028920		ENSMUSG00000017167	ENSMUSG00000022055	ENSMUSG00000010803		ENSMUSG00000021750	ENSMUSG00000049760	ENSMUSG00000044216		ENSDARG00000021948	ENSDARG00000056725	ENSDARG00000054337	ENSMUSG00000035198		ENSMUSG00000030045	ENSMUSG00000026074	ENSMUSG00000063297		ENSMUSG00000005131	ENSMUSG00000018411
ENSDARG00000096118	ENSDARG00000011488	ENSDARG00000036820		ENSMUSG00000009630	ENSMUSG00000020723	ENSMUSG00000020522		ENSMUSG00000017307	ENSMUSG00000022110	ENSMUSG00000010914		ENSMUSG00000022401	ENSMUSG00000054728	ENSMUSG00000046417		ENSDARG00000020982	ENSDARG00000079780	ENSDARG00000096454	ENSMUSG00000035239		ENSMUSG00000030122	ENSMUSG00000026090	ENSMUSG00000063235		ENSMUSG00000005161	ENSMUSG00000018417
ENSDARG00000070805	ENSDARG00000011553	ENSDARG00000036863		ENSMUSG00000015656	ENSMUSG00000018865	ENSMUSG00000004996		ENSMUSG00000017314	ENSMUSG00000022205	ENSMUSG00000010936		ENSMUSG00000023266	ENSMUSG00000055333	ENSMUSG00000033900		ENSDARG00000015240	ENSDARG00000040528	ENSDARG00000040582	ENSMUSG00000035557		ENSMUSG00000030265	ENSMUSG00000026095	ENSMUSG00000063052		ENSMUSG00000005299	ENSMUSG00000018446
ENSDARG00000008720	ENSDARG00000011564	ENSDARG00000037059		ENSMUSG00000015671	ENSMUSG00000031513	ENSMUSG00000031521		ENSMUSG00000017390	ENSMUSG00000022210	ENSMUSG00000011257		ENSMUSG00000024533	ENSMUSG00000059336	ENSMUSG00000029436		ENSDARG00000101812	ENSDARG00000025903	ENSDARG00000061257	ENSMUSG00000035592		ENSMUSG00000030284	ENSMUSG00000026103	ENSMUSG00000062963		ENSMUSG00000005338	ENSMUSG00000018470
ENSDARG00000097635	ENSDARG00000011611	ENSDARG00000037229		ENSMUSG00000017376	ENSMUSG00000026655	ENSMUSG00000061755		ENSMUSG00000017404	ENSMUSG00000022212	ENSMUSG00000011589		ENSMUSG00000025026	ENSMUSG00000068015	ENSMUSG00000021339		ENSDARG00000078902	ENSDARG00000045023	ENSDARG00000060829	ENSMUSG00000035726		ENSMUSG00000030342	ENSMUSG00000026113	ENSMUSG00000062961		ENSMUSG00000005354	ENSMUSG00000018572
ENSDARG00000006545	ENSDARG00000011661	ENSDARG00000037403		ENSMUSG00000019699	ENSMUSG00000029466	ENSMUSG00000042032		ENSMUSG00000017421	ENSMUSG00000022234	ENSMUSG00000011751		ENSMUSG00000027673	ENSMUSG00000000827	ENSMUSG00000027233		ENSDARG00000073896	ENSDARG00000069402	ENSDARG00000036164	ENSMUSG00000035775		ENSMUSG00000030515	ENSMUSG00000026179	ENSMUSG00000062929		ENSMUSG00000005360	ENSMUSG00000018736
ENSDARG00000063535	ENSDARG00000011665	ENSDARG00000037747		ENSMUSG00000019927	ENSMUSG00000029640	ENSMUSG00000036270		ENSMUSG00000017670	ENSMUSG00000022240	ENSMUSG00000011752		ENSMUSG00000030020	ENSMUSG00000002416	ENSMUSG00000034686		ENSDARG00000013110	ENSDARG00000003020	ENSDARG00000008982	ENSMUSG00000035831		ENSMUSG00000030534	ENSMUSG00000026187	ENSMUSG00000062604		ENSMUSG00000005374	ENSMUSG00000018830
ENSDARG00000095829	ENSDARG00000011777	ENSDARG00000037921		ENSMUSG00000020745	ENSMUSG00000027630	ENSMUSG00000068663		ENSMUSG00000017686	ENSMUSG00000022255	ENSMUSG00000011877		ENSMUSG00000032172	ENSMUSG00000004892	ENSMUSG00000024068		ENSDARG00000010108	ENSDARG00000074308	ENSDARG00000037478	ENSMUSG00000036023		ENSMUSG00000030630	ENSMUSG00000026208	ENSMUSG00000062591		ENSMUSG00000005417	ENSMUSG00000018848
ENSDARG00000011613	ENSDARG00000011824	ENSDARG00000037980		ENSMUSG00000021051	ENSMUSG00000026824	ENSMUSG00000016018		ENSMUSG00000017715	ENSMUSG00000022263	ENSMUSG00000012443		ENSMUSG00000034075	ENSMUSG00000004951	ENSMUSG00000004366		ENSDARG00000060725	ENSDARG00000073792	ENSDARG00000045087	ENSMUSG00000036181		ENSMUSG00000030653	ENSMUSG00000026227	ENSMUSG00000062127		ENSMUSG00000005447	ENSMUSG00000018965
ENSDARG00000079917	ENSDARG00000011841	ENSDARG00000037997		ENSMUSG00000021116	ENSMUSG00000020121	ENSMUSG00000022262		ENSMUSG00000017734	ENSMUSG00000022295	ENSMUSG00000012535		ENSMUSG00000038916	ENSMUSG00000008140	ENSMUSG00000000296		ENSDARG00000005210	ENSDARG00000006609	ENSDARG00000099624	ENSMUSG00000036211		ENSMUSG00000030680	ENSMUSG00000026247	ENSMUSG00000062110		ENSMUSG00000005469	ENSMUSG00000019027
ENSDARG00000074556	ENSDARG00000011862	ENSDARG00000038694		ENSMUSG00000022100	ENSMUSG00000028251	ENSMUSG00000021706		ENSMUSG00000017740	ENSMUSG00000022437	ENSMUSG00000012848		ENSMUSG00000040797	ENSMUSG00000016541	ENSMUSG00000031930		ENSDARG00000034616	ENSDARG00000071357	ENSDARG00000044341	ENSMUSG00000036323		ENSMUSG00000030729	ENSMUSG00000026311	ENSMUSG00000061758		ENSMUSG00000005481	ENSMUSG00000019082
ENSDARG00000030494	ENSDARG00000011921	ENSDARG00000038834		ENSMUSG00000022884	ENSMUSG00000063870	ENSMUSG00000038604		ENSMUSG00000017778	ENSMUSG00000022443	ENSMUSG00000013033		ENSMUSG00000055022	ENSMUSG00000020153	ENSMUSG00000028639		ENSDARG00000040469	ENSDARG00000056603	ENSDARG00000039136	ENSMUSG00000036327		ENSMUSG00000030772	ENSMUSG00000026339	ENSMUSG00000061461		ENSMUSG00000005510	ENSMUSG00000019087
ENSDARG00000018149	ENSDARG00000011934	ENSDARG00000038876		ENSMUSG00000024048	ENSMUSG00000038446	ENSMUSG00000040489		ENSMUSG00000017781	ENSMUSG00000022451	ENSMUSG00000013160		ENSMUSG00000061816	ENSMUSG00000020308	ENSMUSG00000036046		ENSDARG00000033738	ENSDARG00000078603	ENSDARG00000022509	ENSMUSG00000036391		ENSMUSG00000030905	ENSMUSG00000026409	ENSMUSG00000061455		ENSMUSG00000005514	ENSMUSG00000019102
ENSDARG00000019339	ENSDARG00000012021	ENSDARG00000038881		ENSMUSG00000024563	ENSMUSG00000033862	ENSMUSG00000025920		ENSMUSG00000017817	ENSMUSG00000022477	ENSMUSG00000013236		ENSMUSG00000071014	ENSMUSG00000021003	ENSMUSG00000021824		ENSDARG00000045156	ENSDARG00000037794	ENSDARG00000102584	ENSMUSG00000036403		ENSMUSG00000031065	ENSMUSG00000026421	ENSMUSG00000061111		ENSMUSG00000005533	ENSMUSG00000019146
ENSDARG00000038508	ENSDARG00000012076	ENSDARG00000039182		ENSMUSG00000024974	ENSMUSG00000025035	ENSMUSG00000039057		ENSMUSG00000017831	ENSMUSG00000022540	ENSMUSG00000013523		ENSMUSG00000084845	ENSMUSG00000021188	ENSMUSG00000001127		ENSDARG00000078362	ENSDARG00000105159	ENSDARG00000044062	ENSMUSG00000036510		ENSMUSG00000031066	ENSMUSG00000026466	ENSMUSG00000061086		ENSMUSG00000005534	ENSMUSG00000019158
ENSDARG00000045836	ENSDARG00000012144	ENSDARG00000039241		ENSMUSG00000025173	ENSMUSG00000063659	ENSMUSG00000022538		ENSMUSG00000017943	ENSMUSG00000022623	ENSMUSG00000013593		ENSMUSG00000087651	ENSMUSG00000021578	ENSMUSG00000054277		ENSDARG00000006601	ENSDARG00000031020	ENSDARG00000005897	ENSMUSG00000036561		ENSMUSG00000031099	ENSMUSG00000026536	ENSMUSG00000060843		ENSMUSG00000005580	ENSMUSG00000019210
ENSDARG00000020574	ENSDARG00000012194	ENSDARG00000039578		ENSMUSG00000025499	ENSMUSG00000045427	ENSMUSG00000074577		ENSMUSG00000017978	ENSMUSG00000022629	ENSMUSG00000013629		ENSMUSG00000000202	ENSMUSG00000021843	ENSMUSG00000006464		ENSDARG00000099850	ENSDARG00000052957	ENSDARG00000013236	ENSMUSG00000036646		ENSMUSG00000031284	ENSMUSG00000026547	ENSMUSG00000060743		ENSMUSG00000005625	ENSMUSG00000019261
ENSDARG00000097391	ENSDARG00000012281	ENSDARG00000039966		ENSMUSG00000025580	ENSMUSG00000037643	ENSMUSG00000031935		ENSMUSG00000018001	ENSMUSG00000022658	ENSMUSG00000013662		ENSMUSG00000022108	ENSMUSG00000021910	ENSMUSG00000036896		ENSDARG00000013005	ENSDARG00000040002	ENSDARG00000098599	ENSMUSG00000036833		ENSMUSG00000031453	ENSMUSG00000026584	ENSMUSG00000060373		ENSMUSG00000005628	ENSMUSG00000019302
ENSDARG00000079133	ENSDARG00000012387	ENSDARG00000039980		ENSMUSG00000025730	ENSMUSG00000006058	ENSMUSG00000056666		ENSMUSG00000018042	ENSMUSG00000022752	ENSMUSG00000013698		ENSMUSG00000024234	ENSMUSG00000022428	ENSMUSG00000000378		ENSDARG00000040380	ENSDARG00000007791	ENSDARG00000091293	ENSMUSG00000036875		ENSMUSG00000031505	ENSMUSG00000026773	ENSMUSG00000060275		ENSMUSG00000005656	ENSMUSG00000019370
ENSDARG00000097125	ENSDARG00000012388	ENSDARG00000040024		ENSMUSG00000025917	ENSMUSG00000071072	ENSMUSG00000056737		ENSMUSG00000018196	ENSMUSG00000022763	ENSMUSG00000013921		ENSMUSG00000025208	ENSMUSG00000022765	ENSMUSG00000023932		ENSDARG00000099306	ENSDARG00000032430	ENSDARG00000100115	ENSMUSG00000037016		ENSMUSG00000031722	ENSMUSG00000026825	ENSMUSG00000060261		ENSMUSG00000005683	ENSMUSG00000019433
ENSDARG00000077034	ENSDARG00000012426	ENSDARG00000040190		ENSMUSG00000025982	ENSMUSG00000066148	ENSMUSG00000026609		ENSMUSG00000018199	ENSMUSG00000022770	ENSMUSG00000014226		ENSMUSG00000028447	ENSMUSG00000026930	ENSMUSG00000036103		ENSDARG00000063332	ENSDARG00000045540	ENSDARG00000055225	ENSMUSG00000037020		ENSMUSG00000031760	ENSMUSG00000026930	ENSMUSG00000060081		ENSMUSG00000005716	ENSMUSG00000019761
ENSDARG00000007950	ENSDARG00000012519	ENSDARG00000040246		ENSMUSG00000026202	ENSMUSG00000052155	ENSMUSG00000053469		ENSMUSG00000018286	ENSMUSG00000022789	ENSMUSG00000014294		ENSMUSG00000029088	ENSMUSG00000027287	ENSMUSG00000034974		ENSDARG00000071709	ENSDARG00000002591	ENSDARG00000055857	ENSMUSG00000037110		ENSMUSG00000031819	ENSMUSG00000027012	ENSMUSG00000059439		ENSMUSG00000005779	ENSMUSG00000019772
ENSDARG00000040184	ENSDARG00000012588	ENSDARG00000040248		ENSMUSG00000027162	ENSMUSG00000002455	ENSMUSG00000027708		ENSMUSG00000018293	ENSMUSG00000022812	ENSMUSG00000014301		ENSMUSG00000039478	ENSMUSG00000028347	ENSMUSG00000040620		ENSDARG00000020134	ENSDARG00000023797	ENSDARG00000098057	ENSMUSG00000037119		ENSMUSG00000032011	ENSMUSG00000027030	ENSMUSG00000059336		ENSMUSG00000005803	ENSMUSG00000019775
ENSDARG00000063009	ENSDARG00000012609	ENSDARG00000040291		ENSMUSG00000027602	ENSMUSG00000030801	ENSMUSG00000038545		ENSMUSG00000018326	ENSMUSG00000022840	ENSMUSG00000014313		ENSMUSG00000041115	ENSMUSG00000028402	ENSMUSG00000044447		ENSDARG00000020450	ENSDARG00000062854	ENSDARG00000013020	ENSMUSG00000037347		ENSMUSG00000032050	ENSMUSG00000027194	ENSMUSG00000059323		ENSMUSG00000005823	ENSMUSG00000019790
ENSDARG00000097543	ENSDARG00000012682	ENSDARG00000040298		ENSMUSG00000027828	ENSMUSG00000037712	ENSMUSG00000031295		ENSMUSG00000018334	ENSMUSG00000022841	ENSMUSG00000014402		ENSMUSG00000041570	ENSMUSG00000030861	ENSMUSG00000023960		ENSDARG00000070543	ENSDARG00000074533	ENSDARG00000070029	ENSMUSG00000037363		ENSMUSG00000032174	ENSMUSG00000027227	ENSMUSG00000059213		ENSMUSG00000005871	ENSMUSG00000019831
ENSDARG00000096983	ENSDARG00000012694	ENSDARG00000040555		ENSMUSG00000028495	ENSMUSG00000034168	ENSMUSG00000038070		ENSMUSG00000018340	ENSMUSG00000022890	ENSMUSG00000014602		ENSMUSG00000049792	ENSMUSG00000033594	ENSMUSG00000027963		ENSDARG00000074899	ENSDARG00000086104	ENSDARG00000068289	ENSMUSG00000037416		ENSMUSG00000032249	ENSMUSG00000027255	ENSMUSG00000059005		ENSMUSG00000005873	ENSMUSG00000019843
ENSDARG00000039005	ENSDARG00000012801	ENSDARG00000040565		ENSMUSG00000028936	ENSMUSG00000031879	ENSMUSG00000052504		ENSMUSG00000018398	ENSMUSG00000022956	ENSMUSG00000014606		ENSMUSG00000052372	ENSMUSG00000036570	ENSMUSG00000051379		ENSDARG00000062086	ENSDARG00000103359	ENSDARG00000040087	ENSMUSG00000037617		ENSMUSG00000032281	ENSMUSG00000027291	ENSMUSG00000058966		ENSMUSG00000005882	ENSMUSG00000019906
ENSDARG00000069795	ENSDARG00000012871	ENSDARG00000040874		ENSMUSG00000029713	ENSMUSG00000046556	ENSMUSG00000044393		ENSMUSG00000018411	ENSMUSG00000022957	ENSMUSG00000014932		ENSMUSG00000057230	ENSMUSG00000039254	ENSMUSG00000030795		ENSDARG00000016263	ENSDARG00000077349	ENSDARG00000013161	ENSMUSG00000038023		ENSMUSG00000032517	ENSMUSG00000027293	ENSMUSG00000058897		ENSMUSG00000005891	ENSMUSG00000019907
ENSDARG00000001169	ENSDARG00000012881	ENSDARG00000040890		ENSMUSG00000030265	ENSMUSG00000054452	ENSMUSG00000040586		ENSMUSG00000018446	ENSMUSG00000022973	ENSMUSG00000014956		ENSMUSG00000002458	ENSMUSG00000040860	ENSMUSG00000030161		ENSDARG00000074791	ENSDARG00000031560	ENSDARG00000056648	ENSMUSG00000038241		ENSMUSG00000032564	ENSMUSG00000027423	ENSMUSG00000058799		ENSMUSG00000005958	ENSMUSG00000019917
ENSDARG00000076962	ENSDARG00000012915	ENSDARG00000041314		ENSMUSG00000031601	ENSMUSG00000026208	ENSMUSG00000048960		ENSMUSG00000018547	ENSMUSG00000022995	ENSMUSG00000015002		ENSMUSG00000020599	ENSMUSG00000045316	ENSMUSG00000033751		ENSDARG00000011564	ENSDARG00000003994	ENSDARG00000026811	ENSMUSG00000038696		ENSMUSG00000032570	ENSMUSG00000027488	ENSMUSG00000058715		ENSMUSG00000005981	ENSMUSG00000019961
ENSDARG00000094973	ENSDARG00000012927	ENSDARG00000041391		ENSMUSG00000031840	ENSMUSG00000025607	ENSMUSG00000034653		ENSMUSG00000018574	ENSMUSG00000023026	ENSMUSG00000015112		ENSMUSG00000022571	ENSMUSG00000046841	ENSMUSG00000025858		ENSDARG00000093091	ENSDARG00000105142	ENSDARG00000008573	ENSMUSG00000038733		ENSMUSG00000032615	ENSMUSG00000027575	ENSMUSG00000058672		ENSMUSG00000005986	ENSMUSG00000020000
ENSDARG00000045949	ENSDARG00000012953	ENSDARG00000041619		ENSMUSG00000032116	ENSMUSG00000024826	ENSMUSG00000031360		ENSMUSG00000018707	ENSMUSG00000023192	ENSMUSG00000015143		ENSMUSG00000026532	ENSMUSG00000050390	ENSMUSG00000021552		ENSDARG00000006585	ENSDARG00000097660	ENSDARG00000098860	ENSMUSG00000038738		ENSMUSG00000032679	ENSMUSG00000027674	ENSMUSG00000058441		ENSMUSG00000006024	ENSMUSG00000020022
ENSDARG00000095117	ENSDARG00000012972	ENSDARG00000041736		ENSMUSG00000034868	ENSMUSG00000046822	ENSMUSG00000029250		ENSMUSG00000018765	ENSMUSG00000023456	ENSMUSG00000015149		ENSMUSG00000028434	ENSMUSG00000051934	ENSMUSG00000046182		ENSDARG00000078599	ENSDARG00000043026	ENSDARG00000003320	ENSMUSG00000038777		ENSMUSG00000032803	ENSMUSG00000027739	ENSMUSG00000058420		ENSMUSG00000006095	ENSMUSG00000020042
ENSDARG00000068516	ENSDARG00000012987	ENSDARG00000041799		ENSMUSG00000035297	ENSMUSG00000016253	ENSMUSG00000034858		ENSMUSG00000018796	ENSMUSG00000023868	ENSMUSG00000015222		ENSMUSG00000030000	ENSMUSG00000054099	ENSMUSG00000024187		ENSDARG00000098880	ENSDARG00000062310	ENSDARG00000098374	ENSMUSG00000038816		ENSMUSG00000032870	ENSMUSG00000027935	ENSMUSG00000058325		ENSMUSG00000006179	ENSMUSG00000020080
ENSDARG00000052377	ENSDARG00000013044	ENSDARG00000041830		ENSMUSG00000037742	ENSMUSG00000025862	ENSMUSG00000037999		ENSMUSG00000018821	ENSMUSG00000023912	ENSMUSG00000015290		ENSMUSG00000031167	ENSMUSG00000062110	ENSMUSG00000003779		ENSDARG00000079556	ENSDARG00000026333	ENSDARG00000019371	ENSMUSG00000038859		ENSMUSG00000032966	ENSMUSG00000027952	ENSMUSG00000058013		ENSMUSG00000006273	ENSMUSG00000020086
ENSDARG00000027857	ENSDARG00000013063	ENSDARG00000042539		ENSMUSG00000038803	ENSMUSG00000000266	ENSMUSG00000006005		ENSMUSG00000018848	ENSMUSG00000024012	ENSMUSG00000015291		ENSMUSG00000034336	ENSMUSG00000063052	ENSMUSG00000000600		ENSDARG00000104358	ENSDARG00000041060	ENSDARG00000040001	ENSMUSG00000038883		ENSMUSG00000033083	ENSMUSG00000028063	ENSMUSG00000057914		ENSMUSG00000006276	ENSMUSG00000020109
ENSDARG00000061923	ENSDARG00000013078	ENSDARG00000042670		ENSMUSG00000038965	ENSMUSG00000026836	ENSMUSG00000003617		ENSMUSG00000018858	ENSMUSG00000024065	ENSMUSG00000015476		ENSMUSG00000038976	ENSMUSG00000063297	ENSMUSG00000020585		ENSDARG00000061398	ENSDARG00000063079	ENSDARG00000059763	ENSMUSG00000038886		ENSMUSG00000033335	ENSMUSG00000028078	ENSMUSG00000057716		ENSMUSG00000006304	ENSMUSG00000020111
ENSDARG00000092878	ENSDARG00000013110	ENSDARG00000042777		ENSMUSG00000040009	ENSMUSG00000021963	ENSMUSG00000015342		ENSMUSG00000018861	ENSMUSG00000024077	ENSMUSG00000015656		ENSMUSG00000039824	ENSMUSG00000073805	ENSMUSG00000070462		ENSDARG00000037281	ENSDARG00000077732	ENSDARG00000006832	ENSMUSG00000038891		ENSMUSG00000033429	ENSMUSG00000028082	ENSMUSG00000057113		ENSMUSG00000006333	ENSMUSG00000020115
ENSDARG00000007347	ENSDARG00000013144	ENSDARG00000042974		ENSMUSG00000047126	ENSMUSG00000061104	ENSMUSG00000030347		ENSMUSG00000018865	ENSMUSG00000024091	ENSMUSG00000015733		ENSMUSG00000041670	ENSMUSG00000075701	ENSMUSG00000050321		ENSDARG00000063054	ENSDARG00000062396	ENSDARG00000055569	ENSMUSG00000039001		ENSMUSG00000033697	ENSMUSG00000028102	ENSMUSG00000056856		ENSMUSG00000006344	ENSMUSG00000020189
ENSDARG00000096011	ENSDARG00000013250	ENSDARG00000042975		ENSMUSG00000049866	ENSMUSG00000015937	ENSMUSG00000031355		ENSMUSG00000018965	ENSMUSG00000024109	ENSMUSG00000015747		ENSMUSG00000045095	ENSMUSG00000010080	ENSMUSG00000036902		ENSDARG00000058649	ENSDARG00000031119	ENSDARG00000032199	ENSMUSG00000039137		ENSMUSG00000033701	ENSMUSG00000028167	ENSMUSG00000056812		ENSMUSG00000006373	ENSMUSG00000020219
ENSDARG00000021257	ENSDARG00000013295	ENSDARG00000043012		ENSMUSG00000052428	ENSMUSG00000034022	ENSMUSG00000015879		ENSMUSG00000019066	ENSMUSG00000024120	ENSMUSG00000015806		ENSMUSG00000045912	ENSMUSG00000010086	ENSMUSG00000009073		ENSDARG00000070626	ENSDARG00000075007	ENSDARG00000070448	ENSMUSG00000039509		ENSMUSG00000033898	ENSMUSG00000028194	ENSMUSG00000056209		ENSMUSG00000006378	ENSMUSG00000020220
ENSDARG00000040510	ENSDARG00000013307	ENSDARG00000043094		ENSMUSG00000055723	ENSMUSG00000000861	ENSMUSG00000019861		ENSMUSG00000019082	ENSMUSG00000024163	ENSMUSG00000015829		ENSMUSG00000046671	ENSMUSG00000020834	ENSMUSG00000032606		ENSDARG00000100620	ENSDARG00000104439	ENSDARG00000052371	ENSMUSG00000039621		ENSMUSG00000033991	ENSMUSG00000028328	ENSMUSG00000055963		ENSMUSG00000006412	ENSMUSG00000020262
ENSDARG00000058287	ENSDARG00000013317	ENSDARG00000043180		ENSMUSG00000059291	ENSMUSG00000016018	ENSMUSG00000019893		ENSMUSG00000019124	ENSMUSG00000024231	ENSMUSG00000015932		ENSMUSG00000061689	ENSMUSG00000022150	ENSMUSG00000078532		ENSDARG00000012367	ENSDARG00000025189	ENSDARG00000038703	ENSMUSG00000039629		ENSMUSG00000034173	ENSMUSG00000028410	ENSMUSG00000055805		ENSMUSG00000006445	ENSMUSG00000020263
ENSDARG00000043257	ENSDARG00000013333	ENSDARG00000043406		ENSMUSG00000060739	ENSMUSG00000027104	ENSMUSG00000032267		ENSMUSG00000019173	ENSMUSG00000024277	ENSMUSG00000015981		ENSMUSG00000064302	ENSMUSG00000022836	ENSMUSG00000056209		ENSDARG00000076334	ENSDARG00000054748	ENSDARG00000104958	ENSMUSG00000039683		ENSMUSG00000034285	ENSMUSG00000028678	ENSMUSG00000055447		ENSMUSG00000006494	ENSMUSG00000020277
ENSDARG00000015681	ENSDARG00000013335	ENSDARG00000043453		ENSMUSG00000062328	ENSMUSG00000028646	ENSMUSG00000025869		ENSMUSG00000019179	ENSMUSG00000024304	ENSMUSG00000016255		ENSMUSG00000019775	ENSMUSG00000024885	ENSMUSG00000031592		ENSDARG00000075752	ENSDARG00000074059	ENSDARG00000060854	ENSMUSG00000039782		ENSMUSG00000034781	ENSMUSG00000028710	ENSMUSG00000055003		ENSMUSG00000006574	ENSMUSG00000020315
ENSDARG00000068310	ENSDARG00000013371	ENSDARG00000043467		ENSMUSG00000067338	ENSMUSG00000000532	ENSMUSG00000039765		ENSMUSG00000019194	ENSMUSG00000024359	ENSMUSG00000016319		ENSMUSG00000020431	ENSMUSG00000027363	ENSMUSG00000021140		ENSDARG00000028259	ENSDARG00000076673	ENSDARG00000094526	ENSMUSG00000039914		ENSMUSG00000034958	ENSMUSG00000028743	ENSMUSG00000054976		ENSMUSG00000006589	ENSMUSG00000020340
ENSDARG00000037556	ENSDARG00000013430	ENSDARG00000043474		ENSMUSG00000067702	ENSMUSG00000047787	ENSMUSG00000022292		ENSMUSG00000019210	ENSMUSG00000024387	ENSMUSG00000016346		ENSMUSG00000020935	ENSMUSG00000028039	ENSMUSG00000025137		ENSDARG00000007098	ENSDARG00000021366	ENSDARG00000077515	ENSMUSG00000039982		ENSMUSG00000035325	ENSMUSG00000028833	ENSMUSG00000054942		ENSMUSG00000006651	ENSMUSG00000020431
ENSDARG00000045070	ENSDARG00000013443	ENSDARG00000043493		ENSMUSG00000069171	ENSMUSG00000027475	ENSMUSG00000071669		ENSMUSG00000019261	ENSMUSG00000024462	ENSMUSG00000016349		ENSMUSG00000021048	ENSMUSG00000028973	ENSMUSG00000074305		ENSDARG00000054907	ENSDARG00000018820	ENSDARG00000075580	ENSMUSG00000040151		ENSMUSG00000035561	ENSMUSG00000028868	ENSMUSG00000054901		ENSMUSG00000006717	ENSMUSG00000020436
ENSDARG00000035821	ENSDARG00000013475	ENSDARG00000043697		ENSMUSG00000078578	ENSMUSG00000027193	ENSMUSG00000028980		ENSMUSG00000019302	ENSMUSG00000024501	ENSMUSG00000016495		ENSMUSG00000023484	ENSMUSG00000031442	ENSMUSG00000042275		ENSDARG00000003754	ENSDARG00000102626	ENSDARG00000102684	ENSMUSG00000040209		ENSMUSG00000035640	ENSMUSG00000028906	ENSMUSG00000054874		ENSMUSG00000006740	ENSMUSG00000020437
ENSDARG00000096801	ENSDARG00000013561	ENSDARG00000043732		ENSMUSG00000091625	ENSMUSG00000025737	ENSMUSG00000001870		ENSMUSG00000019433	ENSMUSG00000024507	ENSMUSG00000016541		ENSMUSG00000025739	ENSMUSG00000034171	ENSMUSG00000041417		ENSDARG00000019945	ENSDARG00000022668	ENSDARG00000086990	ENSMUSG00000040407		ENSMUSG00000035681	ENSMUSG00000028955	ENSMUSG00000054814		ENSMUSG00000006764	ENSMUSG00000020456
ENSDARG00000013542	ENSDARG00000013613	ENSDARG00000043795		ENSMUSG00000001783	ENSMUSG00000001105	ENSMUSG00000005973		ENSMUSG00000019494	ENSMUSG00000024527	ENSMUSG00000016664		ENSMUSG00000025964	ENSMUSG00000040225	ENSMUSG00000026179		ENSDARG00000018903	ENSDARG00000099478	ENSDARG00000071573	ENSMUSG00000040537		ENSMUSG00000035898	ENSMUSG00000029056	ENSMUSG00000054728		ENSMUSG00000006782	ENSMUSG00000020460
ENSDARG00000062630	ENSDARG00000013623	ENSDARG00000043864		ENSMUSG00000009293	ENSMUSG00000031545	ENSMUSG00000029675		ENSMUSG00000019785	ENSMUSG00000024533	ENSMUSG00000016933		ENSMUSG00000026335	ENSMUSG00000040612	ENSMUSG00000026181		ENSDARG00000032970	ENSDARG00000062997	ENSDARG00000028533	ENSMUSG00000040701		ENSMUSG00000036006	ENSMUSG00000029064	ENSMUSG00000054720		ENSMUSG00000006818	ENSMUSG00000020464
ENSDARG00000089578	ENSDARG00000013655	ENSDARG00000044053		ENSMUSG00000010376	ENSMUSG00000031112	ENSMUSG00000023104		ENSMUSG00000019790	ENSMUSG00000024587	ENSMUSG00000017167		ENSMUSG00000029636	ENSMUSG00000041688	ENSMUSG00000040472		ENSDARG00000046107	ENSDARG00000045893	ENSDARG00000041728	ENSMUSG00000040725		ENSMUSG00000036095	ENSMUSG00000029208	ENSMUSG00000054477		ENSMUSG00000006932	ENSMUSG00000020476
ENSDARG00000018559	ENSDARG00000013659	ENSDARG00000044091		ENSMUSG00000013160	ENSMUSG00000025790	ENSMUSG00000069729		ENSMUSG00000019791	ENSMUSG00000024589	ENSMUSG00000017286		ENSMUSG00000030287	ENSMUSG00000054453	ENSMUSG00000035226		ENSDARG00000070145	ENSDARG00000095170	ENSDARG00000063101	ENSMUSG00000040904		ENSMUSG00000036613	ENSMUSG00000029211	ENSMUSG00000054453		ENSMUSG00000006998	ENSMUSG00000020524
ENSDARG00000097797	ENSDARG00000013669	ENSDARG00000044093		ENSMUSG00000013822	ENSMUSG00000041781	ENSMUSG00000039556		ENSMUSG00000019802	ENSMUSG00000024597	ENSMUSG00000017288		ENSMUSG00000030583	ENSMUSG00000055762	ENSMUSG00000010086		ENSDARG00000060434	ENSDARG00000102184	ENSDARG00000059853	ENSMUSG00000041126		ENSMUSG00000036712	ENSMUSG00000029212	ENSMUSG00000054312		ENSMUSG00000007021	ENSMUSG00000020599
ENSDARG00000043480	ENSDARG00000013708	ENSDARG00000044153		ENSMUSG00000016349	ENSMUSG00000070284	ENSMUSG00000030772		ENSMUSG00000019804	ENSMUSG00000024608	ENSMUSG00000017291		ENSMUSG00000031837	ENSMUSG00000066278	ENSMUSG00000027429		ENSDARG00000101380	ENSDARG00000012944	ENSDARG00000099184	ENSMUSG00000041263		ENSMUSG00000036752	ENSMUSG00000029245	ENSMUSG00000054277		ENSMUSG00000007036	ENSMUSG00000020612
ENSDARG00000080009	ENSDARG00000013730	ENSDARG00000044521		ENSMUSG00000017404	ENSMUSG00000025135	ENSMUSG00000026840		ENSMUSG00000019822	ENSMUSG00000024617	ENSMUSG00000017307		ENSMUSG00000033860	ENSMUSG00000068290	ENSMUSG00000004631		ENSDARG00000090145	ENSDARG00000038123	ENSDARG00000091777	ENSMUSG00000041268		ENSMUSG00000036769	ENSMUSG00000029428	ENSMUSG00000053931		ENSMUSG00000007039	ENSMUSG00000020623
ENSDARG00000028173	ENSDARG00000013732	ENSDARG00000044562		ENSMUSG00000019432	ENSMUSG00000032185	ENSMUSG00000044162		ENSMUSG00000019828	ENSMUSG00000024654	ENSMUSG00000017314		ENSMUSG00000035805	ENSMUSG00000006522	ENSMUSG00000001995		ENSDARG00000099386	ENSDARG00000096368	ENSDARG00000075159	ENSMUSG00000041377		ENSMUSG00000036777	ENSMUSG00000029434	ENSMUSG00000053930		ENSMUSG00000007411	ENSMUSG00000020635
ENSDARG00000043858	ENSDARG00000013750	ENSDARG00000044575		ENSMUSG00000019738	ENSMUSG00000054604	ENSMUSG00000020366		ENSMUSG00000019831	ENSMUSG00000024740	ENSMUSG00000017390		ENSMUSG00000037217	ENSMUSG00000006782	ENSMUSG00000021039		ENSDARG00000099720	ENSDARG00000028900	ENSDARG00000075677	ENSMUSG00000041791		ENSMUSG00000037049	ENSMUSG00000029499	ENSMUSG00000053693		ENSMUSG00000007458	ENSMUSG00000020654
ENSDARG00000096953	ENSDARG00000013776	ENSDARG00000044669		ENSMUSG00000020114	ENSMUSG00000045948	ENSMUSG00000031955		ENSMUSG00000019863	ENSMUSG00000024743	ENSMUSG00000017404		ENSMUSG00000039252	ENSMUSG00000017307	ENSMUSG00000033594		ENSDARG00000041358	ENSDARG00000030887	ENSDARG00000090462	ENSMUSG00000042055		ENSMUSG00000037174	ENSMUSG00000029602	ENSMUSG00000053617		ENSMUSG00000007476	ENSMUSG00000020658
ENSDARG00000097941	ENSDARG00000013804	ENSDARG00000044753		ENSMUSG00000020149	ENSMUSG00000039686	ENSMUSG00000044465		ENSMUSG00000019864	ENSMUSG00000024758	ENSMUSG00000017412		ENSMUSG00000040697	ENSMUSG00000020097	ENSMUSG00000054453		ENSDARG00000011862	ENSDARG00000104267	ENSDARG00000068305	ENSMUSG00000042079		ENSMUSG00000037366	ENSMUSG00000029624	ENSMUSG00000053519		ENSMUSG00000007594	ENSMUSG00000020664
ENSDARG00000055970	ENSDARG00000013843	ENSDARG00000044902		ENSMUSG00000020257	ENSMUSG00000002129	ENSMUSG00000031770		ENSMUSG00000019906	ENSMUSG00000024772	ENSMUSG00000017428		ENSMUSG00000059003	ENSMUSG00000020183	ENSMUSG00000078713		ENSDARG00000053248	ENSDARG00000045749	ENSDARG00000057855	ENSMUSG00000042104		ENSMUSG00000037373	ENSMUSG00000029632	ENSMUSG00000053119		ENSMUSG00000007617	ENSMUSG00000020668
ENSDARG00000010244	ENSDARG00000013976	ENSDARG00000044943		ENSMUSG00000022710	ENSMUSG00000048240	ENSMUSG00000034206		ENSMUSG00000019923	ENSMUSG00000024812	ENSMUSG00000017631		ENSMUSG00000001052	ENSMUSG00000021773	ENSMUSG00000048707		ENSDARG00000060368	ENSDARG00000021309	ENSDARG00000063911	ENSMUSG00000042256		ENSMUSG00000037541	ENSMUSG00000029657	ENSMUSG00000052981		ENSMUSG00000007659	ENSMUSG00000020716
ENSDARG00000075200	ENSDARG00000014013	ENSDARG00000045132		ENSMUSG00000022812	ENSMUSG00000029201	ENSMUSG00000006519		ENSMUSG00000019943	ENSMUSG00000024835	ENSMUSG00000017670		ENSMUSG00000004655	ENSMUSG00000022019	ENSMUSG00000042734		ENSDARG00000087822	ENSDARG00000074153	ENSDARG00000103902	ENSMUSG00000042631		ENSMUSG00000037625	ENSMUSG00000029711	ENSMUSG00000051951		ENSMUSG00000007739	ENSMUSG00000020719
ENSDARG00000021494	ENSDARG00000014015	ENSDARG00000045230		ENSMUSG00000024146	ENSMUSG00000028300	ENSMUSG00000025872		ENSMUSG00000020048	ENSMUSG00000024851	ENSMUSG00000017686		ENSMUSG00000010025	ENSMUSG00000022792	ENSMUSG00000052981		ENSDARG00000000861	ENSDARG00000053668	ENSDARG00000010078	ENSMUSG00000042675		ENSMUSG00000037902	ENSMUSG00000029723	ENSMUSG00000051934		ENSMUSG00000007777	ENSMUSG00000020734
ENSDARG00000062177	ENSDARG00000014068	ENSDARG00000045352		ENSMUSG00000024294	ENSMUSG00000007817	ENSMUSG00000019853		ENSMUSG00000020079	ENSMUSG00000024855	ENSMUSG00000017740		ENSMUSG00000010825	ENSMUSG00000023939	ENSMUSG00000028456		ENSDARG00000035872	ENSDARG00000029239	ENSDARG00000069313	ENSMUSG00000042808		ENSMUSG00000038077	ENSMUSG00000029752	ENSMUSG00000051839		ENSMUSG00000007833	ENSMUSG00000020745
ENSDARG00000044415	ENSDARG00000014139	ENSDARG00000045399		ENSMUSG00000024617	ENSMUSG00000025337	ENSMUSG00000038126		ENSMUSG00000020114	ENSMUSG00000024858	ENSMUSG00000017774		ENSMUSG00000022055	ENSMUSG00000024208	ENSMUSG00000039929		ENSDARG00000030097	ENSDARG00000078247	ENSDARG00000019529	ENSMUSG00000043485		ENSMUSG00000038264	ENSMUSG00000029757	ENSMUSG00000051747		ENSMUSG00000007891	ENSMUSG00000020792
ENSDARG00000036894	ENSDARG00000014159	ENSDARG00000045463		ENSMUSG00000025035	ENSMUSG00000061479	ENSMUSG00000035049		ENSMUSG00000020132	ENSMUSG00000024892	ENSMUSG00000017781		ENSMUSG00000022099	ENSMUSG00000024327	ENSMUSG00000039701		ENSDARG00000074581	ENSDARG00000027740	ENSDARG00000003961	ENSMUSG00000043664		ENSMUSG00000038349	ENSMUSG00000030042	ENSMUSG00000051379		ENSMUSG00000007892	ENSMUSG00000020827
ENSDARG00000040450	ENSDARG00000014169	ENSDARG00000045543		ENSMUSG00000025386	ENSMUSG00000028469	ENSMUSG00000031604		ENSMUSG00000020142	ENSMUSG00000024953	ENSMUSG00000017831		ENSMUSG00000026032	ENSMUSG00000026249	ENSMUSG00000021994		ENSDARG00000010144	ENSDARG00000018162	ENSDARG00000055976	ENSMUSG00000044041		ENSMUSG00000038422	ENSMUSG00000030058	ENSMUSG00000051355		ENSMUSG00000007944	ENSMUSG00000020848
ENSDARG00000068050	ENSDARG00000014230	ENSDARG00000045799		ENSMUSG00000025867	ENSMUSG00000064145	ENSMUSG00000027194		ENSMUSG00000020149	ENSMUSG00000024969	ENSMUSG00000017943		ENSMUSG00000026312	ENSMUSG00000026887	ENSMUSG00000042605		ENSDARG00000074255	ENSDARG00000034093	ENSDARG00000058202	ENSMUSG00000044072		ENSMUSG00000038506	ENSMUSG00000030084	ENSMUSG00000051242		ENSMUSG00000008036	ENSMUSG00000020857
ENSDARG00000023645	ENSDARG00000014239	ENSDARG00000045843		ENSMUSG00000027404	ENSMUSG00000027613	ENSMUSG00000036264		ENSMUSG00000020152	ENSMUSG00000024997	ENSMUSG00000018001		ENSMUSG00000030120	ENSMUSG00000027575	ENSMUSG00000057914		ENSDARG00000061699	ENSDARG00000063419	ENSDARG00000054208	ENSMUSG00000044148		ENSMUSG00000038520	ENSMUSG00000030224	ENSMUSG00000051154		ENSMUSG00000008140	ENSMUSG00000020882
ENSDARG00000086104	ENSDARG00000014273	ENSDARG00000045928		ENSMUSG00000027573	ENSMUSG00000001632	ENSMUSG00000028741		ENSMUSG00000020153	ENSMUSG00000025006	ENSMUSG00000018012		ENSMUSG00000032598	ENSMUSG00000027709	ENSMUSG00000029761		ENSDARG00000073843	ENSDARG00000062612	ENSDARG00000075793	ENSMUSG00000044294		ENSMUSG00000038582	ENSMUSG00000030270	ENSMUSG00000050896		ENSMUSG00000008153	ENSMUSG00000020886
ENSDARG00000053217	ENSDARG00000014287	ENSDARG00000045978		ENSMUSG00000028081	ENSMUSG00000035934	ENSMUSG00000001520		ENSMUSG00000020183	ENSMUSG00000025026	ENSMUSG00000018286		ENSMUSG00000035168	ENSMUSG00000028657	ENSMUSG00000046691		ENSDARG00000021135	ENSDARG00000088293	ENSDARG00000075949	ENSMUSG00000045427		ENSMUSG00000038607	ENSMUSG00000030276	ENSMUSG00000050890		ENSMUSG00000008226	ENSMUSG00000020900
ENSDARG00000069700	ENSDARG00000014303	ENSDARG00000046106		ENSMUSG00000028271	ENSMUSG00000004665	ENSMUSG00000024421		ENSMUSG00000020189	ENSMUSG00000025059	ENSMUSG00000018293		ENSMUSG00000059974	ENSMUSG00000029152	ENSMUSG00000078794		ENSDARG00000063568	ENSDARG00000008969	ENSDARG00000075083	ENSMUSG00000045545		ENSMUSG00000038650	ENSMUSG00000030298	ENSMUSG00000050840		ENSMUSG00000008393	ENSMUSG00000020911
ENSDARG00000075631	ENSDARG00000014313	ENSDARG00000051756		ENSMUSG00000028785	ENSMUSG00000028878	ENSMUSG00000036291		ENSMUSG00000020198	ENSMUSG00000025085	ENSMUSG00000018322		ENSMUSG00000062257	ENSMUSG00000032047	ENSMUSG00000024350		ENSDARG00000004680	ENSDARG00000038693	ENSDARG00000015239	ENSMUSG00000046095		ENSMUSG00000038690	ENSMUSG00000030342	ENSMUSG00000050621		ENSMUSG00000008435	ENSMUSG00000020912
ENSDARG00000070583	ENSDARG00000014517	ENSDARG00000051783		ENSMUSG00000029265	ENSMUSG00000031709	ENSMUSG00000029176		ENSMUSG00000020218	ENSMUSG00000025092	ENSMUSG00000018326		ENSMUSG00000020734	ENSMUSG00000034974	ENSMUSG00000022897		ENSDARG00000079366	ENSDARG00000038609	ENSDARG00000077174	ENSMUSG00000046603		ENSMUSG00000038967	ENSMUSG00000030374	ENSMUSG00000050556		ENSMUSG00000008475	ENSMUSG00000020913
ENSDARG00000008457	ENSDARG00000014536	ENSDARG00000051816		ENSMUSG00000030754	ENSMUSG00000036980	ENSMUSG00000009545		ENSMUSG00000020277	ENSMUSG00000025153	ENSMUSG00000018340		ENSMUSG00000022861	ENSMUSG00000036046	ENSMUSG00000027810		ENSDARG00000102295	ENSDARG00000079824	ENSDARG00000038010	ENSMUSG00000046807		ENSMUSG00000039114	ENSMUSG00000030536	ENSMUSG00000050530		ENSMUSG00000008540	ENSMUSG00000020916
ENSDARG00000038106	ENSDARG00000014571	ENSDARG00000051986		ENSMUSG00000031696	ENSMUSG00000071646	ENSMUSG00000043962		ENSMUSG00000020315	ENSMUSG00000025162	ENSMUSG00000018395		ENSMUSG00000024812	ENSMUSG00000037331	ENSMUSG00000015337		ENSDARG00000099339	ENSDARG00000090036	ENSDARG00000086756	ENSMUSG00000047246		ENSMUSG00000039156	ENSMUSG00000030615	ENSMUSG00000050390		ENSMUSG00000008668	ENSMUSG00000020923
ENSDARG00000003263	ENSDARG00000014582	ENSDARG00000052304		ENSMUSG00000033543	ENSMUSG00000029578	ENSMUSG00000026980		ENSMUSG00000020321	ENSMUSG00000025212	ENSMUSG00000018398		ENSMUSG00000025085	ENSMUSG00000049230	ENSMUSG00000002017		ENSDARG00000103900	ENSDARG00000076697	ENSDARG00000069150	ENSMUSG00000047641		ENSMUSG00000039278	ENSMUSG00000030653	ENSMUSG00000050321		ENSMUSG00000008682	ENSMUSG00000020926
ENSDARG00000071164	ENSDARG00000014591	ENSDARG00000052334		ENSMUSG00000034453	ENSMUSG00000020844	ENSMUSG00000039219		ENSMUSG00000020333	ENSMUSG00000025260	ENSMUSG00000018411		ENSMUSG00000027195	ENSMUSG00000050856	ENSMUSG00000030759		ENSDARG00000062123	ENSDARG00000026801	ENSDARG00000025850	ENSMUSG00000048013		ENSMUSG00000039630	ENSMUSG00000030729	ENSMUSG00000050211		ENSMUSG00000008683	ENSMUSG00000020932
ENSDARG00000093618	ENSDARG00000014690	ENSDARG00000052702		ENSMUSG00000035062	ENSMUSG00000031104	ENSMUSG00000063077		ENSMUSG00000020340	ENSMUSG00000025287	ENSMUSG00000018417		ENSMUSG00000031818	ENSMUSG00000051355	ENSMUSG00000034201		ENSDARG00000071906	ENSDARG00000062350	ENSDARG00000078125	ENSMUSG00000048240		ENSMUSG00000039637	ENSMUSG00000030730	ENSMUSG00000049804		ENSMUSG00000008734	ENSMUSG00000020935
ENSDARG00000069498	ENSDARG00000014717	ENSDARG00000052712		ENSMUSG00000035152	ENSMUSG00000050751	ENSMUSG00000051864		ENSMUSG00000020361	ENSMUSG00000025372	ENSMUSG00000018446		ENSMUSG00000031841	ENSMUSG00000054942	ENSMUSG00000071531		ENSDARG00000058352	ENSDARG00000060306	ENSDARG00000058102	ENSMUSG00000048581		ENSMUSG00000039835	ENSMUSG00000030894	ENSMUSG00000049550		ENSMUSG00000008763	ENSMUSG00000020937
ENSDARG00000041411	ENSDARG00000014727	ENSDARG00000052856		ENSMUSG00000036810	ENSMUSG00000022200	ENSMUSG00000063450		ENSMUSG00000020368	ENSMUSG00000025393	ENSMUSG00000018547		ENSMUSG00000035835	ENSMUSG00000070498	ENSMUSG00000004894		ENSDARG00000062323	ENSDARG00000069649	ENSDARG00000010728	ENSMUSG00000048699		ENSMUSG00000039904	ENSMUSG00000030905	ENSMUSG00000049521		ENSMUSG00000008813	ENSMUSG00000020946
ENSDARG00000043604	ENSDARG00000014793	ENSDARG00000052928		ENSMUSG00000037351	ENSMUSG00000037722	ENSMUSG00000060716		ENSMUSG00000020372	ENSMUSG00000025403	ENSMUSG00000018574		ENSMUSG00000042700	ENSMUSG00000070730	ENSMUSG00000026925		ENSDARG00000013542	ENSDARG00000086661	ENSDARG00000012513	ENSMUSG00000048895		ENSMUSG00000040010	ENSMUSG00000031402	ENSMUSG00000049230		ENSMUSG00000008859	ENSMUSG00000020986
ENSDARG00000026001	ENSDARG00000014794	ENSDARG00000053066		ENSMUSG00000038374	ENSMUSG00000042359	ENSMUSG00000067578		ENSMUSG00000020396	ENSMUSG00000025410	ENSMUSG00000018669		ENSMUSG00000050132	ENSMUSG00000076439	ENSMUSG00000066129		ENSDARG00000028552	ENSDARG00000020890	ENSDARG00000104375	ENSMUSG00000048967		ENSMUSG00000040022	ENSMUSG00000031458	ENSMUSG00000049184		ENSMUSG00000008892	ENSMUSG00000020993
ENSDARG00000093386	ENSDARG00000014806	ENSDARG00000053205		ENSMUSG00000038628	ENSMUSG00000031284	ENSMUSG00000029461		ENSMUSG00000020402	ENSMUSG00000025428	ENSMUSG00000018707		ENSMUSG00000052214	ENSMUSG00000004933	ENSMUSG00000022802		ENSDARG00000038768	ENSDARG00000073872	ENSDARG00000079611	ENSMUSG00000048981		ENSMUSG00000040112	ENSMUSG00000031584	ENSMUSG00000049076		ENSMUSG00000009090	ENSMUSG00000021027
ENSDARG00000033376	ENSDARG00000014867	ENSDARG00000053248		ENSMUSG00000039067	ENSMUSG00000030399	ENSMUSG00000026020		ENSMUSG00000020431	ENSMUSG00000025465	ENSMUSG00000018765		ENSMUSG00000053395	ENSMUSG00000007944	ENSMUSG00000068015		ENSDARG00000101869	ENSDARG00000036056	ENSDARG00000060539	ENSMUSG00000049299		ENSMUSG00000040213	ENSMUSG00000031775	ENSMUSG00000048832		ENSMUSG00000009093	ENSMUSG00000021044
ENSDARG00000096506	ENSDARG00000014875	ENSDARG00000053262		ENSMUSG00000043004	ENSMUSG00000038671	ENSMUSG00000040842		ENSMUSG00000020436	ENSMUSG00000025474	ENSMUSG00000018830		ENSMUSG00000056755	ENSMUSG00000021071	ENSMUSG00000063297		ENSDARG00000061865	ENSDARG00000019191	ENSDARG00000057287	ENSMUSG00000049382		ENSMUSG00000040462	ENSMUSG00000031799	ENSMUSG00000048758		ENSMUSG00000009112	ENSMUSG00000021048
ENSDARG00000095059	ENSDARG00000014915	ENSDARG00000053973		ENSMUSG00000048216	ENSMUSG00000036733	ENSMUSG00000038319		ENSMUSG00000020437	ENSMUSG00000025478	ENSMUSG00000018848		ENSMUSG00000059248	ENSMUSG00000021451	ENSMUSG00000002948		ENSDARG00000070620	ENSDARG00000074876	ENSDARG00000077946	ENSMUSG00000049493		ENSMUSG00000040612	ENSMUSG00000031824	ENSMUSG00000048707		ENSMUSG00000009207	ENSMUSG00000021051
ENSDARG00000079312	ENSDARG00000014962	ENSDARG00000054530		ENSMUSG00000054814	ENSMUSG00000030512	ENSMUSG00000020523		ENSMUSG00000020440	ENSMUSG00000025525	ENSMUSG00000018909		ENSMUSG00000022210	ENSMUSG00000022112	ENSMUSG00000035772		ENSDARG00000039435	ENSDARG00000007216	ENSDARG00000053527	ENSMUSG00000049539		ENSMUSG00000040618	ENSMUSG00000031864	ENSMUSG00000048304		ENSMUSG00000009394	ENSMUSG00000021061
ENSDARG00000077777	ENSDARG00000015006	ENSDARG00000054578		ENSMUSG00000058546	ENSMUSG00000041997	ENSMUSG00000015755		ENSMUSG00000020456	ENSMUSG00000025555	ENSMUSG00000018965		ENSMUSG00000025262	ENSMUSG00000024044	ENSMUSG00000034000		ENSDARG00000018542	ENSDARG00000020149	ENSDARG00000004017	ENSMUSG00000049548		ENSMUSG00000040640	ENSMUSG00000031913	ENSMUSG00000048076		ENSMUSG00000009614	ENSMUSG00000021062
ENSDARG00000028335	ENSDARG00000015065	ENSDARG00000054610		ENSMUSG00000059923	ENSMUSG00000039382	ENSMUSG00000024079		ENSMUSG00000020458	ENSMUSG00000025558	ENSMUSG00000019027		ENSMUSG00000025287	ENSMUSG00000024270	ENSMUSG00000039103		ENSDARG00000062173	ENSDARG00000060532	ENSDARG00000035699	ENSMUSG00000049939		ENSMUSG00000040675	ENSMUSG00000031972	ENSMUSG00000048000		ENSMUSG00000009647	ENSMUSG00000021065
ENSDARG00000091835	ENSDARG00000015128	ENSDARG00000054696		ENSMUSG00000062078	ENSMUSG00000031762	ENSMUSG00000033909		ENSMUSG00000020460	ENSMUSG00000025613	ENSMUSG00000019054		ENSMUSG00000025792	ENSMUSG00000025318	ENSMUSG00000031754		ENSDARG00000037679	ENSDARG00000037935	ENSDARG00000014139	ENSMUSG00000051166		ENSMUSG00000040794	ENSMUSG00000031985	ENSMUSG00000047986		ENSMUSG00000009731	ENSMUSG00000021097
ENSDARG00000006242	ENSDARG00000015174	ENSDARG00000054746		ENSMUSG00000063358	ENSMUSG00000034673	ENSMUSG00000020594		ENSMUSG00000020464	ENSMUSG00000025651	ENSMUSG00000019066		ENSMUSG00000026109	ENSMUSG00000026259	ENSMUSG00000021699		ENSDARG00000102744	ENSDARG00000054337	ENSDARG00000027734	ENSMUSG00000051627		ENSMUSG00000040907	ENSMUSG00000032011	ENSMUSG00000047866		ENSMUSG00000009733	ENSMUSG00000021114
ENSDARG00000055903	ENSDARG00000015201	ENSDARG00000054818		ENSMUSG00000067787	ENSMUSG00000037824	ENSMUSG00000021922		ENSMUSG00000020483	ENSMUSG00000025658	ENSMUSG00000019082		ENSMUSG00000026203	ENSMUSG00000028292	ENSMUSG00000021684		ENSDARG00000030376	ENSDARG00000096454	ENSDARG00000029252	ENSMUSG00000051879		ENSMUSG00000041205	ENSMUSG00000032042	ENSMUSG00000047842		ENSMUSG00000009863	ENSMUSG00000021124
ENSDARG00000024314	ENSDARG00000015236	ENSDARG00000055052		ENSMUSG00000067818	ENSMUSG00000029538	ENSMUSG00000006529		ENSMUSG00000020486	ENSMUSG00000025738	ENSMUSG00000019087		ENSMUSG00000029610	ENSMUSG00000029059	ENSMUSG00000024096		ENSDARG00000073732	ENSDARG00000040582	ENSDARG00000079949	ENSMUSG00000052085		ENSMUSG00000041216	ENSMUSG00000032050	ENSMUSG00000047547		ENSMUSG00000009876	ENSMUSG00000021131
ENSDARG00000096442	ENSDARG00000015239	ENSDARG00000055154		ENSMUSG00000079034	ENSMUSG00000025876	ENSMUSG00000038005		ENSMUSG00000020524	ENSMUSG00000025745	ENSMUSG00000019124		ENSMUSG00000030410	ENSMUSG00000029093	ENSMUSG00000028292		ENSDARG00000074372	ENSDARG00000061257	ENSDARG00000055075	ENSMUSG00000052560		ENSMUSG00000041351	ENSMUSG00000032174	ENSMUSG00000047414		ENSMUSG00000009905	ENSMUSG00000021134
ENSDARG00000052644	ENSDARG00000015315	ENSDARG00000055874		ENSMUSG00000079317	ENSMUSG00000028518	ENSMUSG00000022201		ENSMUSG00000020532	ENSMUSG00000025781	ENSMUSG00000019143		ENSMUSG00000032060	ENSMUSG00000029436	ENSMUSG00000035469		ENSDARG00000021984	ENSDARG00000060829	ENSDARG00000079881	ENSMUSG00000052565		ENSMUSG00000041444	ENSMUSG00000032194	ENSMUSG00000047037		ENSMUSG00000009927	ENSMUSG00000021147
ENSDARG00000070461	ENSDARG00000015337	ENSDARG00000056089		ENSMUSG00000000902	ENSMUSG00000031590	ENSMUSG00000035528		ENSMUSG00000020598	ENSMUSG00000025792	ENSMUSG00000019173		ENSMUSG00000033595	ENSMUSG00000029602	ENSMUSG00000000339		ENSDARG00000100789	ENSDARG00000036164	ENSDARG00000031890	ENSMUSG00000052783		ENSMUSG00000041697	ENSMUSG00000032220	ENSMUSG00000046879		ENSMUSG00000010025	ENSMUSG00000021196
ENSDARG00000060584	ENSDARG00000015343	ENSDARG00000056250		ENSMUSG00000001098	ENSMUSG00000029062	ENSMUSG00000016624		ENSMUSG00000020611	ENSMUSG00000025794	ENSMUSG00000019179		ENSMUSG00000038173	ENSMUSG00000029761	ENSMUSG00000030602		ENSDARG00000039887	ENSDARG00000008982	ENSDARG00000071594	ENSMUSG00000053565		ENSMUSG00000042215	ENSMUSG00000032224	ENSMUSG00000046798		ENSMUSG00000010064	ENSMUSG00000021224
ENSDARG00000094704	ENSDARG00000015385	ENSDARG00000056314		ENSMUSG00000002102	ENSMUSG00000032724	ENSMUSG00000058017		ENSMUSG00000020612	ENSMUSG00000025813	ENSMUSG00000019210		ENSMUSG00000039640	ENSMUSG00000031990	ENSMUSG00000053617		ENSDARG00000091457	ENSDARG00000037478	ENSDARG00000062951	ENSMUSG00000053654		ENSMUSG00000042558	ENSMUSG00000032350	ENSMUSG00000046691		ENSMUSG00000010066	ENSMUSG00000021248
ENSDARG00000079583	ENSDARG00000015474	ENSDARG00000056753		ENSMUSG00000002233	ENSMUSG00000028532	ENSMUSG00000073602		ENSMUSG00000020658	ENSMUSG00000025892	ENSMUSG00000019261		ENSMUSG00000040606	ENSMUSG00000032264	ENSMUSG00000027220		ENSDARG00000039270	ENSDARG00000045087	ENSDARG00000008765	ENSMUSG00000053797		ENSMUSG00000042671	ENSMUSG00000032423	ENSMUSG00000046434		ENSMUSG00000010095	ENSMUSG00000021262
ENSDARG00000079155	ENSDARG00000015524	ENSDARG00000056774		ENSMUSG00000002455	ENSMUSG00000005813	ENSMUSG00000044594		ENSMUSG00000020664	ENSMUSG00000025964	ENSMUSG00000019302		ENSMUSG00000042401	ENSMUSG00000032601	ENSMUSG00000022019		ENSDARG00000056583	ENSDARG00000099624	ENSDARG00000063414	ENSMUSG00000054065		ENSMUSG00000042770	ENSMUSG00000032458	ENSMUSG00000046417		ENSMUSG00000010277	ENSMUSG00000021279
ENSDARG00000008542	ENSDARG00000015537	ENSDARG00000056877		ENSMUSG00000002728	ENSMUSG00000032263	ENSMUSG00000073601		ENSMUSG00000020671	ENSMUSG00000025967	ENSMUSG00000019428		ENSMUSG00000042766	ENSMUSG00000034201	ENSMUSG00000020308		ENSDARG00000019205	ENSDARG00000044341	ENSDARG00000063149	ENSMUSG00000054146		ENSMUSG00000042787	ENSMUSG00000032480	ENSMUSG00000046364		ENSMUSG00000010376	ENSMUSG00000021342
ENSDARG00000014039	ENSDARG00000015546	ENSDARG00000057013		ENSMUSG00000003037	ENSMUSG00000029838	ENSMUSG00000038160		ENSMUSG00000020708	ENSMUSG00000025968	ENSMUSG00000019433		ENSMUSG00000000374	ENSMUSG00000035900	ENSMUSG00000017307		ENSDARG00000027602	ENSDARG00000039136	ENSDARG00000057239	ENSMUSG00000054708		ENSMUSG00000043079	ENSMUSG00000032511	ENSMUSG00000046182		ENSMUSG00000010392	ENSMUSG00000021347
ENSDARG00000054911	ENSDARG00000015551	ENSDARG00000057026		ENSMUSG00000004451	ENSMUSG00000026915	ENSMUSG00000020023		ENSMUSG00000020716	ENSMUSG00000025980	ENSMUSG00000019471		ENSMUSG00000004069	ENSMUSG00000037710	ENSMUSG00000052374		ENSDARG00000097245	ENSDARG00000022509	ENSDARG00000003963	ENSMUSG00000054889		ENSMUSG00000044221	ENSMUSG00000032525	ENSMUSG00000046159		ENSMUSG00000010651	ENSMUSG00000021348
ENSDARG00000092970	ENSDARG00000015790	ENSDARG00000057374		ENSMUSG00000005469	ENSMUSG00000006920	ENSMUSG00000028669		ENSMUSG00000020719	ENSMUSG00000026113	ENSMUSG00000019578		ENSMUSG00000021124	ENSMUSG00000039114	ENSMUSG00000019986		ENSDARG00000075455	ENSDARG00000102584	ENSDARG00000039005	ENSMUSG00000055360		ENSMUSG00000044726	ENSMUSG00000032560	ENSMUSG00000046079		ENSMUSG00000010755	ENSMUSG00000021357
ENSDARG00000086895	ENSDARG00000015823	ENSDARG00000057378		ENSMUSG00000005481	ENSMUSG00000042079	ENSMUSG00000055817		ENSMUSG00000020733	ENSMUSG00000026202	ENSMUSG00000019761		ENSMUSG00000021613	ENSMUSG00000041977	ENSMUSG00000021986		ENSDARG00000077609	ENSDARG00000044062	ENSDARG00000104396	ENSMUSG00000055629		ENSMUSG00000044792	ENSMUSG00000032679	ENSMUSG00000045763		ENSMUSG00000010803	ENSMUSG00000021546
ENSDARG00000097339	ENSDARG00000015862	ENSDARG00000057456		ENSMUSG00000015143	ENSMUSG00000022536	ENSMUSG00000056900		ENSMUSG00000020738	ENSMUSG00000026235	ENSMUSG00000019790		ENSMUSG00000021709	ENSMUSG00000050357	ENSMUSG00000041688		ENSDARG00000029064	ENSDARG00000005897	ENSDARG00000061397	ENSMUSG00000055653		ENSMUSG00000044986	ENSMUSG00000033156	ENSMUSG00000045731		ENSMUSG00000010825	ENSMUSG00000021555
ENSDARG00000089307	ENSDARG00000015866	ENSDARG00000057465		ENSMUSG00000017428	ENSMUSG00000028988	ENSMUSG00000037400		ENSMUSG00000020745	ENSMUSG00000026245	ENSMUSG00000019795		ENSMUSG00000026688	ENSMUSG00000051343	ENSMUSG00000041444		ENSDARG00000000472	ENSDARG00000013236	ENSDARG00000053066	ENSMUSG00000055675		ENSMUSG00000045114	ENSMUSG00000033335	ENSMUSG00000045671		ENSMUSG00000010914	ENSMUSG00000021559
ENSDARG00000068461	ENSDARG00000015918	ENSDARG00000057867		ENSMUSG00000017831	ENSMUSG00000006442	ENSMUSG00000028926		ENSMUSG00000020817	ENSMUSG00000026259	ENSMUSG00000019804		ENSMUSG00000028126	ENSMUSG00000056209	ENSMUSG00000033697		ENSDARG00000011855	ENSDARG00000098599	ENSDARG00000015610	ENSMUSG00000055937		ENSMUSG00000045136	ENSMUSG00000033629	ENSMUSG00000045589		ENSMUSG00000010936	ENSMUSG00000021576
ENSDARG00000000631	ENSDARG00000015931	ENSDARG00000058041		ENSMUSG00000018102	ENSMUSG00000029513	ENSMUSG00000030082		ENSMUSG00000020827	ENSMUSG00000026260	ENSMUSG00000019820		ENSMUSG00000030209	ENSMUSG00000058997	ENSMUSG00000042215		ENSDARG00000001939	ENSDARG00000091293	ENSDARG00000062089	ENSMUSG00000056043		ENSMUSG00000045316	ENSMUSG00000033684	ENSMUSG00000045414		ENSMUSG00000011486	ENSMUSG00000021589
ENSDARG00000033660	ENSDARG00000015978	ENSDARG00000058047		ENSMUSG00000018363	ENSMUSG00000008575	ENSMUSG00000102976		ENSMUSG00000020849	ENSMUSG00000026341	ENSMUSG00000019831		ENSMUSG00000048988	ENSMUSG00000063856	ENSMUSG00000031654		ENSDARG00000098118	ENSDARG00000100115	ENSDARG00000040455	ENSMUSG00000056457		ENSMUSG00000045589	ENSMUSG00000033697	ENSMUSG00000045316		ENSMUSG00000011752	ENSMUSG00000021606
ENSDARG00000092596	ENSDARG00000016016	ENSDARG00000058088		ENSMUSG00000019478	ENSMUSG00000056305	ENSMUSG00000029925		ENSMUSG00000020859	ENSMUSG00000026356	ENSMUSG00000019843		ENSMUSG00000053289	ENSMUSG00000074305	ENSMUSG00000062961		ENSDARG00000014522	ENSDARG00000055225	ENSDARG00000004305	ENSMUSG00000056569		ENSMUSG00000045763	ENSMUSG00000033715	ENSMUSG00000045302		ENSMUSG00000011877	ENSMUSG00000021610
ENSDARG00000016903	ENSDARG00000016074	ENSDARG00000058297		ENSMUSG00000020440	ENSMUSG00000031375	ENSMUSG00000038507		ENSMUSG00000020869	ENSMUSG00000026421	ENSMUSG00000019849		ENSMUSG00000071649	ENSMUSG00000078908	ENSMUSG00000094626		ENSDARG00000043527	ENSDARG00000055857	ENSDARG00000075245	ENSMUSG00000056605		ENSMUSG00000045871	ENSMUSG00000033952	ENSMUSG00000045211		ENSMUSG00000012405	ENSMUSG00000021613
ENSDARG00000088755	ENSDARG00000016128	ENSDARG00000058394		ENSMUSG00000022336	ENSMUSG00000041769	ENSMUSG00000090290		ENSMUSG00000020882	ENSMUSG00000026425	ENSMUSG00000019868		ENSMUSG00000018446	ENSMUSG00000003779	ENSMUSG00000046798		ENSDARG00000067815	ENSDARG00000098057	ENSDARG00000060312	ENSMUSG00000056870		ENSMUSG00000046324	ENSMUSG00000033991	ENSMUSG00000045136		ENSMUSG00000012428	ENSMUSG00000021614
ENSDARG00000059768	ENSDARG00000016173	ENSDARG00000058451		ENSMUSG00000022698	ENSMUSG00000034263	ENSMUSG00000020074		ENSMUSG00000020886	ENSMUSG00000026442	ENSMUSG00000019874		ENSMUSG00000027993	ENSMUSG00000006731	ENSMUSG00000051154		ENSDARG00000023713	ENSDARG00000013020	ENSDARG00000071551	ENSMUSG00000056895		ENSMUSG00000046573	ENSMUSG00000034000	ENSMUSG00000045045		ENSMUSG00000012848	ENSMUSG00000021622
ENSDARG00000071413	ENSDARG00000016238	ENSDARG00000058601		ENSMUSG00000024065	ENSMUSG00000046861	ENSMUSG00000049401		ENSMUSG00000020894	ENSMUSG00000026452	ENSMUSG00000019889		ENSMUSG00000028249	ENSMUSG00000019467	ENSMUSG00000020183		ENSDARG00000030490	ENSDARG00000070029	ENSDARG00000061692	ENSMUSG00000056917		ENSMUSG00000046785	ENSMUSG00000034285	ENSMUSG00000045007		ENSMUSG00000013033	ENSMUSG00000021693
ENSDARG00000011570	ENSDARG00000016239	ENSDARG00000059048		ENSMUSG00000024454	ENSMUSG00000037993	ENSMUSG00000034792		ENSMUSG00000020899	ENSMUSG00000026463	ENSMUSG00000019899		ENSMUSG00000028995	ENSMUSG00000021792	ENSMUSG00000036095		ENSDARG00000026762	ENSDARG00000068289	ENSDARG00000055510	ENSMUSG00000057170		ENSMUSG00000046879	ENSMUSG00000034467	ENSMUSG00000044847		ENSMUSG00000013160	ENSMUSG00000021708
ENSDARG00000061345	ENSDARG00000016253	ENSDARG00000059246		ENSMUSG00000024639	ENSMUSG00000067995	ENSMUSG00000035041		ENSMUSG00000020900	ENSMUSG00000026469	ENSMUSG00000019906		ENSMUSG00000032936	ENSMUSG00000022024	ENSMUSG00000032480		ENSDARG00000079374	ENSDARG00000040087	ENSDARG00000061718	ENSMUSG00000057181		ENSMUSG00000047547	ENSMUSG00000034484	ENSMUSG00000044447		ENSMUSG00000013236	ENSMUSG00000021709
ENSDARG00000086766	ENSDARG00000016255	ENSDARG00000059323		ENSMUSG00000025135	ENSMUSG00000018263	ENSMUSG00000074088		ENSMUSG00000020913	ENSMUSG00000026473	ENSMUSG00000019907		ENSMUSG00000040003	ENSMUSG00000023456	ENSMUSG00000028410		ENSDARG00000021607	ENSDARG00000013161	ENSDARG00000075733	ENSMUSG00000057715		ENSMUSG00000047842	ENSMUSG00000034686	ENSMUSG00000044433		ENSMUSG00000013367	ENSMUSG00000021712
ENSDARG00000096616	ENSDARG00000016301	ENSDARG00000059340		ENSMUSG00000025979	ENSMUSG00000027782	ENSMUSG00000010651		ENSMUSG00000020917	ENSMUSG00000026509	ENSMUSG00000019943		ENSMUSG00000040105	ENSMUSG00000025289	ENSMUSG00000074212		ENSDARG00000053652	ENSDARG00000056648	ENSDARG00000033201	ENSMUSG00000057723		ENSMUSG00000048142	ENSMUSG00000034781	ENSMUSG00000044352		ENSMUSG00000013495	ENSMUSG00000021731
ENSDARG00000017772	ENSDARG00000016319	ENSDARG00000059773		ENSMUSG00000027273	ENSMUSG00000018589	ENSMUSG00000029439		ENSMUSG00000020926	ENSMUSG00000026520	ENSMUSG00000019978		ENSMUSG00000044894	ENSMUSG00000025487	ENSMUSG00000037259		ENSDARG00000079204	ENSDARG00000026811	ENSDARG00000053454	ENSMUSG00000057766		ENSMUSG00000048755	ENSMUSG00000034893	ENSMUSG00000044252		ENSMUSG00000013584	ENSMUSG00000021745
ENSDARG00000074322	ENSDARG00000016350	ENSDARG00000059809		ENSMUSG00000027835	ENSMUSG00000030298	ENSMUSG00000046934		ENSMUSG00000020932	ENSMUSG00000026527	ENSMUSG00000019987		ENSMUSG00000050323	ENSMUSG00000026880	ENSMUSG00000008489		ENSDARG00000027279	ENSDARG00000008573	ENSDARG00000068624	ENSMUSG00000058267		ENSMUSG00000049225	ENSMUSG00000035161	ENSMUSG00000044216		ENSMUSG00000013593	ENSMUSG00000021750
ENSDARG00000004930	ENSDARG00000016415	ENSDARG00000059857		ENSMUSG00000028252	ENSMUSG00000079317	ENSMUSG00000020477		ENSMUSG00000020935	ENSMUSG00000026576	ENSMUSG00000019998		ENSMUSG00000098557	ENSMUSG00000026895	ENSMUSG00000015766		ENSDARG00000078703	ENSDARG00000098860	ENSDARG00000077124	ENSMUSG00000058355		ENSMUSG00000049281	ENSMUSG00000035325	ENSMUSG00000044060		ENSMUSG00000013629	ENSMUSG00000021764
ENSDARG00000056294	ENSDARG00000016429	ENSDARG00000060069		ENSMUSG00000028557	ENSMUSG00000039678	ENSMUSG00000038644		ENSMUSG00000020936	ENSMUSG00000026620	ENSMUSG00000020022		ENSMUSG00000001707	ENSMUSG00000027827	ENSMUSG00000040640		ENSDARG00000097897	ENSDARG00000003320	ENSDARG00000078770	ENSMUSG00000058773		ENSMUSG00000049550	ENSMUSG00000035390	ENSMUSG00000044018		ENSMUSG00000013646	ENSMUSG00000021782
ENSDARG00000069632	ENSDARG00000016470	ENSDARG00000060196		ENSMUSG00000028969	ENSMUSG00000038861	ENSMUSG00000000632		ENSMUSG00000020952	ENSMUSG00000026626	ENSMUSG00000020048		ENSMUSG00000003352	ENSMUSG00000027963	ENSMUSG00000009216		ENSDARG00000008735	ENSDARG00000098374	ENSDARG00000102845	ENSMUSG00000059169		ENSMUSG00000049858	ENSMUSG00000035455	ENSMUSG00000043807		ENSMUSG00000013662	ENSMUSG00000021794
ENSDARG00000006915	ENSDARG00000016480	ENSDARG00000060309		ENSMUSG00000029229	ENSMUSG00000028514	ENSMUSG00000070568		ENSMUSG00000020964	ENSMUSG00000026701	ENSMUSG00000020067		ENSMUSG00000015829	ENSMUSG00000028719	ENSMUSG00000061111		ENSDARG00000045696	ENSDARG00000019371	ENSDARG00000104264	ENSMUSG00000059203		ENSMUSG00000050017	ENSMUSG00000035770	ENSMUSG00000043670		ENSMUSG00000013698	ENSMUSG00000021820
ENSDARG00000045704	ENSDARG00000016545	ENSDARG00000060368		ENSMUSG00000029430	ENSMUSG00000038884	ENSMUSG00000057342		ENSMUSG00000020986	ENSMUSG00000026728	ENSMUSG00000020069		ENSMUSG00000016495	ENSMUSG00000028955	ENSMUSG00000032224		ENSDARG00000055843	ENSDARG00000040001	ENSDARG00000104615	ENSMUSG00000059668		ENSMUSG00000050121	ENSMUSG00000035783	ENSMUSG00000043629		ENSMUSG00000013701	ENSMUSG00000021823
ENSDARG00000076244	ENSDARG00000016598	ENSDARG00000060554		ENSMUSG00000029518	ENSMUSG00000015217	ENSMUSG00000003273		ENSMUSG00000021024	ENSMUSG00000026755	ENSMUSG00000020078		ENSMUSG00000020926	ENSMUSG00000029434	ENSMUSG00000027349		ENSDARG00000010610	ENSDARG00000059763	ENSDARG00000102889	ENSMUSG00000059674		ENSMUSG00000050144	ENSMUSG00000036095	ENSMUSG00000043384		ENSMUSG00000013921	ENSMUSG00000021832
ENSDARG00000053222	ENSDARG00000016611	ENSDARG00000060594		ENSMUSG00000029550	ENSMUSG00000050541	ENSMUSG00000052605		ENSMUSG00000021044	ENSMUSG00000026764	ENSMUSG00000020083		ENSMUSG00000021061	ENSMUSG00000030098	ENSMUSG00000027680		ENSDARG00000101858	ENSDARG00000006832	ENSDARG00000023267	ENSMUSG00000059991		ENSMUSG00000050761	ENSMUSG00000036104	ENSMUSG00000043091		ENSMUSG00000014077	ENSMUSG00000021913
ENSDARG00000045633	ENSDARG00000016687	ENSDARG00000060683		ENSMUSG00000029640	ENSMUSG00000020623	ENSMUSG00000030435		ENSMUSG00000021048	ENSMUSG00000026797	ENSMUSG00000020088		ENSMUSG00000022801	ENSMUSG00000033068	ENSMUSG00000018765		ENSDARG00000077385	ENSDARG00000055569	ENSDARG00000104139	ENSMUSG00000060180		ENSMUSG00000050896	ENSMUSG00000036352	ENSMUSG00000042846		ENSMUSG00000014294	ENSMUSG00000021948
ENSDARG00000003051	ENSDARG00000016706	ENSDARG00000060978		ENSMUSG00000030079	ENSMUSG00000073542	ENSMUSG00000021575		ENSMUSG00000021051	ENSMUSG00000026825	ENSMUSG00000020114		ENSMUSG00000026620	ENSMUSG00000035383	ENSMUSG00000026930		ENSDARG00000055223	ENSDARG00000032199	ENSDARG00000013443	ENSMUSG00000060244		ENSMUSG00000051177	ENSMUSG00000036438	ENSMUSG00000042790		ENSMUSG00000014301	ENSMUSG00000021957
ENSDARG00000094310	ENSDARG00000016721	ENSDARG00000061100		ENSMUSG00000031320	ENSMUSG00000026867	ENSMUSG00000040250		ENSMUSG00000021057	ENSMUSG00000026827	ENSMUSG00000020115		ENSMUSG00000026623	ENSMUSG00000036473	ENSMUSG00000090523		ENSDARG00000033845	ENSDARG00000070448	ENSDARG00000053358	ENSMUSG00000060738		ENSMUSG00000051256	ENSMUSG00000036452	ENSMUSG00000042787		ENSMUSG00000014313	ENSMUSG00000021978
ENSDARG00000075515	ENSDARG00000016733	ENSDARG00000061301		ENSMUSG00000033220	ENSMUSG00000035131	ENSMUSG00000027656		ENSMUSG00000021061	ENSMUSG00000026833	ENSMUSG00000020124		ENSMUSG00000030731	ENSMUSG00000036568	ENSMUSG00000059208		ENSDARG00000069467	ENSDARG00000052371	ENSDARG00000090615	ENSMUSG00000061397		ENSMUSG00000051864	ENSMUSG00000036463	ENSMUSG00000042734		ENSMUSG00000014402	ENSMUSG00000021991
ENSDARG00000093510	ENSDARG00000016754	ENSDARG00000061413		ENSMUSG00000033732	ENSMUSG00000020124	ENSMUSG00000034112		ENSMUSG00000021062	ENSMUSG00000026860	ENSMUSG00000020132		ENSMUSG00000031078	ENSMUSG00000037979	ENSMUSG00000044847		ENSDARG00000006712	ENSDARG00000038703	ENSDARG00000089562	ENSMUSG00000061527		ENSMUSG00000052026	ENSMUSG00000036712	ENSMUSG00000042705		ENSMUSG00000014504	ENSMUSG00000022054
ENSDARG00000079068	ENSDARG00000016771	ENSDARG00000061829		ENSMUSG00000034160	ENSMUSG00000037415	ENSMUSG00000037343		ENSMUSG00000021065	ENSMUSG00000026864	ENSMUSG00000020143		ENSMUSG00000032826	ENSMUSG00000038936	ENSMUSG00000036306		ENSDARG00000105115	ENSDARG00000104958	ENSDARG00000073822	ENSMUSG00000061578		ENSMUSG00000052087	ENSMUSG00000036752	ENSMUSG00000042686		ENSMUSG00000014550	ENSMUSG00000022055
ENSDARG00000094879	ENSDARG00000016782	ENSDARG00000062272		ENSMUSG00000034837	ENSMUSG00000037287	ENSMUSG00000061436		ENSMUSG00000021066	ENSMUSG00000026878	ENSMUSG00000020149		ENSMUSG00000037022	ENSMUSG00000039474	ENSMUSG00000024479		ENSDARG00000088073	ENSDARG00000060854	ENSDARG00000061660	ENSMUSG00000061947		ENSMUSG00000052142	ENSMUSG00000036896	ENSMUSG00000042671		ENSMUSG00000014601	ENSMUSG00000022099
ENSDARG00000034313	ENSDARG00000016809	ENSDARG00000062594		ENSMUSG00000034994	ENSMUSG00000030663	ENSMUSG00000012535		ENSMUSG00000021079	ENSMUSG00000026883	ENSMUSG00000020152		ENSMUSG00000040037	ENSMUSG00000041351	ENSMUSG00000032355		ENSDARG00000032049	ENSDARG00000094526	ENSDARG00000102813	ENSMUSG00000062201		ENSMUSG00000052301	ENSMUSG00000036938	ENSMUSG00000042662		ENSMUSG00000014602	ENSMUSG00000022103
ENSDARG00000090838	ENSDARG00000016837	ENSDARG00000062812		ENSMUSG00000035215	ENSMUSG00000027304	ENSMUSG00000036054		ENSMUSG00000021087	ENSMUSG00000026895	ENSMUSG00000020153		ENSMUSG00000041881	ENSMUSG00000060166	ENSMUSG00000031402		ENSDARG00000062799	ENSDARG00000077515	ENSDARG00000104937	ENSMUSG00000062252		ENSMUSG00000052374	ENSMUSG00000037225	ENSMUSG00000042647		ENSMUSG00000014606	ENSMUSG00000022108
ENSDARG00000095765	ENSDARG00000016864	ENSDARG00000062823		ENSMUSG00000036707	ENSMUSG00000058571	ENSMUSG00000024535		ENSMUSG00000021096	ENSMUSG00000026959	ENSMUSG00000020198		ENSMUSG00000048279	ENSMUSG00000073557	ENSMUSG00000023723		ENSDARG00000043357	ENSDARG00000075580	ENSDARG00000055565	ENSMUSG00000062542		ENSMUSG00000052593	ENSMUSG00000037234	ENSMUSG00000042605		ENSMUSG00000014769	ENSMUSG00000022176
ENSDARG00000045422	ENSDARG00000016889	ENSDARG00000063100		ENSMUSG00000041084	ENSMUSG00000020836	ENSMUSG00000004665		ENSMUSG00000021114	ENSMUSG00000026991	ENSMUSG00000020263		ENSMUSG00000057897	ENSMUSG00000000296	ENSMUSG00000040269		ENSDARG00000059629	ENSDARG00000102684	ENSDARG00000011065	ENSMUSG00000062551		ENSMUSG00000052833	ENSMUSG00000037236	ENSMUSG00000042604		ENSMUSG00000014932	ENSMUSG00000022209
ENSDARG00000094319	ENSDARG00000017014	ENSDARG00000063159		ENSMUSG00000041841	ENSMUSG00000019785	ENSMUSG00000025103		ENSMUSG00000021124	ENSMUSG00000027002	ENSMUSG00000020277		ENSMUSG00000067629	ENSMUSG00000001829	ENSMUSG00000034285		ENSDARG00000062590	ENSDARG00000086990	ENSDARG00000043010	ENSMUSG00000062727		ENSMUSG00000053310	ENSMUSG00000037373	ENSMUSG00000042520		ENSMUSG00000014956	ENSMUSG00000022210
ENSDARG00000014292	ENSDARG00000017034	ENSDARG00000063433		ENSMUSG00000047246	ENSMUSG00000029209	ENSMUSG00000020232		ENSMUSG00000021147	ENSMUSG00000027010	ENSMUSG00000020290		ENSMUSG00000005374	ENSMUSG00000004631	ENSMUSG00000021772		ENSDARG00000014215	ENSDARG00000071573	ENSDARG00000057000	ENSMUSG00000062737		ENSMUSG00000053819	ENSMUSG00000037519	ENSMUSG00000042275		ENSMUSG00000014959	ENSMUSG00000022211
ENSDARG00000095504	ENSDARG00000017049	ENSDARG00000063527		ENSMUSG00000047368	ENSMUSG00000039191	ENSMUSG00000059588		ENSMUSG00000021193	ENSMUSG00000027099	ENSMUSG00000020315		ENSMUSG00000014294	ENSMUSG00000006356	ENSMUSG00000058441		ENSDARG00000071774	ENSDARG00000028533	ENSDARG00000045832	ENSMUSG00000063019		ENSMUSG00000053930	ENSMUSG00000037541	ENSMUSG00000042228		ENSMUSG00000015023	ENSMUSG00000022240
ENSDARG00000097532	ENSDARG00000017219	ENSDARG00000063713		ENSMUSG00000047454	ENSMUSG00000041084	ENSMUSG00000024218		ENSMUSG00000021196	ENSMUSG00000027195	ENSMUSG00000020321		ENSMUSG00000016995	ENSMUSG00000014353	ENSMUSG00000102697		ENSDARG00000045945	ENSDARG00000041728	ENSDARG00000059809	ENSMUSG00000063406		ENSMUSG00000054021	ENSMUSG00000037625	ENSMUSG00000042215		ENSMUSG00000015112	ENSMUSG00000022241
ENSDARG00000027887	ENSDARG00000017235	ENSDARG00000063924		ENSMUSG00000050029	ENSMUSG00000030688	ENSMUSG00000024219		ENSMUSG00000021218	ENSMUSG00000027273	ENSMUSG00000020328		ENSMUSG00000022565	ENSMUSG00000018669	ENSMUSG00000073678		ENSDARG00000020771	ENSDARG00000063101	ENSDARG00000042357	ENSMUSG00000063434		ENSMUSG00000054364	ENSMUSG00000037646	ENSMUSG00000042066		ENSMUSG00000015143	ENSMUSG00000022246
ENSDARG00000001930	ENSDARG00000017299	ENSDARG00000067591		ENSMUSG00000052456	ENSMUSG00000038459	ENSMUSG00000039512		ENSMUSG00000021219	ENSMUSG00000027282	ENSMUSG00000020333		ENSMUSG00000022995	ENSMUSG00000019124	ENSMUSG00000054728		ENSDARG00000044281	ENSDARG00000059853	ENSDARG00000013647	ENSMUSG00000063480		ENSMUSG00000054720	ENSMUSG00000037679	ENSMUSG00000041986		ENSMUSG00000015149	ENSMUSG00000022255
ENSDARG00000009087	ENSDARG00000017388	ENSDARG00000068149		ENSMUSG00000052459	ENSMUSG00000030498	ENSMUSG00000004591		ENSMUSG00000021226	ENSMUSG00000027291	ENSMUSG00000020340		ENSMUSG00000025372	ENSMUSG00000019820	ENSMUSG00000041957		ENSDARG00000075709	ENSDARG00000099184	ENSDARG00000008660	ENSMUSG00000063543		ENSMUSG00000054728	ENSMUSG00000037872	ENSMUSG00000041977		ENSMUSG00000015214	ENSMUSG00000022283
ENSDARG00000060175	ENSDARG00000017441	ENSDARG00000068323		ENSMUSG00000055194	ENSMUSG00000027263	ENSMUSG00000035754		ENSMUSG00000021238	ENSMUSG00000027296	ENSMUSG00000020349		ENSMUSG00000026879	ENSMUSG00000021552	ENSMUSG00000066438		ENSDARG00000011777	ENSDARG00000091777	ENSDARG00000012388	ENSMUSG00000064165		ENSMUSG00000054733	ENSMUSG00000037894	ENSMUSG00000041957		ENSMUSG00000015217	ENSMUSG00000022295
ENSDARG00000068575	ENSDARG00000017466	ENSDARG00000068415		ENSMUSG00000058301	ENSMUSG00000031353	ENSMUSG00000025357		ENSMUSG00000021242	ENSMUSG00000027303	ENSMUSG00000020354		ENSMUSG00000026991	ENSMUSG00000024902	ENSMUSG00000037754		ENSDARG00000101510	ENSDARG00000075159	ENSDARG00000074376	ENSMUSG00000064201		ENSMUSG00000054808	ENSMUSG00000037902	ENSMUSG00000041697		ENSMUSG00000015222	ENSMUSG00000022321
ENSDARG00000011506	ENSDARG00000017571	ENSDARG00000068653		ENSMUSG00000062006	ENSMUSG00000079252	ENSMUSG00000018166		ENSMUSG00000021248	ENSMUSG00000027406	ENSMUSG00000020361		ENSMUSG00000029095	ENSMUSG00000025151	ENSMUSG00000029334		ENSDARG00000078529	ENSDARG00000075677	ENSDARG00000057007	ENSMUSG00000064357		ENSMUSG00000055447	ENSMUSG00000038022	ENSMUSG00000041688		ENSMUSG00000015224	ENSMUSG00000022337
ENSDARG00000073756	ENSDARG00000017624	ENSDARG00000068787		ENSMUSG00000062997	ENSMUSG00000044030	ENSMUSG00000052331		ENSMUSG00000021259	ENSMUSG00000027422	ENSMUSG00000020368		ENSMUSG00000030739	ENSMUSG00000025485	ENSMUSG00000049184		ENSDARG00000021584	ENSDARG00000090462	ENSDARG00000023472	ENSMUSG00000066551		ENSMUSG00000055795	ENSMUSG00000038371	ENSMUSG00000041685		ENSMUSG00000015242	ENSMUSG00000022340
ENSDARG00000026865	ENSDARG00000017728	ENSDARG00000068940		ENSMUSG00000071658	ENSMUSG00000020741	ENSMUSG00000042203		ENSMUSG00000021270	ENSMUSG00000027438	ENSMUSG00000020386		ENSMUSG00000031292	ENSMUSG00000028525	ENSMUSG00000040022		ENSDARG00000078141	ENSDARG00000068305	ENSDARG00000043134	ENSMUSG00000066643		ENSMUSG00000056071	ENSMUSG00000038520	ENSMUSG00000041609		ENSMUSG00000015247	ENSMUSG00000022354
ENSDARG00000093660	ENSDARG00000017772	ENSDARG00000069113		ENSMUSG00000078348	ENSMUSG00000032131	ENSMUSG00000040761		ENSMUSG00000021277	ENSMUSG00000027457	ENSMUSG00000020396		ENSMUSG00000031311	ENSMUSG00000029632	ENSMUSG00000001847		ENSDARG00000059596	ENSDARG00000057855	ENSDARG00000020850	ENSMUSG00000066952		ENSMUSG00000056073	ENSMUSG00000038534	ENSMUSG00000041459		ENSMUSG00000015290	ENSMUSG00000022400
ENSDARG00000018534	ENSDARG00000017781	ENSDARG00000069293		ENSMUSG00000079111	ENSMUSG00000040774	ENSMUSG00000027091		ENSMUSG00000021279	ENSMUSG00000027479	ENSMUSG00000020402		ENSMUSG00000031808	ENSMUSG00000031391	ENSMUSG00000038555		ENSDARG00000012248	ENSDARG00000063911	ENSDARG00000014793	ENSMUSG00000067594		ENSMUSG00000056228	ENSMUSG00000038650	ENSMUSG00000041417		ENSMUSG00000015291	ENSMUSG00000022401
ENSDARG00000097303	ENSDARG00000017803	ENSDARG00000069521		ENSMUSG00000079562	ENSMUSG00000032898	ENSMUSG00000026778		ENSMUSG00000021303	ENSMUSG00000027642	ENSMUSG00000020440		ENSMUSG00000032420	ENSMUSG00000031592	ENSMUSG00000042671		ENSDARG00000102532	ENSDARG00000103902	ENSDARG00000063207	ENSMUSG00000067613		ENSMUSG00000056296	ENSMUSG00000038690	ENSMUSG00000041351		ENSMUSG00000015341	ENSMUSG00000022433
ENSDARG00000089291	ENSDARG00000017841	ENSDARG00000069600		ENSMUSG00000092305	ENSMUSG00000032939	ENSMUSG00000034771		ENSMUSG00000021313	ENSMUSG00000027692	ENSMUSG00000020444		ENSMUSG00000038665	ENSMUSG00000032295	ENSMUSG00000039221		ENSDARG00000089856	ENSDARG00000010078	ENSDARG00000010764	ENSMUSG00000067615		ENSMUSG00000056413	ENSMUSG00000038822	ENSMUSG00000041236		ENSMUSG00000015363	ENSMUSG00000022443
ENSDARG00000062987	ENSDARG00000017844	ENSDARG00000069734		ENSMUSG00000001440	ENSMUSG00000061780	ENSMUSG00000026311		ENSMUSG00000021373	ENSMUSG00000027709	ENSMUSG00000020456		ENSMUSG00000040118	ENSMUSG00000032328	ENSMUSG00000051934		ENSDARG00000078891	ENSDARG00000069313	ENSDARG00000097351	ENSMUSG00000067818		ENSMUSG00000057113	ENSMUSG00000038855	ENSMUSG00000041205		ENSMUSG00000015452	ENSMUSG00000022450
ENSDARG00000096582	ENSDARG00000017891	ENSDARG00000069742		ENSMUSG00000001687	ENSMUSG00000034110	ENSMUSG00000029174		ENSMUSG00000021460	ENSMUSG00000027710	ENSMUSG00000020457		ENSMUSG00000042807	ENSMUSG00000034135	ENSMUSG00000070498		ENSDARG00000060383	ENSDARG00000019529	ENSDARG00000075041	ENSMUSG00000068699		ENSMUSG00000057182	ENSMUSG00000039000	ENSMUSG00000041119		ENSMUSG00000015476	ENSMUSG00000022451
ENSDARG00000004634	ENSDARG00000018124	ENSDARG00000069765		ENSMUSG00000004849	ENSMUSG00000058248	ENSMUSG00000041297		ENSMUSG00000021461	ENSMUSG00000027799	ENSMUSG00000020458		ENSMUSG00000045193	ENSMUSG00000034189	ENSMUSG00000033578		ENSDARG00000045411	ENSDARG00000003961	ENSDARG00000056001	ENSMUSG00000068876		ENSMUSG00000058013	ENSMUSG00000039114	ENSMUSG00000040860		ENSMUSG00000015519	ENSMUSG00000022456
ENSDARG00000056087	ENSDARG00000018146	ENSDARG00000069832		ENSMUSG00000005371	ENSMUSG00000024477	ENSMUSG00000032177		ENSMUSG00000021474	ENSMUSG00000027805	ENSMUSG00000020460		ENSMUSG00000063146	ENSMUSG00000034786	ENSMUSG00000028328		ENSDARG00000044339	ENSDARG00000055976	ENSDARG00000099096	ENSMUSG00000068882		ENSMUSG00000058070	ENSMUSG00000039145	ENSMUSG00000040794		ENSMUSG00000015656	ENSMUSG00000022471
ENSDARG00000027744	ENSDARG00000018174	ENSDARG00000069843		ENSMUSG00000005656	ENSMUSG00000042743	ENSMUSG00000033326		ENSMUSG00000021501	ENSMUSG00000027879	ENSMUSG00000020476		ENSMUSG00000070509	ENSMUSG00000035392	ENSMUSG00000093904		ENSDARG00000071017	ENSDARG00000058202	ENSDARG00000010002	ENSMUSG00000069135		ENSMUSG00000058624	ENSMUSG00000039176	ENSMUSG00000040699		ENSMUSG00000015668	ENSMUSG00000022494
ENSDARG00000075738	ENSDARG00000018190	ENSDARG00000069846		ENSMUSG00000006273	ENSMUSG00000029674	ENSMUSG00000032897		ENSMUSG00000021520	ENSMUSG00000027889	ENSMUSG00000020483		ENSMUSG00000090150	ENSMUSG00000036306	ENSMUSG00000021277		ENSDARG00000044972	ENSDARG00000054208	ENSDARG00000044760	ENSMUSG00000069258		ENSMUSG00000058672	ENSMUSG00000039318	ENSMUSG00000040624		ENSMUSG00000015671	ENSMUSG00000022540
ENSDARG00000003940	ENSDARG00000018259	ENSDARG00000069977		ENSMUSG00000008450	ENSMUSG00000031715	ENSMUSG00000033952		ENSMUSG00000021573	ENSMUSG00000027893	ENSMUSG00000020486		ENSMUSG00000002015	ENSMUSG00000036560	ENSMUSG00000037855		ENSDARG00000014302	ENSDARG00000075793	ENSDARG00000102055	ENSMUSG00000069259		ENSMUSG00000058799	ENSMUSG00000039630	ENSMUSG00000040620		ENSMUSG00000015747	ENSMUSG00000022542
ENSDARG00000097938	ENSDARG00000018334	ENSDARG00000069981		ENSMUSG00000008682	ENSMUSG00000027823	ENSMUSG00000030849		ENSMUSG00000021576	ENSMUSG00000027940	ENSMUSG00000020524		ENSMUSG00000004031	ENSMUSG00000036880	ENSMUSG00000021807		ENSDARG00000010784	ENSDARG00000075949	ENSDARG00000012381	ENSMUSG00000069670		ENSMUSG00000058927	ENSMUSG00000039917	ENSMUSG00000040612		ENSMUSG00000015790	ENSMUSG00000022551
ENSDARG00000004870	ENSDARG00000018397	ENSDARG00000070140		ENSMUSG00000009470	ENSMUSG00000036181	ENSMUSG00000024601		ENSMUSG00000021577	ENSMUSG00000027965	ENSMUSG00000020536		ENSMUSG00000020923	ENSMUSG00000038034	ENSMUSG00000022604		ENSDARG00000075830	ENSDARG00000075083	ENSDARG00000006900	ENSMUSG00000069805		ENSMUSG00000059447	ENSMUSG00000039967	ENSMUSG00000040563		ENSMUSG00000015829	ENSMUSG00000022565
ENSDARG00000003680	ENSDARG00000018404	ENSDARG00000070491		ENSMUSG00000015291	ENSMUSG00000063802	ENSMUSG00000030942		ENSMUSG00000021606	ENSMUSG00000028059	ENSMUSG00000020571		ENSMUSG00000021745	ENSMUSG00000039457	ENSMUSG00000053119		ENSDARG00000062956	ENSDARG00000015239	ENSDARG00000063352	ENSMUSG00000069808		ENSMUSG00000059481	ENSMUSG00000040268	ENSMUSG00000040479		ENSMUSG00000015889	ENSMUSG00000022568
ENSDARG00000091957	ENSDARG00000018426	ENSDARG00000070567		ENSMUSG00000016386	ENSMUSG00000035437	ENSMUSG00000041341		ENSMUSG00000021613	ENSMUSG00000028078	ENSMUSG00000020580		ENSMUSG00000022568	ENSMUSG00000040584	ENSMUSG00000034390		ENSDARG00000012555	ENSDARG00000077174	ENSDARG00000074723	ENSMUSG00000070733		ENSMUSG00000060240	ENSMUSG00000040356	ENSMUSG00000040472		ENSMUSG00000015932	ENSMUSG00000022571
ENSDARG00000096050	ENSDARG00000018432	ENSDARG00000070573		ENSMUSG00000017132	ENSMUSG00000037622	ENSMUSG00000067851		ENSMUSG00000021614	ENSMUSG00000028127	ENSMUSG00000020589		ENSMUSG00000024743	ENSMUSG00000041444	ENSMUSG00000031446		ENSDARG00000014804	ENSDARG00000038010	ENSDARG00000087456	ENSMUSG00000071253		ENSMUSG00000060429	ENSMUSG00000040423	ENSMUSG00000040420		ENSMUSG00000015943	ENSMUSG00000022623
ENSDARG00000062674	ENSDARG00000018491	ENSDARG00000070686		ENSMUSG00000018001	ENSMUSG00000024642	ENSMUSG00000027601		ENSMUSG00000021646	ENSMUSG00000028149	ENSMUSG00000020598		ENSMUSG00000027257	ENSMUSG00000042605	ENSMUSG00000055065		ENSDARG00000090654	ENSDARG00000086756	ENSDARG00000018065	ENSMUSG00000071454		ENSMUSG00000060671	ENSMUSG00000040521	ENSMUSG00000040269		ENSMUSG00000015970	ENSMUSG00000022658
ENSDARG00000096482	ENSDARG00000018602	ENSDARG00000070723		ENSMUSG00000018481	ENSMUSG00000007850	ENSMUSG00000058258		ENSMUSG00000021687	ENSMUSG00000028161	ENSMUSG00000020611		ENSMUSG00000028176	ENSMUSG00000044847	ENSMUSG00000026247		ENSDARG00000098161	ENSDARG00000069150	ENSDARG00000030154	ENSMUSG00000075031		ENSMUSG00000061119	ENSMUSG00000040640	ENSMUSG00000040242		ENSMUSG00000015994	ENSMUSG00000022661
ENSDARG00000059746	ENSDARG00000018693	ENSDARG00000071076		ENSMUSG00000019803	ENSMUSG00000042390	ENSMUSG00000052760		ENSMUSG00000021693	ENSMUSG00000028176	ENSMUSG00000020612		ENSMUSG00000031386	ENSMUSG00000046417	ENSMUSG00000033068		ENSDARG00000020573	ENSDARG00000025850	ENSDARG00000101719	ENSMUSG00000075570		ENSMUSG00000061751	ENSMUSG00000040675	ENSMUSG00000040225		ENSMUSG00000016150	ENSMUSG00000022672
ENSDARG00000092903	ENSDARG00000018903	ENSDARG00000071378		ENSMUSG00000019843	ENSMUSG00000028565	ENSMUSG00000021759		ENSMUSG00000021700	ENSMUSG00000028234	ENSMUSG00000020622		ENSMUSG00000034275	ENSMUSG00000051483	ENSMUSG00000054942		ENSDARG00000025974	ENSDARG00000078125	ENSDARG00000011824	ENSMUSG00000078487		ENSMUSG00000062380	ENSMUSG00000040855	ENSMUSG00000040055		ENSMUSG00000016252	ENSMUSG00000022678
ENSDARG00000094399	ENSDARG00000018966	ENSDARG00000071424		ENSMUSG00000020235	ENSMUSG00000067578	ENSMUSG00000025935		ENSMUSG00000021710	ENSMUSG00000028337	ENSMUSG00000020635		ENSMUSG00000039058	ENSMUSG00000055963	ENSMUSG00000048000		ENSDARG00000100679	ENSDARG00000058102	ENSDARG00000099729	ENSMUSG00000079076		ENSMUSG00000062929	ENSMUSG00000040907	ENSMUSG00000040022		ENSMUSG00000016255	ENSMUSG00000022706
ENSDARG00000055302	ENSDARG00000018989	ENSDARG00000073724		ENSMUSG00000020386	ENSMUSG00000070426	ENSMUSG00000034055		ENSMUSG00000021721	ENSMUSG00000028399	ENSMUSG00000020640		ENSMUSG00000039488	ENSMUSG00000056665	ENSMUSG00000021591		ENSDARG00000024642	ENSDARG00000010728	ENSDARG00000100829	ENSMUSG00000079092		ENSMUSG00000063550	ENSMUSG00000041037	ENSMUSG00000039929		ENSMUSG00000016319	ENSMUSG00000022744
ENSDARG00000054400	ENSDARG00000018997	ENSDARG00000073822		ENSMUSG00000020457	ENSMUSG00000020919	ENSMUSG00000011831		ENSMUSG00000021737	ENSMUSG00000028410	ENSMUSG00000020658		ENSMUSG00000051067	ENSMUSG00000058715	ENSMUSG00000036568		ENSDARG00000103962	ENSDARG00000012513	ENSDARG00000088136	ENSMUSG00000079317		ENSMUSG00000063694	ENSMUSG00000041205	ENSMUSG00000039701		ENSMUSG00000016327	ENSMUSG00000022763
ENSDARG00000096667	ENSDARG00000019000	ENSDARG00000073845		ENSMUSG00000020537	ENSMUSG00000021264	ENSMUSG00000043909		ENSMUSG00000021748	ENSMUSG00000028495	ENSMUSG00000020664		ENSMUSG00000067242	ENSMUSG00000061461	ENSMUSG00000022112		ENSDARG00000035650	ENSDARG00000104375	ENSDARG00000077023	ENSMUSG00000089704		ENSMUSG00000063856	ENSMUSG00000041308	ENSMUSG00000039652		ENSMUSG00000016344	ENSMUSG00000022770
ENSDARG00000093752	ENSDARG00000019008	ENSDARG00000073905		ENSMUSG00000020883	ENSMUSG00000030068	ENSMUSG00000036463		ENSMUSG00000021764	ENSMUSG00000028524	ENSMUSG00000020671		ENSMUSG00000000631	ENSMUSG00000070047	ENSMUSG00000000628		ENSDARG00000078060	ENSDARG00000079611	ENSDARG00000038315	ENSMUSG00000090100		ENSMUSG00000064254	ENSMUSG00000041351	ENSMUSG00000039457		ENSMUSG00000016346	ENSMUSG00000022780
ENSDARG00000059311	ENSDARG00000019060	ENSDARG00000074073		ENSMUSG00000020929	ENSMUSG00000026749	ENSMUSG00000034931		ENSMUSG00000021771	ENSMUSG00000028528	ENSMUSG00000020698		ENSMUSG00000020022	ENSMUSG00000078794	ENSMUSG00000018858		ENSDARG00000031049	ENSDARG00000060539	ENSDARG00000104668	ENSMUSG00000090236		ENSMUSG00000064360	ENSMUSG00000041362	ENSMUSG00000039254		ENSMUSG00000016427	ENSMUSG00000022799
ENSDARG00000036888	ENSDARG00000019181	ENSDARG00000074242		ENSMUSG00000021737	ENSMUSG00000022312	ENSMUSG00000029053		ENSMUSG00000021772	ENSMUSG00000028556	ENSMUSG00000020708		ENSMUSG00000021224	ENSMUSG00000078923	ENSMUSG00000032295		ENSDARG00000017441	ENSDARG00000057287	ENSDARG00000026845	ENSMUSG00000090854		ENSMUSG00000065979	ENSMUSG00000041548	ENSMUSG00000039221		ENSMUSG00000016481	ENSMUSG00000022801
ENSDARG00000096678	ENSDARG00000019205	ENSDARG00000074581		ENSMUSG00000022052	ENSMUSG00000000441	ENSMUSG00000020181		ENSMUSG00000021794	ENSMUSG00000028649	ENSMUSG00000020716		ENSMUSG00000030516	ENSMUSG00000090053	ENSMUSG00000004933		ENSDARG00000063713	ENSDARG00000077946	ENSDARG00000028401	ENSMUSG00000090987		ENSMUSG00000066037	ENSMUSG00000041609	ENSMUSG00000039156		ENSMUSG00000016493	ENSMUSG00000022812
ENSDARG00000092870	ENSDARG00000019230	ENSDARG00000075709		ENSMUSG00000022283	ENSMUSG00000035901	ENSMUSG00000024290		ENSMUSG00000021816	ENSMUSG00000028691	ENSMUSG00000020719		ENSMUSG00000032763	ENSMUSG00000094626	ENSMUSG00000028402		ENSDARG00000069765	ENSDARG00000053527	ENSDARG00000076360	ENSMUSG00000091101		ENSMUSG00000066621	ENSMUSG00000041977	ENSMUSG00000039114		ENSMUSG00000016495	ENSMUSG00000022841
ENSDARG00000043877	ENSDARG00000019231	ENSDARG00000075768		ENSMUSG00000022674	ENSMUSG00000032580	ENSMUSG00000031885		ENSMUSG00000021820	ENSMUSG00000028745	ENSMUSG00000020720		ENSMUSG00000033389	ENSMUSG00000003378	ENSMUSG00000030037		ENSDARG00000103333	ENSDARG00000004017	ENSDARG00000075718	ENSMUSG00000091230		ENSMUSG00000067338	ENSMUSG00000042613	ENSMUSG00000039103		ENSMUSG00000016554	ENSMUSG00000022853
ENSDARG00000087657	ENSDARG00000019239	ENSDARG00000075989		ENSMUSG00000024006	ENSMUSG00000027342	ENSMUSG00000026313		ENSMUSG00000021832	ENSMUSG00000028759	ENSMUSG00000020740		ENSMUSG00000033569	ENSMUSG00000006527	ENSMUSG00000034729		ENSDARG00000062948	ENSDARG00000035699	ENSDARG00000071014	ENSMUSG00000091625		ENSMUSG00000067702	ENSMUSG00000042632	ENSMUSG00000038740		ENSMUSG00000017064	ENSMUSG00000022861
ENSDARG00000004169	ENSDARG00000019260	ENSDARG00000076027		ENSMUSG00000024142	ENSMUSG00000009575	ENSMUSG00000010067		ENSMUSG00000021843	ENSMUSG00000028847	ENSMUSG00000020745		ENSMUSG00000036948	ENSMUSG00000009216	ENSMUSG00000054312		ENSDARG00000101561	ENSDARG00000014139	ENSDARG00000079645	ENSMUSG00000091779		ENSMUSG00000068329	ENSMUSG00000042804	ENSMUSG00000038555		ENSMUSG00000017167	ENSMUSG00000022886
ENSDARG00000036965	ENSDARG00000019332	ENSDARG00000076393		ENSMUSG00000025162	ENSMUSG00000000420	ENSMUSG00000035172		ENSMUSG00000021866	ENSMUSG00000028931	ENSMUSG00000020785		ENSMUSG00000037772	ENSMUSG00000009549	ENSMUSG00000032459		ENSDARG00000017034	ENSDARG00000027734	ENSDARG00000058348	ENSMUSG00000091803		ENSMUSG00000068686	ENSMUSG00000042993	ENSMUSG00000038525		ENSMUSG00000017188	ENSMUSG00000022946
ENSDARG00000088665	ENSDARG00000019398	ENSDARG00000076544		ENSMUSG00000026097	ENSMUSG00000038205	ENSMUSG00000031441		ENSMUSG00000021868	ENSMUSG00000028936	ENSMUSG00000020790		ENSMUSG00000050953	ENSMUSG00000015766	ENSMUSG00000017837		ENSDARG00000010113	ENSDARG00000029252	ENSDARG00000102780	ENSMUSG00000092329		ENSMUSG00000068823	ENSMUSG00000043079	ENSMUSG00000038510		ENSMUSG00000017221	ENSMUSG00000022986
ENSDARG00000003061	ENSDARG00000019444	ENSDARG00000076833		ENSMUSG00000026229	ENSMUSG00000024965	ENSMUSG00000039509		ENSMUSG00000021871	ENSMUSG00000028944	ENSMUSG00000020792		ENSMUSG00000051401	ENSMUSG00000018733	ENSMUSG00000045211		ENSDARG00000013741	ENSDARG00000079949	ENSDARG00000070442	ENSMUSG00000093795		ENSMUSG00000069049	ENSMUSG00000043670	ENSMUSG00000038390		ENSMUSG00000017286	ENSMUSG00000022995
ENSDARG00000056491	ENSDARG00000019496	ENSDARG00000076836		ENSMUSG00000026864	ENSMUSG00000045365	ENSMUSG00000026434		ENSMUSG00000021913	ENSMUSG00000028969	ENSMUSG00000020827		ENSMUSG00000062075	ENSMUSG00000020198	ENSMUSG00000047986		ENSDARG00000006546	ENSDARG00000055075	ENSDARG00000076970	ENSMUSG00000093989		ENSMUSG00000069441	ENSMUSG00000043733	ENSMUSG00000038264		ENSMUSG00000017288	ENSMUSG00000023017
ENSDARG00000095897	ENSDARG00000019581	ENSDARG00000076970		ENSMUSG00000027509	ENSMUSG00000046402	ENSMUSG00000053175		ENSMUSG00000021939	ENSMUSG00000029020	ENSMUSG00000020849		ENSMUSG00000062234	ENSMUSG00000020514	ENSMUSG00000029623		ENSDARG00000075133	ENSDARG00000079881	ENSDARG00000088276	ENSMUSG00000094144		ENSMUSG00000069539	ENSMUSG00000044309	ENSMUSG00000038079		ENSMUSG00000017291	ENSMUSG00000023026
ENSDARG00000091441	ENSDARG00000019644	ENSDARG00000077329		ENSMUSG00000027782	ENSMUSG00000028557	ENSMUSG00000030157		ENSMUSG00000021947	ENSMUSG00000029028	ENSMUSG00000020857		ENSMUSG00000072582	ENSMUSG00000021198	ENSMUSG00000050890		ENSDARG00000062045	ENSDARG00000031890	ENSDARG00000095459	ENSMUSG00000094228		ENSMUSG00000069917	ENSMUSG00000044433	ENSMUSG00000038077		ENSMUSG00000017314	ENSMUSG00000023039
ENSDARG00000036316	ENSDARG00000019702	ENSDARG00000077533		ENSMUSG00000030019	ENSMUSG00000022779	ENSMUSG00000000248		ENSMUSG00000021957	ENSMUSG00000029036	ENSMUSG00000020869		ENSMUSG00000000838	ENSMUSG00000021373	ENSMUSG00000018733		ENSDARG00000029472	ENSDARG00000071594	ENSDARG00000071353	ENSMUSG00000094314		ENSMUSG00000069919	ENSMUSG00000044447	ENSMUSG00000038028		ENSMUSG00000017386	ENSMUSG00000023043
ENSDARG00000089664	ENSDARG00000019732	ENSDARG00000077732		ENSMUSG00000030447	ENSMUSG00000005893	ENSMUSG00000030155		ENSMUSG00000021978	ENSMUSG00000029095	ENSMUSG00000020882		ENSMUSG00000020109	ENSMUSG00000021591	ENSMUSG00000019809		ENSDARG00000028306	ENSDARG00000062951	ENSDARG00000087364	ENSMUSG00000094936		ENSMUSG00000070283	ENSMUSG00000045007	ENSMUSG00000038014		ENSMUSG00000017390	ENSMUSG00000023089
ENSDARG00000035986	ENSDARG00000019743	ENSDARG00000077777		ENSMUSG00000030509	ENSMUSG00000019782	ENSMUSG00000030364		ENSMUSG00000021991	ENSMUSG00000029104	ENSMUSG00000020886		ENSMUSG00000021546	ENSMUSG00000021646	ENSMUSG00000003469		ENSDARG00000078839	ENSDARG00000008765	ENSDARG00000023940	ENSMUSG00000095022		ENSMUSG00000070372	ENSMUSG00000045210	ENSMUSG00000037989		ENSMUSG00000017404	ENSMUSG00000023192
ENSDARG00000056410	ENSDARG00000019778	ENSDARG00000077946		ENSMUSG00000032512	ENSMUSG00000003070	ENSMUSG00000030363		ENSMUSG00000021996	ENSMUSG00000029106	ENSMUSG00000020900		ENSMUSG00000025204	ENSMUSG00000021699	ENSMUSG00000039254		ENSDARG00000058494	ENSDARG00000063414	ENSDARG00000080000	ENSMUSG00000095041		ENSMUSG00000070594	ENSMUSG00000045763	ENSMUSG00000037979		ENSMUSG00000017412	ENSMUSG00000023249
ENSDARG00000095555	ENSDARG00000019856	ENSDARG00000078169		ENSMUSG00000032518	ENSMUSG00000032085	ENSMUSG00000030365		ENSMUSG00000022037	ENSMUSG00000029121	ENSMUSG00000020911		ENSMUSG00000025658	ENSMUSG00000021870	ENSMUSG00000039457		ENSDARG00000045331	ENSDARG00000063149	ENSDARG00000094695	ENSMUSG00000095161		ENSMUSG00000071072	ENSMUSG00000045983	ENSMUSG00000037957		ENSMUSG00000017428	ENSMUSG00000023266
ENSDARG00000045359	ENSDARG00000019881	ENSDARG00000078362		ENSMUSG00000032562	ENSMUSG00000032422	ENSMUSG00000032238		ENSMUSG00000022048	ENSMUSG00000029131	ENSMUSG00000020917		ENSMUSG00000026000	ENSMUSG00000023055	ENSMUSG00000015869		ENSDARG00000035608	ENSDARG00000057239	ENSDARG00000096701	ENSMUSG00000095673		ENSMUSG00000071711	ENSMUSG00000046192	ENSMUSG00000037855		ENSMUSG00000017453	ENSMUSG00000023328
ENSDARG00000019316	ENSDARG00000019924	ENSDARG00000078399		ENSMUSG00000035530	ENSMUSG00000053774	ENSMUSG00000106631		ENSMUSG00000022052	ENSMUSG00000029166	ENSMUSG00000020932		ENSMUSG00000028029	ENSMUSG00000024259	ENSMUSG00000027935		ENSDARG00000025301	ENSDARG00000003963	ENSDARG00000095005	ENSMUSG00000096370		ENSMUSG00000071866	ENSMUSG00000046434	ENSMUSG00000037754		ENSMUSG00000017588	ENSMUSG00000023353
ENSDARG00000057166	ENSDARG00000019963	ENSDARG00000078748		ENSMUSG00000036093	ENSMUSG00000024944	ENSMUSG00000042688		ENSMUSG00000022054	ENSMUSG00000029168	ENSMUSG00000020935		ENSMUSG00000028527	ENSMUSG00000024479	ENSMUSG00000025257		ENSDARG00000052713	ENSDARG00000039005	ENSDARG00000073752	ENSMUSG00000096640		ENSMUSG00000072949	ENSMUSG00000046755	ENSMUSG00000037625		ENSMUSG00000017670	ENSMUSG00000023484
ENSDARG00000038805	ENSDARG00000020007	ENSDARG00000079161		ENSMUSG00000036372	ENSMUSG00000017421	ENSMUSG00000032202		ENSMUSG00000022055	ENSMUSG00000029169	ENSMUSG00000020937		ENSMUSG00000029500	ENSMUSG00000024493	ENSMUSG00000019763		ENSDARG00000021987	ENSDARG00000104396	ENSDARG00000076381	ENSMUSG00000096744		ENSMUSG00000073293	ENSMUSG00000046834	ENSMUSG00000037519		ENSMUSG00000017686	ENSMUSG00000024008
ENSDARG00000069298	ENSDARG00000020008	ENSDARG00000079166		ENSMUSG00000036698	ENSMUSG00000022339	ENSMUSG00000058979		ENSMUSG00000022108	ENSMUSG00000029221	ENSMUSG00000020952		ENSMUSG00000032261	ENSMUSG00000024588	ENSMUSG00000009535		ENSDARG00000006240	ENSDARG00000061397	ENSDARG00000092553	ENSMUSG00000096807		ENSMUSG00000073424	ENSMUSG00000047227	ENSMUSG00000037373		ENSMUSG00000017715	ENSMUSG00000024048
ENSDARG00000036412	ENSDARG00000020101	ENSDARG00000079249		ENSMUSG00000037805	ENSMUSG00000026393	ENSMUSG00000005262		ENSMUSG00000022110	ENSMUSG00000029291	ENSMUSG00000020986		ENSMUSG00000035735	ENSMUSG00000026353	ENSMUSG00000024270		ENSDARG00000061761	ENSDARG00000053066	ENSDARG00000057665	ENSMUSG00000097427		ENSMUSG00000073680	ENSMUSG00000047547	ENSMUSG00000037331		ENSMUSG00000017740	ENSMUSG00000024091
ENSDARG00000004189	ENSDARG00000020123	ENSDARG00000079847		ENSMUSG00000038150	ENSMUSG00000029345	ENSMUSG00000028431		ENSMUSG00000022111	ENSMUSG00000029406	ENSMUSG00000021027		ENSMUSG00000004113	ENSMUSG00000029608	ENSMUSG00000022114		ENSDARG00000061688	ENSDARG00000015610	ENSDARG00000063068	ENSMUSG00000097550		ENSMUSG00000073725	ENSMUSG00000047842	ENSMUSG00000037259		ENSMUSG00000017747	ENSMUSG00000024099
ENSDARG00000018698	ENSDARG00000020261	ENSDARG00000080010		ENSMUSG00000039770	ENSMUSG00000059039	ENSMUSG00000038290		ENSMUSG00000022159	ENSMUSG00000029419	ENSMUSG00000021037		ENSMUSG00000004902	ENSMUSG00000030092	ENSMUSG00000015837		ENSDARG00000070717	ENSDARG00000062089	ENSDARG00000045355	ENSMUSG00000097878		ENSMUSG00000074212	ENSMUSG00000048076	ENSMUSG00000037236		ENSMUSG00000017765	ENSMUSG00000024109
ENSDARG00000088836	ENSDARG00000020345	ENSDARG00000086790		ENSMUSG00000040724	ENSMUSG00000028882	ENSMUSG00000003166		ENSMUSG00000022186	ENSMUSG00000029420	ENSMUSG00000021040		ENSMUSG00000005871	ENSMUSG00000030795	ENSMUSG00000056812		ENSDARG00000078169	ENSDARG00000040455	ENSDARG00000100729	ENSMUSG00000101645		ENSMUSG00000074698	ENSMUSG00000048924	ENSMUSG00000037234		ENSMUSG00000017774	ENSMUSG00000024121
ENSDARG00000042839	ENSDARG00000020405	ENSDARG00000086866		ENSMUSG00000043969	ENSMUSG00000022332	ENSMUSG00000092470		ENSMUSG00000022193	ENSMUSG00000029432	ENSMUSG00000021048		ENSMUSG00000007029	ENSMUSG00000031833	ENSMUSG00000061455		ENSDARG00000051824	ENSDARG00000004305	ENSDARG00000069494	ENSMUSG00000102222		ENSMUSG00000075270	ENSMUSG00000049932	ENSMUSG00000036992		ENSMUSG00000017776	ENSMUSG00000024122
ENSDARG00000019306	ENSDARG00000020454	ENSDARG00000086931		ENSMUSG00000044155	ENSMUSG00000027584	ENSMUSG00000031536		ENSMUSG00000022212	ENSMUSG00000029465	ENSMUSG00000021061		ENSMUSG00000021606	ENSMUSG00000032606	ENSMUSG00000074736		ENSDARG00000017126	ENSDARG00000075245	ENSDARG00000033683	ENSMUSG00000102440		ENSMUSG00000075528	ENSMUSG00000050014	ENSMUSG00000036905		ENSMUSG00000017778	ENSMUSG00000024143
ENSDARG00000074691	ENSDARG00000020482	ENSDARG00000087165		ENSMUSG00000045482	ENSMUSG00000022781	ENSMUSG00000028467		ENSMUSG00000022234	ENSMUSG00000029467	ENSMUSG00000021062		ENSMUSG00000026728	ENSMUSG00000034471	ENSMUSG00000009670		ENSDARG00000079671	ENSDARG00000060312	ENSDARG00000019426	ENSMUSG00000102742		ENSMUSG00000075702	ENSMUSG00000050121	ENSMUSG00000036902		ENSMUSG00000017781	ENSMUSG00000024211
ENSDARG00000003207	ENSDARG00000020573	ENSDARG00000087243		ENSMUSG00000047675	ENSMUSG00000033007	ENSMUSG00000029752		ENSMUSG00000022240	ENSMUSG00000029500	ENSMUSG00000021066		ENSMUSG00000027006	ENSMUSG00000038264	ENSMUSG00000036372		ENSDARG00000077339	ENSDARG00000071551	ENSDARG00000000370	ENSMUSG00000102748		ENSMUSG00000075704	ENSMUSG00000050530	ENSMUSG00000036896		ENSMUSG00000017831	ENSMUSG00000024219
ENSDARG00000055475	ENSDARG00000020618	ENSDARG00000087247		ENSMUSG00000048264	ENSMUSG00000031711	ENSMUSG00000028683		ENSMUSG00000022285	ENSMUSG00000029516	ENSMUSG00000021087		ENSMUSG00000032512	ENSMUSG00000039103	ENSMUSG00000025666		ENSDARG00000089190	ENSDARG00000061692	ENSDARG00000045367	ENSMUSG00000103037		ENSMUSG00000076435	ENSMUSG00000050675	ENSMUSG00000036752		ENSMUSG00000017843	ENSMUSG00000024234
ENSDARG00000092873	ENSDARG00000020621	ENSDARG00000087346		ENSMUSG00000051234	ENSMUSG00000027276	ENSMUSG00000024613		ENSMUSG00000022295	ENSMUSG00000029577	ENSMUSG00000021102		ENSMUSG00000037653	ENSMUSG00000039959	ENSMUSG00000062963		ENSDARG00000035066	ENSDARG00000055510	ENSDARG00000045014	ENSMUSG00000103081		ENSMUSG00000076439	ENSMUSG00000050751	ENSMUSG00000036611		ENSMUSG00000017943	ENSMUSG00000024236
ENSDARG00000037405	ENSDARG00000020676	ENSDARG00000088357		ENSMUSG00000051367	ENSMUSG00000024217	ENSMUSG00000029822		ENSMUSG00000022307	ENSMUSG00000029602	ENSMUSG00000021114		ENSMUSG00000038608	ENSMUSG00000042662	ENSMUSG00000078656		ENSDARG00000101624	ENSDARG00000061718	ENSDARG00000074289	ENSMUSG00000103088		ENSMUSG00000078139	ENSMUSG00000050799	ENSMUSG00000036585		ENSMUSG00000018001	ENSMUSG00000024242
ENSDARG00000090729	ENSDARG00000020718	ENSDARG00000089314		ENSMUSG00000052298	ENSMUSG00000021998	ENSMUSG00000028661		ENSMUSG00000022321	ENSMUSG00000029608	ENSMUSG00000021116		ENSMUSG00000044667	ENSMUSG00000042705	ENSMUSG00000028868		ENSDARG00000079670	ENSDARG00000075733	ENSDARG00000039522	ENSMUSG00000103144		ENSMUSG00000078695	ENSMUSG00000050896	ENSMUSG00000036570		ENSMUSG00000018012	ENSMUSG00000024248
ENSDARG00000014554	ENSDARG00000020741	ENSDARG00000090062		ENSMUSG00000053436	ENSMUSG00000020863	ENSMUSG00000031766		ENSMUSG00000022323	ENSMUSG00000029614	ENSMUSG00000021147		ENSMUSG00000060780	ENSMUSG00000044433	ENSMUSG00000024101		ENSDARG00000059340	ENSDARG00000069334	ENSDARG00000098591	ENSMUSG00000103332		ENSMUSG00000078923	ENSMUSG00000050908	ENSMUSG00000036568		ENSMUSG00000018042	ENSMUSG00000024256
ENSDARG00000092522	ENSDARG00000020764	ENSDARG00000090585		ENSMUSG00000057098	ENSMUSG00000001962	ENSMUSG00000009246		ENSMUSG00000022337	ENSMUSG00000029621	ENSMUSG00000021171		ENSMUSG00000090841	ENSMUSG00000045302	ENSMUSG00000064030		ENSDARG00000062780	ENSDARG00000101139	ENSDARG00000041723	ENSMUSG00000103442		ENSMUSG00000079037	ENSMUSG00000050982	ENSMUSG00000036560		ENSMUSG00000018102	ENSMUSG00000024286
ENSDARG00000097256	ENSDARG00000020771	ENSDARG00000090872		ENSMUSG00000057841	ENSMUSG00000024474	ENSMUSG00000066877		ENSMUSG00000022354	ENSMUSG00000029632	ENSMUSG00000021178		ENSMUSG00000003279	ENSMUSG00000047507	ENSMUSG00000022792		ENSDARG00000020482	ENSDARG00000062103	ENSDARG00000093382	ENSMUSG00000103472		ENSMUSG00000079484	ENSMUSG00000051177	ENSMUSG00000036372		ENSMUSG00000018189	ENSMUSG00000024294
ENSDARG00000093382	ENSDARG00000020795	ENSDARG00000090988		ENSMUSG00000057863	ENSMUSG00000059187	ENSMUSG00000026110		ENSMUSG00000022378	ENSMUSG00000029763	ENSMUSG00000021185		ENSMUSG00000020042	ENSMUSG00000048388	ENSMUSG00000020152		ENSDARG00000087573	ENSDARG00000057159	ENSDARG00000103203	ENSMUSG00000103567		ENSMUSG00000079677	ENSMUSG00000051550	ENSMUSG00000036306		ENSMUSG00000018196	ENSMUSG00000024300
ENSDARG00000089595	ENSDARG00000020798	ENSDARG00000091348		ENSMUSG00000060032	ENSMUSG00000039661	ENSMUSG00000020590		ENSMUSG00000022437	ENSMUSG00000029772	ENSMUSG00000021196		ENSMUSG00000020932	ENSMUSG00000051154	ENSMUSG00000056413		ENSDARG00000039363	ENSDARG00000068274	ENSDARG00000092126	ENSMUSG00000103585		ENSMUSG00000090053	ENSMUSG00000051617	ENSMUSG00000036103		ENSMUSG00000018286	ENSMUSG00000024304
ENSDARG00000096258	ENSDARG00000020850	ENSDARG00000091525		ENSMUSG00000060992	ENSMUSG00000023909	ENSMUSG00000037148		ENSMUSG00000022443	ENSMUSG00000029916	ENSMUSG00000021207		ENSMUSG00000022540	ENSMUSG00000053119	ENSMUSG00000028782		ENSDARG00000079295	ENSDARG00000039486	ENSDARG00000088195	ENSMUSG00000103677		ENSMUSG00000090213	ENSMUSG00000052234	ENSMUSG00000036087		ENSMUSG00000018322	ENSMUSG00000024347
ENSDARG00000095201	ENSDARG00000020850	ENSDARG00000091683		ENSMUSG00000061615	ENSMUSG00000022426	ENSMUSG00000023809		ENSMUSG00000022450	ENSMUSG00000030000	ENSMUSG00000021210		ENSMUSG00000022763	ENSMUSG00000053617	ENSMUSG00000033717		ENSDARG00000062696	ENSDARG00000095034	ENSDARG00000040287	ENSMUSG00000103707		ENSMUSG00000090877	ENSMUSG00000052374	ENSMUSG00000036052		ENSMUSG00000018326	ENSMUSG00000024360
ENSDARG00000091965	ENSDARG00000020890	ENSDARG00000092112		ENSMUSG00000062647	ENSMUSG00000030584	ENSMUSG00000021256		ENSMUSG00000022454	ENSMUSG00000030007	ENSMUSG00000021211		ENSMUSG00000027695	ENSMUSG00000055805	ENSMUSG00000024782		ENSDARG00000062016	ENSDARG00000002991	ENSDARG00000032575	ENSMUSG00000103766		ENSMUSG00000092534	ENSMUSG00000052504	ENSMUSG00000036046		ENSMUSG00000018340	ENSMUSG00000024366
ENSDARG00000056621	ENSDARG00000020895	ENSDARG00000092170		ENSMUSG00000063021	ENSMUSG00000029156	ENSMUSG00000057604		ENSMUSG00000022456	ENSMUSG00000030020	ENSMUSG00000021213		ENSMUSG00000029348	ENSMUSG00000056413	ENSMUSG00000048076		ENSDARG00000014875	ENSDARG00000020834	ENSDARG00000086342	ENSMUSG00000103793		ENSMUSG00000097919	ENSMUSG00000053617	ENSMUSG00000036026		ENSMUSG00000018363	ENSMUSG00000024376
ENSDARG00000078571	ENSDARG00000020960	ENSDARG00000092644		ENSMUSG00000064220	ENSMUSG00000025340	ENSMUSG00000021569		ENSMUSG00000022477	ENSMUSG00000030062	ENSMUSG00000021214		ENSMUSG00000031007	ENSMUSG00000069308	ENSMUSG00000020440		ENSDARG00000074727	ENSDARG00000020007	ENSDARG00000071626	ENSMUSG00000103897		ENSMUSG00000100725	ENSMUSG00000053819	ENSMUSG00000035900		ENSMUSG00000018381	ENSMUSG00000024387
ENSDARG00000032199	ENSDARG00000021124	ENSDARG00000092693		ENSMUSG00000068855	ENSMUSG00000038372	ENSMUSG00000069565		ENSMUSG00000022540	ENSMUSG00000030086	ENSMUSG00000021216		ENSMUSG00000031012	ENSMUSG00000073435	ENSMUSG00000027575		ENSDARG00000060036	ENSDARG00000070393	ENSDARG00000069529	ENSMUSG00000104063		ENSMUSG00000101523	ENSMUSG00000054106	ENSMUSG00000035772		ENSMUSG00000018398	ENSMUSG00000024410
ENSDARG00000039882	ENSDARG00000021135	ENSDARG00000092948		ENSMUSG00000069270	ENSMUSG00000020950	ENSMUSG00000002428		ENSMUSG00000022548	ENSMUSG00000030102	ENSMUSG00000021218		ENSMUSG00000031347	ENSMUSG00000000339	ENSMUSG00000027255		ENSDARG00000020345	ENSDARG00000052604	ENSDARG00000019651	ENSMUSG00000104346		ENSMUSG00000107068	ENSMUSG00000054203	ENSMUSG00000035770		ENSMUSG00000018411	ENSMUSG00000024462
ENSDARG00000043457	ENSDARG00000021143	ENSDARG00000095751		ENSMUSG00000069272	ENSMUSG00000050017	ENSMUSG00000001962		ENSMUSG00000022551	ENSMUSG00000030137	ENSMUSG00000021235		ENSMUSG00000036371	ENSMUSG00000000627	ENSMUSG00000041977		ENSDARG00000089957	ENSDARG00000052114	ENSDARG00000092873	ENSMUSG00000104445			ENSMUSG00000054364	ENSMUSG00000035469		ENSMUSG00000018417	ENSMUSG00000024502
ENSDARG00000086960	ENSDARG00000021149	ENSDARG00000095897		ENSMUSG00000069301	ENSMUSG00000038668	ENSMUSG00000034022		ENSMUSG00000022565	ENSMUSG00000030172	ENSMUSG00000021238		ENSMUSG00000038366	ENSMUSG00000001323	ENSMUSG00000054901		ENSDARG00000073769	ENSDARG00000075362	ENSDARG00000017140	ENSMUSG00000105518			ENSMUSG00000054728	ENSMUSG00000035395		ENSMUSG00000018428	ENSMUSG00000024524
ENSDARG00000030349	ENSDARG00000021193	ENSDARG00000096355		ENSMUSG00000069309	ENSMUSG00000024382	ENSMUSG00000042064		ENSMUSG00000022577	ENSMUSG00000030209	ENSMUSG00000021262		ENSMUSG00000049119	ENSMUSG00000002949	ENSMUSG00000024426		ENSDARG00000036684	ENSDARG00000078759	ENSDARG00000016301	ENSMUSG00000105827			ENSMUSG00000054757	ENSMUSG00000035392		ENSMUSG00000018446	ENSMUSG00000024533
ENSDARG00000003375	ENSDARG00000021220	ENSDARG00000000651		ENSMUSG00000069744	ENSMUSG00000034586	ENSMUSG00000019894		ENSMUSG00000022623	ENSMUSG00000030231	ENSMUSG00000021270		ENSMUSG00000052373	ENSMUSG00000006464	ENSMUSG00000016541		ENSDARG00000079004	ENSDARG00000042126	ENSDARG00000044874	ENSMUSG00000107025			ENSMUSG00000054808	ENSMUSG00000035383		ENSMUSG00000018470	ENSMUSG00000024535
ENSDARG00000075730	ENSDARG00000021242	ENSDARG00000001431		ENSMUSG00000071379	ENSMUSG00000020519	ENSMUSG00000015143		ENSMUSG00000022636	ENSMUSG00000030257	ENSMUSG00000021279		ENSMUSG00000062190	ENSMUSG00000015290	ENSMUSG00000059439		ENSDARG00000012144	ENSDARG00000053517	ENSDARG00000035519				ENSMUSG00000054814	ENSMUSG00000035226		ENSMUSG00000018574	ENSMUSG00000024566
ENSDARG00000079495	ENSDARG00000021252	ENSDARG00000001993		ENSMUSG00000071478	ENSMUSG00000029148	ENSMUSG00000066440		ENSMUSG00000022658	ENSMUSG00000030302	ENSMUSG00000021288		ENSMUSG00000067889	ENSMUSG00000015337	ENSMUSG00000036905		ENSDARG00000020493	ENSDARG00000102755	ENSDARG00000058358				ENSMUSG00000055065	ENSMUSG00000035150		ENSMUSG00000018583	ENSMUSG00000024576
ENSDARG00000093053	ENSDARG00000021257	ENSDARG00000003206		ENSMUSG00000071516	ENSMUSG00000024231	ENSMUSG00000025665		ENSMUSG00000022751	ENSMUSG00000030307	ENSMUSG00000021301		ENSMUSG00000069601	ENSMUSG00000020486	ENSMUSG00000040794		ENSDARG00000044575	ENSDARG00000003058	ENSDARG00000044975				ENSMUSG00000055296	ENSMUSG00000035104		ENSMUSG00000018659	ENSMUSG00000024589
ENSDARG00000035860	ENSDARG00000021309	ENSDARG00000003344		ENSMUSG00000072905	ENSMUSG00000024725	ENSMUSG00000001036		ENSMUSG00000022752	ENSMUSG00000030374	ENSMUSG00000021313		ENSMUSG00000000305	ENSMUSG00000022802	ENSMUSG00000021373		ENSDARG00000075327	ENSDARG00000087704	ENSDARG00000104458				ENSMUSG00000055357	ENSMUSG00000034974		ENSMUSG00000018736	ENSMUSG00000024590
ENSDARG00000021115	ENSDARG00000021346	ENSDARG00000004184		ENSMUSG00000078851	ENSMUSG00000003068	ENSMUSG00000024395		ENSMUSG00000022762	ENSMUSG00000030376	ENSMUSG00000021314		ENSMUSG00000001552	ENSMUSG00000024350	ENSMUSG00000027184		ENSDARG00000101759	ENSDARG00000087897	ENSDARG00000093195				ENSMUSG00000055795	ENSMUSG00000034958		ENSMUSG00000018774	ENSMUSG00000024608
ENSDARG00000074194	ENSDARG00000021351	ENSDARG00000005176		ENSMUSG00000079029	ENSMUSG00000003234	ENSMUSG00000020538		ENSMUSG00000022770	ENSMUSG00000030428	ENSMUSG00000021357		ENSMUSG00000017774	ENSMUSG00000024393	ENSMUSG00000032740		ENSDARG00000098639	ENSDARG00000073841	ENSDARG00000096992				ENSMUSG00000055805	ENSMUSG00000034820		ENSMUSG00000018776	ENSMUSG00000024617
ENSDARG00000087033	ENSDARG00000021404	ENSDARG00000005651		ENSMUSG00000094248	ENSMUSG00000041658	ENSMUSG00000019927		ENSMUSG00000022789	ENSMUSG00000030432	ENSMUSG00000021373		ENSMUSG00000020263	ENSMUSG00000026014	ENSMUSG00000020015		ENSDARG00000036878	ENSDARG00000103563	ENSDARG00000078901				ENSMUSG00000056054	ENSMUSG00000034807		ENSMUSG00000018796	ENSMUSG00000024645
ENSDARG00000012949	ENSDARG00000021564	ENSDARG00000005713		ENSMUSG00000094777	ENSMUSG00000057530	ENSMUSG00000019944		ENSMUSG00000022812	ENSMUSG00000030447	ENSMUSG00000021416		ENSMUSG00000028223	ENSMUSG00000026499	ENSMUSG00000018669		ENSDARG00000092376	ENSDARG00000037553	ENSDARG00000056090				ENSMUSG00000056486	ENSMUSG00000034786		ENSMUSG00000018800	ENSMUSG00000024735
ENSDARG00000096971	ENSDARG00000021607	ENSDARG00000006079		ENSMUSG00000094973	ENSMUSG00000059713	ENSMUSG00000020330		ENSMUSG00000022820	ENSMUSG00000030465	ENSMUSG00000021417		ENSMUSG00000029125	ENSMUSG00000027163	ENSMUSG00000002107		ENSDARG00000004648	ENSDARG00000087538	ENSDARG00000069615				ENSMUSG00000056536	ENSMUSG00000034751		ENSMUSG00000018830	ENSMUSG00000024740
ENSDARG00000044673	ENSDARG00000021681	ENSDARG00000006427		ENSMUSG00000095724	ENSMUSG00000048732	ENSMUSG00000031902		ENSMUSG00000022841	ENSMUSG00000030516	ENSMUSG00000021460		ENSMUSG00000029684	ENSMUSG00000027220	ENSMUSG00000062929		ENSDARG00000045064	ENSDARG00000014013	ENSDARG00000102191				ENSMUSG00000056656	ENSMUSG00000034729		ENSMUSG00000018848	ENSMUSG00000024743
ENSDARG00000097360	ENSDARG00000021838	ENSDARG00000006487		ENSMUSG00000096807	ENSMUSG00000048915	ENSMUSG00000013736		ENSMUSG00000022884	ENSMUSG00000030541	ENSMUSG00000021474		ENSMUSG00000034656	ENSMUSG00000027255	ENSMUSG00000001829		ENSDARG00000020953	ENSDARG00000014634	ENSDARG00000076302				ENSMUSG00000056737	ENSMUSG00000034686		ENSMUSG00000018909	ENSMUSG00000024777
ENSDARG00000041311	ENSDARG00000021948	ENSDARG00000007601		ENSMUSG00000000001	ENSMUSG00000007721	ENSMUSG00000020272		ENSMUSG00000022890	ENSMUSG00000030583	ENSMUSG00000021520		ENSMUSG00000040389	ENSMUSG00000027680	ENSMUSG00000047547		ENSDARG00000044299	ENSDARG00000031136	ENSDARG00000099214				ENSMUSG00000056912	ENSMUSG00000034659		ENSMUSG00000018965	ENSMUSG00000024797
ENSDARG00000045417	ENSDARG00000021973	ENSDARG00000007691		ENSMUSG00000000420	ENSMUSG00000043241	ENSMUSG00000029122		ENSMUSG00000022892	ENSMUSG00000030607	ENSMUSG00000021546		ENSMUSG00000040972	ENSMUSG00000028373	ENSMUSG00000022037		ENSDARG00000015546	ENSDARG00000036104	ENSDARG00000062008				ENSMUSG00000057163	ENSMUSG00000034471		ENSMUSG00000019027	ENSMUSG00000024812
ENSDARG00000010956	ENSDARG00000021984	ENSDARG00000007975		ENSMUSG00000003429	ENSMUSG00000040945	ENSMUSG00000018442		ENSMUSG00000022956	ENSMUSG00000030653	ENSMUSG00000021573		ENSMUSG00000042447	ENSMUSG00000028811	ENSMUSG00000021773		ENSDARG00000012519	ENSDARG00000062003	ENSDARG00000018404				ENSMUSG00000057182	ENSMUSG00000034412		ENSMUSG00000019054	ENSMUSG00000024844
ENSDARG00000086335	ENSDARG00000021987	ENSDARG00000009387		ENSMUSG00000005575	ENSMUSG00000041298	ENSMUSG00000022678		ENSMUSG00000022973	ENSMUSG00000030682	ENSMUSG00000021576		ENSMUSG00000045092	ENSMUSG00000029406	ENSMUSG00000068823		ENSDARG00000062667	ENSDARG00000104235	ENSDARG00000028618				ENSMUSG00000057346	ENSMUSG00000034390		ENSMUSG00000019082	ENSMUSG00000024883
ENSDARG00000095025	ENSDARG00000021991	ENSDARG00000009796		ENSMUSG00000007777	ENSMUSG00000039244	ENSMUSG00000005611		ENSMUSG00000022982	ENSMUSG00000030739	ENSMUSG00000021578		ENSMUSG00000003809	ENSMUSG00000029471	ENSMUSG00000037373		ENSDARG00000014973	ENSDARG00000012378	ENSDARG00000008030				ENSMUSG00000057440	ENSMUSG00000034254		ENSMUSG00000019087	ENSMUSG00000024900
ENSDARG00000094478	ENSDARG00000022045	ENSDARG00000011648		ENSMUSG00000016319	ENSMUSG00000004317	ENSMUSG00000051768		ENSMUSG00000023019	ENSMUSG00000030744	ENSMUSG00000021606		ENSMUSG00000005803	ENSMUSG00000029592	ENSMUSG00000030868		ENSDARG00000053956	ENSDARG00000001835	ENSDARG00000079438				ENSMUSG00000057554	ENSMUSG00000034201		ENSMUSG00000019102	ENSMUSG00000024953
ENSDARG00000096522	ENSDARG00000022129	ENSDARG00000012261		ENSMUSG00000016554	ENSMUSG00000038324	ENSMUSG00000037936		ENSMUSG00000023026	ENSMUSG00000030806	ENSMUSG00000021613		ENSMUSG00000017314	ENSMUSG00000029714	ENSMUSG00000035392		ENSDARG00000077367	ENSDARG00000069427	ENSDARG00000037946				ENSMUSG00000057672	ENSMUSG00000034173		ENSMUSG00000019143	ENSMUSG00000024969
ENSDARG00000069461	ENSDARG00000022165	ENSDARG00000012688		ENSMUSG00000018395	ENSMUSG00000044813	ENSMUSG00000029541		ENSMUSG00000023033	ENSMUSG00000030884	ENSMUSG00000021614		ENSMUSG00000022551	ENSMUSG00000031150	ENSMUSG00000047842		ENSDARG00000015002	ENSDARG00000040926	ENSDARG00000037783				ENSMUSG00000057914	ENSMUSG00000034135		ENSMUSG00000019146	ENSMUSG00000024974
ENSDARG00000094202	ENSDARG00000022183	ENSDARG00000013505		ENSMUSG00000018559	ENSMUSG00000025134	ENSMUSG00000022510		ENSMUSG00000023089	ENSMUSG00000031010	ENSMUSG00000021646		ENSMUSG00000024524	ENSMUSG00000031703	ENSMUSG00000033335		ENSDARG00000057125	ENSDARG00000079202	ENSDARG00000001241				ENSMUSG00000058013	ENSMUSG00000034000		ENSMUSG00000019158	ENSMUSG00000024976
ENSDARG00000092137	ENSDARG00000022254	ENSDARG00000013800		ENSMUSG00000020015	ENSMUSG00000036790	ENSMUSG00000028028		ENSMUSG00000023094	ENSMUSG00000031012	ENSMUSG00000021686		ENSMUSG00000024590	ENSMUSG00000031775	ENSMUSG00000058325		ENSDARG00000023914	ENSDARG00000052462	ENSDARG00000009018				ENSMUSG00000058119	ENSMUSG00000033900		ENSMUSG00000019173	ENSMUSG00000024991
ENSDARG00000063910	ENSDARG00000022315	ENSDARG00000014488		ENSMUSG00000020612	ENSMUSG00000024742	ENSMUSG00000020782		ENSMUSG00000023175	ENSMUSG00000031078	ENSMUSG00000021693		ENSMUSG00000025410	ENSMUSG00000031913	ENSMUSG00000035770		ENSDARG00000008494	ENSDARG00000039272	ENSDARG00000005924				ENSMUSG00000058325	ENSMUSG00000033751		ENSMUSG00000019179	ENSMUSG00000024997
ENSDARG00000095944	ENSDARG00000022437	ENSDARG00000014866		ENSMUSG00000020635	ENSMUSG00000026918	ENSMUSG00000037935		ENSMUSG00000023192	ENSMUSG00000031119	ENSMUSG00000021700		ENSMUSG00000025555	ENSMUSG00000031969	ENSMUSG00000009013		ENSDARG00000099323	ENSDARG00000102790	ENSDARG00000027740				ENSMUSG00000058354	ENSMUSG00000033717		ENSMUSG00000019188	ENSMUSG00000025006
ENSDARG00000094206	ENSDARG00000022438	ENSDARG00000016793		ENSMUSG00000020986	ENSMUSG00000032609	ENSMUSG00000030180		ENSMUSG00000023286	ENSMUSG00000031166	ENSMUSG00000021708		ENSMUSG00000026568	ENSMUSG00000033697	ENSMUSG00000015092		ENSDARG00000038859	ENSDARG00000008249	ENSDARG00000018162				ENSMUSG00000058392	ENSMUSG00000033697		ENSMUSG00000019194	ENSMUSG00000025007
ENSDARG00000096481	ENSDARG00000022456	ENSDARG00000016871		ENSMUSG00000021079	ENSMUSG00000034826	ENSMUSG00000043154		ENSMUSG00000023307	ENSMUSG00000031292	ENSMUSG00000021709		ENSMUSG00000026596	ENSMUSG00000036087	ENSMUSG00000016349		ENSDARG00000059409	ENSDARG00000015921	ENSDARG00000034093				ENSMUSG00000058486	ENSMUSG00000033594		ENSMUSG00000019210	ENSMUSG00000025016
ENSDARG00000027724	ENSDARG00000022509	ENSDARG00000017882		ENSMUSG00000021099	ENSMUSG00000024749	ENSMUSG00000037712		ENSMUSG00000023439	ENSMUSG00000031299	ENSMUSG00000021748		ENSMUSG00000027286	ENSMUSG00000036902	ENSMUSG00000036611		ENSDARG00000100972	ENSDARG00000007196	ENSDARG00000063419				ENSMUSG00000058672	ENSMUSG00000033578		ENSMUSG00000019261	ENSMUSG00000025026
ENSDARG00000087793	ENSDARG00000022599	ENSDARG00000018953		ENSMUSG00000021820	ENSMUSG00000038705	ENSMUSG00000015854		ENSMUSG00000023456	ENSMUSG00000031302	ENSMUSG00000021750		ENSMUSG00000029614	ENSMUSG00000040022	ENSMUSG00000022884		ENSDARG00000037593	ENSDARG00000005861	ENSDARG00000062612				ENSMUSG00000058799	ENSMUSG00000033436		ENSMUSG00000019302	ENSMUSG00000025040
ENSDARG00000094027	ENSDARG00000022684	ENSDARG00000019188		ENSMUSG00000021848	ENSMUSG00000013787	ENSMUSG00000033618		ENSMUSG00000023460	ENSMUSG00000031311	ENSMUSG00000021764		ENSMUSG00000029911	ENSMUSG00000041624	ENSMUSG00000041986		ENSDARG00000024966	ENSDARG00000077060	ENSDARG00000088293				ENSMUSG00000058927	ENSMUSG00000033068		ENSMUSG00000019326	ENSMUSG00000025085
ENSDARG00000074354	ENSDARG00000022767	ENSDARG00000019312		ENSMUSG00000021877	ENSMUSG00000033420	ENSMUSG00000038880		ENSMUSG00000023845	ENSMUSG00000031333	ENSMUSG00000021771		ENSMUSG00000030397	ENSMUSG00000042492	ENSMUSG00000011832		ENSDARG00000003869	ENSDARG00000056121	ENSDARG00000008969				ENSMUSG00000059173	ENSMUSG00000032946		ENSMUSG00000019370	ENSMUSG00000025092
ENSDARG00000087696	ENSDARG00000022978	ENSDARG00000019338		ENSMUSG00000023944	ENSMUSG00000030534	ENSMUSG00000038146		ENSMUSG00000023944	ENSMUSG00000031376	ENSMUSG00000021794		ENSMUSG00000049336	ENSMUSG00000049550	ENSMUSG00000032705		ENSDARG00000077506	ENSDARG00000045976	ENSDARG00000038693				ENSMUSG00000059208	ENSMUSG00000032878		ENSMUSG00000019373	ENSMUSG00000025134
ENSDARG00000096249	ENSDARG00000023190	ENSDARG00000019838		ENSMUSG00000024231	ENSMUSG00000021103	ENSMUSG00000025439		ENSMUSG00000024008	ENSMUSG00000031391	ENSMUSG00000021814		ENSMUSG00000060090	ENSMUSG00000052337	ENSMUSG00000045316		ENSDARG00000058868	ENSDARG00000102381	ENSDARG00000038609				ENSMUSG00000059409	ENSMUSG00000032773		ENSMUSG00000019433	ENSMUSG00000025139
ENSDARG00000071403	ENSDARG00000023228	ENSDARG00000020944		ENSMUSG00000024258	ENSMUSG00000051627	ENSMUSG00000030796		ENSMUSG00000024012	ENSMUSG00000031425	ENSMUSG00000021816		ENSMUSG00000000340	ENSMUSG00000054312	ENSMUSG00000023011		ENSDARG00000089292	ENSDARG00000010130	ENSDARG00000079824				ENSMUSG00000059430	ENSMUSG00000032740		ENSMUSG00000019471	ENSMUSG00000025140
ENSDARG00000094050	ENSDARG00000023290	ENSDARG00000021924		ENSMUSG00000025016	ENSMUSG00000055053	ENSMUSG00000020032		ENSMUSG00000024026	ENSMUSG00000031453	ENSMUSG00000021820		ENSMUSG00000018736	ENSMUSG00000054901	ENSMUSG00000038014		ENSDARG00000078139	ENSDARG00000002538	ENSDARG00000090036				ENSMUSG00000059447	ENSMUSG00000032705		ENSMUSG00000019478	ENSMUSG00000025162
ENSDARG00000004714	ENSDARG00000023299	ENSDARG00000022085		ENSMUSG00000026361	ENSMUSG00000050144	ENSMUSG00000032393		ENSMUSG00000024038	ENSMUSG00000031511	ENSMUSG00000021823		ENSMUSG00000018830	ENSMUSG00000057914	ENSMUSG00000050530		ENSDARG00000031388	ENSDARG00000059003	ENSDARG00000076697				ENSMUSG00000059456	ENSMUSG00000032666		ENSMUSG00000019528	ENSMUSG00000025204
ENSDARG00000097668	ENSDARG00000023323	ENSDARG00000024032		ENSMUSG00000026610	ENSMUSG00000008393	ENSMUSG00000034452		ENSMUSG00000024044	ENSMUSG00000031517	ENSMUSG00000021832		ENSMUSG00000019907	ENSMUSG00000061111	ENSMUSG00000029059		ENSDARG00000075899	ENSDARG00000102365	ENSDARG00000026801				ENSMUSG00000059811	ENSMUSG00000032606		ENSMUSG00000019578	ENSMUSG00000025208
ENSDARG00000005085	ENSDARG00000023445	ENSDARG00000024278		ENSMUSG00000026727	ENSMUSG00000027895	ENSMUSG00000041891		ENSMUSG00000024083	ENSMUSG00000031539	ENSMUSG00000021843		ENSMUSG00000023192	ENSMUSG00000062127	ENSMUSG00000040242		ENSDARG00000059826	ENSDARG00000035605	ENSDARG00000062350				ENSMUSG00000059890	ENSMUSG00000032583		ENSMUSG00000019579	ENSMUSG00000025240
ENSDARG00000077967	ENSDARG00000023536	ENSDARG00000024503		ENSMUSG00000027665	ENSMUSG00000025931	ENSMUSG00000064065		ENSMUSG00000024091	ENSMUSG00000031543	ENSMUSG00000021866		ENSMUSG00000024091	ENSMUSG00000064030	ENSMUSG00000019428		ENSDARG00000008329	ENSDARG00000034195	ENSDARG00000060306				ENSMUSG00000059970	ENSMUSG00000032517		ENSMUSG00000019731	ENSMUSG00000025260
ENSDARG00000089582	ENSDARG00000023583	ENSDARG00000024654		ENSMUSG00000028381	ENSMUSG00000041319	ENSMUSG00000055670		ENSMUSG00000024099	ENSMUSG00000031610	ENSMUSG00000021877		ENSMUSG00000024797	ENSMUSG00000071528	ENSMUSG00000045589		ENSDARG00000063578	ENSDARG00000062794	ENSDARG00000069649				ENSMUSG00000060012	ENSMUSG00000032480		ENSMUSG00000019732	ENSMUSG00000025262
ENSDARG00000034056	ENSDARG00000023600	ENSDARG00000025943		ENSMUSG00000028546	ENSMUSG00000038156	ENSMUSG00000063524		ENSMUSG00000024109	ENSMUSG00000031626	ENSMUSG00000021913		ENSMUSG00000024900	ENSMUSG00000073678	ENSMUSG00000011589		ENSDARG00000014280	ENSDARG00000069269	ENSDARG00000086661				ENSMUSG00000060032	ENSMUSG00000032459		ENSMUSG00000019761	ENSMUSG00000025278
ENSDARG00000013351	ENSDARG00000023648	ENSDARG00000026236		ENSMUSG00000028902	ENSMUSG00000024847	ENSMUSG00000027202		ENSMUSG00000024120	ENSMUSG00000031633	ENSMUSG00000021957		ENSMUSG00000024969	ENSMUSG00000074505	ENSMUSG00000029211		ENSDARG00000016667	ENSDARG00000077545	ENSDARG00000020890				ENSMUSG00000060240	ENSMUSG00000032355		ENSMUSG00000019775	ENSMUSG00000025287
ENSDARG00000018159	ENSDARG00000023712	ENSDARG00000028106		ENSMUSG00000029390	ENSMUSG00000042487	ENSMUSG00000019845		ENSMUSG00000024121	ENSMUSG00000031672	ENSMUSG00000021983		ENSMUSG00000025040	ENSMUSG00000078137	ENSMUSG00000029212		ENSDARG00000044501	ENSDARG00000090164	ENSDARG00000073872				ENSMUSG00000060373	ENSMUSG00000032295		ENSMUSG00000019785	ENSMUSG00000025290
ENSDARG00000092890	ENSDARG00000023797	ENSDARG00000029822		ENSMUSG00000030714	ENSMUSG00000022194	ENSMUSG00000040964		ENSMUSG00000024127	ENSMUSG00000031696	ENSMUSG00000021986		ENSMUSG00000025403	ENSMUSG00000000276	ENSMUSG00000007653		ENSDARG00000076070	ENSDARG00000104086	ENSDARG00000036056				ENSMUSG00000060429	ENSMUSG00000032224		ENSMUSG00000019790	ENSMUSG00000025362
ENSDARG00000056338	ENSDARG00000023967	ENSDARG00000029995		ENSMUSG00000031202	ENSMUSG00000049939	ENSMUSG00000054892		ENSMUSG00000024132	ENSMUSG00000031818	ENSMUSG00000021998		ENSMUSG00000026490	ENSMUSG00000000378	ENSMUSG00000011884		ENSDARG00000034493	ENSDARG00000078624	ENSDARG00000077545				ENSMUSG00000060459	ENSMUSG00000032220		ENSMUSG00000019795	ENSMUSG00000025364
ENSDARG00000067717	ENSDARG00000024433	ENSDARG00000030139		ENSMUSG00000031748	ENSMUSG00000004044	ENSMUSG00000035944		ENSMUSG00000024248	ENSMUSG00000031833	ENSMUSG00000022037		ENSMUSG00000034245	ENSMUSG00000000531	ENSMUSG00000000149		ENSDARG00000071192	ENSDARG00000059349	ENSDARG00000090164				ENSMUSG00000060639	ENSMUSG00000032081		ENSMUSG00000019802	ENSMUSG00000025369
ENSDARG00000091571	ENSDARG00000024478	ENSDARG00000032056		ENSMUSG00000031812	ENSMUSG00000033365	ENSMUSG00000016028		ENSMUSG00000024259	ENSMUSG00000031840	ENSMUSG00000022048		ENSMUSG00000035067	ENSMUSG00000000915	ENSMUSG00000031985		ENSDARG00000073707	ENSDARG00000069046	ENSDARG00000104086				ENSMUSG00000060923	ENSMUSG00000032011		ENSMUSG00000019804	ENSMUSG00000025370
ENSDARG00000070863	ENSDARG00000024564	ENSDARG00000033175		ENSMUSG00000032280	ENSMUSG00000020376	ENSMUSG00000030016		ENSMUSG00000024287	ENSMUSG00000031865	ENSMUSG00000022052		ENSMUSG00000039536	ENSMUSG00000001995	ENSMUSG00000033629		ENSDARG00000079348	ENSDARG00000014273	ENSDARG00000078624				ENSMUSG00000062093	ENSMUSG00000031985		ENSMUSG00000019828	ENSMUSG00000025371
ENSDARG00000044102	ENSDARG00000024717	ENSDARG00000034940		ENSMUSG00000036241	ENSMUSG00000070348	ENSMUSG00000024645		ENSMUSG00000024302	ENSMUSG00000031918	ENSMUSG00000022054		ENSMUSG00000039716	ENSMUSG00000002496	ENSMUSG00000074793		ENSDARG00000021200	ENSDARG00000098782	ENSDARG00000059349				ENSMUSG00000062327	ENSMUSG00000031972		ENSMUSG00000019831	ENSMUSG00000025372
ENSDARG00000096849	ENSDARG00000024746	ENSDARG00000035809		ENSMUSG00000036550	ENSMUSG00000004934	ENSMUSG00000070733		ENSMUSG00000024304	ENSMUSG00000031950	ENSMUSG00000022055		ENSMUSG00000053702	ENSMUSG00000002504	ENSMUSG00000026113		ENSDARG00000053453	ENSDARG00000002082	ENSDARG00000069046				ENSMUSG00000062380	ENSMUSG00000031971		ENSMUSG00000019843	ENSMUSG00000025403
ENSDARG00000078489	ENSDARG00000024785	ENSDARG00000036162		ENSMUSG00000037373	ENSMUSG00000002012	ENSMUSG00000022229		ENSMUSG00000024346	ENSMUSG00000031969	ENSMUSG00000022092		ENSMUSG00000068036	ENSMUSG00000004894	ENSMUSG00000025477		ENSDARG00000042469	ENSDARG00000029019	ENSDARG00000014273				ENSMUSG00000062591	ENSMUSG00000031930		ENSMUSG00000019849	ENSMUSG00000025410
ENSDARG00000075793	ENSDARG00000024785	ENSDARG00000036700		ENSMUSG00000038780	ENSMUSG00000033728	ENSMUSG00000051984		ENSMUSG00000024347	ENSMUSG00000031988	ENSMUSG00000022099		ENSMUSG00000013033	ENSMUSG00000004961	ENSMUSG00000027296		ENSDARG00000013841	ENSDARG00000078908	ENSDARG00000098782				ENSMUSG00000062604	ENSMUSG00000031913		ENSMUSG00000019852	ENSMUSG00000025417
ENSDARG00000027070	ENSDARG00000024877	ENSDARG00000037378		ENSMUSG00000038845	ENSMUSG00000021180	ENSMUSG00000018974		ENSMUSG00000024359	ENSMUSG00000032020	ENSMUSG00000022100		ENSMUSG00000013236	ENSMUSG00000015837	ENSMUSG00000028530		ENSDARG00000076174	ENSDARG00000079586	ENSDARG00000002082				ENSMUSG00000062751	ENSMUSG00000031819		ENSMUSG00000019853	ENSMUSG00000025422
ENSDARG00000087232	ENSDARG00000025011	ENSDARG00000038559		ENSMUSG00000043733	ENSMUSG00000052102	ENSMUSG00000067702		ENSMUSG00000024381	ENSMUSG00000032046	ENSMUSG00000022110		ENSMUSG00000020115	ENSMUSG00000019868	ENSMUSG00000063646		ENSDARG00000006299	ENSDARG00000101074	ENSDARG00000029019				ENSMUSG00000062929	ENSMUSG00000031775		ENSMUSG00000019854	ENSMUSG00000025465
ENSDARG00000087616	ENSDARG00000025012	ENSDARG00000039098		ENSMUSG00000045128	ENSMUSG00000023170	ENSMUSG00000067338		ENSMUSG00000024387	ENSMUSG00000032047	ENSMUSG00000022174		ENSMUSG00000022443	ENSMUSG00000020428	ENSMUSG00000042604		ENSDARG00000042418	ENSDARG00000100851	ENSDARG00000078908				ENSMUSG00000063052	ENSMUSG00000031754		ENSMUSG00000019856	ENSMUSG00000025474
ENSDARG00000026170	ENSDARG00000025073	ENSDARG00000039605		ENSMUSG00000052534	ENSMUSG00000048911	ENSMUSG00000004231		ENSMUSG00000024388	ENSMUSG00000032097	ENSMUSG00000022186		ENSMUSG00000024462	ENSMUSG00000021140	ENSMUSG00000050556		ENSDARG00000021590	ENSDARG00000027618	ENSDARG00000079586				ENSMUSG00000063689	ENSMUSG00000031654		ENSMUSG00000019864	ENSMUSG00000025475
ENSDARG00000021864	ENSDARG00000025206	ENSDARG00000039684		ENSMUSG00000053291	ENSMUSG00000039782	ENSMUSG00000025785		ENSMUSG00000024403	ENSMUSG00000032109	ENSMUSG00000022205		ENSMUSG00000025745	ENSMUSG00000021573	ENSMUSG00000054477		ENSDARG00000062447	ENSDARG00000058371	ENSDARG00000101074				ENSMUSG00000063694	ENSMUSG00000031592		ENSMUSG00000019868	ENSMUSG00000025508
ENSDARG00000075614	ENSDARG00000025269	ENSDARG00000040713		ENSMUSG00000053747	ENSMUSG00000003346	ENSMUSG00000000439		ENSMUSG00000024411	ENSMUSG00000032127	ENSMUSG00000022212		ENSMUSG00000028035	ENSMUSG00000026223	ENSMUSG00000022350		ENSDARG00000015184	ENSDARG00000079777	ENSDARG00000100851				ENSMUSG00000063704	ENSMUSG00000031591		ENSMUSG00000019874	ENSMUSG00000025555
ENSDARG00000074680	ENSDARG00000025301	ENSDARG00000040735		ENSMUSG00000057614	ENSMUSG00000056167	ENSMUSG00000036057		ENSMUSG00000024423	ENSMUSG00000032172	ENSMUSG00000022223		ENSMUSG00000029106	ENSMUSG00000026347	ENSMUSG00000021288		ENSDARG00000045465	ENSDARG00000036186	ENSDARG00000027618				ENSMUSG00000064232	ENSMUSG00000031446		ENSMUSG00000019889	ENSMUSG00000025656
ENSDARG00000029439	ENSDARG00000025338	ENSDARG00000041171		ENSMUSG00000060499	ENSMUSG00000027950	ENSMUSG00000032498		ENSMUSG00000024462	ENSMUSG00000032174	ENSMUSG00000022229		ENSMUSG00000031839	ENSMUSG00000026510	ENSMUSG00000037331		ENSDARG00000058421	ENSDARG00000077847	ENSDARG00000058371				ENSMUSG00000064329	ENSMUSG00000031442		ENSMUSG00000019906	ENSMUSG00000025658
ENSDARG00000093559	ENSDARG00000025350	ENSDARG00000041378		ENSMUSG00000062727	ENSMUSG00000014195	ENSMUSG00000029591		ENSMUSG00000024487	ENSMUSG00000032186	ENSMUSG00000022234		ENSMUSG00000032036	ENSMUSG00000026841	ENSMUSG00000023022		ENSDARG00000094590	ENSDARG00000003705	ENSDARG00000079777				ENSMUSG00000065954	ENSMUSG00000031402		ENSMUSG00000019907	ENSMUSG00000025739
ENSDARG00000086072	ENSDARG00000025375	ENSDARG00000041609		ENSMUSG00000071180	ENSMUSG00000024067	ENSMUSG00000020829		ENSMUSG00000024501	ENSMUSG00000032192	ENSMUSG00000022240		ENSMUSG00000032399	ENSMUSG00000027347	ENSMUSG00000040699		ENSDARG00000067507	ENSDARG00000022951	ENSDARG00000036186				ENSMUSG00000066037	ENSMUSG00000031150		ENSMUSG00000019909	ENSMUSG00000025743
ENSDARG00000060729	ENSDARG00000025391	ENSDARG00000041870		ENSMUSG00000073702	ENSMUSG00000055681	ENSMUSG00000041870		ENSMUSG00000024507	ENSMUSG00000032279	ENSMUSG00000022255		ENSMUSG00000034040	ENSMUSG00000028232	ENSMUSG00000028063		ENSDARG00000042670	ENSDARG00000020795	ENSDARG00000077847				ENSMUSG00000066151	ENSMUSG00000031134		ENSMUSG00000019917	ENSMUSG00000025745
ENSDARG00000005891	ENSDARG00000025500	ENSDARG00000042008		ENSMUSG00000090553	ENSMUSG00000022905	ENSMUSG00000042010		ENSMUSG00000024527	ENSMUSG00000032330	ENSMUSG00000022263		ENSMUSG00000038274	ENSMUSG00000028567	ENSMUSG00000047866		ENSDARG00000010953	ENSDARG00000101406	ENSDARG00000003705				ENSMUSG00000067338	ENSMUSG00000030868		ENSMUSG00000019943	ENSMUSG00000025792
ENSDARG00000074030	ENSDARG00000025566	ENSDARG00000042510		ENSMUSG00000102252	ENSMUSG00000020260	ENSMUSG00000025041		ENSMUSG00000024556	ENSMUSG00000032356	ENSMUSG00000022283		ENSMUSG00000040351	ENSMUSG00000028868	ENSMUSG00000063052		ENSDARG00000001881	ENSDARG00000023298	ENSDARG00000022951				ENSMUSG00000067702	ENSMUSG00000030795		ENSMUSG00000019951	ENSMUSG00000025794
ENSDARG00000042722	ENSDARG00000025581	ENSDARG00000042620		ENSMUSG00000000125	ENSMUSG00000051062	ENSMUSG00000036109		ENSMUSG00000024581	ENSMUSG00000032370	ENSMUSG00000022285		ENSMUSG00000042699	ENSMUSG00000028932	ENSMUSG00000054720		ENSDARG00000005774	ENSDARG00000055996	ENSDARG00000020795				ENSMUSG00000068240	ENSMUSG00000030759		ENSMUSG00000019961	ENSMUSG00000025855
ENSDARG00000071697	ENSDARG00000025679	ENSDARG00000043566		ENSMUSG00000000605	ENSMUSG00000001763	ENSMUSG00000040940		ENSMUSG00000024583	ENSMUSG00000032383	ENSMUSG00000022295		ENSMUSG00000043716	ENSMUSG00000029211	ENSMUSG00000046079		ENSDARG00000070787	ENSDARG00000091161	ENSDARG00000101406				ENSMUSG00000068246	ENSMUSG00000030615		ENSMUSG00000019969	ENSMUSG00000025862
ENSDARG00000041413	ENSDARG00000025850	ENSDARG00000044545		ENSMUSG00000001383	ENSMUSG00000025537	ENSMUSG00000004626		ENSMUSG00000024597	ENSMUSG00000032399	ENSMUSG00000022307		ENSMUSG00000049583	ENSMUSG00000030075	ENSMUSG00000042228		ENSDARG00000069026	ENSDARG00000069728	ENSDARG00000023298				ENSMUSG00000068252	ENSMUSG00000030605		ENSMUSG00000019978	ENSMUSG00000025868
ENSDARG00000002722	ENSDARG00000025859	ENSDARG00000045442		ENSMUSG00000001576	ENSMUSG00000008333	ENSMUSG00000070738		ENSMUSG00000024617	ENSMUSG00000032423	ENSMUSG00000022321		ENSMUSG00000066235	ENSMUSG00000031068	ENSMUSG00000026074		ENSDARG00000076889	ENSDARG00000039871	ENSDARG00000055996				ENSMUSG00000068566	ENSMUSG00000030602		ENSMUSG00000020022	ENSMUSG00000025885
ENSDARG00000087093	ENSDARG00000025889	ENSDARG00000045598		ENSMUSG00000003500	ENSMUSG00000019158	ENSMUSG00000029712		ENSMUSG00000024639	ENSMUSG00000032435	ENSMUSG00000022337		ENSMUSG00000072772	ENSMUSG00000032046	ENSMUSG00000032583		ENSDARG00000104413	ENSDARG00000087647	ENSDARG00000091161				ENSMUSG00000068614	ENSMUSG00000030350		ENSMUSG00000020042	ENSMUSG00000025892
ENSDARG00000052390	ENSDARG00000025903	ENSDARG00000052154		ENSMUSG00000003872	ENSMUSG00000025220	ENSMUSG00000017485		ENSMUSG00000024640	ENSMUSG00000032482	ENSMUSG00000022350		ENSMUSG00000073838	ENSMUSG00000032878	ENSMUSG00000020514		ENSDARG00000007195	ENSDARG00000062325	ENSDARG00000069728				ENSMUSG00000068686	ENSMUSG00000030282		ENSMUSG00000020048	ENSMUSG00000025920
ENSDARG00000071429	ENSDARG00000025904	ENSDARG00000052827		ENSMUSG00000008489	ENSMUSG00000048251	ENSMUSG00000032777		ENSMUSG00000024644	ENSMUSG00000032504	ENSMUSG00000022354		ENSMUSG00000000538	ENSMUSG00000033475	ENSMUSG00000026887		ENSDARG00000062054	ENSDARG00000088882	ENSDARG00000039871				ENSMUSG00000068823	ENSMUSG00000030270		ENSMUSG00000020080	ENSMUSG00000025938
ENSDARG00000093977	ENSDARG00000025972	ENSDARG00000053862		ENSMUSG00000009555	ENSMUSG00000023074	ENSMUSG00000025437		ENSMUSG00000024646	ENSMUSG00000032512	ENSMUSG00000022378		ENSMUSG00000005510	ENSMUSG00000033629	ENSMUSG00000031918		ENSDARG00000040874	ENSDARG00000092746	ENSDARG00000087647				ENSMUSG00000068854	ENSMUSG00000030224		ENSMUSG00000020085	ENSMUSG00000025964
ENSDARG00000025949	ENSDARG00000026137	ENSDARG00000054804		ENSMUSG00000009927	ENSMUSG00000048007	ENSMUSG00000031284		ENSMUSG00000024654	ENSMUSG00000032562	ENSMUSG00000022391		ENSMUSG00000006276	ENSMUSG00000034254	ENSMUSG00000058799		ENSDARG00000074381	ENSDARG00000097187	ENSDARG00000062325				ENSMUSG00000068855	ENSMUSG00000030161		ENSMUSG00000020089	ENSMUSG00000025978
ENSDARG00000041232	ENSDARG00000026322	ENSDARG00000055538		ENSMUSG00000011752	ENSMUSG00000032640	ENSMUSG00000031285		ENSMUSG00000024661	ENSMUSG00000032564	ENSMUSG00000022400		ENSMUSG00000007617	ENSMUSG00000034902	ENSMUSG00000070283		ENSDARG00000043938	ENSDARG00000089255	ENSDARG00000088882				ENSMUSG00000069041	ENSMUSG00000030134		ENSMUSG00000020098	ENSMUSG00000025979
ENSDARG00000060401	ENSDARG00000026369	ENSDARG00000055548		ENSMUSG00000017144	ENSMUSG00000010492	ENSMUSG00000061479		ENSMUSG00000024736	ENSMUSG00000032589	ENSMUSG00000022401		ENSMUSG00000015002	ENSMUSG00000034958	ENSMUSG00000002416		ENSDARG00000062305	ENSDARG00000097855	ENSDARG00000092746				ENSMUSG00000069227	ENSMUSG00000030098		ENSMUSG00000020109	ENSMUSG00000026000
ENSDARG00000016484	ENSDARG00000026376	ENSDARG00000056744		ENSMUSG00000018326	ENSMUSG00000031864	ENSMUSG00000071273		ENSMUSG00000024743	ENSMUSG00000032598	ENSMUSG00000022433		ENSMUSG00000020524	ENSMUSG00000036611	ENSMUSG00000047037		ENSDARG00000104549	ENSDARG00000057826	ENSDARG00000097187				ENSMUSG00000069268	ENSMUSG00000030092		ENSMUSG00000020111	ENSMUSG00000026032
ENSDARG00000087886	ENSDARG00000026499	ENSDARG00000056765		ENSMUSG00000018909	ENSMUSG00000022089	ENSMUSG00000026786		ENSMUSG00000024758	ENSMUSG00000032735	ENSMUSG00000022436		ENSMUSG00000022450	ENSMUSG00000036932	ENSMUSG00000021910		ENSDARG00000063253	ENSDARG00000090149	ENSDARG00000089255				ENSMUSG00000069270	ENSMUSG00000030075		ENSMUSG00000020114	ENSMUSG00000026109
ENSDARG00000021555	ENSDARG00000026531	ENSDARG00000057110		ENSMUSG00000019173	ENSMUSG00000063626	ENSMUSG00000043943		ENSMUSG00000024767	ENSMUSG00000032826	ENSMUSG00000022437		ENSMUSG00000023353	ENSMUSG00000037519	ENSMUSG00000024855		ENSDARG00000014891	ENSDARG00000003146	ENSDARG00000097855				ENSMUSG00000069300	ENSMUSG00000030058		ENSMUSG00000020115	ENSMUSG00000026111
ENSDARG00000056099	ENSDARG00000026595	ENSDARG00000058454		ENSMUSG00000020528	ENSMUSG00000031065	ENSMUSG00000031565		ENSMUSG00000024772	ENSMUSG00000032827	ENSMUSG00000022443		ENSMUSG00000024122	ENSMUSG00000040359	ENSMUSG00000090053		ENSDARG00000059770	ENSDARG00000099614	ENSDARG00000057826				ENSMUSG00000069308	ENSMUSG00000030037		ENSMUSG00000020142	ENSMUSG00000026121
ENSDARG00000097225	ENSDARG00000026629	ENSDARG00000058728		ENSMUSG00000020900	ENSMUSG00000015749	ENSMUSG00000022432		ENSMUSG00000024782	ENSMUSG00000032883	ENSMUSG00000022451		ENSMUSG00000024304	ENSMUSG00000040472	ENSMUSG00000001120		ENSDARG00000018967	ENSDARG00000057881	ENSDARG00000090149				ENSMUSG00000069917	ENSMUSG00000029761		ENSMUSG00000020153	ENSMUSG00000026131
ENSDARG00000096606	ENSDARG00000026712	ENSDARG00000059303		ENSMUSG00000021024	ENSMUSG00000020704	ENSMUSG00000006369		ENSMUSG00000024807	ENSMUSG00000032902	ENSMUSG00000022456		ENSMUSG00000025465	ENSMUSG00000040479	ENSMUSG00000030653		ENSDARG00000032458	ENSDARG00000092039	ENSDARG00000003146				ENSMUSG00000069919	ENSMUSG00000029757		ENSMUSG00000020189	ENSMUSG00000026189
ENSDARG00000094425	ENSDARG00000026726	ENSDARG00000059423		ENSMUSG00000021395	ENSMUSG00000033214	ENSMUSG00000029203		ENSMUSG00000024812	ENSMUSG00000032936	ENSMUSG00000022477		ENSMUSG00000026458	ENSMUSG00000040563	ENSMUSG00000025584		ENSDARG00000060149	ENSDARG00000097528	ENSDARG00000099614				ENSMUSG00000070372	ENSMUSG00000029723		ENSMUSG00000020198	ENSMUSG00000026202
ENSDARG00000043416	ENSDARG00000026801	ENSDARG00000059700		ENSMUSG00000021712	ENSMUSG00000025735	ENSMUSG00000023805		ENSMUSG00000024835	ENSMUSG00000033065	ENSMUSG00000022488		ENSMUSG00000028766	ENSMUSG00000041912	ENSMUSG00000005069		ENSDARG00000103433	ENSDARG00000051970	ENSDARG00000057881				ENSMUSG00000070565	ENSMUSG00000029714		ENSMUSG00000020219	ENSMUSG00000026203
ENSDARG00000059333	ENSDARG00000026829	ENSDARG00000060184		ENSMUSG00000024121	ENSMUSG00000061288	ENSMUSG00000008658		ENSMUSG00000024847	ENSMUSG00000033161	ENSMUSG00000022489		ENSMUSG00000030465	ENSMUSG00000042682	ENSMUSG00000017721		ENSDARG00000053205	ENSDARG00000014651	ENSDARG00000092039				ENSMUSG00000071072	ENSMUSG00000029623		ENSMUSG00000020220	ENSMUSG00000026204
ENSDARG00000097696	ENSDARG00000026845	ENSDARG00000061735		ENSMUSG00000024143	ENSMUSG00000032997	ENSMUSG00000026743		ENSMUSG00000024851	ENSMUSG00000033174	ENSMUSG00000022540		ENSMUSG00000031511	ENSMUSG00000045589	ENSMUSG00000038910		ENSDARG00000010008	ENSDARG00000009499	ENSDARG00000097528				ENSMUSG00000071517	ENSMUSG00000029592		ENSMUSG00000020238	ENSMUSG00000026207
ENSDARG00000045296	ENSDARG00000026871	ENSDARG00000062924		ENSMUSG00000024873	ENSMUSG00000003228	ENSMUSG00000053510		ENSMUSG00000024855	ENSMUSG00000033335	ENSMUSG00000022548		ENSMUSG00000032186	ENSMUSG00000045983	ENSMUSG00000003363		ENSDARG00000007264	ENSDARG00000035018	ENSDARG00000051970				ENSMUSG00000071519	ENSMUSG00000029449		ENSMUSG00000020256	ENSMUSG00000026219
ENSDARG00000040443	ENSDARG00000026908	ENSDARG00000068088		ENSMUSG00000025234	ENSMUSG00000024098	ENSMUSG00000075053		ENSMUSG00000024858	ENSMUSG00000033392	ENSMUSG00000022551		ENSMUSG00000035232	ENSMUSG00000046182	ENSMUSG00000030701		ENSDARG00000016551	ENSDARG00000069600	ENSDARG00000014651				ENSMUSG00000071521	ENSMUSG00000029447		ENSMUSG00000020262	ENSMUSG00000026234
ENSDARG00000036337	ENSDARG00000027065	ENSDARG00000068436		ENSMUSG00000025280	ENSMUSG00000028010	ENSMUSG00000027598		ENSMUSG00000024862	ENSMUSG00000033419	ENSMUSG00000022565		ENSMUSG00000042425	ENSMUSG00000046798	ENSMUSG00000031775		ENSDARG00000020102	ENSDARG00000017785	ENSDARG00000009499				ENSMUSG00000071551	ENSMUSG00000029436		ENSMUSG00000020263	ENSMUSG00000026276
ENSDARG00000042637	ENSDARG00000027088	ENSDARG00000068465		ENSMUSG00000025373	ENSMUSG00000030867	ENSMUSG00000029076		ENSMUSG00000024892	ENSMUSG00000033530	ENSMUSG00000022568		ENSMUSG00000045455	ENSMUSG00000058441	ENSMUSG00000045302		ENSDARG00000069843	ENSDARG00000091525	ENSDARG00000035018				ENSMUSG00000071716	ENSMUSG00000029434		ENSMUSG00000020265	ENSMUSG00000026305
ENSDARG00000078645	ENSDARG00000027099	ENSDARG00000069464		ENSMUSG00000025428	ENSMUSG00000078427	ENSMUSG00000074652		ENSMUSG00000024953	ENSMUSG00000033577	ENSMUSG00000022571		ENSMUSG00000054455	ENSMUSG00000058799	ENSMUSG00000024393		ENSDARG00000036295	ENSDARG00000012281	ENSDARG00000069600				ENSMUSG00000071866	ENSMUSG00000029405		ENSMUSG00000020267	ENSMUSG00000026312
ENSDARG00000077906	ENSDARG00000027141	ENSDARG00000069857		ENSMUSG00000025892	ENSMUSG00000022031	ENSMUSG00000061490		ENSMUSG00000024966	ENSMUSG00000033595	ENSMUSG00000022577		ENSMUSG00000058587	ENSMUSG00000058897	ENSMUSG00000040225		ENSDARG00000037905	ENSDARG00000014222	ENSDARG00000017785				ENSMUSG00000072235	ENSMUSG00000029334		ENSMUSG00000020277	ENSMUSG00000026335
ENSDARG00000097718	ENSDARG00000027200	ENSDARG00000069937		ENSMUSG00000026064	ENSMUSG00000022811	ENSMUSG00000024287		ENSMUSG00000024978	ENSMUSG00000033597	ENSMUSG00000022607		ENSMUSG00000004789	ENSMUSG00000059447	ENSMUSG00000021938		ENSDARG00000006923	ENSDARG00000033201	ENSDARG00000091525				ENSMUSG00000073424	ENSMUSG00000029212		ENSMUSG00000020297	ENSMUSG00000026341
ENSDARG00000088417	ENSDARG00000027322	ENSDARG00000070045		ENSMUSG00000027342	ENSMUSG00000005566	ENSMUSG00000042359		ENSMUSG00000024991	ENSMUSG00000033676	ENSMUSG00000022629		ENSMUSG00000007411	ENSMUSG00000061086	ENSMUSG00000023460		ENSDARG00000073713	ENSDARG00000053454	ENSDARG00000012281				ENSMUSG00000073489	ENSMUSG00000029211		ENSMUSG00000020315	ENSMUSG00000026356
ENSDARG00000088877	ENSDARG00000027355	ENSDARG00000070254		ENSMUSG00000027498	ENSMUSG00000029270	ENSMUSG00000026187		ENSMUSG00000024997	ENSMUSG00000033768	ENSMUSG00000022658		ENSMUSG00000009741	ENSMUSG00000062785	ENSMUSG00000020132		ENSDARG00000101233	ENSDARG00000068624	ENSDARG00000014222				ENSMUSG00000074093	ENSMUSG00000029152		ENSMUSG00000020321	ENSMUSG00000026399
ENSDARG00000052361	ENSDARG00000027419	ENSDARG00000070318		ENSMUSG00000027613	ENSMUSG00000022570	ENSMUSG00000055322		ENSMUSG00000025006	ENSMUSG00000033769	ENSMUSG00000022674		ENSMUSG00000020882	ENSMUSG00000062961	ENSMUSG00000027739		ENSDARG00000037433	ENSDARG00000077124					ENSMUSG00000074582	ENSMUSG00000029126		ENSMUSG00000020333	ENSMUSG00000026401
ENSDARG00000092259	ENSDARG00000027552	ENSDARG00000070477		ENSMUSG00000027852	ENSMUSG00000051234	ENSMUSG00000047417		ENSMUSG00000025007	ENSMUSG00000033910	ENSMUSG00000022752		ENSMUSG00000021027	ENSMUSG00000068735	ENSMUSG00000031453		ENSDARG00000037057	ENSDARG00000078770					ENSMUSG00000074677	ENSMUSG00000029059		ENSMUSG00000020340	ENSMUSG00000026405
ENSDARG00000071478	ENSDARG00000027590	ENSDARG00000070545		ENSMUSG00000027879	ENSMUSG00000051255	ENSMUSG00000094635		ENSMUSG00000025026	ENSMUSG00000033953	ENSMUSG00000022762		ENSMUSG00000021279	ENSMUSG00000001229	ENSMUSG00000070565		ENSDARG00000059738	ENSDARG00000102845					ENSMUSG00000074698	ENSMUSG00000028955		ENSMUSG00000020358	ENSMUSG00000026425
ENSDARG00000062359	ENSDARG00000027915	ENSDARG00000071667		ENSMUSG00000028565	ENSMUSG00000036323	ENSMUSG00000022469		ENSMUSG00000025037	ENSMUSG00000033960	ENSMUSG00000022763		ENSMUSG00000022354	ENSMUSG00000002064	ENSMUSG00000029449		ENSDARG00000079805	ENSDARG00000104264					ENSMUSG00000074793	ENSMUSG00000028953		ENSMUSG00000020361	ENSMUSG00000026437
ENSDARG00000075821	ENSDARG00000027984	ENSDARG00000073742		ENSMUSG00000028822	ENSMUSG00000008136	ENSMUSG00000021768		ENSMUSG00000025059	ENSMUSG00000033981	ENSMUSG00000022770		ENSMUSG00000025260	ENSMUSG00000002948	ENSMUSG00000038510		ENSDARG00000046048	ENSDARG00000104615					ENSMUSG00000074925	ENSMUSG00000028909		ENSMUSG00000020368	ENSMUSG00000026442
ENSDARG00000013221	ENSDARG00000028000	ENSDARG00000074057		ENSMUSG00000028932	ENSMUSG00000009907	ENSMUSG00000003123		ENSMUSG00000025060	ENSMUSG00000034024	ENSMUSG00000022789		ENSMUSG00000026527	ENSMUSG00000005034	ENSMUSG00000021313		ENSDARG00000040822	ENSDARG00000102889					ENSMUSG00000075316	ENSMUSG00000028868		ENSMUSG00000020372	ENSMUSG00000026458
ENSDARG00000096010	ENSDARG00000028087	ENSDARG00000074213		ENSMUSG00000029466	ENSMUSG00000062210	ENSMUSG00000021273		ENSMUSG00000025068	ENSMUSG00000034101	ENSMUSG00000022792		ENSMUSG00000026755	ENSMUSG00000006205	ENSMUSG00000020088		ENSDARG00000057128	ENSDARG00000023267					ENSMUSG00000075318	ENSMUSG00000028826		ENSMUSG00000020386	ENSMUSG00000026490
ENSDARG00000096658	ENSDARG00000028259	ENSDARG00000074547		ENSMUSG00000029621	ENSMUSG00000026544	ENSMUSG00000031214		ENSMUSG00000025085	ENSMUSG00000034152	ENSMUSG00000022808		ENSMUSG00000026775	ENSMUSG00000018076	ENSMUSG00000002064		ENSDARG00000062376	ENSDARG00000104139					ENSMUSG00000075376	ENSMUSG00000028639		ENSMUSG00000020392	ENSMUSG00000026496
ENSDARG00000045669	ENSDARG00000028306	ENSDARG00000075884		ENSMUSG00000030137	ENSMUSG00000030272	ENSMUSG00000029369		ENSMUSG00000025092	ENSMUSG00000034160	ENSMUSG00000022812		ENSMUSG00000026883	ENSMUSG00000020358	ENSMUSG00000021451		ENSDARG00000079251	ENSDARG00000013443					ENSMUSG00000075605	ENSMUSG00000028530		ENSMUSG00000020402	ENSMUSG00000026520
ENSDARG00000092255	ENSDARG00000028327	ENSDARG00000075960		ENSMUSG00000030751	ENSMUSG00000030204	ENSMUSG00000030677		ENSMUSG00000025130	ENSMUSG00000034187	ENSMUSG00000022814		ENSMUSG00000028399	ENSMUSG00000021139	ENSMUSG00000000627		ENSDARG00000010941	ENSDARG00000053358					ENSMUSG00000076439	ENSMUSG00000028525		ENSMUSG00000020428	ENSMUSG00000026527
ENSDARG00000095586	ENSDARG00000028354	ENSDARG00000076239		ENSMUSG00000030978	ENSMUSG00000039630	ENSMUSG00000020000		ENSMUSG00000025132	ENSMUSG00000034216	ENSMUSG00000022820		ENSMUSG00000029432	ENSMUSG00000021219	ENSMUSG00000038264		ENSDARG00000062693	ENSDARG00000090615					ENSMUSG00000078681	ENSMUSG00000028484		ENSMUSG00000020431	ENSMUSG00000026532
ENSDARG00000076317	ENSDARG00000028533	ENSDARG00000076752		ENSMUSG00000031010	ENSMUSG00000010911	ENSMUSG00000022621		ENSMUSG00000025153	ENSMUSG00000034245	ENSMUSG00000022836		ENSMUSG00000030695	ENSMUSG00000023011	ENSMUSG00000026249		ENSDARG00000103095	ENSDARG00000089562					ENSMUSG00000078851	ENSMUSG00000028456		ENSMUSG00000020436	ENSMUSG00000026556
ENSDARG00000036830	ENSDARG00000028546	ENSDARG00000077081		ENSMUSG00000031539	ENSMUSG00000025417	ENSMUSG00000022129		ENSMUSG00000025175	ENSMUSG00000034285	ENSMUSG00000022841		ENSMUSG00000031302	ENSMUSG00000024068	ENSMUSG00000006527		ENSDARG00000038978	ENSDARG00000073822					ENSMUSG00000079037	ENSMUSG00000028402		ENSMUSG00000020456	ENSMUSG00000026568
ENSDARG00000094224	ENSDARG00000028618	ENSDARG00000077427		ENSMUSG00000031783	ENSMUSG00000033021	ENSMUSG00000022723		ENSMUSG00000025189	ENSMUSG00000034312	ENSMUSG00000022875		ENSMUSG00000032127	ENSMUSG00000024527	ENSMUSG00000020097		ENSDARG00000041926	ENSDARG00000061660					ENSMUSG00000079110	ENSMUSG00000028373		ENSMUSG00000020457	ENSMUSG00000026587
ENSDARG00000016704	ENSDARG00000028889	ENSDARG00000078348		ENSMUSG00000032458	ENSMUSG00000015095	ENSMUSG00000055540		ENSMUSG00000025190	ENSMUSG00000034336	ENSMUSG00000022884		ENSMUSG00000032604	ENSMUSG00000024661	ENSMUSG00000034135		ENSDARG00000104014	ENSDARG00000102813					ENSMUSG00000079184	ENSMUSG00000028347		ENSMUSG00000020458	ENSMUSG00000026596
ENSDARG00000096003	ENSDARG00000029011	ENSDARG00000078429		ENSMUSG00000033047	ENSMUSG00000006435	ENSMUSG00000036202		ENSMUSG00000025204	ENSMUSG00000034593	ENSMUSG00000022890		ENSMUSG00000032890	ENSMUSG00000024960	ENSMUSG00000024597		ENSDARG00000003375	ENSDARG00000104937					ENSMUSG00000090107	ENSMUSG00000028328		ENSMUSG00000020460	ENSMUSG00000026605
ENSDARG00000038166	ENSDARG00000029064	ENSDARG00000079765		ENSMUSG00000036781	ENSMUSG00000055430	ENSMUSG00000024921		ENSMUSG00000025212	ENSMUSG00000034656	ENSMUSG00000022892		ENSMUSG00000035954	ENSMUSG00000025137	ENSMUSG00000003528		ENSDARG00000038445	ENSDARG00000055565					ENSMUSG00000090272	ENSMUSG00000028292		ENSMUSG00000020476	ENSMUSG00000026608
ENSDARG00000075616	ENSDARG00000029146	ENSDARG00000086826		ENSMUSG00000036977	ENSMUSG00000022750	ENSMUSG00000038332		ENSMUSG00000025228	ENSMUSG00000034675	ENSMUSG00000022905		ENSMUSG00000042532	ENSMUSG00000025477	ENSMUSG00000023912		ENSDARG00000039350	ENSDARG00000011065					ENSMUSG00000090700	ENSMUSG00000028232		ENSMUSG00000020524	ENSMUSG00000026615
ENSDARG00000087456	ENSDARG00000029150	ENSDARG00000086945		ENSMUSG00000037815	ENSMUSG00000020455	ENSMUSG00000004098		ENSMUSG00000025240	ENSMUSG00000034799	ENSMUSG00000022947		ENSMUSG00000042873	ENSMUSG00000025558	ENSMUSG00000024327		ENSDARG00000056394	ENSDARG00000043010					ENSMUSG00000090733	ENSMUSG00000028221		ENSMUSG00000020528	ENSMUSG00000026616
ENSDARG00000093886	ENSDARG00000029248	ENSDARG00000088709		ENSMUSG00000038582	ENSMUSG00000063739	ENSMUSG00000107023		ENSMUSG00000025260	ENSMUSG00000034868	ENSMUSG00000022956		ENSMUSG00000049100	ENSMUSG00000026074	ENSMUSG00000009894		ENSDARG00000059067	ENSDARG00000057000					ENSMUSG00000090877	ENSMUSG00000028134		ENSMUSG00000020532	ENSMUSG00000026620
ENSDARG00000020228	ENSDARG00000029252	ENSDARG00000089390		ENSMUSG00000040373	ENSMUSG00000051316	ENSMUSG00000053877		ENSMUSG00000025261	ENSMUSG00000034902	ENSMUSG00000022957		ENSMUSG00000051790	ENSMUSG00000027296	ENSMUSG00000018593		ENSDARG00000014230	ENSDARG00000045832					ENSMUSG00000091650	ENSMUSG00000028102		ENSMUSG00000020536	ENSMUSG00000026623
ENSDARG00000016163	ENSDARG00000029381	ENSDARG00000089626		ENSMUSG00000040385	ENSMUSG00000016257	ENSMUSG00000038784		ENSMUSG00000025287	ENSMUSG00000034994	ENSMUSG00000022973		ENSMUSG00000069045	ENSMUSG00000027642	ENSMUSG00000026163		ENSDARG00000032714	ENSDARG00000059809					ENSMUSG00000091694	ENSMUSG00000028063		ENSMUSG00000020537	ENSMUSG00000026657
ENSDARG00000062216	ENSDARG00000029415	ENSDARG00000090428		ENSMUSG00000041133	ENSMUSG00000026608	ENSMUSG00000022742		ENSMUSG00000025289	ENSMUSG00000035051	ENSMUSG00000023004		ENSMUSG00000073982	ENSMUSG00000027804	ENSMUSG00000027351		ENSDARG00000002167	ENSDARG00000042357					ENSMUSG00000091971	ENSMUSG00000028039		ENSMUSG00000020571	ENSMUSG00000026688
ENSDARG00000096136	ENSDARG00000029473	ENSDARG00000090697		ENSMUSG00000042596	ENSMUSG00000046352	ENSMUSG00000022744		ENSMUSG00000025364	ENSMUSG00000035152	ENSMUSG00000023008		ENSMUSG00000000787	ENSMUSG00000027935	ENSMUSG00000009549		ENSDARG00000011661	ENSDARG00000013647					ENSMUSG00000092086	ENSMUSG00000027963		ENSMUSG00000020576	ENSMUSG00000026728
ENSDARG00000016999	ENSDARG00000029500	ENSDARG00000095915		ENSMUSG00000042675	ENSMUSG00000025905	ENSMUSG00000056458		ENSMUSG00000025372	ENSMUSG00000035198	ENSMUSG00000023022		ENSMUSG00000016427	ENSMUSG00000028484	ENSMUSG00000020780		ENSDARG00000104414	ENSDARG00000008660					ENSMUSG00000093904	ENSMUSG00000027935		ENSMUSG00000020598	ENSMUSG00000026755
ENSDARG00000012982	ENSDARG00000029609	ENSDARG00000000503		ENSMUSG00000042814	ENSMUSG00000049728	ENSMUSG00000001998		ENSMUSG00000025393	ENSMUSG00000035232	ENSMUSG00000023026		ENSMUSG00000019210	ENSMUSG00000028879	ENSMUSG00000062604		ENSDARG00000001578	ENSDARG00000012388					ENSMUSG00000094338	ENSMUSG00000027827		ENSMUSG00000020599	ENSMUSG00000026775
ENSDARG00000071800	ENSDARG00000029639	ENSDARG00000000563		ENSMUSG00000044533	ENSMUSG00000050860	ENSMUSG00000044098		ENSMUSG00000025403	ENSMUSG00000035284	ENSMUSG00000023033		ENSMUSG00000020827	ENSMUSG00000029916	ENSMUSG00000027581		ENSDARG00000060594	ENSDARG00000074376					ENSMUSG00000095028	ENSMUSG00000027810		ENSMUSG00000020609	ENSMUSG00000026781
ENSDARG00000094270	ENSDARG00000029689	ENSDARG00000001014		ENSMUSG00000046093	ENSMUSG00000042590	ENSMUSG00000067158		ENSMUSG00000025410	ENSMUSG00000035325	ENSMUSG00000023041		ENSMUSG00000021559	ENSMUSG00000029994	ENSMUSG00000030224		ENSDARG00000016464	ENSDARG00000057007					ENSMUSG00000095105	ENSMUSG00000027739		ENSMUSG00000020611	ENSMUSG00000026782
ENSDARG00000068713	ENSDARG00000029692	ENSDARG00000001241		ENSMUSG00000046096	ENSMUSG00000019139	ENSMUSG00000071533		ENSMUSG00000025422	ENSMUSG00000035390	ENSMUSG00000023055		ENSMUSG00000022240	ENSMUSG00000031333	ENSMUSG00000024077		ENSDARG00000024478	ENSDARG00000023472					ENSMUSG00000095217	ENSMUSG00000027680		ENSMUSG00000020612	ENSMUSG00000026790
ENSDARG00000097824	ENSDARG00000029722	ENSDARG00000001578		ENSMUSG00000047842	ENSMUSG00000036442	ENSMUSG00000026413		ENSMUSG00000025428	ENSMUSG00000035441	ENSMUSG00000023089		ENSMUSG00000027618	ENSMUSG00000033382	ENSMUSG00000030374		ENSDARG00000075192	ENSDARG00000043134					ENSMUSG00000095241	ENSMUSG00000027581		ENSMUSG00000020620	ENSMUSG00000026833
ENSDARG00000056725	ENSDARG00000029729	ENSDARG00000001676		ENSMUSG00000051510	ENSMUSG00000022562	ENSMUSG00000027070		ENSMUSG00000025453	ENSMUSG00000035735	ENSMUSG00000023110		ENSMUSG00000034152	ENSMUSG00000033717	ENSMUSG00000010110		ENSDARG00000035763	ENSDARG00000020850					ENSMUSG00000095788	ENSMUSG00000027575		ENSMUSG00000020621	ENSMUSG00000026853
ENSDARG00000088875	ENSDARG00000029885	ENSDARG00000001788		ENSMUSG00000053907	ENSMUSG00000025133	ENSMUSG00000029482		ENSMUSG00000025465	ENSMUSG00000035863	ENSMUSG00000023175		ENSMUSG00000036989	ENSMUSG00000034807	ENSMUSG00000026470		ENSDARG00000075806	ENSDARG00000014793					ENSMUSG00000099703	ENSMUSG00000027566		ENSMUSG00000020623	ENSMUSG00000026879
ENSDARG00000075632	ENSDARG00000029952	ENSDARG00000001950		ENSMUSG00000056158	ENSMUSG00000062202	ENSMUSG00000024442		ENSMUSG00000025478	ENSMUSG00000035864	ENSMUSG00000023192		ENSMUSG00000039530	ENSMUSG00000035547	ENSMUSG00000019998		ENSDARG00000063711	ENSDARG00000063207					ENSMUSG00000099913	ENSMUSG00000027546		ENSMUSG00000020628	ENSMUSG00000026883
ENSDARG00000063292	ENSDARG00000030177	ENSDARG00000002021		ENSMUSG00000056895	ENSMUSG00000041216	ENSMUSG00000017978		ENSMUSG00000025499	ENSMUSG00000035936	ENSMUSG00000023216		ENSMUSG00000039615	ENSMUSG00000036103	ENSMUSG00000022024		ENSDARG00000042690	ENSDARG00000010764					ENSMUSG00000100725	ENSMUSG00000027447		ENSMUSG00000020650	ENSMUSG00000026922
ENSDARG00000055712	ENSDARG00000030236	ENSDARG00000002184		ENSMUSG00000057738	ENSMUSG00000005615	ENSMUSG00000103332		ENSMUSG00000025503	ENSMUSG00000035954	ENSMUSG00000023353		ENSMUSG00000039809	ENSMUSG00000037605	ENSMUSG00000058420		ENSDARG00000003169	ENSDARG00000097351					ENSMUSG00000101355	ENSMUSG00000027429		ENSMUSG00000020654	ENSMUSG00000026959
ENSDARG00000097218	ENSDARG00000030241	ENSDARG00000002230		ENSMUSG00000058355	ENSMUSG00000038664	ENSMUSG00000063172		ENSMUSG00000025508	ENSMUSG00000036053	ENSMUSG00000023387		ENSMUSG00000071073	ENSMUSG00000037706	ENSMUSG00000065954		ENSDARG00000070435	ENSDARG00000075041					ENSMUSG00000101523	ENSMUSG00000027351		ENSMUSG00000020658	ENSMUSG00000026991
ENSDARG00000039310	ENSDARG00000030278	ENSDARG00000002240		ENSMUSG00000059796	ENSMUSG00000022474	ENSMUSG00000044340		ENSMUSG00000025512	ENSMUSG00000036095	ENSMUSG00000023456		ENSMUSG00000074030	ENSMUSG00000038510	ENSMUSG00000036473		ENSDARG00000077582	ENSDARG00000056001					ENSMUSG00000101904	ENSMUSG00000027350		ENSMUSG00000020664	ENSMUSG00000027002
ENSDARG00000097340	ENSDARG00000030441	ENSDARG00000002255		ENSMUSG00000063145	ENSMUSG00000002031	ENSMUSG00000039529		ENSMUSG00000025525	ENSMUSG00000036371	ENSMUSG00000023484		ENSMUSG00000011877	ENSMUSG00000039367	ENSMUSG00000079658		ENSDARG00000104173	ENSDARG00000099096					ENSMUSG00000102428	ENSMUSG00000027349		ENSMUSG00000020668	ENSMUSG00000027006
ENSDARG00000038030	ENSDARG00000030479	ENSDARG00000002305		ENSMUSG00000063447	ENSMUSG00000031060	ENSMUSG00000028949		ENSMUSG00000025544	ENSMUSG00000036435	ENSMUSG00000023944		ENSMUSG00000017670	ENSMUSG00000040380	ENSMUSG00000020843		ENSDARG00000023542	ENSDARG00000010002					ENSMUSG00000106447	ENSMUSG00000027347		ENSMUSG00000020671	ENSMUSG00000027131
ENSDARG00000006497	ENSDARG00000030490	ENSDARG00000002467		ENSMUSG00000063480	ENSMUSG00000040843	ENSMUSG00000051223		ENSMUSG00000025582	ENSMUSG00000036452	ENSMUSG00000024007		ENSMUSG00000019082	ENSMUSG00000041119	ENSMUSG00000042066		ENSDARG00000074242	ENSDARG00000044760						ENSMUSG00000027255		ENSMUSG00000020681	ENSMUSG00000027162
ENSDARG00000088705	ENSDARG00000030598	ENSDARG00000002523		ENSMUSG00000063568	ENSMUSG00000068221	ENSMUSG00000031870		ENSMUSG00000025613	ENSMUSG00000036473	ENSMUSG00000024008		ENSMUSG00000020111	ENSMUSG00000041958	ENSMUSG00000028221		ENSDARG00000018000	ENSDARG00000102055						ENSMUSG00000027233		ENSMUSG00000020698	ENSMUSG00000027175
ENSDARG00000039311	ENSDARG00000030602	ENSDARG00000002564		ENSMUSG00000063801	ENSMUSG00000037935	ENSMUSG00000022195		ENSMUSG00000025630	ENSMUSG00000036529	ENSMUSG00000024012		ENSMUSG00000021357	ENSMUSG00000042686	ENSMUSG00000021071		ENSDARG00000061579	ENSDARG00000012381						ENSMUSG00000027220		ENSMUSG00000020708	ENSMUSG00000027195
ENSDARG00000042970	ENSDARG00000030614	ENSDARG00000002571		ENSMUSG00000067847	ENSMUSG00000020475	ENSMUSG00000037275		ENSMUSG00000025645	ENSMUSG00000036591	ENSMUSG00000024044		ENSMUSG00000025508	ENSMUSG00000042790	ENSMUSG00000055963		ENSDARG00000009941	ENSDARG00000006900						ENSMUSG00000027184		ENSMUSG00000020716	ENSMUSG00000027198
ENSDARG00000038378	ENSDARG00000030656	ENSDARG00000002587		ENSMUSG00000069769	ENSMUSG00000045886	ENSMUSG00000052133		ENSMUSG00000025651	ENSMUSG00000036617	ENSMUSG00000024065		ENSMUSG00000028480	ENSMUSG00000044252	ENSMUSG00000002496		ENSDARG00000002571	ENSDARG00000063352						ENSMUSG00000027075		ENSMUSG00000020719	ENSMUSG00000027222
ENSDARG00000018423	ENSDARG00000030694	ENSDARG00000002632		ENSMUSG00000070923	ENSMUSG00000005973	ENSMUSG00000045854		ENSMUSG00000025658	ENSMUSG00000036712	ENSMUSG00000024079		ENSMUSG00000031673	ENSMUSG00000046159	ENSMUSG00000023277		ENSDARG00000063255	ENSDARG00000074723						ENSMUSG00000027022		ENSMUSG00000020720	ENSMUSG00000027254
ENSDARG00000025824	ENSDARG00000030765	ENSDARG00000002659		ENSMUSG00000071172	ENSMUSG00000053436	ENSMUSG00000032263		ENSMUSG00000025724	ENSMUSG00000036880	ENSMUSG00000024091		ENSMUSG00000031729	ENSMUSG00000046312	ENSMUSG00000042520		ENSDARG00000011459	ENSDARG00000087456						ENSMUSG00000027012		ENSMUSG00000020737	ENSMUSG00000027257
ENSDARG00000046150	ENSDARG00000030781	ENSDARG00000002710		ENSMUSG00000075031	ENSMUSG00000039178	ENSMUSG00000035248		ENSMUSG00000025745	ENSMUSG00000036989	ENSMUSG00000024099		ENSMUSG00000032735	ENSMUSG00000046691	ENSMUSG00000001687		ENSDARG00000036329	ENSDARG00000018065						ENSMUSG00000026930		ENSMUSG00000020745	ENSMUSG00000027273
ENSDARG00000074869	ENSDARG00000030949	ENSDARG00000002768		ENSMUSG00000079031	ENSMUSG00000037151	ENSMUSG00000009470		ENSMUSG00000025777	ENSMUSG00000037012	ENSMUSG00000024109		ENSMUSG00000034813	ENSMUSG00000050530	ENSMUSG00000063317		ENSDARG00000063358	ENSDARG00000030154						ENSMUSG00000026925		ENSMUSG00000020777	ENSMUSG00000027286
ENSDARG00000012625	ENSDARG00000031164	ENSDARG00000002840		ENSMUSG00000090247	ENSMUSG00000021669	ENSMUSG00000019055		ENSMUSG00000025792	ENSMUSG00000037126	ENSMUSG00000024120		ENSMUSG00000037851	ENSMUSG00000052738	ENSMUSG00000054814		ENSDARG00000088634	ENSDARG00000101719						ENSMUSG00000026887		ENSMUSG00000020782	ENSMUSG00000027380
ENSDARG00000013838	ENSDARG00000031214	ENSDARG00000002877		ENSMUSG00000091898	ENSMUSG00000032202	ENSMUSG00000033166		ENSMUSG00000025794	ENSMUSG00000037149	ENSMUSG00000024122		ENSMUSG00000040549	ENSMUSG00000053819	ENSMUSG00000028955		ENSDARG00000019383	ENSDARG00000011824						ENSMUSG00000026830		ENSMUSG00000020788	ENSMUSG00000027422
ENSDARG00000074340	ENSDARG00000031283	ENSDARG00000002880		ENSMUSG00000092019	ENSMUSG00000038025	ENSMUSG00000034021		ENSMUSG00000025813	ENSMUSG00000037353	ENSMUSG00000024163		ENSMUSG00000106379	ENSMUSG00000055003	ENSMUSG00000059323		ENSDARG00000038028	ENSDARG00000099729						ENSMUSG00000026585		ENSMUSG00000020790	ENSMUSG00000027456
ENSDARG00000022807	ENSDARG00000031302	ENSDARG00000003008		ENSMUSG00000000197	ENSMUSG00000030138	ENSMUSG00000041658		ENSMUSG00000025873	ENSMUSG00000037386	ENSMUSG00000024164		ENSMUSG00000002346	ENSMUSG00000059316	ENSMUSG00000029434		ENSDARG00000038075	ENSDARG00000100829						ENSMUSG00000026499		ENSMUSG00000020792	ENSMUSG00000027457
ENSDARG00000077661	ENSDARG00000031388	ENSDARG00000003035		ENSMUSG00000001630	ENSMUSG00000021692	ENSMUSG00000004500		ENSMUSG00000025889	ENSMUSG00000037541	ENSMUSG00000024177		ENSMUSG00000003863	ENSMUSG00000060275	ENSMUSG00000048832		ENSDARG00000018693	ENSDARG00000088136						ENSMUSG00000026470		ENSMUSG00000020827	ENSMUSG00000027508
ENSDARG00000091896	ENSDARG00000031435	ENSDARG00000003151		ENSMUSG00000003731	ENSMUSG00000034274	ENSMUSG00000032870		ENSMUSG00000025917	ENSMUSG00000037563	ENSMUSG00000024248		ENSMUSG00000005161	ENSMUSG00000063317	ENSMUSG00000027291		ENSDARG00000017781	ENSDARG00000077023						ENSMUSG00000026353		ENSMUSG00000020834	ENSMUSG00000027509
ENSDARG00000016476	ENSDARG00000031495	ENSDARG00000003169		ENSMUSG00000004936	ENSMUSG00000038416	ENSMUSG00000043207		ENSMUSG00000025934	ENSMUSG00000037653	ENSMUSG00000024259		ENSMUSG00000009731	ENSMUSG00000068739	ENSMUSG00000041236		ENSDARG00000010316	ENSDARG00000038315						ENSMUSG00000026344		ENSMUSG00000020838	ENSMUSG00000027523
ENSDARG00000053291	ENSDARG00000031795	ENSDARG00000003189		ENSMUSG00000005683	ENSMUSG00000047181	ENSMUSG00000027367		ENSMUSG00000025937	ENSMUSG00000037685	ENSMUSG00000024277		ENSMUSG00000020658	ENSMUSG00000092305	ENSMUSG00000001062		ENSDARG00000023771	ENSDARG00000104668						ENSMUSG00000026249		ENSMUSG00000020841	ENSMUSG00000027573
ENSDARG00000094083	ENSDARG00000031985	ENSDARG00000003216		ENSMUSG00000006423	ENSMUSG00000060216	ENSMUSG00000036285		ENSMUSG00000025964	ENSMUSG00000037720	ENSMUSG00000024286		ENSMUSG00000020719	ENSMUSG00000002006	ENSMUSG00000086040		ENSDARG00000005397	ENSDARG00000026845						ENSMUSG00000026247		ENSMUSG00000020844	ENSMUSG00000027602
ENSDARG00000096133	ENSDARG00000032013	ENSDARG00000003320		ENSMUSG00000013936	ENSMUSG00000026970	ENSMUSG00000029249		ENSMUSG00000025968	ENSMUSG00000037742	ENSMUSG00000024290		ENSMUSG00000021196	ENSMUSG00000002984	ENSMUSG00000004637		ENSDARG00000100400	ENSDARG00000028401						ENSMUSG00000026223		ENSMUSG00000020848	ENSMUSG00000027618
ENSDARG00000039626	ENSDARG00000032102	ENSDARG00000003375		ENSMUSG00000014077	ENSMUSG00000038695	ENSMUSG00000020017		ENSMUSG00000025969	ENSMUSG00000037747	ENSMUSG00000024292		ENSMUSG00000021991	ENSMUSG00000003363	ENSMUSG00000051951		ENSDARG00000076829	ENSDARG00000076360						ENSMUSG00000026181		ENSMUSG00000020849	ENSMUSG00000027646
ENSDARG00000069464	ENSDARG00000032117	ENSDARG00000003486		ENSMUSG00000017288	ENSMUSG00000015804	ENSMUSG00000042121		ENSMUSG00000025978	ENSMUSG00000037771	ENSMUSG00000024300		ENSMUSG00000022658	ENSMUSG00000003518	ENSMUSG00000022602		ENSDARG00000004445	ENSDARG00000075718						ENSMUSG00000026179		ENSMUSG00000020857	ENSMUSG00000027652
ENSDARG00000088761	ENSDARG00000032206	ENSDARG00000003517		ENSMUSG00000018415	ENSMUSG00000005362	ENSMUSG00000038155		ENSMUSG00000025979	ENSMUSG00000037916	ENSMUSG00000024302		ENSMUSG00000024300	ENSMUSG00000003808	ENSMUSG00000078695		ENSDARG00000102067	ENSDARG00000071014						ENSMUSG00000026163		ENSMUSG00000020859	ENSMUSG00000027655
ENSDARG00000093173	ENSDARG00000032430	ENSDARG00000003526		ENSMUSG00000019146	ENSMUSG00000021457	ENSMUSG00000058216		ENSMUSG00000025980	ENSMUSG00000038034	ENSMUSG00000024304		ENSMUSG00000025240	ENSMUSG00000005069	ENSMUSG00000060843		ENSDARG00000079097	ENSDARG00000079645						ENSMUSG00000026159		ENSMUSG00000020869	ENSMUSG00000027673
ENSDARG00000041623	ENSDARG00000032575	ENSDARG00000003599		ENSMUSG00000019785	ENSMUSG00000053310	ENSMUSG00000030216		ENSMUSG00000026000	ENSMUSG00000038084	ENSMUSG00000024347		ENSMUSG00000026425	ENSMUSG00000007021	ENSMUSG00000030098		ENSDARG00000063040	ENSDARG00000058348						ENSMUSG00000026090		ENSMUSG00000020877	ENSMUSG00000027692
ENSDARG00000039468	ENSDARG00000032606	ENSDARG00000003675		ENSMUSG00000019984	ENSMUSG00000037239	ENSMUSG00000028798		ENSMUSG00000026003	ENSMUSG00000038145	ENSMUSG00000024359		ENSMUSG00000026520	ENSMUSG00000011589	ENSMUSG00000035383		ENSDARG00000068516	ENSDARG00000102780						ENSMUSG00000026074		ENSMUSG00000020882	ENSMUSG00000027695
ENSDARG00000010934	ENSDARG00000032725	ENSDARG00000003695		ENSMUSG00000020171	ENSMUSG00000004054	ENSMUSG00000053841		ENSMUSG00000026103	ENSMUSG00000038173	ENSMUSG00000024381		ENSMUSG00000027797	ENSMUSG00000011884	ENSMUSG00000031913		ENSDARG00000088825	ENSDARG00000070442						ENSMUSG00000026014		ENSMUSG00000020886	ENSMUSG00000027750
ENSDARG00000005947	ENSDARG00000032802	ENSDARG00000003776		ENSMUSG00000021218	ENSMUSG00000038160	ENSMUSG00000020609		ENSMUSG00000026113	ENSMUSG00000038349	ENSMUSG00000024392		ENSMUSG00000027965	ENSMUSG00000014769	ENSMUSG00000045411		ENSDARG00000016904	ENSDARG00000076970						ENSMUSG00000025858		ENSMUSG00000020894	ENSMUSG00000027797
ENSDARG00000007788	ENSDARG00000032849	ENSDARG00000003811		ENSMUSG00000021270	ENSMUSG00000052293	ENSMUSG00000029165		ENSMUSG00000026150	ENSMUSG00000038366	ENSMUSG00000024403		ENSMUSG00000028127	ENSMUSG00000015214	ENSMUSG00000032081		ENSDARG00000030038	ENSDARG00000088276						ENSMUSG00000025816		ENSMUSG00000020900	ENSMUSG00000027828
ENSDARG00000095893	ENSDARG00000032865	ENSDARG00000003854		ENSMUSG00000021752	ENSMUSG00000020495	ENSMUSG00000068686		ENSMUSG00000026172	ENSMUSG00000038388	ENSMUSG00000024411		ENSMUSG00000029120	ENSMUSG00000017721	ENSMUSG00000053819		ENSDARG00000104225	ENSDARG00000095459						ENSMUSG00000025666		ENSMUSG00000020902	ENSMUSG00000027858
ENSDARG00000039997	ENSDARG00000032866	ENSDARG00000003869		ENSMUSG00000022295	ENSMUSG00000036158	ENSMUSG00000032679		ENSMUSG00000026181	ENSMUSG00000038429	ENSMUSG00000024426		ENSMUSG00000030802	ENSMUSG00000018286	ENSMUSG00000041609		ENSDARG00000014582	ENSDARG00000071353						ENSMUSG00000025584		ENSMUSG00000020903	ENSMUSG00000027860
ENSDARG00000091646	ENSDARG00000032919	ENSDARG00000003952		ENSMUSG00000022382	ENSMUSG00000002320	ENSMUSG00000031229		ENSMUSG00000026189	ENSMUSG00000038486	ENSMUSG00000024429		ENSMUSG00000033392	ENSMUSG00000018593	ENSMUSG00000050840		ENSDARG00000005163	ENSDARG00000087364						ENSMUSG00000025580		ENSMUSG00000020911	ENSMUSG00000027861
ENSDARG00000097732	ENSDARG00000032970	ENSDARG00000004173		ENSMUSG00000022722	ENSMUSG00000022205	ENSMUSG00000037730		ENSMUSG00000026192	ENSMUSG00000038690	ENSMUSG00000024462		ENSMUSG00000035236	ENSMUSG00000019428	ENSMUSG00000027350		ENSDARG00000099368	ENSDARG00000023940						ENSMUSG00000025477		ENSMUSG00000020912	ENSMUSG00000027879
ENSDARG00000079076	ENSDARG00000033184	ENSDARG00000004386		ENSMUSG00000024286	ENSMUSG00000020594	ENSMUSG00000038822		ENSMUSG00000026198	ENSMUSG00000038729	ENSMUSG00000024480		ENSMUSG00000036402	ENSMUSG00000019969	ENSMUSG00000034820		ENSDARG00000077053	ENSDARG00000080000						ENSMUSG00000025318		ENSMUSG00000020913	ENSMUSG00000027940
ENSDARG00000011079	ENSDARG00000033201	ENSDARG00000004561		ENSMUSG00000025290	ENSMUSG00000039849	ENSMUSG00000079614		ENSMUSG00000026202	ENSMUSG00000038738	ENSMUSG00000024493		ENSMUSG00000049044	ENSMUSG00000020238	ENSMUSG00000041685		ENSDARG00000039182	ENSDARG00000094695						ENSMUSG00000025277		ENSMUSG00000020916	ENSMUSG00000027965
ENSDARG00000091950	ENSDARG00000033437	ENSDARG00000004597		ENSMUSG00000025353	ENSMUSG00000036123	ENSMUSG00000040322		ENSMUSG00000026209	ENSMUSG00000038845	ENSMUSG00000024500		ENSMUSG00000053046	ENSMUSG00000020640	ENSMUSG00000006930		ENSDARG00000021352	ENSDARG00000096701						ENSMUSG00000025257		ENSMUSG00000020917	ENSMUSG00000027993
ENSDARG00000075881	ENSDARG00000033567	ENSDARG00000004621		ENSMUSG00000025630	ENSMUSG00000045087	ENSMUSG00000014426		ENSMUSG00000026227	ENSMUSG00000038900	ENSMUSG00000024501		ENSMUSG00000057378	ENSMUSG00000020903	ENSMUSG00000020279		ENSDARG00000039578	ENSDARG00000095005						ENSMUSG00000025241		ENSMUSG00000020923	ENSMUSG00000028001
ENSDARG00000096938	ENSDARG00000033655	ENSDARG00000004906		ENSMUSG00000026239	ENSMUSG00000027301	ENSMUSG00000028970		ENSMUSG00000026229	ENSMUSG00000038910	ENSMUSG00000024507		ENSMUSG00000058589	ENSMUSG00000021171	ENSMUSG00000042846		ENSDARG00000032161	ENSDARG00000073752						ENSMUSG00000025228		ENSMUSG00000020926	ENSMUSG00000028005
ENSDARG00000010918	ENSDARG00000033666	ENSDARG00000004988		ENSMUSG00000026484	ENSMUSG00000049539	ENSMUSG00000028228		ENSMUSG00000026235	ENSMUSG00000038936	ENSMUSG00000024524		ENSMUSG00000061273	ENSMUSG00000021771	ENSMUSG00000043807		ENSDARG00000035433	ENSDARG00000076381						ENSMUSG00000025151		ENSMUSG00000020932	ENSMUSG00000028020
ENSDARG00000029865	ENSDARG00000033683	ENSDARG00000005085		ENSMUSG00000026771	ENSMUSG00000020064	ENSMUSG00000020459		ENSMUSG00000026238	ENSMUSG00000038976	ENSMUSG00000024527		ENSMUSG00000066392	ENSMUSG00000021814	ENSMUSG00000034751		ENSDARG00000036338	ENSDARG00000092553						ENSMUSG00000025137		ENSMUSG00000020935	ENSMUSG00000028029
ENSDARG00000088782	ENSDARG00000033738	ENSDARG00000005122		ENSMUSG00000027323	ENSMUSG00000027998	ENSMUSG00000061313		ENSMUSG00000026249	ENSMUSG00000039318	ENSMUSG00000024533		ENSMUSG00000094483	ENSMUSG00000021866	ENSMUSG00000018076		ENSDARG00000007955	ENSDARG00000057665						ENSMUSG00000024885		ENSMUSG00000020937	ENSMUSG00000028035
ENSDARG00000041921	ENSDARG00000033899	ENSDARG00000005134		ENSMUSG00000027671	ENSMUSG00000031667	ENSMUSG00000028587		ENSMUSG00000026260	ENSMUSG00000039419	ENSMUSG00000024581		ENSMUSG00000004264	ENSMUSG00000022132	ENSMUSG00000032517		ENSDARG00000011171	ENSDARG00000063068						ENSMUSG00000024782		ENSMUSG00000020946	ENSMUSG00000028057
ENSDARG00000089458	ENSDARG00000034189	ENSDARG00000005141		ENSMUSG00000027808	ENSMUSG00000039220	ENSMUSG00000074604		ENSMUSG00000026276	ENSMUSG00000039542	ENSMUSG00000024583		ENSMUSG00000013921	ENSMUSG00000022602	ENSMUSG00000044018		ENSDARG00000077329	ENSDARG00000045355						ENSMUSG00000024516		ENSMUSG00000020952	ENSMUSG00000028059
ENSDARG00000068708	ENSDARG00000034270	ENSDARG00000005220		ENSMUSG00000028096	ENSMUSG00000020687	ENSMUSG00000052488		ENSMUSG00000026277	ENSMUSG00000039630	ENSMUSG00000024587		ENSMUSG00000021065	ENSMUSG00000022752	ENSMUSG00000054874		ENSDARG00000043746	ENSDARG00000100729						ENSMUSG00000024479		ENSMUSG00000020954	ENSMUSG00000028081
ENSDARG00000075211	ENSDARG00000034313	ENSDARG00000005359		ENSMUSG00000028439	ENSMUSG00000041559	ENSMUSG00000026289		ENSMUSG00000026281	ENSMUSG00000039640	ENSMUSG00000024597		ENSMUSG00000021708	ENSMUSG00000022843	ENSMUSG00000073557		ENSDARG00000060093	ENSDARG00000069494						ENSMUSG00000024426		ENSMUSG00000020964	ENSMUSG00000028126
ENSDARG00000061194	ENSDARG00000034368	ENSDARG00000005372		ENSMUSG00000028736	ENSMUSG00000015709	ENSMUSG00000028700		ENSMUSG00000026335	ENSMUSG00000039716	ENSMUSG00000024603		ENSMUSG00000021913	ENSMUSG00000024096	ENSMUSG00000030134		ENSDARG00000015053	ENSDARG00000033683						ENSMUSG00000024403		ENSMUSG00000020986	ENSMUSG00000028127
ENSDARG00000042558	ENSDARG00000034396	ENSDARG00000005423		ENSMUSG00000028931	ENSMUSG00000038417	ENSMUSG00000003810		ENSMUSG00000026341	ENSMUSG00000039735	ENSMUSG00000024608		ENSMUSG00000024099	ENSMUSG00000024782	ENSMUSG00000027347		ENSDARG00000017162	ENSDARG00000019426						ENSMUSG00000024393		ENSMUSG00000020993	ENSMUSG00000028165
ENSDARG00000076233	ENSDARG00000034423	ENSDARG00000005451		ENSMUSG00000028988	ENSMUSG00000063077	ENSMUSG00000028419		ENSMUSG00000026356	ENSMUSG00000039740	ENSMUSG00000024617		ENSMUSG00000024410	ENSMUSG00000026155	ENSMUSG00000014353		ENSDARG00000038068	ENSDARG00000000370						ENSMUSG00000024350		ENSMUSG00000021024	ENSMUSG00000028176
ENSDARG00000001656	ENSDARG00000034424	ENSDARG00000005513		ENSMUSG00000028991	ENSMUSG00000025369	ENSMUSG00000028423		ENSMUSG00000026365	ENSMUSG00000039768	ENSMUSG00000024639		ENSMUSG00000027652	ENSMUSG00000026179	ENSMUSG00000005674		ENSDARG00000071395	ENSDARG00000045367						ENSMUSG00000024327		ENSMUSG00000021027	ENSMUSG00000028184
ENSDARG00000019797	ENSDARG00000034470	ENSDARG00000005560		ENSMUSG00000029038	ENSMUSG00000033813	ENSMUSG00000021692		ENSMUSG00000026374	ENSMUSG00000039809	ENSMUSG00000024644		ENSMUSG00000034912	ENSMUSG00000026319	ENSMUSG00000043091		ENSDARG00000056206	ENSDARG00000045014						ENSMUSG00000024270		ENSMUSG00000021033	ENSMUSG00000028207
ENSDARG00000060022	ENSDARG00000034522	ENSDARG00000005739		ENSMUSG00000029625	ENSMUSG00000040720	ENSMUSG00000042590		ENSMUSG00000026385	ENSMUSG00000039913	ENSMUSG00000024659		ENSMUSG00000040896	ENSMUSG00000026344	ENSMUSG00000021198		ENSDARG00000011201	ENSDARG00000074289						ENSMUSG00000024187		ENSMUSG00000021044	ENSMUSG00000028223
ENSDARG00000011299	ENSDARG00000034534	ENSDARG00000005774		ENSMUSG00000030286	ENSMUSG00000010797	ENSMUSG00000029613		ENSMUSG00000026421	ENSMUSG00000040003	ENSMUSG00000024661		ENSMUSG00000042535	ENSMUSG00000026696	ENSMUSG00000043629		ENSDARG00000016837	ENSDARG00000039522						ENSMUSG00000024101		ENSMUSG00000021047	ENSMUSG00000028249
ENSDARG00000062060	ENSDARG00000034600	ENSDARG00000005791		ENSMUSG00000030551	ENSMUSG00000031197	ENSMUSG00000041138		ENSMUSG00000026424	ENSMUSG00000040009	ENSMUSG00000024697		ENSMUSG00000050079	ENSMUSG00000027282	ENSMUSG00000013523		ENSDARG00000019345	ENSDARG00000098591						ENSMUSG00000024096		ENSMUSG00000021048	ENSMUSG00000028287
ENSDARG00000097453	ENSDARG00000034705	ENSDARG00000005840		ENSMUSG00000030619	ENSMUSG00000039656	ENSMUSG00000024181		ENSMUSG00000026442	ENSMUSG00000040048	ENSMUSG00000024731		ENSMUSG00000000759	ENSMUSG00000027351	ENSMUSG00000058897		ENSDARG00000002816	ENSDARG00000041723						ENSMUSG00000024068		ENSMUSG00000021051	ENSMUSG00000028337
ENSDARG00000054076	ENSDARG00000034823	ENSDARG00000005853		ENSMUSG00000031353	ENSMUSG00000026278	ENSMUSG00000003752		ENSMUSG00000026463	ENSMUSG00000040260	ENSMUSG00000024743		ENSMUSG00000017686	ENSMUSG00000027810	ENSMUSG00000059213		ENSDARG00000045006	ENSDARG00000093382						ENSMUSG00000023960		ENSMUSG00000021061	ENSMUSG00000028351
ENSDARG00000022620	ENSDARG00000034826	ENSDARG00000005891		ENSMUSG00000031731	ENSMUSG00000043346	ENSMUSG00000024604		ENSMUSG00000026473	ENSMUSG00000040265	ENSMUSG00000024758		ENSMUSG00000020277	ENSMUSG00000028975	ENSMUSG00000036585		ENSDARG00000088168	ENSDARG00000103203						ENSMUSG00000023932		ENSMUSG00000021062	ENSMUSG00000028354
ENSDARG00000006395	ENSDARG00000034897	ENSDARG00000005897		ENSMUSG00000032097	ENSMUSG00000053916	ENSMUSG00000057069		ENSMUSG00000026509	ENSMUSG00000040276	ENSMUSG00000024767		ENSMUSG00000021062	ENSMUSG00000029449	ENSMUSG00000022208		ENSDARG00000074480	ENSDARG00000092126						ENSMUSG00000023723		ENSMUSG00000021065	ENSMUSG00000028364
ENSDARG00000092304	ENSDARG00000035043	ENSDARG00000005924		ENSMUSG00000033161	ENSMUSG00000041895	ENSMUSG00000031844		ENSMUSG00000026526	ENSMUSG00000040354	ENSMUSG00000024772		ENSMUSG00000022770	ENSMUSG00000031198	ENSMUSG00000036560		ENSDARG00000015385	ENSDARG00000088195						ENSMUSG00000023460		ENSMUSG00000021066	ENSMUSG00000028399
ENSDARG00000059925	ENSDARG00000035152	ENSDARG00000005926		ENSMUSG00000037487	ENSMUSG00000022142	ENSMUSG00000032059		ENSMUSG00000026532	ENSMUSG00000040389	ENSMUSG00000024782		ENSMUSG00000023026	ENSMUSG00000031402	ENSMUSG00000032220		ENSDARG00000054456	ENSDARG00000040287						ENSMUSG00000023452		ENSMUSG00000021076	ENSMUSG00000028409
ENSDARG00000093111	ENSDARG00000035256	ENSDARG00000006019		ENSMUSG00000037712	ENSMUSG00000069089	ENSMUSG00000030562		ENSMUSG00000026553	ENSMUSG00000040537	ENSMUSG00000024795		ENSMUSG00000025092	ENSMUSG00000031819	ENSMUSG00000051242		ENSDARG00000020718	ENSDARG00000032575						ENSMUSG00000023439		ENSMUSG00000021079	ENSMUSG00000028434
ENSDARG00000096034	ENSDARG00000035329	ENSDARG00000006029		ENSMUSG00000039100	ENSMUSG00000033760	ENSMUSG00000050708		ENSMUSG00000026576	ENSMUSG00000040549	ENSMUSG00000024797		ENSMUSG00000026556	ENSMUSG00000032224	ENSMUSG00000025816		ENSDARG00000028000	ENSDARG00000086342						ENSMUSG00000023277		ENSMUSG00000021087	ENSMUSG00000028447
ENSDARG00000093571	ENSDARG00000035338	ENSDARG00000006031		ENSMUSG00000041112	ENSMUSG00000027030	ENSMUSG00000037364		ENSMUSG00000026587	ENSMUSG00000040560	ENSMUSG00000024812		ENSMUSG00000026587	ENSMUSG00000032320	ENSMUSG00000058013		ENSDARG00000041314	ENSDARG00000071626						ENSMUSG00000023216		ENSMUSG00000021091	ENSMUSG00000028480
ENSDARG00000097261	ENSDARG00000035458	ENSDARG00000006062		ENSMUSG00000041773	ENSMUSG00000038957	ENSMUSG00000003873		ENSMUSG00000026615	ENSMUSG00000040640	ENSMUSG00000024835		ENSMUSG00000028020	ENSMUSG00000032480	ENSMUSG00000031972		ENSDARG00000062237	ENSDARG00000069529						ENSMUSG00000023055		ENSMUSG00000021094	ENSMUSG00000028495
ENSDARG00000071573	ENSDARG00000035519	ENSDARG00000006225		ENSMUSG00000042500	ENSMUSG00000021149	ENSMUSG00000017376		ENSMUSG00000026617	ENSMUSG00000040687	ENSMUSG00000024847		ENSMUSG00000033065	ENSMUSG00000032854	ENSMUSG00000078137		ENSDARG00000011909	ENSDARG00000019651						ENSMUSG00000023022		ENSMUSG00000021096	ENSMUSG00000028524
ENSDARG00000097680	ENSDARG00000035692	ENSDARG00000006260		ENSMUSG00000047215	ENSMUSG00000032376	ENSMUSG00000025878		ENSMUSG00000026687	ENSMUSG00000040797	ENSMUSG00000024855		ENSMUSG00000034488	ENSMUSG00000032883	ENSMUSG00000036452		ENSDARG00000021442	ENSDARG00000092873						ENSMUSG00000023011		ENSMUSG00000021097	ENSMUSG00000028527
ENSDARG00000010280	ENSDARG00000035699	ENSDARG00000006290		ENSMUSG00000047260	ENSMUSG00000024948	ENSMUSG00000031760		ENSMUSG00000026688	ENSMUSG00000040907	ENSMUSG00000024858		ENSMUSG00000037012	ENSMUSG00000038077	ENSMUSG00000052364		ENSDARG00000076213	ENSDARG00000017140						ENSMUSG00000022897		ENSMUSG00000021102	ENSMUSG00000028546
ENSDARG00000037062	ENSDARG00000035715	ENSDARG00000006316		ENSMUSG00000048100	ENSMUSG00000042650	ENSMUSG00000033192		ENSMUSG00000026701	ENSMUSG00000040952	ENSMUSG00000024862		ENSMUSG00000039105	ENSMUSG00000038555	ENSMUSG00000070372		ENSDARG00000057867	ENSDARG00000016301						ENSMUSG00000022884		ENSMUSG00000021114	ENSMUSG00000028552
ENSDARG00000070215	ENSDARG00000035741	ENSDARG00000006370		ENSMUSG00000049630	ENSMUSG00000024908	ENSMUSG00000036693		ENSMUSG00000026728	ENSMUSG00000040990	ENSMUSG00000024870		ENSMUSG00000042744	ENSMUSG00000038740	ENSMUSG00000015733		ENSDARG00000061042	ENSDARG00000044874						ENSMUSG00000022843		ENSMUSG00000021116	ENSMUSG00000028556
ENSDARG00000033345	ENSDARG00000035751	ENSDARG00000006396		ENSMUSG00000055239	ENSMUSG00000069631	ENSMUSG00000021806		ENSMUSG00000026755	ENSMUSG00000041112	ENSMUSG00000024883		ENSMUSG00000043991	ENSMUSG00000039156	ENSMUSG00000006356		ENSDARG00000102674	ENSDARG00000059083						ENSMUSG00000022836		ENSMUSG00000021123	ENSMUSG00000028648
ENSDARG00000061472	ENSDARG00000035860	ENSDARG00000006399		ENSMUSG00000057278	ENSMUSG00000048285	ENSMUSG00000024853		ENSMUSG00000026782	ENSMUSG00000041115	ENSMUSG00000024892		ENSMUSG00000059714	ENSMUSG00000048000	ENSMUSG00000028078		ENSDARG00000071331	ENSDARG00000052438						ENSMUSG00000022820		ENSMUSG00000021124	ENSMUSG00000028649
ENSDARG00000086913	ENSDARG00000035871	ENSDARG00000006413		ENSMUSG00000058317	ENSMUSG00000040725	ENSMUSG00000040102		ENSMUSG00000026787	ENSMUSG00000041168	ENSMUSG00000024900		ENSMUSG00000071644	ENSMUSG00000049775	ENSMUSG00000042787		ENSDARG00000102254	ENSDARG00000015065						ENSMUSG00000022802		ENSMUSG00000021134	ENSMUSG00000028668
ENSDARG00000053130	ENSDARG00000035880	ENSDARG00000006609		ENSMUSG00000059040	ENSMUSG00000035078	ENSMUSG00000027525		ENSMUSG00000026791	ENSMUSG00000041268	ENSMUSG00000024941		ENSMUSG00000003429	ENSMUSG00000051747	ENSMUSG00000069227		ENSDARG00000099022	ENSDARG00000103521						ENSMUSG00000022792		ENSMUSG00000021139	ENSMUSG00000028691
ENSDARG00000037388	ENSDARG00000035882	ENSDARG00000006691		ENSMUSG00000060036	ENSMUSG00000021036	ENSMUSG00000030304		ENSMUSG00000026797	ENSMUSG00000041329	ENSMUSG00000024942		ENSMUSG00000014301	ENSMUSG00000058966	ENSMUSG00000063856		ENSDARG00000063411	ENSDARG00000074367						ENSMUSG00000022604		ENSMUSG00000021143	ENSMUSG00000028745
ENSDARG00000091242	ENSDARG00000035913	ENSDARG00000006915		ENSMUSG00000060073	ENSMUSG00000024400	ENSMUSG00000028640		ENSMUSG00000026817	ENSMUSG00000041341	ENSMUSG00000024953		ENSMUSG00000021248	ENSMUSG00000059554	ENSMUSG00000025813		ENSDARG00000013843	ENSDARG00000077765						ENSMUSG00000022602		ENSMUSG00000021147	ENSMUSG00000028757
ENSDARG00000040874	ENSDARG00000035985	ENSDARG00000007127		ENSMUSG00000060636	ENSMUSG00000041548	ENSMUSG00000031379		ENSMUSG00000026819	ENSMUSG00000041607	ENSMUSG00000024966		ENSMUSG00000024502	ENSMUSG00000061455	ENSMUSG00000041205		ENSDARG00000069484	ENSDARG00000068166						ENSMUSG00000022489		ENSMUSG00000021178	ENSMUSG00000028759
ENSDARG00000007323	ENSDARG00000035993	ENSDARG00000007149		ENSMUSG00000062929	ENSMUSG00000030519	ENSMUSG00000035642		ENSMUSG00000026825	ENSMUSG00000041624	ENSMUSG00000024969		ENSMUSG00000026437	ENSMUSG00000062604	ENSMUSG00000024012		ENSDARG00000075110	ENSDARG00000063570						ENSMUSG00000022428		ENSMUSG00000021188	ENSMUSG00000028766
ENSDARG00000002549	ENSDARG00000036031	ENSDARG00000007219		ENSMUSG00000063524	ENSMUSG00000049493	ENSMUSG00000003271		ENSMUSG00000026827	ENSMUSG00000041638	ENSMUSG00000024997		ENSMUSG00000026657	ENSMUSG00000063646	ENSMUSG00000039913		ENSDARG00000010553	ENSDARG00000092517						ENSMUSG00000022390		ENSMUSG00000021192	ENSMUSG00000028790
ENSDARG00000071378	ENSDARG00000036056	ENSDARG00000007220		ENSMUSG00000067274	ENSMUSG00000030495	ENSMUSG00000026384		ENSMUSG00000026830	ENSMUSG00000041670	ENSMUSG00000025006		ENSMUSG00000028745	ENSMUSG00000074212	ENSMUSG00000046364		ENSDARG00000045297	ENSDARG00000055053						ENSMUSG00000022350		ENSMUSG00000021193	ENSMUSG00000028820
ENSDARG00000029291	ENSDARG00000036058	ENSDARG00000007247		ENSMUSG00000098274	ENSMUSG00000028671	ENSMUSG00000001674		ENSMUSG00000026833	ENSMUSG00000041720	ENSMUSG00000025026		ENSMUSG00000029291	ENSMUSG00000074736	ENSMUSG00000028234		ENSDARG00000025350	ENSDARG00000017624						ENSMUSG00000022285		ENSMUSG00000021196	ENSMUSG00000028842
ENSDARG00000091324	ENSDARG00000036080	ENSDARG00000007257		ENSMUSG00000000740	ENSMUSG00000024070	ENSMUSG00000007670		ENSMUSG00000026853	ENSMUSG00000041729	ENSMUSG00000025037		ENSMUSG00000029518	ENSMUSG00000074793	ENSMUSG00000050621		ENSDARG00000039489	ENSDARG00000025108						ENSMUSG00000022265		ENSMUSG00000021218	ENSMUSG00000028847
ENSDARG00000001549	ENSDARG00000036186	ENSDARG00000007264		ENSMUSG00000001016	ENSMUSG00000029392	ENSMUSG00000036995		ENSMUSG00000026860	ENSMUSG00000041757	ENSMUSG00000025059		ENSMUSG00000029763	ENSMUSG00000078517	ENSMUSG00000053930		ENSDARG00000057676	ENSDARG00000077633						ENSMUSG00000022208		ENSMUSG00000021219	ENSMUSG00000028849
ENSDARG00000095593	ENSDARG00000036252	ENSDARG00000007275		ENSMUSG00000001833	ENSMUSG00000040390	ENSMUSG00000000359		ENSMUSG00000026864	ENSMUSG00000041763	ENSMUSG00000025060		ENSMUSG00000030432	ENSMUSG00000102543	ENSMUSG00000043079		ENSDARG00000033516	ENSDARG00000036179						ENSMUSG00000022150		ENSMUSG00000021224	ENSMUSG00000028885
ENSDARG00000090489	ENSDARG00000036298	ENSDARG00000007294		ENSMUSG00000003868	ENSMUSG00000000579	ENSMUSG00000032489		ENSMUSG00000026878	ENSMUSG00000042388	ENSMUSG00000025068		ENSMUSG00000031299	ENSMUSG00000000628	ENSMUSG00000032011		ENSDARG00000055610	ENSDARG00000018110						ENSMUSG00000022132		ENSMUSG00000021235	ENSMUSG00000028931
ENSDARG00000053382	ENSDARG00000036344	ENSDARG00000007320		ENSMUSG00000004040	ENSMUSG00000031388	ENSMUSG00000021285		ENSMUSG00000026879	ENSMUSG00000042492	ENSMUSG00000025085		ENSMUSG00000032356	ENSMUSG00000002107	ENSMUSG00000029723		ENSDARG00000078760	ENSDARG00000102690						ENSMUSG00000022114		ENSMUSG00000021238	ENSMUSG00000028936
ENSDARG00000096014	ENSDARG00000036375	ENSDARG00000007526		ENSMUSG00000004231	ENSMUSG00000015961	ENSMUSG00000027322		ENSMUSG00000026895	ENSMUSG00000042535	ENSMUSG00000025092		ENSMUSG00000033769	ENSMUSG00000003528	ENSMUSG00000051747		ENSDARG00000037921	ENSDARG00000104157						ENSMUSG00000022112		ENSMUSG00000021248	ENSMUSG00000028969
ENSDARG00000014676	ENSDARG00000036438	ENSDARG00000007678		ENSMUSG00000005982	ENSMUSG00000010721	ENSMUSG00000053552		ENSMUSG00000026914	ENSMUSG00000042700	ENSMUSG00000025132		ENSMUSG00000034361	ENSMUSG00000003644	ENSMUSG00000019923		ENSDARG00000014113	ENSDARG00000075491						ENSMUSG00000022024		ENSMUSG00000021262	ENSMUSG00000028991
ENSDARG00000033251	ENSDARG00000036456	ENSDARG00000007697		ENSMUSG00000006304	ENSMUSG00000003421	ENSMUSG00000027408		ENSMUSG00000026926	ENSMUSG00000042766	ENSMUSG00000025139		ENSMUSG00000034799	ENSMUSG00000004637	ENSMUSG00000042647		ENSDARG00000051888	ENSDARG00000089418						ENSMUSG00000022019		ENSMUSG00000021270	ENSMUSG00000028995
ENSDARG00000075031	ENSDARG00000036546	ENSDARG00000007720		ENSMUSG00000006360	ENSMUSG00000024601	ENSMUSG00000027433		ENSMUSG00000026950	ENSMUSG00000042807	ENSMUSG00000025153		ENSMUSG00000039768	ENSMUSG00000005686	ENSMUSG00000053931		ENSDARG00000098584	ENSDARG00000078317						ENSMUSG00000021994		ENSMUSG00000021279	ENSMUSG00000029016
ENSDARG00000089305	ENSDARG00000036587	ENSDARG00000007791		ENSMUSG00000007805	ENSMUSG00000026509	ENSMUSG00000091086		ENSMUSG00000026959	ENSMUSG00000043079	ENSMUSG00000025162		ENSMUSG00000040236	ENSMUSG00000005779	ENSMUSG00000042662		ENSDARG00000028393	ENSDARG00000032482						ENSMUSG00000021986		ENSMUSG00000021281	ENSMUSG00000029036
ENSDARG00000057089	ENSDARG00000036629	ENSDARG00000007825		ENSMUSG00000009733	ENSMUSG00000030347	ENSMUSG00000074677		ENSMUSG00000026991	ENSMUSG00000043460	ENSMUSG00000025175		ENSMUSG00000047959	ENSMUSG00000006476	ENSMUSG00000021791		ENSDARG00000102824	ENSDARG00000094074						ENSMUSG00000021938		ENSMUSG00000021286	ENSMUSG00000029054
ENSDARG00000034734	ENSDARG00000036658	ENSDARG00000007955		ENSMUSG00000010476	ENSMUSG00000032329	ENSMUSG00000095028		ENSMUSG00000027002	ENSMUSG00000043716	ENSMUSG00000025190		ENSMUSG00000061751	ENSMUSG00000009681	ENSMUSG00000036570		ENSDARG00000078734	ENSDARG00000077368						ENSMUSG00000021930		ENSMUSG00000021314	ENSMUSG00000029066
ENSDARG00000097030	ENSDARG00000036684	ENSDARG00000007959		ENSMUSG00000014867	ENSMUSG00000032673	ENSMUSG00000095788		ENSMUSG00000027010	ENSMUSG00000043940	ENSMUSG00000025198		ENSMUSG00000063239	ENSMUSG00000010110	ENSMUSG00000075402		ENSDARG00000078998	ENSDARG00000006260						ENSMUSG00000021910		ENSMUSG00000021342	ENSMUSG00000029088
ENSDARG00000087803	ENSDARG00000036830	ENSDARG00000008200		ENSMUSG00000016253	ENSMUSG00000051251	ENSMUSG00000029468		ENSMUSG00000027076	ENSMUSG00000043991	ENSMUSG00000025204		ENSMUSG00000015341	ENSMUSG00000010936	ENSMUSG00000026344		ENSDARG00000012204	ENSDARG00000045877						ENSMUSG00000021824		ENSMUSG00000021347	ENSMUSG00000029095
ENSDARG00000062781	ENSDARG00000036840	ENSDARG00000008224		ENSMUSG00000018442	ENSMUSG00000002550	ENSMUSG00000045624		ENSMUSG00000027099	ENSMUSG00000044533	ENSMUSG00000025208		ENSMUSG00000018398	ENSMUSG00000017715	ENSMUSG00000021290		ENSDARG00000058451	ENSDARG00000034321						ENSMUSG00000021814		ENSMUSG00000021348	ENSMUSG00000029101
ENSDARG00000071670	ENSDARG00000036863	ENSDARG00000008237		ENSMUSG00000018698	ENSMUSG00000006005	ENSMUSG00000027428		ENSMUSG00000027108	ENSMUSG00000044986	ENSMUSG00000025212		ENSMUSG00000020792	ENSMUSG00000018583	ENSMUSG00000023452		ENSDARG00000079872	ENSDARG00000016825						ENSMUSG00000021807		ENSMUSG00000021357	ENSMUSG00000029106
ENSDARG00000077717	ENSDARG00000036875	ENSDARG00000008243		ENSMUSG00000019230	ENSMUSG00000033510	ENSMUSG00000029472		ENSMUSG00000027162	ENSMUSG00000045038	ENSMUSG00000025228		ENSMUSG00000021576	ENSMUSG00000019795	ENSMUSG00000037519		ENSDARG00000075924	ENSDARG00000035340						ENSMUSG00000021791		ENSMUSG00000021361	ENSMUSG00000029120
ENSDARG00000043644	ENSDARG00000036911	ENSDARG00000008407		ENSMUSG00000019804	ENSMUSG00000031015	ENSMUSG00000027341		ENSMUSG00000027187	ENSMUSG00000045411	ENSMUSG00000025240		ENSMUSG00000021693	ENSMUSG00000019809	ENSMUSG00000074457		ENSDARG00000063527							ENSMUSG00000021773		ENSMUSG00000021411	ENSMUSG00000029125
ENSDARG00000089426	ENSDARG00000037009	ENSDARG00000008494		ENSMUSG00000019906	ENSMUSG00000031776	ENSMUSG00000038844		ENSMUSG00000027206	ENSMUSG00000045659	ENSMUSG00000025366		ENSMUSG00000024777	ENSMUSG00000019998	ENSMUSG00000078350		ENSDARG00000039268							ENSMUSG00000021772		ENSMUSG00000021416	ENSMUSG00000029131
ENSDARG00000016396	ENSDARG00000037012	ENSDARG00000008623		ENSMUSG00000020088	ENSMUSG00000001017	ENSMUSG00000047104		ENSMUSG00000027248	ENSMUSG00000045967	ENSMUSG00000025372		ENSMUSG00000027692	ENSMUSG00000020267	ENSMUSG00000034659		ENSDARG00000098831							ENSMUSG00000021719		ENSMUSG00000021417	ENSMUSG00000029169
ENSDARG00000091361	ENSDARG00000037038	ENSDARG00000008678		ENSMUSG00000022378	ENSMUSG00000028086	ENSMUSG00000029458		ENSMUSG00000027249	ENSMUSG00000045983	ENSMUSG00000025393		ENSMUSG00000028691	ENSMUSG00000021460	ENSMUSG00000057716		ENSDARG00000053547							ENSMUSG00000021699		ENSMUSG00000021427	ENSMUSG00000029291
ENSDARG00000095378	ENSDARG00000037057	ENSDARG00000008803		ENSMUSG00000022429	ENSMUSG00000046447	ENSMUSG00000031221		ENSMUSG00000027254	ENSMUSG00000046093	ENSMUSG00000025403		ENSMUSG00000031701	ENSMUSG00000021684	ENSMUSG00000054808		ENSDARG00000061635							ENSMUSG00000021684		ENSMUSG00000021460	ENSMUSG00000029348
ENSDARG00000086775	ENSDARG00000037059	ENSDARG00000008808		ENSMUSG00000023018	ENSMUSG00000027778	ENSMUSG00000057092		ENSMUSG00000027273	ENSMUSG00000046329	ENSMUSG00000025410		ENSMUSG00000034574	ENSMUSG00000021748	ENSMUSG00000025228		ENSDARG00000102822							ENSMUSG00000021591		ENSMUSG00000021474	ENSMUSG00000029419
ENSDARG00000036675	ENSDARG00000037229	ENSDARG00000008867		ENSMUSG00000023809	ENSMUSG00000037326	ENSMUSG00000031433		ENSMUSG00000027282	ENSMUSG00000046442	ENSMUSG00000025420		ENSMUSG00000035441	ENSMUSG00000022427	ENSMUSG00000024858		ENSDARG00000030694							ENSMUSG00000021552		ENSMUSG00000021484	ENSMUSG00000029420
ENSDARG00000059390	ENSDARG00000037259	ENSDARG00000008936		ENSMUSG00000024382	ENSMUSG00000022066	ENSMUSG00000041645		ENSMUSG00000027286	ENSMUSG00000046598	ENSMUSG00000025422		ENSMUSG00000036053	ENSMUSG00000022994	ENSMUSG00000026159		ENSDARG00000040492							ENSMUSG00000021536		ENSMUSG00000021501	ENSMUSG00000029430
ENSDARG00000025699	ENSDARG00000037261	ENSDARG00000008969		ENSMUSG00000024500	ENSMUSG00000029482	ENSMUSG00000056459		ENSMUSG00000027296	ENSMUSG00000046707	ENSMUSG00000025428		ENSMUSG00000038467	ENSMUSG00000024163	ENSMUSG00000034254		ENSDARG00000012801							ENSMUSG00000021451		ENSMUSG00000021518	ENSMUSG00000029432
ENSDARG00000086898	ENSDARG00000037281	ENSDARG00000009001		ENSMUSG00000024976	ENSMUSG00000038023	ENSMUSG00000054708		ENSMUSG00000027332	ENSMUSG00000047013	ENSMUSG00000025453		ENSMUSG00000061981	ENSMUSG00000024597	ENSMUSG00000021057		ENSDARG00000003779							ENSMUSG00000021373		ENSMUSG00000021520	ENSMUSG00000029465
ENSDARG00000025275	ENSDARG00000037318	ENSDARG00000009208		ENSMUSG00000025393	ENSMUSG00000000120	ENSMUSG00000021111		ENSMUSG00000027406	ENSMUSG00000047085	ENSMUSG00000025478		ENSMUSG00000066189	ENSMUSG00000025212	ENSMUSG00000021814		ENSDARG00000063295							ENSMUSG00000021339		ENSMUSG00000021546	ENSMUSG00000029480
ENSDARG00000045797	ENSDARG00000037350	ENSDARG00000009212		ENSMUSG00000025583	ENSMUSG00000031883	ENSMUSG00000023495		ENSMUSG00000027438	ENSMUSG00000047126	ENSMUSG00000025485		ENSMUSG00000000308	ENSMUSG00000025277	ENSMUSG00000002957		ENSDARG00000016348							ENSMUSG00000021303		ENSMUSG00000021556	ENSMUSG00000029500
ENSDARG00000096380	ENSDARG00000037403	ENSDARG00000009217		ENSMUSG00000025980	ENSMUSG00000020873	ENSMUSG00000029918		ENSMUSG00000027447	ENSMUSG00000047261	ENSMUSG00000025503		ENSMUSG00000004530	ENSMUSG00000025777	ENSMUSG00000028373		ENSDARG00000018285							ENSMUSG00000021290		ENSMUSG00000021559	ENSMUSG00000029502
ENSDARG00000021193	ENSDARG00000037433	ENSDARG00000009281		ENSMUSG00000026276	ENSMUSG00000027185	ENSMUSG00000079562		ENSMUSG00000027455	ENSMUSG00000047454	ENSMUSG00000025508		ENSMUSG00000017412	ENSMUSG00000025813	ENSMUSG00000024403		ENSDARG00000029307							ENSMUSG00000021198		ENSMUSG00000021573	ENSMUSG00000029516
ENSDARG00000094660	ENSDARG00000037488	ENSDARG00000009285		ENSMUSG00000026797	ENSMUSG00000034377	ENSMUSG00000037405		ENSMUSG00000027457	ENSMUSG00000047495	ENSMUSG00000025525		ENSMUSG00000020456	ENSMUSG00000026245	ENSMUSG00000027546		ENSDARG00000045415							ENSMUSG00000021171		ENSMUSG00000021576	ENSMUSG00000029518
ENSDARG00000003933	ENSDARG00000037506	ENSDARG00000009311		ENSMUSG00000027170	ENSMUSG00000034190	ENSMUSG00000069515		ENSMUSG00000027479	ENSMUSG00000047675	ENSMUSG00000025555		ENSMUSG00000024008	ENSMUSG00000026470	ENSMUSG00000045763		ENSDARG00000032238							ENSMUSG00000021140		ENSMUSG00000021577	ENSMUSG00000029580
ENSDARG00000076223	ENSDARG00000037559	ENSDARG00000009315		ENSMUSG00000027263	ENSMUSG00000035545	ENSMUSG00000069516		ENSMUSG00000027531	ENSMUSG00000047976	ENSMUSG00000025558		ENSMUSG00000024211	ENSMUSG00000027522	ENSMUSG00000035390		ENSDARG00000062823							ENSMUSG00000021112		ENSMUSG00000021578	ENSMUSG00000029610
ENSDARG00000096043	ENSDARG00000037679	ENSDARG00000009350		ENSMUSG00000027438	ENSMUSG00000021936	ENSMUSG00000020177		ENSMUSG00000027533	ENSMUSG00000048279	ENSMUSG00000025582		ENSMUSG00000024844	ENSMUSG00000030127	ENSMUSG00000029447		ENSDARG00000099118							ENSMUSG00000021057		ENSMUSG00000021583	ENSMUSG00000029614
ENSDARG00000096476	ENSDARG00000037746	ENSDARG00000009553		ENSMUSG00000027708	ENSMUSG00000026496	ENSMUSG00000041241		ENSMUSG00000027599	ENSMUSG00000048537	ENSMUSG00000025584		ENSMUSG00000025364	ENSMUSG00000030134	ENSMUSG00000055447		ENSDARG00000056119							ENSMUSG00000021039		ENSMUSG00000021585	ENSMUSG00000029617
ENSDARG00000088207	ENSDARG00000037860	ENSDARG00000009640		ENSMUSG00000027784	ENSMUSG00000036873	ENSMUSG00000032388		ENSMUSG00000027618	ENSMUSG00000049044	ENSMUSG00000025613		ENSMUSG00000032096	ENSMUSG00000030282	ENSMUSG00000060240		ENSDARG00000063211							ENSMUSG00000021037		ENSMUSG00000021587	ENSMUSG00000029621
ENSDARG00000095159	ENSDARG00000037870	ENSDARG00000009740		ENSMUSG00000027827	ENSMUSG00000027091	ENSMUSG00000006958		ENSMUSG00000027642	ENSMUSG00000049583	ENSMUSG00000025651		ENSMUSG00000032192	ENSMUSG00000030327	ENSMUSG00000049550		ENSDARG00000061829							ENSMUSG00000021003		ENSMUSG00000021589	ENSMUSG00000029636
ENSDARG00000039577	ENSDARG00000037924	ENSDARG00000009830		ENSMUSG00000027893	ENSMUSG00000004788	ENSMUSG00000011257		ENSMUSG00000027646	ENSMUSG00000049612	ENSMUSG00000025733		ENSMUSG00000033577	ENSMUSG00000030653	ENSMUSG00000030075		ENSDARG00000088117							ENSMUSG00000020843		ENSMUSG00000021606	ENSMUSG00000029648
ENSDARG00000093371	ENSDARG00000037935	ENSDARG00000009930		ENSMUSG00000028221	ENSMUSG00000047423	ENSMUSG00000062093		ENSMUSG00000027665	ENSMUSG00000049792	ENSMUSG00000025745		ENSMUSG00000034312	ENSMUSG00000030701	ENSMUSG00000030092		ENSDARG00000027397							ENSMUSG00000020817		ENSMUSG00000021610	ENSMUSG00000029651
ENSDARG00000087386	ENSDARG00000037962	ENSDARG00000009941		ENSMUSG00000028287	ENSMUSG00000021038	ENSMUSG00000008206		ENSMUSG00000027669	ENSMUSG00000049807	ENSMUSG00000025757		ENSMUSG00000046707	ENSMUSG00000031021	ENSMUSG00000042705		ENSDARG00000007753							ENSMUSG00000020780		ENSMUSG00000021613	ENSMUSG00000029661
ENSDARG00000094003	ENSDARG00000037967	ENSDARG00000009978		ENSMUSG00000028556	ENSMUSG00000022404	ENSMUSG00000043411		ENSMUSG00000027673	ENSMUSG00000050627	ENSMUSG00000025777		ENSMUSG00000060882	ENSMUSG00000031153	ENSMUSG00000030058		ENSDARG00000079725							ENSMUSG00000020640		ENSMUSG00000021614	ENSMUSG00000029684
ENSDARG00000056859	ENSDARG00000037980	ENSDARG00000010002		ENSMUSG00000028847	ENSMUSG00000041774	ENSMUSG00000034311		ENSMUSG00000027692	ENSMUSG00000050953	ENSMUSG00000025781		ENSMUSG00000078919	ENSMUSG00000031158	ENSMUSG00000024835		ENSDARG00000062558							ENSMUSG00000020585		ENSMUSG00000021622	ENSMUSG00000029686
ENSDARG00000054814	ENSDARG00000037998	ENSDARG00000010008		ENSMUSG00000028949	ENSMUSG00000027180	ENSMUSG00000037552		ENSMUSG00000027698	ENSMUSG00000050965	ENSMUSG00000025793		ENSMUSG00000002812	ENSMUSG00000032171	ENSMUSG00000041697		ENSDARG00000005791							ENSMUSG00000020514		ENSMUSG00000021646	ENSMUSG00000029713
ENSDARG00000088010	ENSDARG00000038028	ENSDARG00000010021		ENSMUSG00000029169	ENSMUSG00000031700	ENSMUSG00000024491		ENSMUSG00000027709	ENSMUSG00000051177	ENSMUSG00000025794		ENSMUSG00000007892	ENSMUSG00000032383	ENSMUSG00000022212		ENSDARG00000041974							ENSMUSG00000020483		ENSMUSG00000021665	ENSMUSG00000029722
ENSDARG00000041065	ENSDARG00000038075	ENSDARG00000010042		ENSMUSG00000029465	ENSMUSG00000030538	ENSMUSG00000039193		ENSMUSG00000027710	ENSMUSG00000051343	ENSMUSG00000025813		ENSMUSG00000018417	ENSMUSG00000032583	ENSMUSG00000040860		ENSDARG00000020443							ENSMUSG00000020444		ENSMUSG00000021687	ENSMUSG00000029763
ENSDARG00000036573	ENSDARG00000038207	ENSDARG00000010052		ENSMUSG00000030007	ENSMUSG00000039431	ENSMUSG00000002900		ENSMUSG00000027712	ENSMUSG00000051359	ENSMUSG00000025892		ENSMUSG00000019302	ENSMUSG00000033763	ENSMUSG00000073563		ENSDARG00000043410							ENSMUSG00000020440		ENSMUSG00000021693	ENSMUSG00000029860
ENSDARG00000087651	ENSDARG00000038308	ENSDARG00000010108		ENSMUSG00000030399	ENSMUSG00000020857	ENSMUSG00000030834		ENSMUSG00000027739	ENSMUSG00000051391	ENSMUSG00000025894		ENSMUSG00000019433	ENSMUSG00000034285	ENSMUSG00000043670		ENSDARG00000101606							ENSMUSG00000020349		ENSMUSG00000021700	ENSMUSG00000029861
ENSDARG00000026011	ENSDARG00000038432	ENSDARG00000010113		ENSMUSG00000030610	ENSMUSG00000040681	ENSMUSG00000032554		ENSMUSG00000027774	ENSMUSG00000051401	ENSMUSG00000025955		ENSMUSG00000022295	ENSMUSG00000034685	ENSMUSG00000026825		ENSDARG00000007320							ENSMUSG00000020308		ENSMUSG00000021704	ENSMUSG00000029911
ENSDARG00000096343	ENSDARG00000038518	ENSDARG00000010160		ENSMUSG00000030770	ENSMUSG00000031479	ENSMUSG00000042650		ENSMUSG00000027797	ENSMUSG00000051790	ENSMUSG00000025964		ENSMUSG00000027646	ENSMUSG00000037625	ENSMUSG00000027012		ENSDARG00000087229							ENSMUSG00000020300		ENSMUSG00000021708	ENSMUSG00000030000
ENSDARG00000090208	ENSDARG00000038563	ENSDARG00000010250		ENSMUSG00000031242	ENSMUSG00000022198	ENSMUSG00000000049		ENSMUSG00000027804	ENSMUSG00000052146	ENSMUSG00000025967		ENSMUSG00000028757	ENSMUSG00000038387	ENSMUSG00000024772		ENSDARG00000076030							ENSMUSG00000020279		ENSMUSG00000021709	ENSMUSG00000030020
ENSDARG00000097099	ENSDARG00000038574	ENSDARG00000010312		ENSMUSG00000031988	ENSMUSG00000035765	ENSMUSG00000070390		ENSMUSG00000027805	ENSMUSG00000052214	ENSMUSG00000025968		ENSMUSG00000029016	ENSMUSG00000039913	ENSMUSG00000001964		ENSDARG00000058504							ENSMUSG00000020183		ENSMUSG00000021712	ENSMUSG00000030036
ENSDARG00000087569	ENSDARG00000038577	ENSDARG00000010472		ENSMUSG00000032112	ENSMUSG00000060402	ENSMUSG00000069830		ENSMUSG00000027809	ENSMUSG00000052337	ENSMUSG00000025971		ENSMUSG00000030102	ENSMUSG00000040620	ENSMUSG00000026830		ENSDARG00000060504							ENSMUSG00000020170		ENSMUSG00000021728	ENSMUSG00000030079
ENSDARG00000025953	ENSDARG00000038609	ENSDARG00000010721		ENSMUSG00000032368	ENSMUSG00000052533	ENSMUSG00000040543		ENSMUSG00000027823	ENSMUSG00000052364	ENSMUSG00000025980		ENSMUSG00000031367	ENSMUSG00000040640	ENSMUSG00000003955		ENSDARG00000035360							ENSMUSG00000020132		ENSMUSG00000021730	ENSMUSG00000030102
ENSDARG00000045437	ENSDARG00000038618	ENSDARG00000010764		ENSMUSG00000032384	ENSMUSG00000018167	ENSMUSG00000031697		ENSMUSG00000027852	ENSMUSG00000052372	ENSMUSG00000025981		ENSMUSG00000033676	ENSMUSG00000040699	ENSMUSG00000056602		ENSDARG00000026484							ENSMUSG00000020097		ENSMUSG00000021731	ENSMUSG00000030120
ENSDARG00000038901	ENSDARG00000038693	ENSDARG00000010844		ENSMUSG00000032388	ENSMUSG00000030844	ENSMUSG00000025255		ENSMUSG00000027858	ENSMUSG00000052374	ENSMUSG00000026000		ENSMUSG00000052572	ENSMUSG00000040990	ENSMUSG00000021303		ENSDARG00000079249							ENSMUSG00000020088		ENSMUSG00000021737	ENSMUSG00000030137
ENSDARG00000025493	ENSDARG00000038695	ENSDARG00000010957		ENSMUSG00000032470	ENSMUSG00000022867	ENSMUSG00000022216		ENSMUSG00000027882	ENSMUSG00000052459	ENSMUSG00000026014		ENSMUSG00000058835	ENSMUSG00000041609	ENSMUSG00000038390		ENSDARG00000062415							ENSMUSG00000020015		ENSMUSG00000021745	ENSMUSG00000030172
ENSDARG00000093422	ENSDARG00000038768	ENSDARG00000010965		ENSMUSG00000032564	ENSMUSG00000014786	ENSMUSG00000006289		ENSMUSG00000027889	ENSMUSG00000052539	ENSMUSG00000026032		ENSMUSG00000061244	ENSMUSG00000041638	ENSMUSG00000034786		ENSDARG00000013044							ENSMUSG00000019998		ENSMUSG00000021748	ENSMUSG00000030209
ENSDARG00000039008	ENSDARG00000038834	ENSDARG00000011065		ENSMUSG00000033916	ENSMUSG00000045639	ENSMUSG00000047098		ENSMUSG00000027893	ENSMUSG00000052572	ENSMUSG00000026074		ENSMUSG00000071424	ENSMUSG00000042066	ENSMUSG00000056073		ENSDARG00000070043							ENSMUSG00000019996		ENSMUSG00000021750	ENSMUSG00000030225
ENSDARG00000086138	ENSDARG00000038881	ENSDARG00000011146		ENSMUSG00000034931	ENSMUSG00000025997	ENSMUSG00000035247		ENSMUSG00000027940	ENSMUSG00000052698	ENSMUSG00000026090		ENSMUSG00000000881	ENSMUSG00000042215	ENSMUSG00000051839		ENSDARG00000068323							ENSMUSG00000019923		ENSMUSG00000021764	ENSMUSG00000030231
ENSDARG00000039268	ENSDARG00000038900	ENSDARG00000011175		ENSMUSG00000035247	ENSMUSG00000036737	ENSMUSG00000035726		ENSMUSG00000027984	ENSMUSG00000052738	ENSMUSG00000026095		ENSMUSG00000003345	ENSMUSG00000042671	ENSMUSG00000060743		ENSDARG00000104401							ENSMUSG00000019820		ENSMUSG00000021771	ENSMUSG00000030265
ENSDARG00000056258	ENSDARG00000038910	ENSDARG00000011201		ENSMUSG00000035798	ENSMUSG00000028990	ENSMUSG00000019647		ENSMUSG00000027993	ENSMUSG00000053024	ENSMUSG00000026103		ENSMUSG00000004285	ENSMUSG00000043670	ENSMUSG00000059447		ENSDARG00000088899							ENSMUSG00000019809		ENSMUSG00000021792	ENSMUSG00000030279
ENSDARG00000086947	ENSDARG00000038967	ENSDARG00000011208		ENSMUSG00000037643	ENSMUSG00000024176	ENSMUSG00000027365		ENSMUSG00000028029	ENSMUSG00000053046	ENSMUSG00000026104		ENSMUSG00000020315	ENSMUSG00000044447	ENSMUSG00000060081		ENSDARG00000060797							ENSMUSG00000019763		ENSMUSG00000021794	ENSMUSG00000030287
ENSDARG00000023648	ENSDARG00000038991	ENSDARG00000011301		ENSMUSG00000037957	ENSMUSG00000007987	ENSMUSG00000027298		ENSMUSG00000028035	ENSMUSG00000053395	ENSMUSG00000026113		ENSMUSG00000020664	ENSMUSG00000045671	ENSMUSG00000004980		ENSDARG00000022315							ENSMUSG00000019467		ENSMUSG00000021804	ENSMUSG00000030306
ENSDARG00000097583	ENSDARG00000039034	ENSDARG00000011459		ENSMUSG00000038900	ENSMUSG00000052997	ENSMUSG00000079110		ENSMUSG00000028059	ENSMUSG00000053580	ENSMUSG00000026131		ENSMUSG00000021794	ENSMUSG00000050556	ENSMUSG00000037234		ENSDARG00000078136							ENSMUSG00000019428		ENSMUSG00000021820	ENSMUSG00000030323
ENSDARG00000054103	ENSDARG00000039093	ENSDARG00000011462		ENSMUSG00000039382	ENSMUSG00000026424	ENSMUSG00000020696		ENSMUSG00000028078	ENSMUSG00000053646	ENSMUSG00000026150		ENSMUSG00000024589	ENSMUSG00000053519	ENSMUSG00000024507		ENSDARG00000053467							ENSMUSG00000019124		ENSMUSG00000021823	ENSMUSG00000030397
ENSDARG00000055589	ENSDARG00000039182	ENSDARG00000011553		ENSMUSG00000042514	ENSMUSG00000033373	ENSMUSG00000039210		ENSMUSG00000028081	ENSMUSG00000053702	ENSMUSG00000026179		ENSMUSG00000026356	ENSMUSG00000053693	ENSMUSG00000059970		ENSDARG00000101079							ENSMUSG00000019066		ENSMUSG00000021832	ENSMUSG00000030403
ENSDARG00000094390	ENSDARG00000039241	ENSDARG00000011564		ENSMUSG00000048240	ENSMUSG00000038880	ENSMUSG00000016619		ENSMUSG00000028107	ENSMUSG00000053768	ENSMUSG00000026187		ENSMUSG00000028351	ENSMUSG00000056856	ENSMUSG00000006522		ENSDARG00000023672							ENSMUSG00000018858		ENSMUSG00000021843	ENSMUSG00000030410
ENSDARG00000094730	ENSDARG00000039343	ENSDARG00000011611		ENSMUSG00000048307	ENSMUSG00000027394	ENSMUSG00000072878		ENSMUSG00000028124	ENSMUSG00000053819	ENSMUSG00000026192		ENSMUSG00000033530	ENSMUSG00000058569	ENSMUSG00000056856		ENSDARG00000037122							ENSMUSG00000018819		ENSMUSG00000021866	ENSMUSG00000030432
ENSDARG00000058349	ENSDARG00000039346	ENSDARG00000011661		ENSMUSG00000050379	ENSMUSG00000001119	ENSMUSG00000000028		ENSMUSG00000028145	ENSMUSG00000053825	ENSMUSG00000026202		ENSMUSG00000040952	ENSMUSG00000058655	ENSMUSG00000070639		ENSDARG00000100267							ENSMUSG00000018765		ENSMUSG00000021870	ENSMUSG00000030447
ENSDARG00000037777	ENSDARG00000039347	ENSDARG00000011777		ENSMUSG00000052146	ENSMUSG00000020659	ENSMUSG00000019883		ENSMUSG00000028149	ENSMUSG00000054027	ENSMUSG00000026203		ENSMUSG00000059070	ENSMUSG00000060843	ENSMUSG00000003178		ENSDARG00000010280							ENSMUSG00000018733		ENSMUSG00000021871	ENSMUSG00000030451
ENSDARG00000042905	ENSDARG00000039399	ENSDARG00000011824		ENSMUSG00000054309	ENSMUSG00000003534	ENSMUSG00000032497		ENSMUSG00000028156	ENSMUSG00000054423	ENSMUSG00000026208		ENSMUSG00000060279	ENSMUSG00000062232	ENSMUSG00000064356		ENSDARG00000103791							ENSMUSG00000018669		ENSMUSG00000021884	ENSMUSG00000030465
ENSDARG00000038489	ENSDARG00000039452	ENSDARG00000011862		ENSMUSG00000058704	ENSMUSG00000022106	ENSMUSG00000031161		ENSMUSG00000028161	ENSMUSG00000054459	ENSMUSG00000026227		ENSMUSG00000000263	ENSMUSG00000062444	ENSMUSG00000029632		ENSDARG00000041921							ENSMUSG00000018593		ENSMUSG00000021913	ENSMUSG00000030499
ENSDARG00000087693	ENSDARG00000039486	ENSDARG00000011921		ENSMUSG00000062070	ENSMUSG00000003444	ENSMUSG00000057723		ENSMUSG00000028165	ENSMUSG00000054640	ENSMUSG00000026235		ENSMUSG00000017291	ENSMUSG00000070436	ENSMUSG00000022820		ENSDARG00000031200							ENSMUSG00000018547		ENSMUSG00000021917	ENSMUSG00000030516
ENSDARG00000087464	ENSDARG00000039502	ENSDARG00000011929		ENSMUSG00000063800	ENSMUSG00000027404	ENSMUSG00000035592		ENSMUSG00000028176	ENSMUSG00000054808	ENSMUSG00000026245		ENSMUSG00000020219	ENSMUSG00000070639	ENSMUSG00000020396		ENSDARG00000029133							ENSMUSG00000018507		ENSMUSG00000021919	ENSMUSG00000030527
ENSDARG00000076321	ENSDARG00000039578	ENSDARG00000012076		ENSMUSG00000073139	ENSMUSG00000018932	ENSMUSG00000048981		ENSMUSG00000028223	ENSMUSG00000055022	ENSMUSG00000026247		ENSMUSG00000020436	ENSMUSG00000078656	ENSMUSG00000029126		ENSDARG00000100119							ENSMUSG00000018076		ENSMUSG00000021939	ENSMUSG00000030538
ENSDARG00000024740	ENSDARG00000039647	ENSDARG00000012177		ENSMUSG00000074247	ENSMUSG00000049999	ENSMUSG00000043485		ENSMUSG00000028234	ENSMUSG00000055065	ENSMUSG00000026259		ENSMUSG00000020993	ENSMUSG00000000600	ENSMUSG00000029152		ENSDARG00000052782							ENSMUSG00000017837		ENSMUSG00000021947	ENSMUSG00000030551
ENSDARG00000037068	ENSDARG00000039681	ENSDARG00000012281		ENSMUSG00000078202	ENSMUSG00000059343	ENSMUSG00000073016		ENSMUSG00000028261	ENSMUSG00000055675	ENSMUSG00000026260		ENSMUSG00000021147	ENSMUSG00000001127	ENSMUSG00000022489		ENSDARG00000026630							ENSMUSG00000017721		ENSMUSG00000021948	ENSMUSG00000030554
ENSDARG00000061275	ENSDARG00000039887	ENSDARG00000012555		ENSMUSG00000083649	ENSMUSG00000026750	ENSMUSG00000024370		ENSMUSG00000028328	ENSMUSG00000055762	ENSMUSG00000026275		ENSMUSG00000022337	ENSMUSG00000001794	ENSMUSG00000018547		ENSDARG00000009782							ENSMUSG00000017307		ENSMUSG00000021957	ENSMUSG00000030583
ENSDARG00000096305	ENSDARG00000039901	ENSDARG00000012609		ENSMUSG00000000743	ENSMUSG00000071708	ENSMUSG00000036678		ENSMUSG00000028343	ENSMUSG00000056073	ENSMUSG00000026276		ENSMUSG00000025139	ENSMUSG00000002010	ENSMUSG00000029406		ENSDARG00000030656							ENSMUSG00000016541		ENSMUSG00000021969	ENSMUSG00000030592
ENSDARG00000037921	ENSDARG00000039914	ENSDARG00000012682		ENSMUSG00000001962	ENSMUSG00000001774	ENSMUSG00000009575		ENSMUSG00000028364	ENSMUSG00000056201	ENSMUSG00000026311		ENSMUSG00000025656	ENSMUSG00000002014	ENSMUSG00000050211		ENSDARG00000104085							ENSMUSG00000015869		ENSMUSG00000021978	ENSMUSG00000030600
ENSDARG00000095502	ENSDARG00000039980	ENSDARG00000012801		ENSMUSG00000001986	ENSMUSG00000023010	ENSMUSG00000040297		ENSMUSG00000028412	ENSMUSG00000056367	ENSMUSG00000026319		ENSMUSG00000026833	ENSMUSG00000004565	ENSMUSG00000040624		ENSDARG00000102078							ENSMUSG00000015837		ENSMUSG00000021981	ENSMUSG00000030607
ENSDARG00000094418	ENSDARG00000040024	ENSDARG00000012881		ENSMUSG00000002107	ENSMUSG00000027598	ENSMUSG00000024151		ENSMUSG00000028447	ENSMUSG00000056602	ENSMUSG00000026339		ENSMUSG00000026959	ENSMUSG00000006169	ENSMUSG00000007564		ENSDARG00000041182							ENSMUSG00000015733		ENSMUSG00000021983	ENSMUSG00000030612
ENSDARG00000091073	ENSDARG00000040190	ENSDARG00000012915		ENSMUSG00000002718	ENSMUSG00000048385	ENSMUSG00000059013		ENSMUSG00000028452	ENSMUSG00000057230	ENSMUSG00000026341		ENSMUSG00000027940	ENSMUSG00000011752	ENSMUSG00000064125		ENSDARG00000010155							ENSMUSG00000015337		ENSMUSG00000021991	ENSMUSG00000030647
ENSDARG00000075161	ENSDARG00000040245	ENSDARG00000012944		ENSMUSG00000003269	ENSMUSG00000022546	ENSMUSG00000039813		ENSMUSG00000028455	ENSMUSG00000057335	ENSMUSG00000026356		ENSMUSG00000029617	ENSMUSG00000011832	ENSMUSG00000027566		ENSDARG00000062991							ENSMUSG00000015165		ENSMUSG00000021996	ENSMUSG00000030695
ENSDARG00000045936	ENSDARG00000040248	ENSDARG00000012987		ENSMUSG00000003348	ENSMUSG00000031379	ENSMUSG00000025200		ENSMUSG00000028464	ENSMUSG00000057863	ENSMUSG00000026409		ENSMUSG00000033004	ENSMUSG00000014402	ENSMUSG00000063235		ENSDARG00000024694							ENSMUSG00000015092		ENSMUSG00000022040	ENSMUSG00000030707
ENSDARG00000011157	ENSDARG00000040255	ENSDARG00000013005		ENSMUSG00000003410	ENSMUSG00000058297	ENSMUSG00000025207		ENSMUSG00000028470	ENSMUSG00000057897	ENSMUSG00000026421		ENSMUSG00000033981	ENSMUSG00000016346	ENSMUSG00000020817		ENSDARG00000027590							ENSMUSG00000014353		ENSMUSG00000022048	ENSMUSG00000030731
ENSDARG00000034897	ENSDARG00000040287	ENSDARG00000013020		ENSMUSG00000003435	ENSMUSG00000044715	ENSMUSG00000040565		ENSMUSG00000028488	ENSMUSG00000058301	ENSMUSG00000026426		ENSMUSG00000034560	ENSMUSG00000019066	ENSMUSG00000019124		ENSDARG00000004830							ENSMUSG00000011884		ENSMUSG00000022052	ENSMUSG00000030735
ENSDARG00000070228	ENSDARG00000040295	ENSDARG00000013044		ENSMUSG00000005262	ENSMUSG00000057604	ENSMUSG00000025716		ENSMUSG00000028495	ENSMUSG00000058546	ENSMUSG00000026437		ENSMUSG00000036435	ENSMUSG00000020843	ENSMUSG00000024516		ENSDARG00000070603							ENSMUSG00000011832		ENSMUSG00000022054	ENSMUSG00000030739
ENSDARG00000005425	ENSDARG00000040401	ENSDARG00000013078		ENSMUSG00000005813	ENSMUSG00000027881	ENSMUSG00000024283		ENSMUSG00000028517	ENSMUSG00000058558	ENSMUSG00000026442		ENSMUSG00000037149	ENSMUSG00000020869	ENSMUSG00000036087		ENSDARG00000041720							ENSMUSG00000011751		ENSMUSG00000022055	ENSMUSG00000030744
ENSDARG00000061352	ENSDARG00000040492	ENSDARG00000013087		ENSMUSG00000005881	ENSMUSG00000029014	ENSMUSG00000039183		ENSMUSG00000028524	ENSMUSG00000058589	ENSMUSG00000026456		ENSMUSG00000042272	ENSMUSG00000020894	ENSMUSG00000027010		ENSDARG00000058207							ENSMUSG00000011589		ENSMUSG00000022092	ENSMUSG00000030785
ENSDARG00000078052	ENSDARG00000040555	ENSDARG00000013250		ENSMUSG00000006740	ENSMUSG00000066735	ENSMUSG00000024222		ENSMUSG00000028527	ENSMUSG00000058600	ENSMUSG00000026458		ENSMUSG00000053799	ENSMUSG00000021037	ENSMUSG00000061461		ENSDARG00000037998							ENSMUSG00000010110		ENSMUSG00000022094	ENSMUSG00000030802
ENSDARG00000011533	ENSDARG00000040565	ENSDARG00000013295		ENSMUSG00000007411	ENSMUSG00000041506	ENSMUSG00000004865		ENSMUSG00000028528	ENSMUSG00000058624	ENSMUSG00000026463		ENSMUSG00000055531	ENSMUSG00000021076	ENSMUSG00000011751		ENSDARG00000040156							ENSMUSG00000010086		ENSMUSG00000022103	ENSMUSG00000030815
ENSDARG00000079229	ENSDARG00000040778	ENSDARG00000013307		ENSMUSG00000009090	ENSMUSG00000029577	ENSMUSG00000063952		ENSMUSG00000028542	ENSMUSG00000058835	ENSMUSG00000026466		ENSMUSG00000058558	ENSMUSG00000021259	ENSMUSG00000022263		ENSDARG00000017728							ENSMUSG00000010080		ENSMUSG00000022108	ENSMUSG00000030847
ENSDARG00000090651	ENSDARG00000040874	ENSDARG00000013333		ENSMUSG00000013663	ENSMUSG00000039629	ENSMUSG00000023967		ENSMUSG00000028567	ENSMUSG00000059003	ENSMUSG00000026473		ENSMUSG00000062078	ENSMUSG00000021536	ENSMUSG00000058672		ENSDARG00000074746							ENSMUSG00000009670		ENSMUSG00000022110	ENSMUSG00000030869
ENSDARG00000039830	ENSDARG00000040942	ENSDARG00000013351		ENSMUSG00000015023	ENSMUSG00000030067	ENSMUSG00000006720		ENSMUSG00000028600	ENSMUSG00000059070	ENSMUSG00000026489		ENSMUSG00000002741	ENSMUSG00000021719	ENSMUSG00000045136		ENSDARG00000043571							ENSMUSG00000009549		ENSMUSG00000022111	ENSMUSG00000030879
ENSDARG00000074614	ENSDARG00000040988	ENSDARG00000013360		ENSMUSG00000015668	ENSMUSG00000022619	ENSMUSG00000054889		ENSMUSG00000028622	ENSMUSG00000059146	ENSMUSG00000026490		ENSMUSG00000018965	ENSMUSG00000021772	ENSMUSG00000062380		ENSDARG00000009677							ENSMUSG00000009535		ENSMUSG00000022149	ENSMUSG00000030970
ENSDARG00000069920	ENSDARG00000040988	ENSDARG00000013371		ENSMUSG00000017412	ENSMUSG00000032393	ENSMUSG00000020069		ENSMUSG00000028649	ENSMUSG00000059447	ENSMUSG00000026496		ENSMUSG00000019146	ENSMUSG00000022390	ENSMUSG00000062591		ENSDARG00000102216							ENSMUSG00000009216		ENSMUSG00000022176	ENSMUSG00000031007
ENSDARG00000090864	ENSDARG00000041060	ENSDARG00000013414		ENSMUSG00000018189	ENSMUSG00000037526	ENSMUSG00000000791		ENSMUSG00000028656	ENSMUSG00000059456	ENSMUSG00000026526		ENSMUSG00000020716	ENSMUSG00000022883	ENSMUSG00000036752		ENSDARG00000054931							ENSMUSG00000009079		ENSMUSG00000022180	ENSMUSG00000031012
ENSDARG00000018637	ENSDARG00000041062	ENSDARG00000013475		ENSMUSG00000019132	ENSMUSG00000020074	ENSMUSG00000026842		ENSMUSG00000028657	ENSMUSG00000059602	ENSMUSG00000026527		ENSMUSG00000022433	ENSMUSG00000023912	ENSMUSG00000045007		ENSDARG00000059806							ENSMUSG00000009073		ENSMUSG00000022186	ENSMUSG00000031059
ENSDARG00000060113	ENSDARG00000041065	ENSDARG00000013561		ENSMUSG00000020186	ENSMUSG00000067567	ENSMUSG00000036863		ENSMUSG00000028670	ENSMUSG00000059714	ENSMUSG00000026536		ENSMUSG00000022456	ENSMUSG00000024835	ENSMUSG00000078923		ENSDARG00000029692							ENSMUSG00000009013		ENSMUSG00000022193	ENSMUSG00000031078
ENSDARG00000095763	ENSDARG00000041068	ENSDARG00000013613		ENSMUSG00000020532	ENSMUSG00000057134	ENSMUSG00000025203		ENSMUSG00000028691	ENSMUSG00000059970	ENSMUSG00000026547		ENSMUSG00000026782	ENSMUSG00000024983	ENSMUSG00000026353		ENSDARG00000012387							ENSMUSG00000008489		ENSMUSG00000022205	ENSMUSG00000031105
ENSDARG00000035678	ENSDARG00000041137	ENSDARG00000013669		ENSMUSG00000020642	ENSMUSG00000039108	ENSMUSG00000025202		ENSMUSG00000028692	ENSMUSG00000060036	ENSMUSG00000026553		ENSMUSG00000027879	ENSMUSG00000025858	ENSMUSG00000019820		ENSDARG00000027963							ENSMUSG00000006930		ENSMUSG00000022209	ENSMUSG00000031139
ENSDARG00000038693	ENSDARG00000041150	ENSDARG00000013670		ENSMUSG00000020720	ENSMUSG00000044308	ENSMUSG00000037071		ENSMUSG00000028719	ENSMUSG00000060240	ENSMUSG00000026576		ENSMUSG00000041729	ENSMUSG00000026150	ENSMUSG00000037989		ENSDARG00000098874							ENSMUSG00000006731		ENSMUSG00000022210	ENSMUSG00000031143
ENSDARG00000090155	ENSDARG00000041182	ENSDARG00000013730		ENSMUSG00000021114	ENSMUSG00000032350	ENSMUSG00000050195		ENSMUSG00000028745	ENSMUSG00000060279	ENSMUSG00000026584		ENSMUSG00000053825	ENSMUSG00000026247	ENSMUSG00000022285		ENSDARG00000015059							ENSMUSG00000006575		ENSMUSG00000022211	ENSMUSG00000031160
ENSDARG00000071203	ENSDARG00000041232	ENSDARG00000013776		ENSMUSG00000021823	ENSMUSG00000028863	ENSMUSG00000032180		ENSMUSG00000028757	ENSMUSG00000060636	ENSMUSG00000026615		ENSMUSG00000055013	ENSMUSG00000027624			ENSDARG00000012586							ENSMUSG00000006527		ENSMUSG00000022223	ENSMUSG00000031167
ENSDARG00000087729	ENSDARG00000041314	ENSDARG00000013966		ENSMUSG00000021936	ENSMUSG00000000214	ENSMUSG00000033377		ENSMUSG00000028785	ENSMUSG00000060780	ENSMUSG00000026618		ENSMUSG00000056367	ENSMUSG00000027739			ENSDARG00000045228							ENSMUSG00000006522		ENSMUSG00000022234	ENSMUSG00000031217
ENSDARG00000052405	ENSDARG00000041332	ENSDARG00000014013		ENSMUSG00000022200	ENSMUSG00000036112	ENSMUSG00000037031		ENSMUSG00000028792	ENSMUSG00000060938	ENSMUSG00000026620		ENSMUSG00000072214	ENSMUSG00000028078			ENSDARG00000026068							ENSMUSG00000006498		ENSMUSG00000022240	ENSMUSG00000031242
ENSDARG00000032626	ENSDARG00000041363	ENSDARG00000014068		ENSMUSG00000022234	ENSMUSG00000031753	ENSMUSG00000020086		ENSMUSG00000028798	ENSMUSG00000060961	ENSMUSG00000026640		ENSMUSG00000074129	ENSMUSG00000028444			ENSDARG00000100274							ENSMUSG00000006476		ENSMUSG00000022241	ENSMUSG00000031285
ENSDARG00000030155	ENSDARG00000041391	ENSDARG00000014159		ENSMUSG00000022329	ENSMUSG00000014551	ENSMUSG00000024104		ENSMUSG00000028820	ENSMUSG00000061244	ENSMUSG00000026688		ENSMUSG00000007476	ENSMUSG00000028455			ENSDARG00000056101							ENSMUSG00000006464		ENSMUSG00000022246	ENSMUSG00000031290
ENSDARG00000089997	ENSDARG00000041619	ENSDARG00000014165		ENSMUSG00000022789	ENSMUSG00000057963	ENSMUSG00000004677		ENSMUSG00000028832	ENSMUSG00000061477	ENSMUSG00000026701		ENSMUSG00000010803	ENSMUSG00000028456			ENSDARG00000024874							ENSMUSG00000006456		ENSMUSG00000022255	ENSMUSG00000031292
ENSDARG00000075017	ENSDARG00000041685	ENSDARG00000014169		ENSMUSG00000024134	ENSMUSG00000064210	ENSMUSG00000030591		ENSMUSG00000028833	ENSMUSG00000061576	ENSMUSG00000026728		ENSMUSG00000014606	ENSMUSG00000028517			ENSDARG00000061746							ENSMUSG00000006356		ENSMUSG00000022283	ENSMUSG00000031299
ENSDARG00000015374	ENSDARG00000041799	ENSDARG00000014215		ENSMUSG00000024515	ENSMUSG00000020467	ENSMUSG00000020307		ENSMUSG00000028843	ENSMUSG00000061601	ENSMUSG00000026737		ENSMUSG00000014932	ENSMUSG00000028530			ENSDARG00000042249							ENSMUSG00000006205		ENSMUSG00000022295	ENSMUSG00000031302
ENSDARG00000092792	ENSDARG00000041811	ENSDARG00000014222		ENSMUSG00000025609	ENSMUSG00000020150	ENSMUSG00000020870		ENSMUSG00000028854	ENSMUSG00000061689	ENSMUSG00000026755		ENSMUSG00000017843	ENSMUSG00000028782			ENSDARG00000037009							ENSMUSG00000006169		ENSMUSG00000022299	ENSMUSG00000031311
ENSDARG00000088316	ENSDARG00000041830	ENSDARG00000014303		ENSMUSG00000026473	ENSMUSG00000034839	ENSMUSG00000062937		ENSMUSG00000028885	ENSMUSG00000061751	ENSMUSG00000026764		ENSMUSG00000032030	ENSMUSG00000028909			ENSDARG00000086848							ENSMUSG00000005686		ENSMUSG00000022311	ENSMUSG00000031320
ENSDARG00000088774	ENSDARG00000042069	ENSDARG00000014420		ENSMUSG00000026527	ENSMUSG00000021715	ENSMUSG00000004667		ENSMUSG00000028931	ENSMUSG00000061904	ENSMUSG00000026773		ENSMUSG00000032366	ENSMUSG00000029247			ENSDARG00000004301							ENSMUSG00000005674		ENSMUSG00000022321	ENSMUSG00000031343
ENSDARG00000069011	ENSDARG00000042114	ENSDARG00000014462		ENSMUSG00000026737	ENSMUSG00000020577	ENSMUSG00000020329		ENSMUSG00000028932	ENSMUSG00000061981	ENSMUSG00000026781		ENSMUSG00000041453	ENSMUSG00000030058			ENSDARG00000068822							ENSMUSG00000005610		ENSMUSG00000022323	ENSMUSG00000031347
ENSDARG00000055291	ENSDARG00000042252	ENSDARG00000014571		ENSMUSG00000026799	ENSMUSG00000022749	ENSMUSG00000022721		ENSMUSG00000028936	ENSMUSG00000062006	ENSMUSG00000026782		ENSMUSG00000046709	ENSMUSG00000030062			ENSDARG00000062174							ENSMUSG00000005483		ENSMUSG00000022329	ENSMUSG00000031367
ENSDARG00000096834	ENSDARG00000042357	ENSDARG00000014582		ENSMUSG00000026826	ENSMUSG00000027568	ENSMUSG00000005732		ENSMUSG00000028937	ENSMUSG00000062190	ENSMUSG00000026792		ENSMUSG00000000743	ENSMUSG00000030374			ENSDARG00000001014							ENSMUSG00000005069		ENSMUSG00000022337	ENSMUSG00000031378
ENSDARG00000077809	ENSDARG00000042469	ENSDARG00000014591		ENSMUSG00000027108	ENSMUSG00000024530	ENSMUSG00000022750		ENSMUSG00000028964	ENSMUSG00000062232	ENSMUSG00000026797		ENSMUSG00000001986	ENSMUSG00000030774			ENSDARG00000036863							ENSMUSG00000004980		ENSMUSG00000022339	ENSMUSG00000031386
ENSDARG00000029048	ENSDARG00000042509	ENSDARG00000014646		ENSMUSG00000027427	ENSMUSG00000025504	ENSMUSG00000022766		ENSMUSG00000028969	ENSMUSG00000062328	ENSMUSG00000026817		ENSMUSG00000003269	ENSMUSG00000031446			ENSDARG00000021595							ENSMUSG00000004894		ENSMUSG00000022354	ENSMUSG00000031425
ENSDARG00000017634	ENSDARG00000042533	ENSDARG00000014674		ENSMUSG00000027519	ENSMUSG00000031156	ENSMUSG00000006134		ENSMUSG00000028973	ENSMUSG00000062380	ENSMUSG00000026825		ENSMUSG00000009090	ENSMUSG00000031453			ENSDARG00000099755							ENSMUSG00000004843		ENSMUSG00000022377	ENSMUSG00000031445
ENSDARG00000093570	ENSDARG00000042539	ENSDARG00000014867		ENSMUSG00000027796	ENSMUSG00000040322	ENSMUSG00000022761		ENSMUSG00000028991	ENSMUSG00000062444	ENSMUSG00000026827		ENSMUSG00000015668	ENSMUSG00000032435			ENSDARG00000069318							ENSMUSG00000004637		ENSMUSG00000022378	ENSMUSG00000031511
ENSDARG00000095809	ENSDARG00000042566	ENSDARG00000014875		ENSMUSG00000028005	ENSMUSG00000055817	ENSMUSG00000071226		ENSMUSG00000029017	ENSMUSG00000062908	ENSMUSG00000026833		ENSMUSG00000021114	ENSMUSG00000032740			ENSDARG00000005350							ENSMUSG00000004631		ENSMUSG00000022400	ENSMUSG00000031533
ENSDARG00000027472	ENSDARG00000042630	ENSDARG00000015006		ENSMUSG00000028032	ENSMUSG00000033653	ENSMUSG00000000902		ENSMUSG00000029020	ENSMUSG00000063063	ENSMUSG00000026853		ENSMUSG00000028005	ENSMUSG00000034432			ENSDARG00000060006							ENSMUSG00000004366		ENSMUSG00000022403	ENSMUSG00000031539
ENSDARG00000058229	ENSDARG00000042644	ENSDARG00000015128		ENSMUSG00000028044	ENSMUSG00000038888	ENSMUSG00000020196		ENSMUSG00000029028	ENSMUSG00000063142	ENSMUSG00000026860		ENSMUSG00000031633	ENSMUSG00000035227			ENSDARG00000025074							ENSMUSG00000003955		ENSMUSG00000022407	ENSMUSG00000031626
ENSDARG00000010680	ENSDARG00000042670	ENSDARG00000015174		ENSMUSG00000028289	ENSMUSG00000029328	ENSMUSG00000002129		ENSMUSG00000029036	ENSMUSG00000063146	ENSMUSG00000026864		ENSMUSG00000031748	ENSMUSG00000035285			ENSDARG00000058734							ENSMUSG00000003779		ENSMUSG00000022415	ENSMUSG00000031633
ENSDARG00000052894	ENSDARG00000042708	ENSDARG00000015337		ENSMUSG00000028633	ENSMUSG00000026643	ENSMUSG00000006344		ENSMUSG00000029064	ENSMUSG00000063358	ENSMUSG00000026867		ENSMUSG00000032562	ENSMUSG00000035376			ENSDARG00000056559							ENSMUSG00000003469		ENSMUSG00000022421	ENSMUSG00000031673
ENSDARG00000017441	ENSDARG00000042777	ENSDARG00000015385		ENSMUSG00000028800	ENSMUSG00000021838	ENSMUSG00000003585		ENSMUSG00000029095	ENSMUSG00000063455	ENSMUSG00000026878		ENSMUSG00000033793	ENSMUSG00000036585			ENSDARG00000004336							ENSMUSG00000003178		ENSMUSG00000022427	ENSMUSG00000031701
ENSDARG00000096384	ENSDARG00000042780	ENSDARG00000015524		ENSMUSG00000028961	ENSMUSG00000038762	ENSMUSG00000054986		ENSMUSG00000029103	ENSMUSG00000063887	ENSMUSG00000026879		ENSMUSG00000033940	ENSMUSG00000036712			ENSDARG00000073824							ENSMUSG00000002948		ENSMUSG00000022433	ENSMUSG00000031708
ENSDARG00000094357	ENSDARG00000042837	ENSDARG00000015537		ENSMUSG00000029454	ENSMUSG00000036955	ENSMUSG00000033444		ENSMUSG00000029104	ENSMUSG00000064302	ENSMUSG00000026880		ENSMUSG00000063063	ENSMUSG00000039652			ENSDARG00000059832							ENSMUSG00000002504		ENSMUSG00000022437	ENSMUSG00000031729
ENSDARG00000024587	ENSDARG00000042848	ENSDARG00000015551		ENSMUSG00000029467	ENSMUSG00000057069	ENSMUSG00000020180		ENSMUSG00000029106	ENSMUSG00000066036	ENSMUSG00000026883		ENSMUSG00000000740	ENSMUSG00000040055			ENSDARG00000001710							ENSMUSG00000002496		ENSMUSG00000022443	ENSMUSG00000031731
ENSDARG00000004636	ENSDARG00000042853	ENSDARG00000015681		ENSMUSG00000030093	ENSMUSG00000046562	ENSMUSG00000020430		ENSMUSG00000029108	ENSMUSG00000066392	ENSMUSG00000026895		ENSMUSG00000001016	ENSMUSG00000040794			ENSDARG00000102587							ENSMUSG00000002416		ENSMUSG00000022450	ENSMUSG00000031748
ENSDARG00000078781	ENSDARG00000042854	ENSDARG00000015757		ENSMUSG00000030257	ENSMUSG00000034707	ENSMUSG00000006345		ENSMUSG00000029121	ENSMUSG00000067242	ENSMUSG00000026914		ENSMUSG00000001833	ENSMUSG00000041685			ENSDARG00000044016							ENSMUSG00000002107		ENSMUSG00000022451	ENSMUSG00000031808
ENSDARG00000096060	ENSDARG00000042905	ENSDARG00000015807		ENSMUSG00000030298	ENSMUSG00000035632	ENSMUSG00000018008		ENSMUSG00000029131	ENSMUSG00000067629	ENSMUSG00000026930		ENSMUSG00000006304	ENSMUSG00000047547			ENSDARG00000087916							ENSMUSG00000002064		ENSMUSG00000022456	ENSMUSG00000031812
ENSDARG00000097181	ENSDARG00000042948	ENSDARG00000015862		ENSMUSG00000030890	ENSMUSG00000022898	ENSMUSG00000033170		ENSMUSG00000029151	ENSMUSG00000067942	ENSMUSG00000026959		ENSMUSG00000018326	ENSMUSG00000048578			ENSDARG00000015449							ENSMUSG00000002017		ENSMUSG00000022471	ENSMUSG00000031818
ENSDARG00000092533	ENSDARG00000042974	ENSDARG00000015866		ENSMUSG00000031633	ENSMUSG00000032059	ENSMUSG00000042249		ENSMUSG00000029152	ENSMUSG00000068039	ENSMUSG00000026991		ENSMUSG00000019906	ENSMUSG00000049184			ENSDARG00000030602							ENSMUSG00000002006		ENSMUSG00000022477	ENSMUSG00000031835
ENSDARG00000097110	ENSDARG00000043010	ENSDARG00000015918		ENSMUSG00000031654	ENSMUSG00000059791	ENSMUSG00000033128		ENSMUSG00000029153	ENSMUSG00000068373	ENSMUSG00000027002		ENSMUSG00000024976	ENSMUSG00000050896			ENSDARG00000041799							ENSMUSG00000001995		ENSMUSG00000022494	ENSMUSG00000031837
ENSDARG00000057107	ENSDARG00000043012	ENSDARG00000015931		ENSMUSG00000031965	ENSMUSG00000042043	ENSMUSG00000068220		ENSMUSG00000029168	ENSMUSG00000068748	ENSMUSG00000027012		ENSMUSG00000025892	ENSMUSG00000054874			ENSDARG00000035598							ENSMUSG00000001964		ENSMUSG00000022517	ENSMUSG00000031839
ENSDARG00000096749	ENSDARG00000043180	ENSDARG00000015978		ENSMUSG00000032030	ENSMUSG00000029171	ENSMUSG00000033088		ENSMUSG00000029198	ENSMUSG00000069227	ENSMUSG00000027015		ENSMUSG00000026276	ENSMUSG00000057113			ENSDARG00000088100							ENSMUSG00000001847		ENSMUSG00000022523	ENSMUSG00000031840
ENSDARG00000009471	ENSDARG00000043257	ENSDARG00000016074		ENSMUSG00000032318	ENSMUSG00000027433	ENSMUSG00000029345		ENSMUSG00000029221	ENSMUSG00000069601	ENSMUSG00000027030		ENSMUSG00000028556	ENSMUSG00000059119			ENSDARG00000012818							ENSMUSG00000001687		ENSMUSG00000022534	ENSMUSG00000031841
ENSDARG00000071262	ENSDARG00000043313	ENSDARG00000016128		ENSMUSG00000032437	ENSMUSG00000031314	ENSMUSG00000006378		ENSMUSG00000029223	ENSMUSG00000070498	ENSMUSG00000027099		ENSMUSG00000028847	ENSMUSG00000063160			ENSDARG00000069774							ENSMUSG00000001323		ENSMUSG00000022540	ENSMUSG00000031862
ENSDARG00000094653	ENSDARG00000043371	ENSDARG00000016173		ENSMUSG00000032468	ENSMUSG00000027035	ENSMUSG00000063543		ENSMUSG00000029309	ENSMUSG00000070565	ENSMUSG00000027108		ENSMUSG00000029169	ENSMUSG00000063410			ENSDARG00000021864							ENSMUSG00000001127		ENSMUSG00000022542	ENSMUSG00000031865
ENSDARG00000060457	ENSDARG00000043453	ENSDARG00000016238		ENSMUSG00000032897	ENSMUSG00000020241	ENSMUSG00000063480		ENSMUSG00000029310	ENSMUSG00000070733	ENSMUSG00000027131		ENSMUSG00000029465	ENSMUSG00000066438			ENSDARG00000016598							ENSMUSG00000001120		ENSMUSG00000022551	ENSMUSG00000031936
ENSDARG00000062537	ENSDARG00000043457	ENSDARG00000016239		ENSMUSG00000033020	ENSMUSG00000029458	ENSMUSG00000033039		ENSMUSG00000029359	ENSMUSG00000070880	ENSMUSG00000027162		ENSMUSG00000032384	ENSMUSG00000068923			ENSDARG00000014233							ENSMUSG00000001062		ENSMUSG00000022555	ENSMUSG00000031948
ENSDARG00000006413	ENSDARG00000043465	ENSDARG00000016301		ENSMUSG00000033059	ENSMUSG00000024914	ENSMUSG00000033006		ENSMUSG00000029368	ENSMUSG00000071369	ENSMUSG00000027175		ENSMUSG00000033916	ENSMUSG00000069769			ENSDARG00000104483							ENSMUSG00000000628		ENSMUSG00000022565	ENSMUSG00000031950
ENSDARG00000032369	ENSDARG00000043474	ENSDARG00000016302		ENSMUSG00000033628	ENSMUSG00000019518	ENSMUSG00000068114		ENSMUSG00000029405	ENSMUSG00000071415	ENSMUSG00000027194		ENSMUSG00000038900	ENSMUSG00000090071			ENSDARG00000077654							ENSMUSG00000000627		ENSMUSG00000022568	ENSMUSG00000031983
ENSDARG00000027899	ENSDARG00000043493	ENSDARG00000016319		ENSMUSG00000033793	ENSMUSG00000039497	ENSMUSG00000037426		ENSMUSG00000029406	ENSMUSG00000071644	ENSMUSG00000027195		ENSMUSG00000040385	ENSMUSG00000091971			ENSDARG00000076508							ENSMUSG00000000600		ENSMUSG00000022570	ENSMUSG00000032030
ENSDARG00000093080	ENSDARG00000043509	ENSDARG00000016350		ENSMUSG00000033940	ENSMUSG00000030741	ENSMUSG00000068206		ENSMUSG00000029407	ENSMUSG00000071862	ENSMUSG00000027227		ENSMUSG00000050379	ENSMUSG00000002017			ENSDARG00000031214							ENSMUSG00000000531		ENSMUSG00000022571	ENSMUSG00000032036
ENSDARG00000087003	ENSDARG00000043511	ENSDARG00000016415		ENSMUSG00000033970	ENSMUSG00000061374	ENSMUSG00000033209		ENSMUSG00000029408	ENSMUSG00000073838	ENSMUSG00000027247		ENSMUSG00000052146	ENSMUSG00000005483			ENSDARG00000009689							ENSMUSG00000000378		ENSMUSG00000022614	ENSMUSG00000032058
ENSDARG00000088971	ENSDARG00000043589	ENSDARG00000016470		ENSMUSG00000036743	ENSMUSG00000039095	ENSMUSG00000043510		ENSMUSG00000029420	ENSMUSG00000074030	ENSMUSG00000027248		ENSMUSG00000004936	ENSMUSG00000006575			ENSDARG00000039452							ENSMUSG00000000339		ENSMUSG00000022623	ENSMUSG00000032060
ENSDARG00000058212	ENSDARG00000043665	ENSDARG00000016480		ENSMUSG00000037771	ENSMUSG00000026999	ENSMUSG00000001786		ENSMUSG00000029430	ENSMUSG00000074064	ENSMUSG00000027254		ENSMUSG00000017288	ENSMUSG00000007036			ENSDARG00000076724							ENSMUSG00000000296		ENSMUSG00000022629	ENSMUSG00000032087
ENSDARG00000045773	ENSDARG00000043697	ENSDARG00000016551		ENSMUSG00000038671	ENSMUSG00000021549	ENSMUSG00000041815		ENSMUSG00000029432	ENSMUSG00000074129	ENSMUSG00000027255		ENSMUSG00000021820	ENSMUSG00000008489			ENSDARG00000079491							ENSMUSG00000000149		ENSMUSG00000022636	ENSMUSG00000032096
ENSDARG00000093588	ENSDARG00000043795	ENSDARG00000016584		ENSMUSG00000041846	ENSMUSG00000052833	ENSMUSG00000020044		ENSMUSG00000029434	ENSMUSG00000074698	ENSMUSG00000027273		ENSMUSG00000022812	ENSMUSG00000009418			ENSDARG00000061421							ENSMUSG00000079585		ENSMUSG00000022658	ENSMUSG00000032097
ENSDARG00000088030	ENSDARG00000043835	ENSDARG00000016676		ENSMUSG00000042249	ENSMUSG00000046836	ENSMUSG00000036561		ENSMUSG00000029455	ENSMUSG00000076432	ENSMUSG00000027282		ENSMUSG00000024121	ENSMUSG00000009647			ENSDARG00000032799							ENSMUSG00000079500		ENSMUSG00000022661	ENSMUSG00000032109
ENSDARG00000094695	ENSDARG00000043848	ENSDARG00000016687		ENSMUSG00000046178	ENSMUSG00000022488	ENSMUSG00000042524		ENSMUSG00000029462	ENSMUSG00000076439	ENSMUSG00000027286		ENSMUSG00000024286	ENSMUSG00000011751			ENSDARG00000098290							ENSMUSG00000078981		ENSMUSG00000022663	ENSMUSG00000032120
ENSDARG00000096782	ENSDARG00000043857	ENSDARG00000016733		ENSMUSG00000049932	ENSMUSG00000025374	ENSMUSG00000022420		ENSMUSG00000029465	ENSMUSG00000079426	ENSMUSG00000027291		ENSMUSG00000025290	ENSMUSG00000020170			ENSDARG00000076796							ENSMUSG00000078846		ENSMUSG00000022671	ENSMUSG00000032127
ENSDARG00000060929	ENSDARG00000043864	ENSDARG00000016765		ENSMUSG00000052752	ENSMUSG00000026856	ENSMUSG00000022614		ENSMUSG00000029467	ENSMUSG00000090053	ENSMUSG00000027293		ENSMUSG00000027273	ENSMUSG00000020780			ENSDARG00000104664							ENSMUSG00000078782		ENSMUSG00000022672	ENSMUSG00000032172
ENSDARG00000070467	ENSDARG00000043865	ENSDARG00000016837		ENSMUSG00000052889	ENSMUSG00000029469	ENSMUSG00000037827		ENSMUSG00000029471	ENSMUSG00000090841	ENSMUSG00000027406		ENSMUSG00000028991	ENSMUSG00000020817			ENSDARG00000071493							ENSMUSG00000078351		ENSMUSG00000022674	ENSMUSG00000032186
ENSDARG00000070555	ENSDARG00000043938	ENSDARG00000016904		ENSMUSG00000053093	ENSMUSG00000064254	ENSMUSG00000022617		ENSMUSG00000029474	ENSMUSG00000090862	ENSMUSG00000027411		ENSMUSG00000032097	ENSMUSG00000020954			ENSDARG00000076014							ENSMUSG00000078103		ENSMUSG00000022678	ENSMUSG00000032192
ENSDARG00000038863	ENSDARG00000043976	ENSDARG00000017014		ENSMUSG00000055839	ENSMUSG00000025451	ENSMUSG00000034274		ENSMUSG00000029502	ENSMUSG00000094483	ENSMUSG00000027422		ENSMUSG00000034160	ENSMUSG00000021277			ENSDARG00000060865							ENSMUSG00000078096		ENSMUSG00000022706	ENSMUSG00000032252
ENSDARG00000051923	ENSDARG00000044016	ENSDARG00000017140		ENSMUSG00000057363	ENSMUSG00000023088	ENSMUSG00000005410		ENSMUSG00000029516	ENSMUSG00000096054	ENSMUSG00000027423		ENSMUSG00000041133	ENSMUSG00000021288			ENSDARG00000011196							ENSMUSG00000075318		ENSMUSG00000022707	ENSMUSG00000032261
ENSDARG00000020107	ENSDARG00000044053	ENSDARG00000017219		ENSMUSG00000063063	ENSMUSG00000035212	ENSMUSG00000041736		ENSMUSG00000029518	ENSMUSG00000098274	ENSMUSG00000027438		ENSMUSG00000047215	ENSMUSG00000022114			ENSDARG00000076401							ENSMUSG00000074785		ENSMUSG00000022710	ENSMUSG00000032294
ENSDARG00000071425	ENSDARG00000044062	ENSDARG00000017235		ENSMUSG00000070871	ENSMUSG00000003585	ENSMUSG00000016757		ENSMUSG00000029545	ENSMUSG00000102226	ENSMUSG00000027455		ENSMUSG00000060036	ENSMUSG00000022208			ENSDARG00000056797							ENSMUSG00000074518		ENSMUSG00000022742	ENSMUSG00000032330
ENSDARG00000004343	ENSDARG00000044090	ENSDARG00000017299		ENSMUSG00000074637	ENSMUSG00000025140	ENSMUSG00000033565		ENSMUSG00000029580	ENSMUSG00000102428	ENSMUSG00000027457		ENSMUSG00000060636	ENSMUSG00000022234			ENSDARG00000071566							ENSMUSG00000074285		ENSMUSG00000022751	ENSMUSG00000032332
ENSDARG00000052978	ENSDARG00000044091	ENSDARG00000017388		ENSMUSG00000000149	ENSMUSG00000023007	ENSMUSG00000022414		ENSMUSG00000029581	ENSMUSG00000103888	ENSMUSG00000027479		ENSMUSG00000063696	ENSMUSG00000022263			ENSDARG00000034270							ENSMUSG00000074246		ENSMUSG00000022752	ENSMUSG00000032336
ENSDARG00000010070	ENSDARG00000044092	ENSDARG00000017441		ENSMUSG00000001105	ENSMUSG00000038406	ENSMUSG00000018868		ENSMUSG00000029592	ENSMUSG00000022456	ENSMUSG00000027488		ENSMUSG00000066487	ENSMUSG00000022350			ENSDARG00000103428							ENSMUSG00000073543		ENSMUSG00000022757	ENSMUSG00000032340
ENSDARG00000018891	ENSDARG00000044093	ENSDARG00000017466		ENSMUSG00000006586	ENSMUSG00000026280	ENSMUSG00000068252		ENSMUSG00000029608	ENSMUSG00000020486	ENSMUSG00000027523		ENSMUSG00000067274	ENSMUSG00000022437			ENSDARG00000044968							ENSMUSG00000073422		ENSMUSG00000022762	ENSMUSG00000032352
ENSDARG00000017960	ENSDARG00000044125	ENSDARG00000017673		ENSMUSG00000007476	ENSMUSG00000028274	ENSMUSG00000057346		ENSMUSG00000029614	ENSMUSG00000072214	ENSMUSG00000027531		ENSMUSG00000098274	ENSMUSG00000022489			ENSDARG00000056218							ENSMUSG00000073202		ENSMUSG00000022763	ENSMUSG00000032356
ENSDARG00000078486	ENSDARG00000044153	ENSDARG00000017728		ENSMUSG00000007739	ENSMUSG00000026005	ENSMUSG00000050014		ENSMUSG00000029616	ENSMUSG00000001833	ENSMUSG00000027556		ENSMUSG00000003872	ENSMUSG00000023460			ENSDARG00000037318							ENSMUSG00000072933		ENSMUSG00000022765	ENSMUSG00000032366
ENSDARG00000056831	ENSDARG00000044167	ENSDARG00000017740		ENSMUSG00000009900	ENSMUSG00000051578	ENSMUSG00000071716		ENSMUSG00000029621	ENSMUSG00000018398	ENSMUSG00000027562		ENSMUSG00000009927	ENSMUSG00000024077			ENSDARG00000032577							ENSMUSG00000072800		ENSMUSG00000022769	ENSMUSG00000032370
ENSDARG00000070003	ENSDARG00000044254	ENSDARG00000017741		ENSMUSG00000010803	ENSMUSG00000005986	ENSMUSG00000091650		ENSMUSG00000029632	ENSMUSG00000059248	ENSMUSG00000027575		ENSMUSG00000020612	ENSMUSG00000024862			ENSDARG00000061207							ENSMUSG00000072235		ENSMUSG00000022770	ENSMUSG00000032382
ENSDARG00000086434	ENSDARG00000044299	ENSDARG00000017781		ENSMUSG00000014606	ENSMUSG00000069917	ENSMUSG00000010601		ENSMUSG00000029657	ENSMUSG00000034730	ENSMUSG00000027597		ENSMUSG00000020900	ENSMUSG00000025198			ENSDARG00000040614							ENSMUSG00000071866		ENSMUSG00000022780	ENSMUSG00000032384
ENSDARG00000036329	ENSDARG00000044345	ENSDARG00000017803		ENSMUSG00000014932	ENSMUSG00000038848	ENSMUSG00000050982		ENSMUSG00000029712	ENSMUSG00000028782	ENSMUSG00000027602		ENSMUSG00000021051	ENSMUSG00000025582			ENSDARG00000060323							ENSMUSG00000069170		ENSMUSG00000022781	ENSMUSG00000032399
ENSDARG00000023181	ENSDARG00000044521	ENSDARG00000017841		ENSMUSG00000016382	ENSMUSG00000068220	ENSMUSG00000044309		ENSMUSG00000029713	ENSMUSG00000033569	ENSMUSG00000027624		ENSMUSG00000021712	ENSMUSG00000026113			ENSDARG00000055302							ENSMUSG00000067283		ENSMUSG00000022789	ENSMUSG00000032420
ENSDARG00000077607	ENSDARG00000044562	ENSDARG00000017844		ENSMUSG00000017291	ENSMUSG00000040714	ENSMUSG00000068246		ENSMUSG00000029722	ENSMUSG00000024392	ENSMUSG00000027642		ENSMUSG00000022283	ENSMUSG00000026585			ENSDARG00000027828							ENSMUSG00000066362		ENSMUSG00000022790	ENSMUSG00000032479
ENSDARG00000052419	ENSDARG00000044565	ENSDARG00000017901		ENSMUSG00000017843	ENSMUSG00000042133	ENSMUSG00000056656		ENSMUSG00000029757	ENSMUSG00000026568	ENSMUSG00000027646		ENSMUSG00000024143	ENSMUSG00000027581			ENSDARG00000089076							ENSMUSG00000066336		ENSMUSG00000022797	ENSMUSG00000032512
ENSDARG00000076670	ENSDARG00000044575	ENSDARG00000018174		ENSMUSG00000018865	ENSMUSG00000048782	ENSMUSG00000091694		ENSMUSG00000029765	ENSMUSG00000026489	ENSMUSG00000027669		ENSMUSG00000025162	ENSMUSG00000028136			ENSDARG00000016255							ENSMUSG00000063694		ENSMUSG00000022799	ENSMUSG00000032519
ENSDARG00000008735	ENSDARG00000044601	ENSDARG00000018190		ENSMUSG00000020107	ENSMUSG00000022722	ENSMUSG00000005354		ENSMUSG00000029772	ENSMUSG00000041570	ENSMUSG00000027674		ENSMUSG00000029621	ENSMUSG00000028221			ENSDARG00000105099							ENSMUSG00000061718		ENSMUSG00000022801	ENSMUSG00000032532
ENSDARG00000068404	ENSDARG00000044669	ENSDARG00000018259		ENSMUSG00000020132	ENSMUSG00000024816	ENSMUSG00000016554		ENSMUSG00000029776	ENSMUSG00000056413	ENSMUSG00000027679		ENSMUSG00000030137	ENSMUSG00000028234			ENSDARG00000012019							ENSMUSG00000060680		ENSMUSG00000022808	ENSMUSG00000032562
ENSDARG00000068940	ENSDARG00000044751	ENSDARG00000018334		ENSMUSG00000020362	ENSMUSG00000026058	ENSMUSG00000016637		ENSMUSG00000029864	ENSMUSG00000025422	ENSMUSG00000027692		ENSMUSG00000031539	ENSMUSG00000030007			ENSDARG00000034056							ENSMUSG00000060628		ENSMUSG00000022812	ENSMUSG00000032582
ENSDARG00000097229	ENSDARG00000044753	ENSDARG00000018397		ENSMUSG00000020402	ENSMUSG00000060935	ENSMUSG00000022434		ENSMUSG00000029916	ENSMUSG00000023353	ENSMUSG00000027709		ENSMUSG00000033047	ENSMUSG00000030682			ENSDARG00000005220							ENSMUSG00000058779		ENSMUSG00000022817	ENSMUSG00000032589
ENSDARG00000020529	ENSDARG00000044902	ENSDARG00000018600		ENSMUSG00000020589	ENSMUSG00000004885	ENSMUSG00000033287		ENSMUSG00000029998	ENSMUSG00000028351	ENSMUSG00000027710		ENSMUSG00000036781	ENSMUSG00000031930			ENSDARG00000052765							ENSMUSG00000057506		ENSMUSG00000022829	ENSMUSG00000032598
ENSDARG00000089979	ENSDARG00000044914	ENSDARG00000018602		ENSMUSG00000020623	ENSMUSG00000062937	ENSMUSG00000055024		ENSMUSG00000030000	ENSMUSG00000022377	ENSMUSG00000027712		ENSMUSG00000037815	ENSMUSG00000032220			ENSDARG00000059701							ENSMUSG00000055844		ENSMUSG00000022841	ENSMUSG00000032604
ENSDARG00000078113	ENSDARG00000044943	ENSDARG00000018618		ENSMUSG00000020857	ENSMUSG00000020091	ENSMUSG00000022394		ENSMUSG00000030007	ENSMUSG00000027624	ENSMUSG00000027739		ENSMUSG00000056158	ENSMUSG00000032571			ENSDARG00000045543							ENSMUSG00000055401		ENSMUSG00000022842	ENSMUSG00000032735
ENSDARG00000096048	ENSDARG00000044968	ENSDARG00000018653		ENSMUSG00000020902	ENSMUSG00000057440	ENSMUSG00000063765		ENSMUSG00000030045	ENSMUSG00000019978	ENSMUSG00000027797		ENSMUSG00000057738	ENSMUSG00000032946			ENSDARG00000068989							ENSMUSG00000054364		ENSMUSG00000022844	ENSMUSG00000032763
ENSDARG00000078787	ENSDARG00000044972	ENSDARG00000018693		ENSMUSG00000020917	ENSMUSG00000042032	ENSMUSG00000022391		ENSMUSG00000030062	ENSMUSG00000024044	ENSMUSG00000027799		ENSMUSG00000000001	ENSMUSG00000033578			ENSDARG00000008785							ENSMUSG00000053769		ENSMUSG00000022853	ENSMUSG00000032826
ENSDARG00000028343	ENSDARG00000044975	ENSDARG00000018743		ENSMUSG00000020922	ENSMUSG00000005583	ENSMUSG00000061360		ENSMUSG00000030086	ENSMUSG00000022099	ENSMUSG00000027804		ENSMUSG00000016319	ENSMUSG00000034216			ENSDARG00000041391							ENSMUSG00000053310		ENSMUSG00000022861	ENSMUSG00000032827
ENSDARG00000095533	ENSDARG00000045014	ENSDARG00000018989		ENSMUSG00000020952	ENSMUSG00000023106	ENSMUSG00000022474		ENSMUSG00000030102	ENSMUSG00000024797	ENSMUSG00000027805		ENSMUSG00000020635	ENSMUSG00000034390			ENSDARG00000098486							ENSMUSG00000051675		ENSMUSG00000022868	ENSMUSG00000032890
ENSDARG00000039406	ENSDARG00000045132	ENSDARG00000018997		ENSMUSG00000021022	ENSMUSG00000052798	ENSMUSG00000022387		ENSMUSG00000030105	ENSMUSG00000028991	ENSMUSG00000027852		ENSMUSG00000020986	ENSMUSG00000034613			ENSDARG00000008107							ENSMUSG00000051578		ENSMUSG00000022871	ENSMUSG00000032932
ENSDARG00000063197	ENSDARG00000045230	ENSDARG00000019000		ENSMUSG00000021711	ENSMUSG00000039000	ENSMUSG00000062906		ENSMUSG00000030120	ENSMUSG00000021027	ENSMUSG00000027879		ENSMUSG00000028546	ENSMUSG00000035469			ENSDARG00000078302							ENSMUSG00000050908		ENSMUSG00000022883	ENSMUSG00000032936
ENSDARG00000005974	ENSDARG00000045297	ENSDARG00000019060		ENSMUSG00000021952	ENSMUSG00000054934	ENSMUSG00000033854		ENSMUSG00000030122	ENSMUSG00000025475	ENSMUSG00000027882		ENSMUSG00000031812	ENSMUSG00000036957			ENSDARG00000063180							ENSMUSG00000049266		ENSMUSG00000022885	ENSMUSG00000033004
ENSDARG00000094218	ENSDARG00000045352	ENSDARG00000019181		ENSMUSG00000022420	ENSMUSG00000029388	ENSMUSG00000047153		ENSMUSG00000030137	ENSMUSG00000031708	ENSMUSG00000027889		ENSMUSG00000036550	ENSMUSG00000037754			ENSDARG00000018618							ENSMUSG00000048787		ENSMUSG00000022886	ENSMUSG00000033047
ENSDARG00000097069	ENSDARG00000045399	ENSDARG00000019205		ENSMUSG00000022781	ENSMUSG00000044117	ENSMUSG00000040314		ENSMUSG00000030172	ENSMUSG00000041444	ENSMUSG00000027893		ENSMUSG00000038845	ENSMUSG00000038390			ENSDARG00000042141							ENSMUSG00000048769		ENSMUSG00000022890	ENSMUSG00000033065
ENSDARG00000096631	ENSDARG00000045463	ENSDARG00000019230		ENSMUSG00000024007	ENSMUSG00000026339	ENSMUSG00000020955		ENSMUSG00000030209	ENSMUSG00000058230	ENSMUSG00000027935		ENSMUSG00000045128	ENSMUSG00000039067			ENSDARG00000028800							ENSMUSG00000048107		ENSMUSG00000022892	ENSMUSG00000033184
ENSDARG00000097371	ENSDARG00000045487	ENSDARG00000019231		ENSMUSG00000024030	ENSMUSG00000050830	ENSMUSG00000034801		ENSMUSG00000030246	ENSMUSG00000021546	ENSMUSG00000027940		ENSMUSG00000057614	ENSMUSG00000039221			ENSDARG00000014053							ENSMUSG00000047213		ENSMUSG00000022902	ENSMUSG00000033214
ENSDARG00000096302	ENSDARG00000045514	ENSDARG00000019280		ENSMUSG00000024359	ENSMUSG00000063931	ENSMUSG00000021068		ENSMUSG00000030257	ENSMUSG00000059208	ENSMUSG00000027952		ENSMUSG00000073702	ENSMUSG00000039515			ENSDARG00000079440							ENSMUSG00000047011		ENSMUSG00000022946	ENSMUSG00000033220
ENSDARG00000092671	ENSDARG00000045540	ENSDARG00000019328		ENSMUSG00000024480	ENSMUSG00000032870	ENSMUSG00000021069		ENSMUSG00000030265	ENSMUSG00000013033	ENSMUSG00000027984		ENSMUSG00000004849	ENSMUSG00000039943			ENSDARG00000044093							ENSMUSG00000046755		ENSMUSG00000022947	ENSMUSG00000033295
ENSDARG00000035914	ENSDARG00000045543	ENSDARG00000019332		ENSMUSG00000024604	ENSMUSG00000017400	ENSMUSG00000037722		ENSMUSG00000030265	ENSMUSG00000037605	ENSMUSG00000027993		ENSMUSG00000006273	ENSMUSG00000040420			ENSDARG00000021193							ENSMUSG00000045114		ENSMUSG00000022956	ENSMUSG00000033316
ENSDARG00000096661	ENSDARG00000045568	ENSDARG00000019398		ENSMUSG00000025041	ENSMUSG00000037606	ENSMUSG00000037697		ENSMUSG00000030284	ENSMUSG00000045973	ENSMUSG00000028035		ENSMUSG00000008859	ENSMUSG00000040495			ENSDARG00000043094							ENSMUSG00000045034		ENSMUSG00000022957	ENSMUSG00000033350
ENSDARG00000088298	ENSDARG00000045618	ENSDARG00000019404		ENSMUSG00000025932	ENSMUSG00000028124	ENSMUSG00000034601		ENSMUSG00000030302	ENSMUSG00000025979	ENSMUSG00000028059		ENSMUSG00000017132	ENSMUSG00000041417			ENSDARG00000010745							ENSMUSG00000043733		ENSMUSG00000022973	ENSMUSG00000033389
ENSDARG00000042534	ENSDARG00000045620	ENSDARG00000019496		ENSMUSG00000026393	ENSMUSG00000068742	ENSMUSG00000034111		ENSMUSG00000030307	ENSMUSG00000073481	ENSMUSG00000028063		ENSMUSG00000019843	ENSMUSG00000041459			ENSDARG00000057011							ENSMUSG00000042426		ENSMUSG00000022982	ENSMUSG00000033392
ENSDARG00000077069	ENSDARG00000045639	ENSDARG00000019529		ENSMUSG00000026439	ENSMUSG00000026489	ENSMUSG00000090812		ENSMUSG00000030310	ENSMUSG00000027254	ENSMUSG00000028078		ENSMUSG00000027573	ENSMUSG00000041986			ENSDARG00000053665							ENSMUSG00000041633		ENSMUSG00000022986	ENSMUSG00000033530
ENSDARG00000097217	ENSDARG00000045814	ENSDARG00000019596		ENSMUSG00000027176	ENSMUSG00000006728	ENSMUSG00000021036		ENSMUSG00000030316	ENSMUSG00000052727	ENSMUSG00000028081		ENSMUSG00000030447	ENSMUSG00000042228			ENSDARG00000016463							ENSMUSG00000041058		ENSMUSG00000022994	ENSMUSG00000033557
ENSDARG00000096451	ENSDARG00000045877	ENSDARG00000019644		ENSMUSG00000027429	ENSMUSG00000040536	ENSMUSG00000021094		ENSMUSG00000030342	ENSMUSG00000015222	ENSMUSG00000028082		ENSMUSG00000034868	ENSMUSG00000042520			ENSDARG00000008790							ENSMUSG00000040675		ENSMUSG00000022995	ENSMUSG00000033569
ENSDARG00000025555	ENSDARG00000045888	ENSDARG00000019778		ENSMUSG00000027597	ENSMUSG00000046000	ENSMUSG00000021130		ENSMUSG00000030357	ENSMUSG00000032479	ENSMUSG00000028102		ENSMUSG00000037805	ENSMUSG00000046079			ENSDARG00000007989							ENSMUSG00000040374		ENSMUSG00000023017	ENSMUSG00000033577
ENSDARG00000094602	ENSDARG00000045926	ENSDARG00000019856		ENSMUSG00000027799	ENSMUSG00000074656	ENSMUSG00000061533		ENSMUSG00000030376	ENSMUSG00000055407	ENSMUSG00000028127		ENSMUSG00000047675	ENSMUSG00000047866			ENSDARG00000069603							ENSMUSG00000040025		ENSMUSG00000023019	ENSMUSG00000033590
ENSDARG00000071046	ENSDARG00000045928	ENSDARG00000019881		ENSMUSG00000027823	ENSMUSG00000039194	ENSMUSG00000021134		ENSMUSG00000030428	ENSMUSG00000028849	ENSMUSG00000028136		ENSMUSG00000057841	ENSMUSG00000048304			ENSDARG00000015174							ENSMUSG00000038884		ENSMUSG00000023020	ENSMUSG00000033595
ENSDARG00000054509	ENSDARG00000045945	ENSDARG00000019924		ENSMUSG00000028651	ENSMUSG00000009292	ENSMUSG00000021135		ENSMUSG00000030447	ENSMUSG00000041020	ENSMUSG00000028149		ENSMUSG00000057863	ENSMUSG00000049076			ENSDARG00000058297							ENSMUSG00000038848		ENSMUSG00000023026	ENSMUSG00000033597
ENSDARG00000070925	ENSDARG00000045978	ENSDARG00000019963		ENSMUSG00000028953	ENSMUSG00000027854	ENSMUSG00000041415		ENSMUSG00000030465	ENSMUSG00000049336	ENSMUSG00000028161		ENSMUSG00000058443	ENSMUSG00000050321			ENSDARG00000074611							ENSMUSG00000037902		ENSMUSG00000023032	ENSMUSG00000033676
ENSDARG00000095705	ENSDARG00000046030	ENSDARG00000020007		ENSMUSG00000029196	ENSMUSG00000079002	ENSMUSG00000021286		ENSMUSG00000030515	ENSMUSG00000048078	ENSMUSG00000028167		ENSMUSG00000062647	ENSMUSG00000050663			ENSDARG00000007034							ENSMUSG00000037533		ENSMUSG00000023033	ENSMUSG00000033760
ENSDARG00000052789	ENSDARG00000046048	ENSDARG00000020008		ENSMUSG00000029209	ENSMUSG00000013736	ENSMUSG00000021223		ENSMUSG00000030516	ENSMUSG00000030701	ENSMUSG00000028176		ENSMUSG00000004451	ENSMUSG00000050840			ENSDARG00000003308							ENSMUSG00000036438		ENSMUSG00000023039	ENSMUSG00000033768
ENSDARG00000022763	ENSDARG00000046106	ENSDARG00000020101		ENSMUSG00000029687	ENSMUSG00000022718	ENSMUSG00000021180		ENSMUSG00000030534	ENSMUSG00000032294	ENSMUSG00000028194		ENSMUSG00000010376	ENSMUSG00000051379			ENSDARG00000005162							ENSMUSG00000036158		ENSMUSG00000023043	ENSMUSG00000033769
ENSDARG00000061187	ENSDARG00000046157	ENSDARG00000020231		ENSMUSG00000030061	ENSMUSG00000048612	ENSMUSG00000022179		ENSMUSG00000030541	ENSMUSG00000022565	ENSMUSG00000028199		ENSMUSG00000015656	ENSMUSG00000051951			ENSDARG00000034470							ENSMUSG00000035342		ENSMUSG00000023064	ENSMUSG00000033793
ENSDARG00000041665	ENSDARG00000051756	ENSDARG00000020261		ENSMUSG00000030102	ENSMUSG00000039050	ENSMUSG00000022185		ENSMUSG00000030600	ENSMUSG00000052889	ENSMUSG00000028223		ENSMUSG00000020745	ENSMUSG00000058325			ENSDARG00000061719							ENSMUSG00000034781		ENSMUSG00000023070	ENSMUSG00000033831
ENSDARG00000093992	ENSDARG00000051783	ENSDARG00000020497		ENSMUSG00000030245	ENSMUSG00000027199	ENSMUSG00000073079		ENSMUSG00000030607	ENSMUSG00000078816	ENSMUSG00000028249		ENSMUSG00000025979	ENSMUSG00000058420			ENSDARG00000014527							ENSMUSG00000034653		ENSMUSG00000023089	ENSMUSG00000033860
ENSDARG00000093675	ENSDARG00000051816	ENSDARG00000020621		ENSMUSG00000030302	ENSMUSG00000036820	ENSMUSG00000022214		ENSMUSG00000030621	ENSMUSG00000017132	ENSMUSG00000028328		ENSMUSG00000028969	ENSMUSG00000062014			ENSDARG00000032117							ENSMUSG00000032560		ENSMUSG00000023106	ENSMUSG00000033880
ENSDARG00000079018	ENSDARG00000051888	ENSDARG00000020676		ENSMUSG00000030350	ENSMUSG00000031393	ENSMUSG00000078153		ENSMUSG00000030630	ENSMUSG00000033629	ENSMUSG00000028337		ENSMUSG00000029430	ENSMUSG00000068039			ENSDARG00000054320							ENSMUSG00000032050		ENSMUSG00000023147	ENSMUSG00000033916
ENSDARG00000038835	ENSDARG00000051889	ENSDARG00000020718		ENSMUSG00000031848	ENSMUSG00000029246	ENSMUSG00000079197		ENSMUSG00000030647	ENSMUSG00000028081	ENSMUSG00000028354		ENSMUSG00000031320	ENSMUSG00000071660			ENSDARG00000020521							ENSMUSG00000032042		ENSMUSG00000023175	ENSMUSG00000033940
ENSDARG00000096151	ENSDARG00000051986	ENSDARG00000020741		ENSMUSG00000031889	ENSMUSG00000027787	ENSMUSG00000002326		ENSMUSG00000030653	ENSMUSG00000021066	ENSMUSG00000028364		ENSMUSG00000047454	ENSMUSG00000074886			ENSDARG00000037932							ENSMUSG00000031065		ENSMUSG00000023186	ENSMUSG00000033949
ENSDARG00000089772	ENSDARG00000052304	ENSDARG00000020764		ENSMUSG00000032202	ENSMUSG00000033658	ENSMUSG00000020994		ENSMUSG00000030654	ENSMUSG00000026532	ENSMUSG00000028383		ENSMUSG00000055194	ENSMUSG00000078139			ENSDARG00000045150							ENSMUSG00000030730		ENSMUSG00000023192	ENSMUSG00000033953
ENSDARG00000091108	ENSDARG00000052334	ENSDARG00000020771		ENSMUSG00000032366	ENSMUSG00000049960	ENSMUSG00000017754		ENSMUSG00000030659	ENSMUSG00000057738	ENSMUSG00000028399		ENSMUSG00000058301	ENSMUSG00000100725			ENSDARG00000018270							ENSMUSG00000030606		ENSMUSG00000023236	ENSMUSG00000033981
ENSDARG00000014954	ENSDARG00000052377	ENSDARG00000020795		ENSMUSG00000032449	ENSMUSG00000060860	ENSMUSG00000027610		ENSMUSG00000030662	ENSMUSG00000021061	ENSMUSG00000028410		ENSMUSG00000062006	ENSMUSG00000000568			ENSDARG00000036031							ENSMUSG00000030084		ENSMUSG00000023249	ENSMUSG00000034040
ENSDARG00000035325	ENSDARG00000052438	ENSDARG00000020798		ENSMUSG00000033335	ENSMUSG00000029176	ENSMUSG00000033080		ENSMUSG00000030680	ENSMUSG00000067889	ENSMUSG00000028447		ENSMUSG00000078193	ENSMUSG00000001120			ENSDARG00000005941							ENSMUSG00000029838		ENSMUSG00000023266	ENSMUSG00000034055
ENSDARG00000070439	ENSDARG00000052518	ENSDARG00000021124		ENSMUSG00000033352	ENSMUSG00000058486	ENSMUSG00000027454		ENSMUSG00000030695	ENSMUSG00000032120	ENSMUSG00000028452		ENSMUSG00000001783	ENSMUSG00000001416			ENSDARG00000102643							ENSMUSG00000029711		ENSMUSG00000023307	ENSMUSG00000034075
ENSDARG00000097148	ENSDARG00000052606	ENSDARG00000021143		ENSMUSG00000033379	ENSMUSG00000055239	ENSMUSG00000068115		ENSMUSG00000030704	ENSMUSG00000095159	ENSMUSG00000028455		ENSMUSG00000013160	ENSMUSG00000001424			ENSDARG00000041811							ENSMUSG00000029657		ENSMUSG00000023328	ENSMUSG00000034101
ENSDARG00000054318	ENSDARG00000052625	ENSDARG00000021149		ENSMUSG00000034187	ENSMUSG00000042719	ENSMUSG00000017868		ENSMUSG00000030706	ENSMUSG00000106379	ENSMUSG00000028465		ENSMUSG00000017404	ENSMUSG00000001473			ENSDARG00000008816							ENSMUSG00000029153		ENSMUSG00000023353	ENSMUSG00000034105
ENSDARG00000092409	ENSDARG00000052673	ENSDARG00000021220		ENSMUSG00000034327	ENSMUSG00000026309	ENSMUSG00000054582		ENSMUSG00000030707	ENSMUSG00000102697	ENSMUSG00000028478		ENSMUSG00000024617	ENSMUSG00000002957			ENSDARG00000061466							ENSMUSG00000029064		ENSMUSG00000023456	ENSMUSG00000034118
ENSDARG00000089338	ENSDARG00000052703	ENSDARG00000021242		ENSMUSG00000034467	ENSMUSG00000061286	ENSMUSG00000018209		ENSMUSG00000030729	ENSMUSG00000102543	ENSMUSG00000028480		ENSMUSG00000028081	ENSMUSG00000002997			ENSDARG00000038308							ENSMUSG00000029060		ENSMUSG00000023473	ENSMUSG00000034152
ENSDARG00000006389	ENSDARG00000052712	ENSDARG00000021309		ENSMUSG00000036564	ENSMUSG00000026078	ENSMUSG00000051149		ENSMUSG00000030731	ENSMUSG00000100725	ENSMUSG00000028488		ENSMUSG00000029686	ENSMUSG00000003037			ENSDARG00000099996							ENSMUSG00000029047		ENSMUSG00000023484	ENSMUSG00000034160
ENSDARG00000035798	ENSDARG00000052840	ENSDARG00000021346		ENSMUSG00000037204	ENSMUSG00000071652	ENSMUSG00000027498		ENSMUSG00000030735	ENSMUSG00000098557	ENSMUSG00000028517		ENSMUSG00000035152	ENSMUSG00000003974			ENSDARG00000005560							ENSMUSG00000028833		ENSMUSG00000023830	ENSMUSG00000034219
ENSDARG00000058030	ENSDARG00000052856	ENSDARG00000021351		ENSMUSG00000037601	ENSMUSG00000040591	ENSMUSG00000027509		ENSMUSG00000030744	ENSMUSG00000094685	ENSMUSG00000028524		ENSMUSG00000037351	ENSMUSG00000004366			ENSDARG00000074149							ENSMUSG00000028760		ENSMUSG00000023832	ENSMUSG00000034220
ENSDARG00000097209	ENSDARG00000052866	ENSDARG00000021366		ENSMUSG00000037808	ENSMUSG00000017868	ENSMUSG00000016256		ENSMUSG00000030751	ENSMUSG00000094626	ENSMUSG00000028527		ENSMUSG00000043004	ENSMUSG00000005360			ENSDARG00000011665							ENSMUSG00000028758		ENSMUSG00000023845	ENSMUSG00000034245
ENSDARG00000054026	ENSDARG00000053058	ENSDARG00000021564		ENSMUSG00000038481	ENSMUSG00000025935	ENSMUSG00000002455		ENSMUSG00000030754	ENSMUSG00000093904	ENSMUSG00000028528		ENSMUSG00000058064	ENSMUSG00000006498			ENSDARG00000025904							ENSMUSG00000028678		ENSMUSG00000023861	ENSMUSG00000034275
ENSDARG00000086198	ENSDARG00000053113	ENSDARG00000021582		ENSMUSG00000038542	ENSMUSG00000001100	ENSMUSG00000016255		ENSMUSG00000030772	ENSMUSG00000092305	ENSMUSG00000028645		ENSMUSG00000058546	ENSMUSG00000006740			ENSDARG00000055377							ENSMUSG00000028557		ENSMUSG00000023868	ENSMUSG00000034312
ENSDARG00000090691	ENSDARG00000053130	ENSDARG00000021647		ENSMUSG00000038668	ENSMUSG00000024841	ENSMUSG00000027577		ENSMUSG00000030774	ENSMUSG00000091971	ENSMUSG00000028648		ENSMUSG00000006333	ENSMUSG00000007739			ENSDARG00000087402							ENSMUSG00000028194		ENSMUSG00000023921	ENSMUSG00000034336
ENSDARG00000089556	ENSDARG00000053217	ENSDARG00000021669		ENSMUSG00000038765	ENSMUSG00000021302	ENSMUSG00000027327		ENSMUSG00000030806	ENSMUSG00000091780	ENSMUSG00000028649		ENSMUSG00000024974	ENSMUSG00000015476			ENSDARG00000001220							ENSMUSG00000027944		ENSMUSG00000023939	ENSMUSG00000034361
ENSDARG00000088086	ENSDARG00000053248	ENSDARG00000021838		ENSMUSG00000039001	ENSMUSG00000045287	ENSMUSG00000027384		ENSMUSG00000030824	ENSMUSG00000091228	ENSMUSG00000028656		ENSMUSG00000026202	ENSMUSG00000015747			ENSDARG00000043019							ENSMUSG00000027737		ENSMUSG00000023942	ENSMUSG00000034485
ENSDARG00000069545	ENSDARG00000053262	ENSDARG00000021864		ENSMUSG00000039706	ENSMUSG00000042364	ENSMUSG00000027339		ENSMUSG00000030835	ENSMUSG00000090639	ENSMUSG00000028678		ENSMUSG00000027162	ENSMUSG00000015869			ENSDARG00000025728							ENSMUSG00000027293		ENSMUSG00000023944	ENSMUSG00000034488
ENSDARG00000030129	ENSDARG00000053326	ENSDARG00000021948		ENSMUSG00000039747	ENSMUSG00000020176	ENSMUSG00000101523		ENSMUSG00000030869	ENSMUSG00000090523	ENSMUSG00000028691		ENSMUSG00000027602	ENSMUSG00000018765			ENSDARG00000053194							ENSMUSG00000027201		ENSMUSG00000023972	ENSMUSG00000034560
ENSDARG00000076518	ENSDARG00000053358	ENSDARG00000021973		ENSMUSG00000039911	ENSMUSG00000056836	ENSMUSG00000027470		ENSMUSG00000030884	ENSMUSG00000090150	ENSMUSG00000028692		ENSMUSG00000027828	ENSMUSG00000020132			ENSDARG00000102376							ENSMUSG00000027134		ENSMUSG00000024008	ENSMUSG00000034574
ENSDARG00000097471	ENSDARG00000053365	ENSDARG00000022045		ENSMUSG00000040459	ENSMUSG00000005204	ENSMUSG00000027356		ENSMUSG00000030905	ENSMUSG00000090071	ENSMUSG00000028710		ENSMUSG00000028495	ENSMUSG00000020297			ENSDARG00000104066							ENSMUSG00000026933		ENSMUSG00000024026	ENSMUSG00000034593
ENSDARG00000033088	ENSDARG00000053446	ENSDARG00000022129		ENSMUSG00000040752	ENSMUSG00000016179	ENSMUSG00000027400		ENSMUSG00000030934	ENSMUSG00000089945	ENSMUSG00000028719		ENSMUSG00000028936	ENSMUSG00000021112			ENSDARG00000010516							ENSMUSG00000026208		ENSMUSG00000024038	ENSMUSG00000034620
ENSDARG00000058692	ENSDARG00000053457	ENSDARG00000022165		ENSMUSG00000041453	ENSMUSG00000005804	ENSMUSG00000067818		ENSMUSG00000031012	ENSMUSG00000087651	ENSMUSG00000028737		ENSMUSG00000029713	ENSMUSG00000021313			ENSDARG00000013582							ENSMUSG00000026103		ENSMUSG00000024044	ENSMUSG00000034656
ENSDARG00000091280	ENSDARG00000053468	ENSDARG00000022183		ENSMUSG00000041781	ENSMUSG00000031431	ENSMUSG00000003283		ENSMUSG00000031021	ENSMUSG00000087260	ENSMUSG00000028743		ENSMUSG00000030265	ENSMUSG00000021518			ENSDARG00000029533							ENSMUSG00000025221		ENSMUSG00000024048	ENSMUSG00000034675
ENSDARG00000097622	ENSDARG00000053485	ENSDARG00000022315		ENSMUSG00000045038	ENSMUSG00000021702	ENSMUSG00000001767		ENSMUSG00000031029	ENSMUSG00000086040	ENSMUSG00000028745		ENSMUSG00000037742	ENSMUSG00000021807			ENSDARG00000009031							ENSMUSG00000024870		ENSMUSG00000024065	ENSMUSG00000034709
ENSDARG00000052942	ENSDARG00000053493	ENSDARG00000022438		ENSMUSG00000046707	ENSMUSG00000035620	ENSMUSG00000092012		ENSMUSG00000031059	ENSMUSG00000084845	ENSMUSG00000028773		ENSMUSG00000040009	ENSMUSG00000023277			ENSDARG00000070173							ENSMUSG00000024697		ENSMUSG00000024085	ENSMUSG00000034730
ENSDARG00000095355	ENSDARG00000053542	ENSDARG00000022456		ENSMUSG00000046709	ENSMUSG00000057572	ENSMUSG00000046020		ENSMUSG00000031065	ENSMUSG00000079658	ENSMUSG00000028785		ENSMUSG00000044424	ENSMUSG00000023439			ENSDARG00000013000							ENSMUSG00000024411		ENSMUSG00000024091	ENSMUSG00000034792
ENSDARG00000045228	ENSDARG00000053544	ENSDARG00000022509		ENSMUSG00000047976	ENSMUSG00000026511	ENSMUSG00000027639		ENSMUSG00000031065	ENSMUSG00000079481	ENSMUSG00000028811		ENSMUSG00000052428	ENSMUSG00000024065			ENSDARG00000015862							ENSMUSG00000024302		ENSMUSG00000024099	ENSMUSG00000034796
ENSDARG00000059400	ENSDARG00000053617	ENSDARG00000022684		ENSMUSG00000048332	ENSMUSG00000019916	ENSMUSG00000027475		ENSMUSG00000031066	ENSMUSG00000079108	ENSMUSG00000028820		ENSMUSG00000057262	ENSMUSG00000024277			ENSDARG00000069420							ENSMUSG00000023036		ENSMUSG00000024109	ENSMUSG00000034799
ENSDARG00000035761	ENSDARG00000053656	ENSDARG00000022767		ENSMUSG00000050697	ENSMUSG00000044005	ENSMUSG00000027405		ENSMUSG00000031078	ENSMUSG00000079104	ENSMUSG00000028833		ENSMUSG00000059291	ENSMUSG00000024603			ENSDARG00000045639							ENSMUSG00000023008		ENSMUSG00000024120	ENSMUSG00000034813
ENSDARG00000086699	ENSDARG00000053973	ENSDARG00000022788		ENSMUSG00000051223	ENSMUSG00000020739	ENSMUSG00000063019		ENSMUSG00000031099	ENSMUSG00000078923	ENSMUSG00000028847		ENSMUSG00000062328	ENSMUSG00000024911			ENSDARG00000093413							ENSMUSG00000023004		ENSMUSG00000024121	ENSMUSG00000034868
ENSDARG00000097959	ENSDARG00000054172	ENSDARG00000023181		ENSMUSG00000051335	ENSMUSG00000017493	ENSMUSG00000027650		ENSMUSG00000031144	ENSMUSG00000078919	ENSMUSG00000028849		ENSMUSG00000004364	ENSMUSG00000025059			ENSDARG00000078854							ENSMUSG00000022905		ENSMUSG00000024122	ENSMUSG00000034892
ENSDARG00000068265	ENSDARG00000054191	ENSDARG00000023290		ENSMUSG00000052374	ENSMUSG00000013846	ENSMUSG00000027651		ENSMUSG00000031153	ENSMUSG00000078908	ENSMUSG00000028868		ENSMUSG00000012848	ENSMUSG00000025613			ENSDARG00000097572							ENSMUSG00000022601		ENSMUSG00000024132	ENSMUSG00000034908
ENSDARG00000089668	ENSDARG00000054300	ENSDARG00000023298		ENSMUSG00000052698	ENSMUSG00000032553	ENSMUSG00000027597		ENSMUSG00000031284	ENSMUSG00000078794	ENSMUSG00000028879		ENSMUSG00000027002	ENSMUSG00000026159			ENSDARG00000100089							ENSMUSG00000022594		ENSMUSG00000024143	ENSMUSG00000034912
ENSDARG00000013789	ENSDARG00000054320	ENSDARG00000023299		ENSMUSG00000054423	ENSMUSG00000018648	ENSMUSG00000027654		ENSMUSG00000031299	ENSMUSG00000078713	ENSMUSG00000028906		ENSMUSG00000034892	ENSMUSG00000027099			ENSDARG00000032737							ENSMUSG00000022577		ENSMUSG00000024158	ENSMUSG00000034926
ENSDARG00000075016	ENSDARG00000054458	ENSDARG00000023323		ENSMUSG00000055320	ENSMUSG00000051403	ENSMUSG00000017299		ENSMUSG00000031333	ENSMUSG00000078695	ENSMUSG00000028927		ENSMUSG00000041530	ENSMUSG00000027184			ENSDARG00000100252							ENSMUSG00000022296		ENSMUSG00000024163	ENSMUSG00000034994
ENSDARG00000078435	ENSDARG00000054530	ENSDARG00000023445		ENSMUSG00000057666	ENSMUSG00000021959	ENSMUSG00000038383		ENSMUSG00000031342	ENSMUSG00000078656	ENSMUSG00000028931		ENSMUSG00000060938	ENSMUSG00000027291			ENSDARG00000067591							ENSMUSG00000022229		ENSMUSG00000024164	ENSMUSG00000035027
ENSDARG00000032221	ENSDARG00000054610	ENSDARG00000023600		ENSMUSG00000058558	ENSMUSG00000028776	ENSMUSG00000017300		ENSMUSG00000031376	ENSMUSG00000078622	ENSMUSG00000028936		ENSMUSG00000067038	ENSMUSG00000027411			ENSDARG00000063677							ENSMUSG00000022174		ENSMUSG00000024169	ENSMUSG00000035067
ENSDARG00000014963	ENSDARG00000054746	ENSDARG00000023648		ENSMUSG00000058835	ENSMUSG00000039043	ENSMUSG00000024268		ENSMUSG00000031391	ENSMUSG00000078532	ENSMUSG00000028937		ENSMUSG00000067288	ENSMUSG00000027429			ENSDARG00000009738							ENSMUSG00000021733		ENSMUSG00000024208	ENSMUSG00000035133
ENSDARG00000016156	ENSDARG00000054818	ENSDARG00000023712		ENSMUSG00000059409	ENSMUSG00000059540	ENSMUSG00000053950		ENSMUSG00000031425	ENSMUSG00000078517	ENSMUSG00000028955		ENSMUSG00000068798	ENSMUSG00000027479			ENSDARG00000032606							ENSMUSG00000021476		ENSMUSG00000024211	ENSMUSG00000035152
ENSDARG00000094696	ENSDARG00000054833	ENSDARG00000023967		ENSMUSG00000061751	ENSMUSG00000051671	ENSMUSG00000024052		ENSMUSG00000031453	ENSMUSG00000078350	ENSMUSG00000028961		ENSMUSG00000073640	ENSMUSG00000027519			ENSDARG00000070437							ENSMUSG00000021338		ENSMUSG00000024219	ENSMUSG00000035168
ENSDARG00000096944	ENSDARG00000054849	ENSDARG00000024324		ENSMUSG00000062098	ENSMUSG00000039183	ENSMUSG00000024054		ENSMUSG00000031467	ENSMUSG00000078249	ENSMUSG00000028964		ENSMUSG00000079108	ENSMUSG00000027669			ENSDARG00000020621							ENSMUSG00000020828		ENSMUSG00000024234	ENSMUSG00000035198
ENSDARG00000028448	ENSDARG00000054907	ENSDARG00000024433		ENSMUSG00000066036	ENSMUSG00000047323	ENSMUSG00000024048		ENSMUSG00000031483	ENSMUSG00000078193	ENSMUSG00000028969		ENSMUSG00000003033	ENSMUSG00000027889			ENSDARG00000035741							ENSMUSG00000020331		ENSMUSG00000024236	ENSMUSG00000035232
ENSDARG00000038442	ENSDARG00000055052	ENSDARG00000024443		ENSMUSG00000066232	ENSMUSG00000056820	ENSMUSG00000041923		ENSMUSG00000031505	ENSMUSG00000078139	ENSMUSG00000028973		ENSMUSG00000003970	ENSMUSG00000028063			ENSDARG00000060349							ENSMUSG00000020173		ENSMUSG00000024242	ENSMUSG00000035236
ENSDARG00000061890	ENSDARG00000055064	ENSDARG00000024478		ENSMUSG00000066979	ENSMUSG00000023087	ENSMUSG00000024294		ENSMUSG00000031517	ENSMUSG00000078137	ENSMUSG00000029020		ENSMUSG00000006932	ENSMUSG00000028328			ENSDARG00000102883							ENSMUSG00000020149		ENSMUSG00000024248	ENSMUSG00000035239
ENSDARG00000052666	ENSDARG00000055080	ENSDARG00000024746		ENSMUSG00000067851	ENSMUSG00000024792	ENSMUSG00000041238		ENSMUSG00000031543	ENSMUSG00000076617	ENSMUSG00000029028		ENSMUSG00000021832	ENSMUSG00000028519			ENSDARG00000012982							ENSMUSG00000019769		ENSMUSG00000024256	ENSMUSG00000035246
ENSDARG00000061219	ENSDARG00000055120	ENSDARG00000024785		ENSMUSG00000068039	ENSMUSG00000063260	ENSMUSG00000031256		ENSMUSG00000031626	ENSMUSG00000075706	ENSMUSG00000029036		ENSMUSG00000024360	ENSMUSG00000028645			ENSDARG00000011175							ENSMUSG00000011257		ENSMUSG00000024259	ENSMUSG00000035441
ENSDARG00000027099	ENSDARG00000055154	ENSDARG00000024877		ENSMUSG00000074794	ENSMUSG00000028030	ENSMUSG00000031429		ENSMUSG00000031633	ENSMUSG00000075701	ENSMUSG00000029056		ENSMUSG00000030744	ENSMUSG00000029334			ENSDARG00000096687							ENSMUSG00000008348		ENSMUSG00000024277	ENSMUSG00000035513
ENSDARG00000039343	ENSDARG00000055223	ENSDARG00000025012		ENSMUSG00000099041	ENSMUSG00000036893	ENSMUSG00000087119		ENSMUSG00000031672	ENSMUSG00000075402	ENSMUSG00000029064		ENSMUSG00000031950	ENSMUSG00000029623			ENSDARG00000078675							ENSMUSG00000007836		ENSMUSG00000024286	ENSMUSG00000035557
ENSDARG00000094833	ENSDARG00000055291	ENSDARG00000025034		ENSMUSG00000001416	ENSMUSG00000024827	ENSMUSG00000079418		ENSMUSG00000031701	ENSMUSG00000074923	ENSMUSG00000029095		ENSMUSG00000037563	ENSMUSG00000030224			ENSDARG00000027355							ENSMUSG00000007815		ENSMUSG00000024300	ENSMUSG00000035592
ENSDARG00000096567	ENSDARG00000055455	ENSDARG00000025073		ENSMUSG00000001657	ENSMUSG00000021368	ENSMUSG00000035299		ENSMUSG00000031722	ENSMUSG00000074886	ENSMUSG00000029104		ENSMUSG00000046330	ENSMUSG00000031278			ENSDARG00000036058							ENSMUSG00000007440		ENSMUSG00000024304	ENSMUSG00000035653
ENSDARG00000053395	ENSDARG00000055504	ENSDARG00000025091		ENSMUSG00000001767	ENSMUSG00000041577	ENSMUSG00000025742		ENSMUSG00000031730	ENSMUSG00000074793	ENSMUSG00000029106		ENSMUSG00000058600	ENSMUSG00000031483			ENSDARG00000018174							ENSMUSG00000007107		ENSMUSG00000024319	ENSMUSG00000035726
ENSDARG00000073726	ENSDARG00000055525	ENSDARG00000025254		ENSMUSG00000002741	ENSMUSG00000006154	ENSMUSG00000031166		ENSMUSG00000031748	ENSMUSG00000074781	ENSMUSG00000029120		ENSMUSG00000059775	ENSMUSG00000031918			ENSDARG00000037980							ENSMUSG00000007033		ENSMUSG00000024346	ENSMUSG00000035735
ENSDARG00000030251	ENSDARG00000055620	ENSDARG00000025269		ENSMUSG00000004460	ENSMUSG00000028608	ENSMUSG00000090084		ENSMUSG00000031760	ENSMUSG00000074736	ENSMUSG00000029121		ENSMUSG00000061787	ENSMUSG00000032470			ENSDARG00000002026							ENSMUSG00000006457		ENSMUSG00000024347	ENSMUSG00000035775
ENSDARG00000096668	ENSDARG00000055639	ENSDARG00000025301		ENSMUSG00000005609	ENSMUSG00000062381	ENSMUSG00000025862		ENSMUSG00000031808	ENSMUSG00000074505	ENSMUSG00000029131		ENSMUSG00000063457	ENSMUSG00000032666			ENSDARG00000099380							ENSMUSG00000006269		ENSMUSG00000024359	ENSMUSG00000035798
ENSDARG00000023724	ENSDARG00000055678	ENSDARG00000025338		ENSMUSG00000006058	ENSMUSG00000029472	ENSMUSG00000031139		ENSMUSG00000031818	ENSMUSG00000074457	ENSMUSG00000029166		ENSMUSG00000069117	ENSMUSG00000033066			ENSDARG00000037498							ENSMUSG00000005553		ENSMUSG00000024360	ENSMUSG00000035805
ENSDARG00000071339	ENSDARG00000055759	ENSDARG00000025350		ENSMUSG00000011832	ENSMUSG00000022828	ENSMUSG00000031378		ENSMUSG00000031819	ENSMUSG00000074305	ENSMUSG00000029208		ENSMUSG00000090862	ENSMUSG00000033335			ENSDARG00000006691							ENSMUSG00000004952		ENSMUSG00000024376	ENSMUSG00000035831
ENSDARG00000092206	ENSDARG00000055791	ENSDARG00000025375		ENSMUSG00000012076	ENSMUSG00000020953	ENSMUSG00000031142		ENSMUSG00000031840	ENSMUSG00000074212	ENSMUSG00000029211		ENSMUSG00000004455	ENSMUSG00000034686			ENSDARG00000010721							ENSMUSG00000003426		ENSMUSG00000024381	ENSMUSG00000035835
ENSDARG00000020085	ENSDARG00000055874	ENSDARG00000025500		ENSMUSG00000012535	ENSMUSG00000061838	ENSMUSG00000057762		ENSMUSG00000031841	ENSMUSG00000073982	ENSMUSG00000029212		ENSMUSG00000014956	ENSMUSG00000035226			ENSDARG00000034897							ENSMUSG00000003283		ENSMUSG00000024387	ENSMUSG00000035863
ENSDARG00000052388	ENSDARG00000055899	ENSDARG00000025566		ENSMUSG00000014496	ENSMUSG00000030880	ENSMUSG00000016382		ENSMUSG00000031862	ENSMUSG00000073805	ENSMUSG00000029223		ENSMUSG00000018012	ENSMUSG00000035770			ENSDARG00000098753							ENSMUSG00000003119		ENSMUSG00000024392	ENSMUSG00000035954
ENSDARG00000062338	ENSDARG00000055996	ENSDARG00000025581		ENSMUSG00000014748	ENSMUSG00000022306	ENSMUSG00000031388		ENSMUSG00000031865	ENSMUSG00000073702	ENSMUSG00000029245		ENSMUSG00000020340	ENSMUSG00000036095			ENSDARG00000032188							ENSMUSG00000002319		ENSMUSG00000024410	ENSMUSG00000036023
ENSDARG00000092702	ENSDARG00000056075	ENSDARG00000025679		ENSMUSG00000014767	ENSMUSG00000009733	ENSMUSG00000031387		ENSMUSG00000031924	ENSMUSG00000073678	ENSMUSG00000029247		ENSMUSG00000020460	ENSMUSG00000036452			ENSDARG00000070919							ENSMUSG00000001175		ENSMUSG00000024413	ENSMUSG00000036053
ENSDARG00000040148	ENSDARG00000056089	ENSDARG00000025850		ENSMUSG00000015013	ENSMUSG00000025175	ENSMUSG00000031099		ENSMUSG00000031950	ENSMUSG00000073640	ENSMUSG00000029291		ENSMUSG00000022841	ENSMUSG00000038014			ENSDARG00000045364							ENSMUSG00000001036		ENSMUSG00000024462	ENSMUSG00000036181
ENSDARG00000041974	ENSDARG00000056090	ENSDARG00000025859		ENSMUSG00000015709	ENSMUSG00000032485	ENSMUSG00000035045		ENSMUSG00000032011	ENSMUSG00000073563	ENSMUSG00000029407		ENSMUSG00000049354	ENSMUSG00000038910			ENSDARG00000057882							ENSMUSG00000000486		ENSMUSG00000024480	ENSMUSG00000036199
ENSDARG00000095636	ENSDARG00000056108	ENSDARG00000025904		ENSMUSG00000016018	ENSMUSG00000018893	ENSMUSG00000031353		ENSMUSG00000032046	ENSMUSG00000073557	ENSMUSG00000029420		ENSMUSG00000079426	ENSMUSG00000041236			ENSDARG00000007825							ENSMUSG00000000365		ENSMUSG00000024493	ENSMUSG00000036211
ENSDARG00000076568	ENSDARG00000056119	ENSDARG00000025972		ENSMUSG00000018398	ENSMUSG00000005667	ENSMUSG00000066632		ENSMUSG00000032047	ENSMUSG00000073435	ENSMUSG00000029428		ENSMUSG00000001525	ENSMUSG00000042275			ENSDARG00000075989							ENSMUSG00000000711		ENSMUSG00000024501	ENSMUSG00000036257
ENSDARG00000087200	ENSDARG00000056122	ENSDARG00000026068		ENSMUSG00000018965	ENSMUSG00000073651	ENSMUSG00000031232		ENSMUSG00000032050	ENSMUSG00000073002	ENSMUSG00000029430		ENSMUSG00000008036	ENSMUSG00000042604			ENSDARG00000052674							ENSMUSG00000001027		ENSMUSG00000024502	ENSMUSG00000036309
ENSDARG00000094557	ENSDARG00000056160	ENSDARG00000026072		ENSMUSG00000019943	ENSMUSG00000032101	ENSMUSG00000071708		ENSMUSG00000032076	ENSMUSG00000072825	ENSMUSG00000029432		ENSMUSG00000008683	ENSMUSG00000042846			ENSDARG00000101082							ENSMUSG00000001053		ENSMUSG00000024510	ENSMUSG00000036323
ENSDARG00000090163	ENSDARG00000056167	ENSDARG00000026137		ENSMUSG00000020037	ENSMUSG00000036867	ENSMUSG00000031065		ENSMUSG00000032109	ENSMUSG00000072812	ENSMUSG00000029434		ENSMUSG00000021131	ENSMUSG00000043284			ENSDARG00000006370							ENSMUSG00000001558		ENSMUSG00000024511	ENSMUSG00000036327
ENSDARG00000009553	ENSDARG00000056181	ENSDARG00000026369		ENSMUSG00000020166	ENSMUSG00000042632	ENSMUSG00000067873		ENSMUSG00000032112	ENSMUSG00000072772	ENSMUSG00000029455		ENSMUSG00000024387	ENSMUSG00000045045			ENSDARG00000032565							ENSMUSG00000001930		ENSMUSG00000024524	ENSMUSG00000036371
ENSDARG00000014053	ENSDARG00000056206	ENSDARG00000026376		ENSMUSG00000020547	ENSMUSG00000066568	ENSMUSG00000031340		ENSMUSG00000032120	ENSMUSG00000072582	ENSMUSG00000029462		ENSMUSG00000024576	ENSMUSG00000046364			ENSDARG00000039347							ENSMUSG00000001998		ENSMUSG00000024527	ENSMUSG00000036377
ENSDARG00000037545	ENSDARG00000056314	ENSDARG00000026444		ENSMUSG00000020716	ENSMUSG00000022757	ENSMUSG00000031169		ENSMUSG00000032127	ENSMUSG00000071660	ENSMUSG00000029465		ENSMUSG00000024608	ENSMUSG00000047414			ENSDARG00000037350							ENSMUSG00000002028		ENSMUSG00000024530	ENSMUSG00000036391
ENSDARG00000016457	ENSDARG00000056347	ENSDARG00000026499		ENSMUSG00000021555	ENSMUSG00000028741	ENSMUSG00000025268		ENSMUSG00000032174	ENSMUSG00000071649	ENSMUSG00000029467		ENSMUSG00000029580	ENSMUSG00000054720			ENSDARG00000003599							ENSMUSG00000002055		ENSMUSG00000024533	ENSMUSG00000036402
ENSDARG00000093783	ENSDARG00000056479	ENSDARG00000026531		ENSMUSG00000021685	ENSMUSG00000024039	ENSMUSG00000041649		ENSMUSG00000032186	ENSMUSG00000071531	ENSMUSG00000029471		ENSMUSG00000036309	ENSMUSG00000056602			ENSDARG00000029500							ENSMUSG00000002489		ENSMUSG00000024535	ENSMUSG00000036403
ENSDARG00000073752	ENSDARG00000056481	ENSDARG00000026630		ENSMUSG00000021930	ENSMUSG00000035172	ENSMUSG00000031262		ENSMUSG00000032192	ENSMUSG00000071528	ENSMUSG00000029499		ENSMUSG00000049517	ENSMUSG00000059439			ENSDARG00000099104							ENSMUSG00000002781		ENSMUSG00000024538	ENSMUSG00000036435
ENSDARG00000045549	ENSDARG00000056510	ENSDARG00000026680		ENSMUSG00000022124	ENSMUSG00000062590	ENSMUSG00000000223		ENSMUSG00000032249	ENSMUSG00000071519	ENSMUSG00000029516		ENSMUSG00000057322	ENSMUSG00000060261			ENSDARG00000000103							ENSMUSG00000003134		ENSMUSG00000024556	ENSMUSG00000036510
ENSDARG00000058842	ENSDARG00000056557	ENSDARG00000026712		ENSMUSG00000022365	ENSMUSG00000036678	ENSMUSG00000025551		ENSMUSG00000032279	ENSMUSG00000071424	ENSMUSG00000029518		ENSMUSG00000062825	ENSMUSG00000060992			ENSDARG00000037496							ENSMUSG00000003153		ENSMUSG00000024566	ENSMUSG00000036550
ENSDARG00000040237	ENSDARG00000056583	ENSDARG00000026801		ENSMUSG00000022433	ENSMUSG00000030513	ENSMUSG00000034997		ENSMUSG00000032281	ENSMUSG00000071379	ENSMUSG00000029580		ENSMUSG00000071415	ENSMUSG00000062963			ENSDARG00000104342							ENSMUSG00000003226		ENSMUSG00000024576	ENSMUSG00000036561
ENSDARG00000094040	ENSDARG00000056609	ENSDARG00000026829		ENSMUSG00000022456	ENSMUSG00000031568	ENSMUSG00000031497		ENSMUSG00000032294	ENSMUSG00000071172	ENSMUSG00000029581		ENSMUSG00000019370	ENSMUSG00000063065			ENSDARG00000069324							ENSMUSG00000003234		ENSMUSG00000024579	ENSMUSG00000036564
ENSDARG00000056307	ENSDARG00000056683	ENSDARG00000026871		ENSMUSG00000022783	ENSMUSG00000024030	ENSMUSG00000033487		ENSMUSG00000032314	ENSMUSG00000071073	ENSMUSG00000029602			ENSMUSG00000066036			ENSDARG00000023967							ENSMUSG00000003660		ENSMUSG00000024581	ENSMUSG00000036591
ENSDARG00000091736	ENSDARG00000056725	ENSDARG00000026882		ENSMUSG00000023104	ENSMUSG00000009563	ENSMUSG00000021981		ENSMUSG00000032328	ENSMUSG00000071014	ENSMUSG00000029608			ENSMUSG00000070372			ENSDARG00000016584							ENSMUSG00000004319		ENSMUSG00000024583	ENSMUSG00000036617
ENSDARG00000061173	ENSDARG00000056745	ENSDARG00000027065		ENSMUSG00000024217	ENSMUSG00000031714	ENSMUSG00000042104		ENSMUSG00000032330	ENSMUSG00000070730	ENSMUSG00000029614			ENSMUSG00000070565			ENSDARG00000100435							ENSMUSG00000004356		ENSMUSG00000024587	ENSMUSG00000036634
ENSDARG00000093817	ENSDARG00000056774	ENSDARG00000027099		ENSMUSG00000024566	ENSMUSG00000041199	ENSMUSG00000054509		ENSMUSG00000032336	ENSMUSG00000070639	ENSMUSG00000029621			ENSMUSG00000074698			ENSDARG00000086790							ENSMUSG00000004591		ENSMUSG00000024588	ENSMUSG00000036646
ENSDARG00000091655	ENSDARG00000056831	ENSDARG00000027355		ENSMUSG00000025156	ENSMUSG00000024197	ENSMUSG00000031533		ENSMUSG00000032366	ENSMUSG00000070509	ENSMUSG00000029624			ENSMUSG00000078249			ENSDARG00000053196							ENSMUSG00000004668		ENSMUSG00000024589	ENSMUSG00000036686
ENSDARG00000010266	ENSDARG00000056874	ENSDARG00000027418		ENSMUSG00000025858	ENSMUSG00000038871	ENSMUSG00000029648		ENSMUSG00000032383	ENSMUSG00000070462	ENSMUSG00000029632			ENSMUSG00000000149			ENSDARG00000061338							ENSMUSG00000004677		ENSMUSG00000024590	ENSMUSG00000036781
ENSDARG00000013476	ENSDARG00000056877	ENSDARG00000027590		ENSMUSG00000025862	ENSMUSG00000023959	ENSMUSG00000034731		ENSMUSG00000032399	ENSMUSG00000070436	ENSMUSG00000029636			ENSMUSG00000000560			ENSDARG00000051783							ENSMUSG00000004937		ENSMUSG00000024601	ENSMUSG00000036833
ENSDARG00000038577	ENSDARG00000056978	ENSDARG00000027915		ENSMUSG00000025958	ENSMUSG00000027742	ENSMUSG00000041298		ENSMUSG00000032435	ENSMUSG00000070394	ENSMUSG00000029657			ENSMUSG00000002731			ENSDARG00000053979							ENSMUSG00000005198		ENSMUSG00000024603	ENSMUSG00000036875
ENSDARG00000094813	ENSDARG00000057007	ENSDARG00000028000		ENSMUSG00000026553	ENSMUSG00000027577	ENSMUSG00000035161		ENSMUSG00000032482	ENSMUSG00000070372	ENSMUSG00000029661			ENSMUSG00000004460			ENSDARG00000088030							ENSMUSG00000005237		ENSMUSG00000024608	ENSMUSG00000036882
ENSDARG00000025436	ENSDARG00000057026	ENSDARG00000028087		ENSMUSG00000026782	ENSMUSG00000033128	ENSMUSG00000022010		ENSMUSG00000032517	ENSMUSG00000070283	ENSMUSG00000029684			ENSMUSG00000004843			ENSDARG00000014591							ENSMUSG00000005575		ENSMUSG00000024610	ENSMUSG00000036894
ENSDARG00000094486	ENSDARG00000057128	ENSDARG00000028198		ENSMUSG00000026833	ENSMUSG00000025089	ENSMUSG00000022026		ENSMUSG00000032518	ENSMUSG00000070047	ENSMUSG00000029711			ENSMUSG00000005469			ENSDARG00000004174							ENSMUSG00000005672		ENSMUSG00000024614	ENSMUSG00000036948
ENSDARG00000095793	ENSDARG00000057151	ENSDARG00000028213		ENSMUSG00000028023	ENSMUSG00000031451	ENSMUSG00000022517		ENSMUSG00000032527	ENSMUSG00000069833	ENSMUSG00000029713			ENSMUSG00000005674			ENSDARG00000052644							ENSMUSG00000006005		ENSMUSG00000024617	ENSMUSG00000036989
ENSDARG00000053110	ENSDARG00000057368	ENSDARG00000028275		ENSMUSG00000028152	ENSMUSG00000026942	ENSMUSG00000045639		ENSMUSG00000032549	ENSMUSG00000069769	ENSMUSG00000029723			ENSMUSG00000006456			ENSDARG00000025319							ENSMUSG00000006281		ENSMUSG00000024620	ENSMUSG00000037012
ENSDARG00000044492	ENSDARG00000057374	ENSDARG00000028306		ENSMUSG00000029817	ENSMUSG00000020175	ENSMUSG00000036879		ENSMUSG00000032554	ENSMUSG00000069308	ENSMUSG00000029752			ENSMUSG00000008892			ENSDARG00000059368							ENSMUSG00000006307		ENSMUSG00000024639	ENSMUSG00000037016
ENSDARG00000091609	ENSDARG00000057378	ENSDARG00000028327		ENSMUSG00000030291	ENSMUSG00000019865	ENSMUSG00000030922		ENSMUSG00000032562	ENSMUSG00000069266	ENSMUSG00000029757			ENSMUSG00000009073			ENSDARG00000003486							ENSMUSG00000006649		ENSMUSG00000024640	ENSMUSG00000037020
ENSDARG00000025073	ENSDARG00000057414	ENSDARG00000028354		ENSMUSG00000030310	ENSMUSG00000038365	ENSMUSG00000008450		ENSMUSG00000032564	ENSMUSG00000069117	ENSMUSG00000029763			ENSMUSG00000009079			ENSDARG00000075758							ENSMUSG00000007080		ENSMUSG00000024644	ENSMUSG00000037022
ENSDARG00000092575	ENSDARG00000057465	ENSDARG00000028546		ENSMUSG00000030643	ENSMUSG00000020357	ENSMUSG00000071497		ENSMUSG00000032570	ENSMUSG00000069045	ENSMUSG00000029772			ENSMUSG00000010392			ENSDARG00000076128							ENSMUSG00000007827		ENSMUSG00000024645	ENSMUSG00000037072
ENSDARG00000094469	ENSDARG00000057556	ENSDARG00000028800		ENSMUSG00000030662	ENSMUSG00000051550	ENSMUSG00000032939		ENSMUSG00000032589	ENSMUSG00000068923	ENSMUSG00000029777			ENSMUSG00000015165			ENSDARG00000017219							ENSMUSG00000009555		ENSMUSG00000024646	ENSMUSG00000037110
ENSDARG00000035750	ENSDARG00000057568	ENSDARG00000028889		ENSMUSG00000031207	ENSMUSG00000008763	ENSMUSG00000003847		ENSMUSG00000032598	ENSMUSG00000068823	ENSMUSG00000029864			ENSMUSG00000015733			ENSDARG00000057853							ENSMUSG00000010175		ENSMUSG00000024650	ENSMUSG00000037119
ENSDARG00000088777	ENSDARG00000057598	ENSDARG00000028982		ENSMUSG00000031309	ENSMUSG00000026670	ENSMUSG00000031652		ENSMUSG00000032601	ENSMUSG00000068798	ENSMUSG00000029911			ENSMUSG00000017221			ENSDARG00000025953							ENSMUSG00000012076		ENSMUSG00000024654	ENSMUSG00000037126
ENSDARG00000070217	ENSDARG00000057624	ENSDARG00000029011		ENSMUSG00000031517	ENSMUSG00000027559	ENSMUSG00000031776		ENSMUSG00000032615	ENSMUSG00000068749	ENSMUSG00000029916			ENSMUSG00000017943			ENSDARG00000058117							ENSMUSG00000012819		ENSMUSG00000024659	ENSMUSG00000037149
ENSDARG00000095273	ENSDARG00000057661	ENSDARG00000029064		ENSMUSG00000031708	ENSMUSG00000032194	ENSMUSG00000005698		ENSMUSG00000032648	ENSMUSG00000068739	ENSMUSG00000030000			ENSMUSG00000020300			ENSDARG00000008383							ENSMUSG00000013338		ENSMUSG00000024661	ENSMUSG00000037217
ENSDARG00000078085	ENSDARG00000057698	ENSDARG00000029248		ENSMUSG00000032192	ENSMUSG00000021987	ENSMUSG00000031783		ENSMUSG00000032679	ENSMUSG00000068735	ENSMUSG00000030007			ENSMUSG00000020720			ENSDARG00000016128							ENSMUSG00000014444		ENSMUSG00000024664	ENSMUSG00000037347
ENSDARG00000094815	ENSDARG00000057853	ENSDARG00000029415		ENSMUSG00000032279	ENSMUSG00000032812	ENSMUSG00000031790		ENSMUSG00000032763	ENSMUSG00000068566	ENSMUSG00000030036			ENSMUSG00000021737			ENSDARG00000099685							ENSMUSG00000014498		ENSMUSG00000024665	ENSMUSG00000037351
ENSDARG00000002217	ENSDARG00000057867	ENSDARG00000029689		ENSMUSG00000032291	ENSMUSG00000002280	ENSMUSG00000031910		ENSMUSG00000032788	ENSMUSG00000068290	ENSMUSG00000030042			ENSMUSG00000021930			ENSDARG00000102441							ENSMUSG00000015202		ENSMUSG00000024687	ENSMUSG00000037353
ENSDARG00000012336	ENSDARG00000057882	ENSDARG00000029692		ENSMUSG00000032312	ENSMUSG00000056296	ENSMUSG00000041949		ENSMUSG00000032803	ENSMUSG00000068036	ENSMUSG00000030058			ENSMUSG00000021938			ENSDARG00000100513							ENSMUSG00000015484		ENSMUSG00000024735	ENSMUSG00000037363
ENSDARG00000034883	ENSDARG00000057912	ENSDARG00000029722		ENSMUSG00000032324	ENSMUSG00000005054	ENSMUSG00000031753		ENSMUSG00000032826	ENSMUSG00000068015	ENSMUSG00000030062			ENSMUSG00000022212			ENSDARG00000042708							ENSMUSG00000015501		ENSMUSG00000024740	ENSMUSG00000037386
ENSDARG00000033865	ENSDARG00000057921	ENSDARG00000029885		ENSMUSG00000033316	ENSMUSG00000071253	ENSMUSG00000084128		ENSMUSG00000032827	ENSMUSG00000067288	ENSMUSG00000030077			ENSMUSG00000022265			ENSDARG00000058203							ENSMUSG00000015647		ENSMUSG00000024743	ENSMUSG00000037416
ENSDARG00000035028	ENSDARG00000058041	ENSDARG00000029952		ENSMUSG00000033981	ENSMUSG00000030220	ENSMUSG00000033579		ENSMUSG00000032870	ENSMUSG00000067274	ENSMUSG00000030084			ENSMUSG00000022789			ENSDARG00000053058							ENSMUSG00000015721		ENSMUSG00000024758	ENSMUSG00000037419
ENSDARG00000033171	ENSDARG00000058044	ENSDARG00000030237		ENSMUSG00000034780	ENSMUSG00000063129	ENSMUSG00000031959		ENSMUSG00000032911	ENSMUSG00000067038	ENSMUSG00000030086			ENSMUSG00000023932			ENSDARG00000025581							ENSMUSG00000015879		ENSMUSG00000024767	ENSMUSG00000037428
ENSDARG00000053279	ENSDARG00000058088	ENSDARG00000030441		ENSMUSG00000036782	ENSMUSG00000028896	ENSMUSG00000024182		ENSMUSG00000032936	ENSMUSG00000066839	ENSMUSG00000030088			ENSMUSG00000024012			ENSDARG00000036577							ENSMUSG00000017300		ENSMUSG00000024777	ENSMUSG00000037563
ENSDARG00000074415	ENSDARG00000058128	ENSDARG00000030479		ENSMUSG00000037242	ENSMUSG00000011096	ENSMUSG00000020289		ENSMUSG00000032959	ENSMUSG00000066487	ENSMUSG00000030105			ENSMUSG00000024319			ENSDARG00000030644							ENSMUSG00000017550		ENSMUSG00000024792	ENSMUSG00000037601
ENSDARG00000089368	ENSDARG00000058248	ENSDARG00000030602		ENSMUSG00000037286	ENSMUSG00000020660	ENSMUSG00000091712		ENSMUSG00000032966	ENSMUSG00000066438	ENSMUSG00000030137			ENSMUSG00000024516			ENSDARG00000005853							ENSMUSG00000018199		ENSMUSG00000024797	ENSMUSG00000037617
ENSDARG00000053858	ENSDARG00000058297	ENSDARG00000030694		ENSMUSG00000037972	ENSMUSG00000027080	ENSMUSG00000031826		ENSMUSG00000033059	ENSMUSG00000066278	ENSMUSG00000030172			ENSMUSG00000024855			ENSDARG00000013078							ENSMUSG00000018548		ENSMUSG00000024807	ENSMUSG00000037653
ENSDARG00000090564	ENSDARG00000058302	ENSDARG00000030781		ENSMUSG00000038822	ENSMUSG00000018974	ENSMUSG00000002279		ENSMUSG00000033060	ENSMUSG00000066235	ENSMUSG00000030224			ENSMUSG00000026553			ENSDARG00000101755							ENSMUSG00000018849		ENSMUSG00000024815	ENSMUSG00000037703
ENSDARG00000004830	ENSDARG00000058348	ENSDARG00000030832		ENSMUSG00000039449	ENSMUSG00000030965	ENSMUSG00000002280		ENSMUSG00000033065	ENSMUSG00000066232	ENSMUSG00000030231			ENSMUSG00000026737			ENSDARG00000104230							ENSMUSG00000019726		ENSMUSG00000024844	ENSMUSG00000037736
ENSDARG00000074848	ENSDARG00000058352	ENSDARG00000031098		ENSMUSG00000039463	ENSMUSG00000017176	ENSMUSG00000057411		ENSMUSG00000033083	ENSMUSG00000066189	ENSMUSG00000030246			ENSMUSG00000026764			ENSDARG00000040853							ENSMUSG00000019841		ENSMUSG00000024862	ENSMUSG00000037742
ENSDARG00000069425	ENSDARG00000058358	ENSDARG00000031283		ENSMUSG00000039901	ENSMUSG00000027346	ENSMUSG00000052934		ENSMUSG00000033161	ENSMUSG00000066129	ENSMUSG00000030257			ENSMUSG00000026825			ENSDARG00000056683							ENSMUSG00000019877		ENSMUSG00000024883	ENSMUSG00000037772
ENSDARG00000039892	ENSDARG00000058371	ENSDARG00000031435		ENSMUSG00000040028	ENSMUSG00000045867	ENSMUSG00000025735		ENSMUSG00000033184	ENSMUSG00000065954	ENSMUSG00000030270			ENSMUSG00000027012			ENSDARG00000016676							ENSMUSG00000019899		ENSMUSG00000024892	ENSMUSG00000037805
ENSDARG00000032373	ENSDARG00000058444	ENSDARG00000031495		ENSMUSG00000041729	ENSMUSG00000008035	ENSMUSG00000015120		ENSMUSG00000033208	ENSMUSG00000064356	ENSMUSG00000030272			ENSMUSG00000027546			ENSDARG00000105243							ENSMUSG00000019935		ENSMUSG00000024897	ENSMUSG00000037815
ENSDARG00000092947	ENSDARG00000058451	ENSDARG00000031511		ENSMUSG00000041879	ENSMUSG00000025193	ENSMUSG00000062203		ENSMUSG00000033220	ENSMUSG00000064354	ENSMUSG00000030276			ENSMUSG00000027599			ENSDARG00000025073							ENSMUSG00000019971		ENSMUSG00000024900	ENSMUSG00000037827
ENSDARG00000071808	ENSDARG00000058463	ENSDARG00000031712		ENSMUSG00000042751	ENSMUSG00000038860	ENSMUSG00000030870		ENSMUSG00000033335	ENSMUSG00000064293	ENSMUSG00000030279			ENSMUSG00000028953			ENSDARG00000052625							ENSMUSG00000019979		ENSMUSG00000024902	ENSMUSG00000037851
ENSDARG00000034643	ENSDARG00000058601	ENSDARG00000031795		ENSMUSG00000043929	ENSMUSG00000072941	ENSMUSG00000049620		ENSMUSG00000033392	ENSMUSG00000064125	ENSMUSG00000030298			ENSMUSG00000029126			ENSDARG00000015392							ENSMUSG00000020078		ENSMUSG00000024911	ENSMUSG00000037905
ENSDARG00000086471	ENSDARG00000058984	ENSDARG00000031796		ENSMUSG00000044949	ENSMUSG00000061136	ENSMUSG00000030871		ENSMUSG00000033400	ENSMUSG00000064068	ENSMUSG00000030302			ENSMUSG00000029212			ENSDARG00000008370							ENSMUSG00000020122		ENSMUSG00000024924	ENSMUSG00000038013
ENSDARG00000095799	ENSDARG00000059048	ENSDARG00000031985		ENSMUSG00000050017	ENSMUSG00000029554	ENSMUSG00000030872		ENSMUSG00000033419	ENSMUSG00000064030	ENSMUSG00000030319			ENSMUSG00000029405			ENSDARG00000099766							ENSMUSG00000020154		ENSMUSG00000024944	ENSMUSG00000038023
ENSDARG00000096109	ENSDARG00000059070	ENSDARG00000032083		ENSMUSG00000050965	ENSMUSG00000010054	ENSMUSG00000065979		ENSMUSG00000033429	ENSMUSG00000063856	ENSMUSG00000030342			ENSMUSG00000029757			ENSDARG00000042905							ENSMUSG00000020181		ENSMUSG00000024953	ENSMUSG00000038121
ENSDARG00000036832	ENSDARG00000059246	ENSDARG00000032161		ENSMUSG00000051166	ENSMUSG00000003848	ENSMUSG00000031666		ENSMUSG00000033557	ENSMUSG00000063801	ENSMUSG00000030357			ENSMUSG00000030337			ENSDARG00000057368							ENSMUSG00000020231		ENSMUSG00000024960	ENSMUSG00000038173
ENSDARG00000095885	ENSDARG00000059304	ENSDARG00000032206		ENSMUSG00000053825	ENSMUSG00000043962	ENSMUSG00000030674		ENSMUSG00000033569	ENSMUSG00000063696	ENSMUSG00000030374			ENSMUSG00000030350			ENSDARG00000054818							ENSMUSG00000020280		ENSMUSG00000024966	ENSMUSG00000038174
ENSDARG00000088003	ENSDARG00000059311	ENSDARG00000032238		ENSMUSG00000055013	ENSMUSG00000024097	ENSMUSG00000033282		ENSMUSG00000033577	ENSMUSG00000063646	ENSMUSG00000030376			ENSMUSG00000030602			ENSDARG00000100588							ENSMUSG00000020290		ENSMUSG00000024969	ENSMUSG00000038241
ENSDARG00000091658	ENSDARG00000059323	ENSDARG00000032430		ENSMUSG00000055116	ENSMUSG00000024127	ENSMUSG00000030678		ENSMUSG00000033590	ENSMUSG00000063457	ENSMUSG00000030397			ENSMUSG00000030718			ENSDARG00000019230							ENSMUSG00000020329		ENSMUSG00000024974	ENSMUSG00000038274
ENSDARG00000075393	ENSDARG00000059349	ENSDARG00000032458		ENSMUSG00000056367	ENSMUSG00000056121	ENSMUSG00000033904		ENSMUSG00000033597	ENSMUSG00000063410	ENSMUSG00000030399			ENSMUSG00000030759			ENSDARG00000056803							ENSMUSG00000020330		ENSMUSG00000024976	ENSMUSG00000038366
ENSDARG00000058047	ENSDARG00000059596	ENSDARG00000032552		ENSMUSG00000056436	ENSMUSG00000071647	ENSMUSG00000030982		ENSMUSG00000033615	ENSMUSG00000063317	ENSMUSG00000030410			ENSMUSG00000031561			ENSDARG00000011370							ENSMUSG00000020366		ENSMUSG00000024978	ENSMUSG00000038388
ENSDARG00000060065	ENSDARG00000059630	ENSDARG00000032575		ENSMUSG00000060600	ENSMUSG00000060988	ENSMUSG00000055368		ENSMUSG00000033624	ENSMUSG00000063297	ENSMUSG00000030447			ENSMUSG00000032231			ENSDARG00000043465							ENSMUSG00000020380		ENSMUSG00000024983	ENSMUSG00000038453
ENSDARG00000052370	ENSDARG00000059680	ENSDARG00000032606		ENSMUSG00000062901	ENSMUSG00000079610	ENSMUSG00000032312		ENSMUSG00000033676	ENSMUSG00000063239	ENSMUSG00000030465			ENSMUSG00000032437			ENSDARG00000103083							ENSMUSG00000020589		ENSMUSG00000024990	ENSMUSG00000038462
ENSDARG00000054914	ENSDARG00000059701	ENSDARG00000032802		ENSMUSG00000063077	ENSMUSG00000031109	ENSMUSG00000038664		ENSMUSG00000033697	ENSMUSG00000063235	ENSMUSG00000030516			ENSMUSG00000033352			ENSDARG00000044345							ENSMUSG00000020590		ENSMUSG00000024991	ENSMUSG00000038467
ENSDARG00000040192	ENSDARG00000059770	ENSDARG00000032865		ENSMUSG00000066037	ENSMUSG00000039579	ENSMUSG00000032386		ENSMUSG00000033701	ENSMUSG00000063160	ENSMUSG00000030536			ENSMUSG00000034024			ENSDARG00000038543							ENSMUSG00000020694		ENSMUSG00000024997	ENSMUSG00000038517
ENSDARG00000076609	ENSDARG00000059775	ENSDARG00000032919		ENSMUSG00000067578	ENSMUSG00000057766	ENSMUSG00000041696		ENSMUSG00000033768	ENSMUSG00000063065	ENSMUSG00000030541			ENSMUSG00000034820			ENSDARG00000057414							ENSMUSG00000020701		ENSMUSG00000025006	ENSMUSG00000038608
ENSDARG00000034504	ENSDARG00000059809	ENSDARG00000032970		ENSMUSG00000069089	ENSMUSG00000040653	ENSMUSG00000004771		ENSMUSG00000033769	ENSMUSG00000063052	ENSMUSG00000030607			ENSMUSG00000035150			ENSDARG00000102730							ENSMUSG00000020732		ENSMUSG00000025007	ENSMUSG00000038665
ENSDARG00000070541	ENSDARG00000059853	ENSDARG00000033012		ENSMUSG00000072214	ENSMUSG00000020956	ENSMUSG00000032359		ENSMUSG00000033793	ENSMUSG00000062963	ENSMUSG00000030615			ENSMUSG00000035390			ENSDARG00000076742							ENSMUSG00000020758		ENSMUSG00000025016	ENSMUSG00000038696
ENSDARG00000006235	ENSDARG00000059945	ENSDARG00000033184		ENSMUSG00000074129	ENSMUSG00000049470	ENSMUSG00000034032		ENSMUSG00000033831	ENSMUSG00000062961	ENSMUSG00000030638			ENSMUSG00000035864			ENSDARG00000056085							ENSMUSG00000020802		ENSMUSG00000025026	ENSMUSG00000038729
ENSDARG00000075528	ENSDARG00000060036	ENSDARG00000033437		ENSMUSG00000089911	ENSMUSG00000021478	ENSMUSG00000060131		ENSMUSG00000033898	ENSMUSG00000062929	ENSMUSG00000030653			ENSMUSG00000036026			ENSDARG00000035692							ENSMUSG00000020805		ENSMUSG00000025027	ENSMUSG00000038733
ENSDARG00000052512	ENSDARG00000060069	ENSDARG00000033567		ENSMUSG00000090877	ENSMUSG00000029833	ENSMUSG00000053675		ENSMUSG00000033917	ENSMUSG00000062825	ENSMUSG00000030662			ENSMUSG00000037234			ENSDARG00000058425							ENSMUSG00000020850		ENSMUSG00000025035	ENSMUSG00000038738
ENSDARG00000095092	ENSDARG00000060072	ENSDARG00000033609		ENSMUSG00000091512	ENSMUSG00000020375	ENSMUSG00000041268		ENSMUSG00000033938	ENSMUSG00000062785	ENSMUSG00000030681			ENSMUSG00000037236			ENSDARG00000037746							ENSMUSG00000020890		ENSMUSG00000025037	ENSMUSG00000038777
ENSDARG00000036433	ENSDARG00000060150	ENSDARG00000033655		ENSMUSG00000091971	ENSMUSG00000043279	ENSMUSG00000032181		ENSMUSG00000033940	ENSMUSG00000062661	ENSMUSG00000030695			ENSMUSG00000037373			ENSDARG00000037870							ENSMUSG00000020908		ENSMUSG00000025040	ENSMUSG00000038816
ENSDARG00000071410	ENSDARG00000060288	ENSDARG00000033738		ENSMUSG00000000263	ENSMUSG00000038236	ENSMUSG00000043424		ENSMUSG00000033981	ENSMUSG00000062647	ENSMUSG00000030704			ENSMUSG00000037720			ENSDARG00000037071							ENSMUSG00000020918		ENSMUSG00000025041	ENSMUSG00000038828
ENSDARG00000092535	ENSDARG00000060323	ENSDARG00000033899		ENSMUSG00000000266	ENSMUSG00000007655	ENSMUSG00000027236		ENSMUSG00000033991	ENSMUSG00000062604	ENSMUSG00000030707			ENSMUSG00000037957			ENSDARG00000053365							ENSMUSG00000021068		ENSMUSG00000025059	ENSMUSG00000038845
ENSDARG00000094271	ENSDARG00000060368	ENSDARG00000034189		ENSMUSG00000000826	ENSMUSG00000046020	ENSMUSG00000072980		ENSMUSG00000034024	ENSMUSG00000062591	ENSMUSG00000030718			ENSMUSG00000044216			ENSDARG00000018334							ENSMUSG00000021086		ENSMUSG00000025060	ENSMUSG00000038859
ENSDARG00000058964	ENSDARG00000060380	ENSDARG00000034240		ENSMUSG00000001270	ENSMUSG00000031310	ENSMUSG00000027201		ENSMUSG00000034152	ENSMUSG00000062257	ENSMUSG00000030729			ENSMUSG00000045007			ENSDARG00000040778							ENSMUSG00000021090		ENSMUSG00000025068	ENSMUSG00000038883
ENSDARG00000013063	ENSDARG00000060434	ENSDARG00000034270		ENSMUSG00000001424	ENSMUSG00000023236	ENSMUSG00000025915		ENSMUSG00000034160	ENSMUSG00000062234	ENSMUSG00000030730			ENSMUSG00000045414			ENSDARG00000101127							ENSMUSG00000021182		ENSMUSG00000025069	ENSMUSG00000038886
ENSDARG00000089086	ENSDARG00000060481	ENSDARG00000034368		ENSMUSG00000001891	ENSMUSG00000024712	ENSMUSG00000056763		ENSMUSG00000034173	ENSMUSG00000062151	ENSMUSG00000030735			ENSMUSG00000047976			ENSDARG00000052673							ENSMUSG00000021241		ENSMUSG00000025085	ENSMUSG00000038891
ENSDARG00000042703	ENSDARG00000060494	ENSDARG00000034396		ENSMUSG00000002413	ENSMUSG00000031246	ENSMUSG00000025900		ENSMUSG00000034187	ENSMUSG00000062127	ENSMUSG00000030739			ENSMUSG00000050490			ENSDARG00000077291							ENSMUSG00000021266		ENSMUSG00000025092	ENSMUSG00000038900
ENSDARG00000094434	ENSDARG00000060504	ENSDARG00000034423		ENSMUSG00000002870	ENSMUSG00000063434	ENSMUSG00000041135		ENSMUSG00000034216	ENSMUSG00000062110	ENSMUSG00000030744			ENSMUSG00000052374			ENSDARG00000037403							ENSMUSG00000021301		ENSMUSG00000025130	ENSMUSG00000038916
ENSDARG00000089413	ENSDARG00000060554	ENSDARG00000034534		ENSMUSG00000003345	ENSMUSG00000029767	ENSMUSG00000028224		ENSMUSG00000034220	ENSMUSG00000062078	ENSMUSG00000030774			ENSMUSG00000052459			ENSDARG00000026595							ENSMUSG00000021413		ENSMUSG00000025132	ENSMUSG00000038976
ENSDARG00000089077	ENSDARG00000060594	ENSDARG00000034650		ENSMUSG00000003644	ENSMUSG00000027502	ENSMUSG00000039007		ENSMUSG00000034243	ENSMUSG00000062075	ENSMUSG00000030802			ENSMUSG00000053931			ENSDARG00000057026							ENSMUSG00000021488		ENSMUSG00000025139	ENSMUSG00000039001
ENSDARG00000045824	ENSDARG00000060626	ENSDARG00000034705		ENSMUSG00000003992	ENSMUSG00000048109	ENSMUSG00000031548		ENSMUSG00000034245	ENSMUSG00000062044	ENSMUSG00000030805			ENSMUSG00000053963			ENSDARG00000090883							ENSMUSG00000021597		ENSMUSG00000025140	ENSMUSG00000039058
ENSDARG00000043635	ENSDARG00000060711	ENSDARG00000034777		ENSMUSG00000004096	ENSMUSG00000024941	ENSMUSG00000022325		ENSMUSG00000034285	ENSMUSG00000062014	ENSMUSG00000030806			ENSMUSG00000054808			ENSDARG00000005159							ENSMUSG00000021676		ENSMUSG00000025153	ENSMUSG00000039105
ENSDARG00000098017	ENSDARG00000060723	ENSDARG00000034823		ENSMUSG00000004530	ENSMUSG00000044502	ENSMUSG00000031537		ENSMUSG00000034312	ENSMUSG00000061816	ENSMUSG00000030835			ENSMUSG00000056812			ENSDARG00000014690							ENSMUSG00000021701		ENSMUSG00000025156	ENSMUSG00000039137
ENSDARG00000086151	ENSDARG00000060797	ENSDARG00000034897		ENSMUSG00000006024	ENSMUSG00000002058	ENSMUSG00000031538		ENSMUSG00000034336	ENSMUSG00000061787	ENSMUSG00000030842			ENSMUSG00000058013			ENSDARG00000101047							ENSMUSG00000021710		ENSMUSG00000025159	ENSMUSG00000039224
ENSDARG00000077242	ENSDARG00000060853	ENSDARG00000035152		ENSMUSG00000007817	ENSMUSG00000026843	ENSMUSG00000022329		ENSMUSG00000034424	ENSMUSG00000061758	ENSMUSG00000030847			ENSMUSG00000059208			ENSDARG00000013307							ENSMUSG00000021819		ENSMUSG00000025162	ENSMUSG00000039252
ENSDARG00000012234	ENSDARG00000060978	ENSDARG00000035256		ENSMUSG00000010392	ENSMUSG00000021273	ENSMUSG00000022336		ENSMUSG00000034432	ENSMUSG00000061474	ENSMUSG00000030884			ENSMUSG00000068823			ENSDARG00000043509							ENSMUSG00000021879		ENSMUSG00000025178	ENSMUSG00000039316
ENSDARG00000093482	ENSDARG00000061100	ENSDARG00000035329		ENSMUSG00000014547	ENSMUSG00000034973	ENSMUSG00000040728		ENSMUSG00000034566	ENSMUSG00000061461	ENSMUSG00000030894			ENSMUSG00000070462			ENSDARG00000006316							ENSMUSG00000021945		ENSMUSG00000025190	ENSMUSG00000039385
ENSDARG00000067751	ENSDARG00000061207	ENSDARG00000035338		ENSMUSG00000014602	ENSMUSG00000018199	ENSMUSG00000040329		ENSMUSG00000034593	ENSMUSG00000061455	ENSMUSG00000030905			ENSMUSG00000071379			ENSDARG00000053617							ENSMUSG00000022076		ENSMUSG00000025198	ENSMUSG00000039419
ENSDARG00000092568	ENSDARG00000061301	ENSDARG00000035357		ENSMUSG00000019179	ENSMUSG00000048779	ENSMUSG00000055114		ENSMUSG00000034675	ENSMUSG00000061273	ENSMUSG00000030970			ENSMUSG00000071862			ENSDARG00000013414							ENSMUSG00000022159		ENSMUSG00000025204	ENSMUSG00000039478
ENSDARG00000031911	ENSDARG00000061338	ENSDARG00000035400		ENSMUSG00000019302	ENSMUSG00000052336	ENSMUSG00000053886		ENSMUSG00000034685	ENSMUSG00000061111	ENSMUSG00000031010			ENSMUSG00000078622			ENSDARG00000027322							ENSMUSG00000022201		ENSMUSG00000025208	ENSMUSG00000039488
ENSDARG00000062236	ENSDARG00000061525	ENSDARG00000035519		ENSMUSG00000020219	ENSMUSG00000009905	ENSMUSG00000031864		ENSMUSG00000034781	ENSMUSG00000061086	ENSMUSG00000031012			ENSMUSG00000094685			ENSDARG00000069090							ENSMUSG00000022262		ENSMUSG00000025212	ENSMUSG00000039509
ENSDARG00000036186	ENSDARG00000061579	ENSDARG00000035577		ENSMUSG00000020265	ENSMUSG00000019861	ENSMUSG00000022094		ENSMUSG00000034799	ENSMUSG00000061080	ENSMUSG00000031078			ENSMUSG00000001687			ENSDARG00000017803							ENSMUSG00000022272		ENSMUSG00000025236	ENSMUSG00000039530
ENSDARG00000015622	ENSDARG00000061635	ENSDARG00000035676		ENSMUSG00000020436	ENSMUSG00000015340	ENSMUSG00000035078		ENSMUSG00000034891	ENSMUSG00000060992	ENSMUSG00000031143			ENSMUSG00000001985			ENSDARG00000020609							ENSMUSG00000022335		ENSMUSG00000025240	ENSMUSG00000039536
ENSDARG00000056915	ENSDARG00000061688	ENSDARG00000035679		ENSMUSG00000020519	ENSMUSG00000022800	ENSMUSG00000031513		ENSMUSG00000034902	ENSMUSG00000060882	ENSMUSG00000031144			ENSMUSG00000002102			ENSDARG00000035152							ENSMUSG00000022336		ENSMUSG00000025260	ENSMUSG00000039546
ENSDARG00000090424	ENSDARG00000061692	ENSDARG00000035692		ENSMUSG00000020657	ENSMUSG00000025885	ENSMUSG00000031516		ENSMUSG00000034958	ENSMUSG00000060843	ENSMUSG00000031153			ENSMUSG00000003410			ENSDARG00000011611							ENSMUSG00000022441		ENSMUSG00000025261	ENSMUSG00000039585
ENSDARG00000046098	ENSDARG00000061713	ENSDARG00000035715		ENSMUSG00000020790	ENSMUSG00000037325	ENSMUSG00000034194		ENSMUSG00000034994	ENSMUSG00000060743	ENSMUSG00000031207			ENSMUSG00000003469			ENSDARG00000056831							ENSMUSG00000022504		ENSMUSG00000025262	ENSMUSG00000039615
ENSDARG00000008433	ENSDARG00000061728	ENSDARG00000035741		ENSMUSG00000020801	ENSMUSG00000050608	ENSMUSG00000009630		ENSMUSG00000035152	ENSMUSG00000060373	ENSMUSG00000031278			ENSMUSG00000004980			ENSDARG00000042566							ENSMUSG00000022514		ENSMUSG00000025278	ENSMUSG00000039621
ENSDARG00000092677	ENSDARG00000061764	ENSDARG00000035751		ENSMUSG00000020894	ENSMUSG00000025586	ENSMUSG00000022051		ENSMUSG00000035232	ENSMUSG00000060275	ENSMUSG00000031285			ENSMUSG00000005610			ENSDARG00000031164							ENSMUSG00000022521		ENSMUSG00000025287	ENSMUSG00000039629
ENSDARG00000063692	ENSDARG00000061854	ENSDARG00000035860		ENSMUSG00000020993	ENSMUSG00000020120	ENSMUSG00000003865		ENSMUSG00000035236	ENSMUSG00000060261	ENSMUSG00000031292			ENSMUSG00000013698			ENSDARG00000037589							ENSMUSG00000022805		ENSMUSG00000025289	ENSMUSG00000039640
ENSDARG00000079488	ENSDARG00000061862	ENSDARG00000035871		ENSMUSG00000021096	ENSMUSG00000041959	ENSMUSG00000037337		ENSMUSG00000035325	ENSMUSG00000060227	ENSMUSG00000031299			ENSMUSG00000014077			ENSDARG00000011405							ENSMUSG00000022837		ENSMUSG00000025290	ENSMUSG00000039683
ENSDARG00000078785	ENSDARG00000061951	ENSDARG00000035872		ENSMUSG00000021147	ENSMUSG00000028156	ENSMUSG00000030595		ENSMUSG00000035337	ENSMUSG00000060166	ENSMUSG00000031320			ENSMUSG00000015092			ENSDARG00000019778							ENSMUSG00000022865		ENSMUSG00000025328	ENSMUSG00000039716
ENSDARG00000075623	ENSDARG00000061981	ENSDARG00000035880		ENSMUSG00000021288	ENSMUSG00000012017	ENSMUSG00000070699		ENSMUSG00000035513	ENSMUSG00000060090	ENSMUSG00000031328			ENSMUSG00000017781			ENSDARG00000057556							ENSMUSG00000022889		ENSMUSG00000025329	ENSMUSG00000039768
ENSDARG00000007971	ENSDARG00000062025	ENSDARG00000035882		ENSMUSG00000021359	ENSMUSG00000040410	ENSMUSG00000063511		ENSMUSG00000035561	ENSMUSG00000060081	ENSMUSG00000031376			ENSMUSG00000017837			ENSDARG00000014165							ENSMUSG00000022914		ENSMUSG00000025330	ENSMUSG00000039782
ENSDARG00000054501	ENSDARG00000062054	ENSDARG00000035985		ENSMUSG00000021537	ENSMUSG00000037166	ENSMUSG00000030399		ENSMUSG00000035566	ENSMUSG00000060073	ENSMUSG00000031391			ENSMUSG00000018547			ENSDARG00000099844							ENSMUSG00000022935		ENSMUSG00000025347	ENSMUSG00000039809
ENSDARG00000087333	ENSDARG00000062272	ENSDARG00000035993		ENSMUSG00000021598	ENSMUSG00000059878	ENSMUSG00000069633		ENSMUSG00000035640	ENSMUSG00000059981	ENSMUSG00000031398			ENSMUSG00000020015			ENSDARG00000033609							ENSMUSG00000023041		ENSMUSG00000025353	ENSMUSG00000039824
ENSDARG00000089707	ENSDARG00000062335	ENSDARG00000036031		ENSMUSG00000021807	ENSMUSG00000078153	ENSMUSG00000030400		ENSMUSG00000035681	ENSMUSG00000059974	ENSMUSG00000031400			ENSMUSG00000020088			ENSDARG00000010844							ENSMUSG00000023066		ENSMUSG00000025357	ENSMUSG00000039914
ENSDARG00000011146	ENSDARG00000062350	ENSDARG00000036080		ENSMUSG00000022031	ENSMUSG00000000753	ENSMUSG00000061589		ENSMUSG00000035735	ENSMUSG00000059857	ENSMUSG00000031402			ENSMUSG00000020402			ENSDARG00000009285							ENSMUSG00000023827		ENSMUSG00000025362	ENSMUSG00000039982
ENSDARG00000090634	ENSDARG00000062590	ENSDARG00000036164		ENSMUSG00000022048	ENSMUSG00000073894	ENSMUSG00000040714		ENSMUSG00000035805	ENSMUSG00000059775	ENSMUSG00000031425			ENSMUSG00000020528			ENSDARG00000035871							ENSMUSG00000023852		ENSMUSG00000025364	ENSMUSG00000040003
ENSDARG00000041708	ENSDARG00000062799	ENSDARG00000036298		ENSMUSG00000022139	ENSMUSG00000030301	ENSMUSG00000020211		ENSMUSG00000035863	ENSMUSG00000059554	ENSMUSG00000031458			ENSMUSG00000020537			ENSDARG00000068992							ENSMUSG00000023977		ENSMUSG00000025366	ENSMUSG00000040009
ENSDARG00000092074	ENSDARG00000062812	ENSDARG00000036344		ENSMUSG00000022265	ENSMUSG00000031214	ENSMUSG00000035262		ENSMUSG00000035864	ENSMUSG00000059439	ENSMUSG00000031467			ENSMUSG00000021039			ENSDARG00000069118							ENSMUSG00000024013		ENSMUSG00000025369	ENSMUSG00000040028
ENSDARG00000025855	ENSDARG00000062831	ENSDARG00000036375		ENSMUSG00000022337	ENSMUSG00000042369	ENSMUSG00000012705		ENSMUSG00000035898	ENSMUSG00000059336	ENSMUSG00000031483			ENSMUSG00000021303			ENSDARG00000035357							ENSMUSG00000024050		ENSMUSG00000025370	ENSMUSG00000040037
ENSDARG00000001244	ENSDARG00000062868	ENSDARG00000036427		ENSMUSG00000022437	ENSMUSG00000039137	ENSMUSG00000030409		ENSMUSG00000035936	ENSMUSG00000059323	ENSMUSG00000031485			ENSMUSG00000021994			ENSDARG00000039502							ENSMUSG00000024054		ENSMUSG00000025371	ENSMUSG00000040105
ENSDARG00000059227	ENSDARG00000062972	ENSDARG00000036546		ENSMUSG00000022663	ENSMUSG00000026792	ENSMUSG00000030411		ENSMUSG00000035954	ENSMUSG00000059316	ENSMUSG00000031511			ENSMUSG00000022674			ENSDARG00000069099							ENSMUSG00000024073		ENSMUSG00000025372	ENSMUSG00000040118
ENSDARG00000039266	ENSDARG00000063069	ENSDARG00000036577		ENSMUSG00000022905	ENSMUSG00000006378	ENSMUSG00000074358		ENSMUSG00000035960	ENSMUSG00000059291	ENSMUSG00000031539			ENSMUSG00000022897			ENSDARG00000016302							ENSMUSG00000024127		ENSMUSG00000025393	ENSMUSG00000040151
ENSDARG00000021488	ENSDARG00000063100	ENSDARG00000036587		ENSMUSG00000023286	ENSMUSG00000015994	ENSMUSG00000005465		ENSMUSG00000036006	ENSMUSG00000059213	ENSMUSG00000031543			ENSMUSG00000024583			ENSDARG00000087346							ENSMUSG00000024241		ENSMUSG00000025403	ENSMUSG00000040209
ENSDARG00000011076	ENSDARG00000063145	ENSDARG00000036684		ENSMUSG00000023932	ENSMUSG00000027244	ENSMUSG00000064179		ENSMUSG00000036057	ENSMUSG00000059119	ENSMUSG00000031584			ENSMUSG00000024772			ENSDARG00000069951							ENSMUSG00000024421		ENSMUSG00000025410	ENSMUSG00000040236
ENSDARG00000026712	ENSDARG00000063187	ENSDARG00000036830		ENSMUSG00000024008	ENSMUSG00000002608	ENSMUSG00000052296		ENSMUSG00000036095	ENSMUSG00000059005	ENSMUSG00000031626			ENSMUSG00000024858			ENSDARG00000019000							ENSMUSG00000024497		ENSMUSG00000025417	ENSMUSG00000040260
ENSDARG00000097660	ENSDARG00000063299	ENSDARG00000036875		ENSMUSG00000024213	ENSMUSG00000029576	ENSMUSG00000052142		ENSMUSG00000036138	ENSMUSG00000058997	ENSMUSG00000031633			ENSMUSG00000025580			ENSDARG00000002790							ENSMUSG00000024727		ENSMUSG00000025420	ENSMUSG00000040265
ENSDARG00000069133	ENSDARG00000063344	ENSDARG00000036878		ENSMUSG00000024603	ENSMUSG00000042737	ENSMUSG00000024045		ENSMUSG00000036257	ENSMUSG00000058966	ENSMUSG00000031672			ENSMUSG00000025666			ENSDARG00000041232							ENSMUSG00000024795		ENSMUSG00000025422	ENSMUSG00000040351
ENSDARG00000070028	ENSDARG00000063375	ENSDARG00000036911		ENSMUSG00000024764	ENSMUSG00000010755	ENSMUSG00000032714		ENSMUSG00000036278	ENSMUSG00000058897	ENSMUSG00000031696			ENSMUSG00000026235			ENSDARG00000102317							ENSMUSG00000024831		ENSMUSG00000025428	ENSMUSG00000040354
ENSDARG00000096274	ENSDARG00000063390	ENSDARG00000036985		ENSMUSG00000025139	ENSMUSG00000035597	ENSMUSG00000030421		ENSMUSG00000036309	ENSMUSG00000058799	ENSMUSG00000031701			ENSMUSG00000026421			ENSDARG00000035860							ENSMUSG00000024873		ENSMUSG00000025453	ENSMUSG00000040385
ENSDARG00000041421	ENSDARG00000063446	ENSDARG00000037009		ENSMUSG00000025223	ENSMUSG00000039954	ENSMUSG00000030417		ENSMUSG00000036402	ENSMUSG00000058715	ENSMUSG00000031729			ENSMUSG00000026426			ENSDARG00000015128							ENSMUSG00000024937		ENSMUSG00000025464	ENSMUSG00000040389
ENSDARG00000086611	ENSDARG00000063544	ENSDARG00000037012		ENSMUSG00000025337	ENSMUSG00000029729	ENSMUSG00000034867		ENSMUSG00000036427	ENSMUSG00000058672	ENSMUSG00000031731			ENSMUSG00000027566			ENSDARG00000045463							ENSMUSG00000025047		ENSMUSG00000025465	ENSMUSG00000040407
ENSDARG00000089052	ENSDARG00000063568	ENSDARG00000037038		ENSMUSG00000025656	ENSMUSG00000047003	ENSMUSG00000046865		ENSMUSG00000036499	ENSMUSG00000058655	ENSMUSG00000031748			ENSMUSG00000028410			ENSDARG00000103800							ENSMUSG00000025089		ENSMUSG00000025474	ENSMUSG00000040537
ENSDARG00000097236	ENSDARG00000063588	ENSDARG00000037071		ENSMUSG00000025927	ENSMUSG00000070939	ENSMUSG00000002409		ENSMUSG00000036504	ENSMUSG00000058587	ENSMUSG00000031775			ENSMUSG00000028478			ENSDARG00000103007							ENSMUSG00000025716		ENSMUSG00000025478	ENSMUSG00000040549
ENSDARG00000038076	ENSDARG00000063624	ENSDARG00000037259		ENSMUSG00000026219	ENSMUSG00000036941	ENSMUSG00000004056		ENSMUSG00000036529	ENSMUSG00000058569	ENSMUSG00000031799			ENSMUSG00000028639			ENSDARG00000036875							ENSMUSG00000025876		ENSMUSG00000025485	ENSMUSG00000040560
ENSDARG00000079373	ENSDARG00000063711	ENSDARG00000037261		ENSMUSG00000026468	ENSMUSG00000024253	ENSMUSG00000004934		ENSMUSG00000036565	ENSMUSG00000058443	ENSMUSG00000031808			ENSMUSG00000028826			ENSDARG00000038967							ENSMUSG00000025898		ENSMUSG00000025487	ENSMUSG00000040606
ENSDARG00000086753	ENSDARG00000063719	ENSDARG00000037350		ENSMUSG00000026586	ENSMUSG00000020608	ENSMUSG00000006095		ENSMUSG00000036606	ENSMUSG00000058441	ENSMUSG00000031818			ENSMUSG00000028945			ENSDARG00000014571							ENSMUSG00000025907		ENSMUSG00000025499	ENSMUSG00000040697
ENSDARG00000006687	ENSDARG00000063899	ENSDARG00000037488		ENSMUSG00000026959	ENSMUSG00000030782	ENSMUSG00000019738		ENSMUSG00000036613	ENSMUSG00000058420	ENSMUSG00000031824			ENSMUSG00000029166			ENSDARG00000043453							ENSMUSG00000025983		ENSMUSG00000025503	ENSMUSG00000040701
ENSDARG00000097544	ENSDARG00000063910	ENSDARG00000037506		ENSMUSG00000027198	ENSMUSG00000002968	ENSMUSG00000034949		ENSMUSG00000036617	ENSMUSG00000058325	ENSMUSG00000031840			ENSMUSG00000029462			ENSDARG00000044153							ENSMUSG00000026024		ENSMUSG00000025508	ENSMUSG00000040725
ENSDARG00000036995	ENSDARG00000063921	ENSDARG00000037559		ENSMUSG00000027692	ENSMUSG00000031661	ENSMUSG00000034917		ENSMUSG00000036634	ENSMUSG00000058064	ENSMUSG00000031841			ENSMUSG00000029840			ENSDARG00000043976							ENSMUSG00000026064		ENSMUSG00000025512	ENSMUSG00000040760
ENSDARG00000059919	ENSDARG00000063924	ENSDARG00000037679		ENSMUSG00000027940	ENSMUSG00000035585	ENSMUSG00000034889		ENSMUSG00000036636	ENSMUSG00000058013	ENSMUSG00000031862			ENSMUSG00000030257			ENSDARG00000060853							ENSMUSG00000026413		ENSMUSG00000025519	ENSMUSG00000040797
ENSDARG00000090660	ENSDARG00000067964	ENSDARG00000037746		ENSMUSG00000028114	ENSMUSG00000007440	ENSMUSG00000041375		ENSMUSG00000036686	ENSMUSG00000057914	ENSMUSG00000031864			ENSMUSG00000030270			ENSDARG00000069742							ENSMUSG00000026614		ENSMUSG00000025521	ENSMUSG00000040867
ENSDARG00000087620	ENSDARG00000068125	ENSDARG00000037783		ENSMUSG00000028161	ENSMUSG00000008604	ENSMUSG00000040725		ENSMUSG00000036712	ENSMUSG00000057841	ENSMUSG00000031865			ENSMUSG00000030842			ENSDARG00000024785							ENSMUSG00000026726		ENSMUSG00000025525	ENSMUSG00000040896
ENSDARG00000031683	ENSDARG00000068264	ENSDARG00000037860		ENSMUSG00000028419	ENSMUSG00000066798	ENSMUSG00000024197		ENSMUSG00000036751	ENSMUSG00000057716	ENSMUSG00000031913			ENSMUSG00000030868			ENSDARG00000092644							ENSMUSG00000026778		ENSMUSG00000025544	ENSMUSG00000040904
ENSDARG00000076076	ENSDARG00000068404	ENSDARG00000037867		ENSMUSG00000028464	ENSMUSG00000020994	ENSMUSG00000003299		ENSMUSG00000036752	ENSMUSG00000057666	ENSMUSG00000031948			ENSMUSG00000031134			ENSDARG00000098367							ENSMUSG00000026812		ENSMUSG00000025545	ENSMUSG00000040952
ENSDARG00000040538	ENSDARG00000068516	ENSDARG00000037870		ENSMUSG00000028532	ENSMUSG00000027332	ENSMUSG00000032175		ENSMUSG00000036769	ENSMUSG00000057614	ENSMUSG00000031950			ENSMUSG00000031654			ENSDARG00000014867							ENSMUSG00000026840		ENSMUSG00000025555	ENSMUSG00000040972
ENSDARG00000092160	ENSDARG00000068738	ENSDARG00000037884		ENSMUSG00000028646	ENSMUSG00000028618	ENSMUSG00000003380		ENSMUSG00000036777	ENSMUSG00000057378	ENSMUSG00000031960			ENSMUSG00000031988			ENSDARG00000045487							ENSMUSG00000026869		ENSMUSG00000025582	ENSMUSG00000041020
ENSDARG00000079427	ENSDARG00000068745	ENSDARG00000037924		ENSMUSG00000028788	ENSMUSG00000029208	ENSMUSG00000045039		ENSMUSG00000036781	ENSMUSG00000057322	ENSMUSG00000031972			ENSMUSG00000032116			ENSDARG00000100392							ENSMUSG00000026915		ENSMUSG00000025607	ENSMUSG00000041112
ENSDARG00000095660	ENSDARG00000068940	ENSDARG00000037967		ENSMUSG00000028798	ENSMUSG00000051329	ENSMUSG00000002778		ENSMUSG00000036880	ENSMUSG00000057262	ENSMUSG00000031983			ENSMUSG00000032564			ENSDARG00000036298							ENSMUSG00000027111		ENSMUSG00000025613	ENSMUSG00000041115
ENSDARG00000005162	ENSDARG00000068978	ENSDARG00000038028		ENSMUSG00000028826	ENSMUSG00000021483	ENSMUSG00000055102		ENSMUSG00000036894	ENSMUSG00000057113	ENSMUSG00000031985			ENSMUSG00000032773			ENSDARG00000033899							ENSMUSG00000027185		ENSMUSG00000025630	ENSMUSG00000041126
ENSDARG00000006010	ENSDARG00000068992	ENSDARG00000038030		ENSMUSG00000029003	ENSMUSG00000018293	ENSMUSG00000030469		ENSMUSG00000036932	ENSMUSG00000056856	ENSMUSG00000032011			ENSMUSG00000036052			ENSDARG00000070849							ENSMUSG00000027272		ENSMUSG00000025645	ENSMUSG00000041133
ENSDARG00000035957	ENSDARG00000069090	ENSDARG00000038067		ENSMUSG00000029034	ENSMUSG00000029199	ENSMUSG00000003665		ENSMUSG00000036943	ENSMUSG00000056851	ENSMUSG00000032042			ENSMUSG00000036698			ENSDARG00000100510							ENSMUSG00000027326		ENSMUSG00000025651	ENSMUSG00000041263
ENSDARG00000092842	ENSDARG00000069100	ENSDARG00000038068		ENSMUSG00000029048	ENSMUSG00000061046	ENSMUSG00000020317		ENSMUSG00000036989	ENSMUSG00000056812	ENSMUSG00000032047			ENSMUSG00000036707			ENSDARG00000027200							ENSMUSG00000027365		ENSMUSG00000025656	ENSMUSG00000041268
ENSDARG00000038954	ENSDARG00000069101	ENSDARG00000038075		ENSMUSG00000029201	ENSMUSG00000050865	ENSMUSG00000030826		ENSMUSG00000037012	ENSMUSG00000056755	ENSMUSG00000032050			ENSMUSG00000036943			ENSDARG00000096249							ENSMUSG00000027387		ENSMUSG00000025658	ENSMUSG00000041377
ENSDARG00000070138	ENSDARG00000069113	ENSDARG00000038207		ENSMUSG00000029333	ENSMUSG00000022214	ENSMUSG00000040428		ENSMUSG00000037022	ENSMUSG00000056665	ENSMUSG00000032058			ENSMUSG00000036992			ENSDARG00000037038							ENSMUSG00000027401		ENSMUSG00000025724	ENSMUSG00000041453
ENSDARG00000075729	ENSDARG00000069116	ENSDARG00000038228		ENSMUSG00000029617	ENSMUSG00000039917	ENSMUSG00000031691		ENSMUSG00000037049	ENSMUSG00000056553	ENSMUSG00000032060			ENSMUSG00000040242			ENSDARG00000019239							ENSMUSG00000027520		ENSMUSG00000025733	ENSMUSG00000041530
ENSDARG00000021509	ENSDARG00000069118	ENSDARG00000038308		ENSMUSG00000029712	ENSMUSG00000032965	ENSMUSG00000059355		ENSMUSG00000037149	ENSMUSG00000056209	ENSMUSG00000032096			ENSMUSG00000040722			ENSDARG00000098458							ENSMUSG00000027534		ENSMUSG00000025739	ENSMUSG00000041556
ENSDARG00000025850	ENSDARG00000069142	ENSDARG00000038315		ENSMUSG00000029772	ENSMUSG00000042502	ENSMUSG00000069806		ENSMUSG00000037174	ENSMUSG00000056158	ENSMUSG00000032097			ENSMUSG00000040724			ENSDARG00000046157							ENSMUSG00000027603		ENSMUSG00000025743	ENSMUSG00000041570
ENSDARG00000087041	ENSDARG00000069242	ENSDARG00000038432		ENSMUSG00000030400	ENSMUSG00000038375	ENSMUSG00000091732		ENSMUSG00000037217	ENSMUSG00000055963	ENSMUSG00000032112			ENSMUSG00000043091			ENSDARG00000099226							ENSMUSG00000027674		ENSMUSG00000025745	ENSMUSG00000041607
ENSDARG00000059057	ENSDARG00000069293	ENSDARG00000038563		ENSMUSG00000030417	ENSMUSG00000002343	ENSMUSG00000002908		ENSMUSG00000037351	ENSMUSG00000055943	ENSMUSG00000032115			ENSMUSG00000046093			ENSDARG00000090062							ENSMUSG00000027676		ENSMUSG00000025757	ENSMUSG00000041670
ENSDARG00000090880	ENSDARG00000069339	ENSDARG00000038574		ENSMUSG00000030801	ENSMUSG00000024384	ENSMUSG00000031842		ENSMUSG00000037353	ENSMUSG00000055839	ENSMUSG00000032127			ENSMUSG00000046434			ENSDARG00000091138							ENSMUSG00000027722		ENSMUSG00000025777	ENSMUSG00000041720
ENSDARG00000042876	ENSDARG00000069521	ENSDARG00000038577		ENSMUSG00000030846	ENSMUSG00000079145	ENSMUSG00000019139		ENSMUSG00000037366	ENSMUSG00000055805	ENSMUSG00000032171			ENSMUSG00000047842			ENSDARG00000058225							ENSMUSG00000027748		ENSMUSG00000025781	ENSMUSG00000041729
ENSDARG00000089921	ENSDARG00000069583	ENSDARG00000038608		ENSMUSG00000031302	ENSMUSG00000040848	ENSMUSG00000003575		ENSMUSG00000037373	ENSMUSG00000055782	ENSMUSG00000032174			ENSMUSG00000050890			ENSDARG00000036375							ENSMUSG00000027784		ENSMUSG00000025792	ENSMUSG00000041757
ENSDARG00000039642	ENSDARG00000069608	ENSDARG00000038609		ENSMUSG00000031701	ENSMUSG00000051344	ENSMUSG00000055681		ENSMUSG00000037470	ENSMUSG00000055723	ENSMUSG00000032186			ENSMUSG00000050965			ENSDARG00000032725							ENSMUSG00000027855		ENSMUSG00000025793	ENSMUSG00000041791
ENSDARG00000073821	ENSDARG00000069615	ENSDARG00000038618		ENSMUSG00000031723	ENSMUSG00000020163	ENSMUSG00000005553		ENSMUSG00000037541	ENSMUSG00000055567	ENSMUSG00000032192			ENSMUSG00000052681			ENSDARG00000054355							ENSMUSG00000027867		ENSMUSG00000025794	ENSMUSG00000041881
ENSDARG00000092345	ENSDARG00000069654	ENSDARG00000038693		ENSMUSG00000032648	ENSMUSG00000024787	ENSMUSG00000002343		ENSMUSG00000037563	ENSMUSG00000055531	ENSMUSG00000032194			ENSMUSG00000052889			ENSDARG00000036629							ENSMUSG00000027878		ENSMUSG00000025810	ENSMUSG00000041936
ENSDARG00000001721	ENSDARG00000069728	ENSDARG00000038695		ENSMUSG00000032939	ENSMUSG00000032078	ENSMUSG00000061099		ENSMUSG00000037601	ENSMUSG00000055447	ENSMUSG00000032220			ENSMUSG00000053317			ENSDARG00000003151							ENSMUSG00000027884		ENSMUSG00000025815	ENSMUSG00000042055
ENSDARG00000007362	ENSDARG00000069734	ENSDARG00000038703		ENSMUSG00000033004	ENSMUSG00000058407	ENSMUSG00000058239		ENSMUSG00000037605	ENSMUSG00000055333	ENSMUSG00000032224			ENSMUSG00000055065			ENSDARG00000006413							ENSMUSG00000027931		ENSMUSG00000025817	ENSMUSG00000042079
ENSDARG00000087607	ENSDARG00000069735	ENSDARG00000038865		ENSMUSG00000033577	ENSMUSG00000001056	ENSMUSG00000055553		ENSMUSG00000037625	ENSMUSG00000055194	ENSMUSG00000032231			ENSMUSG00000056073			ENSDARG00000026967							ENSMUSG00000027951		ENSMUSG00000025823	ENSMUSG00000042104
ENSDARG00000039483	ENSDARG00000069742	ENSDARG00000038900		ENSMUSG00000033615	ENSMUSG00000032637	ENSMUSG00000001249		ENSMUSG00000037685	ENSMUSG00000055013	ENSMUSG00000032261			ENSMUSG00000059970			ENSDARG00000010160							ENSMUSG00000027962		ENSMUSG00000025855	ENSMUSG00000042256
ENSDARG00000094861	ENSDARG00000069774	ENSDARG00000038901		ENSMUSG00000034560	ENSMUSG00000038902	ENSMUSG00000045252		ENSMUSG00000037706	ENSMUSG00000055003	ENSMUSG00000032279			ENSMUSG00000060073			ENSDARG00000077776							ENSMUSG00000028053		ENSMUSG00000025868	ENSMUSG00000042272
ENSDARG00000078954	ENSDARG00000069846	ENSDARG00000038910		ENSMUSG00000035027	ENSMUSG00000079478	ENSMUSG00000064254		ENSMUSG00000037710	ENSMUSG00000054976	ENSMUSG00000032294			ENSMUSG00000062929			ENSDARG00000053457							ENSMUSG00000028106		ENSMUSG00000025871	ENSMUSG00000042331
ENSDARG00000017311	ENSDARG00000069878	ENSDARG00000038991		ENSMUSG00000035048	ENSMUSG00000032249	ENSMUSG00000002210		ENSMUSG00000037742	ENSMUSG00000054942	ENSMUSG00000032320			ENSMUSG00000063358			ENSDARG00000037997							ENSMUSG00000028107		ENSMUSG00000025873	ENSMUSG00000042388
ENSDARG00000005128	ENSDARG00000069977	ENSDARG00000039007		ENSMUSG00000035560	ENSMUSG00000004931	ENSMUSG00000029787		ENSMUSG00000037771	ENSMUSG00000054901	ENSMUSG00000032330			ENSMUSG00000066232			ENSDARG00000021838							ENSMUSG00000028145		ENSMUSG00000025892	ENSMUSG00000042401
ENSDARG00000001857	ENSDARG00000069981	ENSDARG00000039034		ENSMUSG00000036435	ENSMUSG00000001918	ENSMUSG00000040570		ENSMUSG00000037805	ENSMUSG00000054874	ENSMUSG00000032336			ENSMUSG00000073563			ENSDARG00000032866							ENSMUSG00000028307		ENSMUSG00000025917	ENSMUSG00000042410
ENSDARG00000095328	ENSDARG00000070043	ENSDARG00000039093		ENSMUSG00000036613	ENSMUSG00000043207	ENSMUSG00000004952		ENSMUSG00000037852	ENSMUSG00000054814	ENSMUSG00000032340			ENSMUSG00000078816			ENSDARG00000015050							ENSMUSG00000028309		ENSMUSG00000025920	ENSMUSG00000042425
ENSDARG00000092387	ENSDARG00000070083	ENSDARG00000039322		ENSMUSG00000037149	ENSMUSG00000011148	ENSMUSG00000040274		ENSMUSG00000037902	ENSMUSG00000054728	ENSMUSG00000032350			ENSMUSG00000093904										ENSMUSG00000028312		ENSMUSG00000025934	ENSMUSG00000042447
ENSDARG00000091467	ENSDARG00000070097	ENSDARG00000039343		ENSMUSG00000037916	ENSMUSG00000013076	ENSMUSG00000029017		ENSMUSG00000037916	ENSMUSG00000054720	ENSMUSG00000032366			ENSMUSG00000001847										ENSMUSG00000028634		ENSMUSG00000025938	ENSMUSG00000042532
ENSDARG00000055199	ENSDARG00000070230	ENSDARG00000039346		ENSMUSG00000038861	ENSMUSG00000032352	ENSMUSG00000020572		ENSMUSG00000037940	ENSMUSG00000054477	ENSMUSG00000032382			ENSMUSG00000003131										ENSMUSG00000028637		ENSMUSG00000025949	ENSMUSG00000042535
ENSDARG00000042794	ENSDARG00000070435	ENSDARG00000039347		ENSMUSG00000038909	ENSMUSG00000031256	ENSMUSG00000058486		ENSMUSG00000037996	ENSMUSG00000054455	ENSMUSG00000032383			ENSMUSG00000007564										ENSMUSG00000028661		ENSMUSG00000025950	ENSMUSG00000042554
ENSDARG00000039601	ENSDARG00000070437	ENSDARG00000039452		ENSMUSG00000040151	ENSMUSG00000025468	ENSMUSG00000018581		ENSMUSG00000038034	ENSMUSG00000054453	ENSMUSG00000032399			ENSMUSG00000007653										ENSMUSG00000028664		ENSMUSG00000025964	ENSMUSG00000042631
ENSDARG00000088260	ENSDARG00000070442	ENSDARG00000039502		ENSMUSG00000041220	ENSMUSG00000030898	ENSMUSG00000020659		ENSMUSG00000038077	ENSMUSG00000054312	ENSMUSG00000032420			ENSMUSG00000009013										ENSMUSG00000028710		ENSMUSG00000025967	ENSMUSG00000042644
ENSDARG00000016343	ENSDARG00000070491	ENSDARG00000039522		ENSMUSG00000041231	ENSMUSG00000001300	ENSMUSG00000029838		ENSMUSG00000038084	ENSMUSG00000054277	ENSMUSG00000032423			ENSMUSG00000013662										ENSMUSG00000028753		ENSMUSG00000025968	ENSMUSG00000042675
ENSDARG00000077202	ENSDARG00000070498	ENSDARG00000039647		ENSMUSG00000042272	ENSMUSG00000038546	ENSMUSG00000029821		ENSMUSG00000038121	ENSMUSG00000054099	ENSMUSG00000032435			ENSMUSG00000016349										ENSMUSG00000028954		ENSMUSG00000025969	ENSMUSG00000042699
ENSDARG00000087273	ENSDARG00000070511	ENSDARG00000039724		ENSMUSG00000042523	ENSMUSG00000026748	ENSMUSG00000038600		ENSMUSG00000038128	ENSMUSG00000053963	ENSMUSG00000032458			ENSMUSG00000017428										ENSMUSG00000028977		ENSMUSG00000025971	ENSMUSG00000042700
ENSDARG00000071026	ENSDARG00000070560	ENSDARG00000039882		ENSMUSG00000043940	ENSMUSG00000048218	ENSMUSG00000029826		ENSMUSG00000038155	ENSMUSG00000053931	ENSMUSG00000032470			ENSMUSG00000017776										ENSMUSG00000028978		ENSMUSG00000025978	ENSMUSG00000042744
ENSDARG00000094400	ENSDARG00000070567	ENSDARG00000039887		ENSMUSG00000045994	ENSMUSG00000030826	ENSMUSG00000056832		ENSMUSG00000038173	ENSMUSG00000053930	ENSMUSG00000032479			ENSMUSG00000019373										ENSMUSG00000029014		ENSMUSG00000025979	ENSMUSG00000042766
ENSDARG00000020153	ENSDARG00000070573	ENSDARG00000039914		ENSMUSG00000046032	ENSMUSG00000024525	ENSMUSG00000041126		ENSMUSG00000038174	ENSMUSG00000053799	ENSMUSG00000032480			ENSMUSG00000020152										ENSMUSG00000029053		ENSMUSG00000025980	ENSMUSG00000042807
ENSDARG00000074422	ENSDARG00000070603	ENSDARG00000040158		ENSMUSG00000048911	ENSMUSG00000028651	ENSMUSG00000000058		ENSMUSG00000038264	ENSMUSG00000053693	ENSMUSG00000032504			ENSMUSG00000020349										ENSMUSG00000029191		ENSMUSG00000026000	ENSMUSG00000042808
ENSDARG00000094291	ENSDARG00000070657	ENSDARG00000040245		ENSMUSG00000049969	ENSMUSG00000002733	ENSMUSG00000007655		ENSMUSG00000038286	ENSMUSG00000053617	ENSMUSG00000032511			ENSMUSG00000020440										ENSMUSG00000029202		ENSMUSG00000026003	ENSMUSG00000042870
ENSDARG00000090704	ENSDARG00000070674	ENSDARG00000040287		ENSMUSG00000052429	ENSMUSG00000044881	ENSMUSG00000009376		ENSMUSG00000038349	ENSMUSG00000053550	ENSMUSG00000032512			ENSMUSG00000020483										ENSMUSG00000029245		ENSMUSG00000026005	ENSMUSG00000042873
ENSDARG00000062688	ENSDARG00000070682	ENSDARG00000040401		ENSMUSG00000053799	ENSMUSG00000023707	ENSMUSG00000000148		ENSMUSG00000038366	ENSMUSG00000053519	ENSMUSG00000032518			ENSMUSG00000020708										ENSMUSG00000029309		ENSMUSG00000026032	ENSMUSG00000043004
ENSDARG00000092609	ENSDARG00000070702	ENSDARG00000040528		ENSMUSG00000055531	ENSMUSG00000038384	ENSMUSG00000036555		ENSMUSG00000038422	ENSMUSG00000053329	ENSMUSG00000032525			ENSMUSG00000020849										ENSMUSG00000029368		ENSMUSG00000026036	ENSMUSG00000043448
ENSDARG00000039777	ENSDARG00000070723	ENSDARG00000040705		ENSMUSG00000055652	ENSMUSG00000050891	ENSMUSG00000029517		ENSMUSG00000038453	ENSMUSG00000053317	ENSMUSG00000032549			ENSMUSG00000021024										ENSMUSG00000029381		ENSMUSG00000026085	ENSMUSG00000043460
ENSDARG00000056917	ENSDARG00000070787	ENSDARG00000040822		ENSMUSG00000056962	ENSMUSG00000029147	ENSMUSG00000004535		ENSMUSG00000038462	ENSMUSG00000053289	ENSMUSG00000032553			ENSMUSG00000021047										ENSMUSG00000029414		ENSMUSG00000026104	ENSMUSG00000043485
ENSDARG00000013335	ENSDARG00000070824	ENSDARG00000040942		ENSMUSG00000059436	ENSMUSG00000004865	ENSMUSG00000004633		ENSMUSG00000038486	ENSMUSG00000053141	ENSMUSG00000032560			ENSMUSG00000021824										ENSMUSG00000029478		ENSMUSG00000026109	ENSMUSG00000043542
ENSDARG00000089819	ENSDARG00000070849	ENSDARG00000040988		ENSMUSG00000060988	ENSMUSG00000032181	ENSMUSG00000040532		ENSMUSG00000038506	ENSMUSG00000053119	ENSMUSG00000032562			ENSMUSG00000022052										ENSMUSG00000029505		ENSMUSG00000026111	ENSMUSG00000043557
ENSDARG00000029064	ENSDARG00000071014	ENSDARG00000041062		ENSMUSG00000061887	ENSMUSG00000004393	ENSMUSG00000020173		ENSMUSG00000038520	ENSMUSG00000052981	ENSMUSG00000032589			ENSMUSG00000022285										ENSMUSG00000029576		ENSMUSG00000026121	ENSMUSG00000043664
ENSDARG00000056108	ENSDARG00000071015	ENSDARG00000041065		ENSMUSG00000062580	ENSMUSG00000044968	ENSMUSG00000038074		ENSMUSG00000038582	ENSMUSG00000052681	ENSMUSG00000032598			ENSMUSG00000022523										ENSMUSG00000029672		ENSMUSG00000026131	ENSMUSG00000043716
ENSDARG00000092119	ENSDARG00000071031	ENSDARG00000041068		ENSMUSG00000062963	ENSMUSG00000042680	ENSMUSG00000038058		ENSMUSG00000038607	ENSMUSG00000052581	ENSMUSG00000032601			ENSMUSG00000022884										ENSMUSG00000029705		ENSMUSG00000026150	ENSMUSG00000043811
ENSDARG00000009965	ENSDARG00000071065	ENSDARG00000041137		ENSMUSG00000063065	ENSMUSG00000009772	ENSMUSG00000029869		ENSMUSG00000038650	ENSMUSG00000052516	ENSMUSG00000032604			ENSMUSG00000023307										ENSMUSG00000029869		ENSMUSG00000026155	ENSMUSG00000043991
ENSDARG00000068582	ENSDARG00000071076	ENSDARG00000041150		ENSMUSG00000063273	ENSMUSG00000030986	ENSMUSG00000029863		ENSMUSG00000038690	ENSMUSG00000052429	ENSMUSG00000032648			ENSMUSG00000024480										ENSMUSG00000030055		ENSMUSG00000026170	ENSMUSG00000044041
ENSDARG00000089858	ENSDARG00000071224	ENSDARG00000041182		ENSMUSG00000068523	ENSMUSG00000020130	ENSMUSG00000070493		ENSMUSG00000038717	ENSMUSG00000052428	ENSMUSG00000032679			ENSMUSG00000024639										ENSMUSG00000030064		ENSMUSG00000026172	ENSMUSG00000044072
ENSDARG00000087907	ENSDARG00000071336	ENSDARG00000041232		ENSMUSG00000070880	ENSMUSG00000075000	ENSMUSG00000059991		ENSMUSG00000038738	ENSMUSG00000052373	ENSMUSG00000032735			ENSMUSG00000024767										ENSMUSG00000030091		ENSMUSG00000026176	ENSMUSG00000044148
ENSDARG00000031049	ENSDARG00000071378	ENSDARG00000041332		ENSMUSG00000079316	ENSMUSG00000040415	ENSMUSG00000038722		ENSMUSG00000038762	ENSMUSG00000052298	ENSMUSG00000032788			ENSMUSG00000025228										ENSMUSG00000030123		ENSMUSG00000026189	ENSMUSG00000044287
ENSDARG00000068576	ENSDARG00000071395	ENSDARG00000041417		ENSMUSG00000079466	ENSMUSG00000036580	ENSMUSG00000029729		ENSMUSG00000038845	ENSMUSG00000051951	ENSMUSG00000032826			ENSMUSG00000025499										ENSMUSG00000030180		ENSMUSG00000026192	ENSMUSG00000044294
ENSDARG00000095827	ENSDARG00000071409	ENSDARG00000041720		ENSMUSG00000089704	ENSMUSG00000042312	ENSMUSG00000056076		ENSMUSG00000038859	ENSMUSG00000051934	ENSMUSG00000032827			ENSMUSG00000025816										ENSMUSG00000030201		ENSMUSG00000026198	ENSMUSG00000044424
[truncated: 25,327 more rows]
