# Supplementary material for: Evolution of complexity in the zebrafish synapse proteome
Source: Nat Commun. 2017 Mar 2;8:14613. doi: 10.1038/ncomms14613 (PMC5337974; doi:10.1038/ncomms14613)
Supplement: Supplementary Data 7 — Species specific PSD proteins GO analysisSheet#1. Biological Function and Cellular component GO terms enriched among mouse specific PSD proteins.Sheet#2. Biological Function and Cellular component GO terms enriched among zebrafish specific PSD proteins.Sheet#3. Biological Function and Cellular component GO terms enriched among human, mouse and rat PSD proteins absent from the zebrafish synapse.Sheet#4. KEGG pathways enriched among human, mouse and rat PSD proteins absent from the zebrafish synapse. [file ncomms14613-s8.xlsx]

## Sheet: Legend
Supplementary Data 7. Species specific PSD proteins GO analysis
Sheet#1. Biological Function and Cellular component GO terms enriched among mouse specific PSD proteins.
Sheet#2. Biological Function and Cellular component GO terms enriched among zebrafish specific PSD proteins.
Sheet#3. Biological Function and Cellular component GO terms enriched among human, mouse and rat PSD proteins absent from the zebrafish synapse.
Sheet#4. KEGG pathways enriched among human, mouse and rat PSD proteins absent from the zebrafish synapse.

## Sheet: Mouse PSD specific proteins
GO biological process	Annotated in Mouse Genome	observed	expected	Fold Enrichment	+/-	P value
regulation of cation transmembrane transport	159	21	4.92	4.27	+	3.80E-04
regulation of exocytosis	165	21	5.10	4.12	+	6.97E-04
establishment of protein localization to membrane	148	18	4.58	3.93	+	1.07E-02
regulation of ion transmembrane transporter activity	167	20	5.16	3.87	+	3.57E-03
protein localization to plasma membrane	142	17	4.39	3.87	+	2.55E-02
protein localization to cell periphery	145	17	4.48	3.79	+	3.34E-02
regulation of transmembrane transporter activity	172	20	5.32	3.76	+	5.59E-03
vesicle localization	164	19	5.07	3.75	+	1.11E-02
regulation of transporter activity	182	21	5.63	3.73	+	3.37E-03
regulation of synapse structure or activity	237	26	7.33	3.55	+	3.96E-04
endosomal transport	192	21	5.94	3.54	+	7.79E-03
exocytosis	211	23	6.52	3.53	+	2.56E-03
small GTPase mediated signal transduction	302	30	9.34	3.21	+	3.29E-04
organelle localization	339	33	10.48	3.15	+	1.12E-04
regulation of actin filament-based process	302	29	9.34	3.11	+	1.10E-03
regulation of vesicle-mediated transport	396	38	12.24	3.10	+	1.33E-05
protein localization to membrane	271	26	8.38	3.10	+	4.89E-03
microtubule-based process	485	46	14.99	3.07	+	3.68E-07
negative regulation of organelle organization	260	24	8.04	2.99	+	2.49E-02
establishment of organelle localization	263	24	8.13	2.95	+	3.01E-02
positive regulation of cell projection organization	307	28	9.49	2.95	+	4.91E-03
single-organism cellular localization	669	60	20.68	2.90	+	3.77E-09
regulation of cytoskeleton organization	382	34	11.81	2.88	+	5.59E-04
endomembrane system organization	378	33	11.69	2.82	+	1.33E-03
microtubule cytoskeleton organization	333	29	10.29	2.82	+	7.72E-03
vesicle-mediated transport	878	76	27.14	2.80	+	1.44E-11
regulation of cellular component size	289	25	8.93	2.80	+	4.73E-02
actin cytoskeleton organization	365	31	11.28	2.75	+	5.54E-03
regulation of cell morphogenesis	471	40	14.56	2.75	+	1.39E-04
regulation of metal ion transport	330	28	10.20	2.74	+	1.92E-02
actin filament-based process	389	33	12.03	2.74	+	2.51E-03
protein transport	983	83	30.39	2.73	+	2.55E-12
secretion by cell	359	30	11.10	2.70	+	1.15E-02
negative regulation of cellular component organization	517	43	15.98	2.69	+	7.31E-05
establishment of protein localization	1071	89	33.11	2.69	+	4.92E-13
membrane organization	603	50	18.64	2.68	+	4.92E-06
intracellular protein transport	538	44	16.63	2.65	+	7.95E-05
regulation of cellular component biogenesis	637	52	19.69	2.64	+	3.76E-06
regulation of cell projection organization	508	40	15.70	2.55	+	9.91E-04
regulation of neuron projection development	400	31	12.37	2.51	+	3.48E-02
single-organism intracellular transport	856	65	26.46	2.46	+	4.59E-07
protein localization	1464	111	45.26	2.45	+	2.99E-14
cytoplasmic transport	515	39	15.92	2.45	+	3.70E-03
single-organism membrane organization	534	40	16.51	2.42	+	3.46E-03
neuron projection development	506	37	15.64	2.37	+	1.61E-02
intracellular transport	1026	75	31.72	2.36	+	8.01E-08
cellular protein localization	956	69	29.55	2.33	+	9.81E-07
cellular macromolecule localization	963	69	29.77	2.32	+	1.33E-06
establishment of localization in cell	1386	99	42.85	2.31	+	1.02E-10
cellular localization	1757	121	54.32	2.23	+	9.66E-13
macromolecule localization	1728	117	53.42	2.19	+	1.12E-11
cell projection organization	846	56	26.15	2.14	+	1.02E-03
regulation of organelle organization	1021	67	31.56	2.12	+	7.82E-05
positive regulation of cellular component organization	1142	74	35.30	2.10	+	2.12E-05
regulation of nervous system development	781	50	24.14	2.07	+	1.25E-02
regulation of cellular component organization	2095	132	64.76	2.04	+	2.84E-11
generation of neurons	1291	81	39.91	2.03	+	1.49E-05
neuron differentiation	821	50	25.38	1.97	+	4.81E-02
organic substance transport	1552	94	47.98	1.96	+	3.84E-06
neurogenesis	1372	83	42.41	1.96	+	4.73E-05
single-organism localization	2664	156	82.35	1.89	+	2.39E-11
single-organism transport	2467	143	76.26	1.88	+	1.06E-09
transport	3170	183	98.00	1.87	+	1.45E-13
single-organism organelle organization	1767	102	54.62	1.87	+	8.22E-06
establishment of localization	3295	190	101.86	1.87	+	2.99E-14
nervous system development	1800	103	55.65	1.85	+	1.06E-05
intracellular signal transduction	1213	67	37.50	1.79	+	3.36E-02
positive regulation of molecular function	1327	73	41.02	1.78	+	1.41E-02
localization	4100	221	126.75	1.74	+	3.97E-14
regulation of localization	2246	119	69.43	1.71	+	3.97E-05
regulation of transport	1676	87	51.81	1.68	+	1.40E-02
regulation of biological quality	2643	134	81.71	1.64	+	5.17E-05
regulation of signaling	2486	125	76.85	1.63	+	3.01E-04
regulation of molecular function	2260	113	69.87	1.62	+	2.05E-03
regulation of cell communication	2620	131	80.99	1.62	+	1.81E-04
cell differentiation	3118	149	96.39	1.55	+	2.71E-04
cellular developmental process	3284	154	101.52	1.52	+	4.94E-04
system development	3499	163	108.17	1.51	+	2.74E-04
anatomical structure development	4183	190	129.31	1.47	+	8.34E-05
single-organism developmental process	4666	209	144.24	1.45	+	3.25E-05
developmental process	4693	210	145.08	1.45	+	3.17E-05
multicellular organismal development	4036	178	124.77	1.43	+	2.30E-03
negative regulation of cellular process	3811	166	117.81	1.41	+	1.45E-02
negative regulation of biological process	4133	176	127.77	1.38	+	2.58E-02
positive regulation of biological process	4910	205	151.79	1.35	+	1.06E-02
single-organism cellular process	10788	420	333.50	1.26	+	1.90E-07
biological regulation	10699	399	330.75	1.21	+	8.89E-04
regulation of cellular process	9809	364	303.24	1.20	+	1.55E-02
regulation of biological process	10256	379	317.05	1.20	+	1.04E-02
organic cyclic compound biosynthetic process	2284	38	70.61	.54	-	4.88E-02
G-protein coupled receptor signaling pathway	1870	23	57.81	.40	-	4.73E-04
sensory perception	1571	18	48.57	.37	-	1.60E-03
detection of stimulus	1279	5	39.54	< 0.2	-	1.86E-08
sensory perception of chemical stimulus	1230	4	38.02	< 0.2	-	9.19E-09
detection of stimulus involved in sensory perception	1186	2	36.66	< 0.2	-	2.54E-10
sensory perception of smell	1107	1	34.22	< 0.2	-	1.57E-10
detection of chemical stimulus	1154	1	35.67	< 0.2	-	3.54E-11
GO cellular component complete	Annotated in Mouse Genome	observed	expected	Fold Enrichment	+/-	P value
ESCRT I complex	9	5	.28	> 5	+	1.26E-02
HOPS complex	11	5	.34	> 5	+	3.26E-02
ESCRT complex	20	9	.62	> 5	+	2.31E-05
peroxisomal part	63	10	1.95	> 5	+	4.14E-02
microbody part	63	10	1.95	> 5	+	4.14E-02
cortical cytoskeleton	84	13	2.60	> 5	+	3.85E-03
postsynaptic density	198	26	6.12	4.25	+	1.76E-06
postsynaptic membrane	212	27	6.55	4.12	+	1.62E-06
postsynapse	394	48	12.18	3.94	+	3.19E-12
synaptic membrane	259	31	8.01	3.87	+	4.33E-07
endosome membrane	154	18	4.76	3.78	+	2.87E-03
cell cortex part	120	14	3.71	3.77	+	3.73E-02
coated vesicle	129	15	3.99	3.76	+	2.05E-02
extrinsic component of plasma membrane	139	16	4.30	3.72	+	1.23E-02
early endosome	194	22	6.00	3.67	+	3.75E-04
endosomal part	166	18	5.13	3.51	+	7.89E-03
microtubule	356	38	11.01	3.45	+	1.14E-07
synapse part	591	58	18.27	3.17	+	3.85E-11
ion channel complex	257	25	7.94	3.15	+	9.77E-04
synapse	777	75	24.02	3.12	+	1.21E-14
transporter complex	284	27	8.78	3.08	+	5.55E-04
myelin sheath	200	19	6.18	3.07	+	2.71E-02
transmembrane transporter complex	280	26	8.66	3.00	+	1.38E-03
cell cortex	205	19	6.34	3.00	+	3.76E-02
dendrite	516	47	15.95	2.95	+	1.31E-07
cell junction	1114	100	34.44	2.90	+	3.63E-18
adherens junction	410	36	12.67	2.84	+	5.02E-05
extrinsic component of membrane	255	22	7.88	2.79	+	2.71E-02
anchoring junction	425	36	13.14	2.74	+	1.19E-04
somatodendritic compartment	786	65	24.30	2.68	+	2.04E-09
focal adhesion	349	28	10.79	2.60	+	8.35E-03
membrane protein complex	968	77	29.92	2.57	+	1.07E-10
cell-substrate adherens junction	354	28	10.94	2.56	+	1.08E-02
cell leading edge	305	24	9.43	2.55	+	4.98E-02
cell-substrate junction	359	28	11.10	2.52	+	1.38E-02
neuron projection	1059	82	32.74	2.50	+	6.35E-11
neuron part	1323	102	40.90	2.49	+	4.46E-14
endosome	686	52	21.21	2.45	+	6.82E-06
cell-cell junction	383	28	11.84	2.36	+	4.27E-02
perinuclear region of cytoplasm	538	39	16.63	2.34	+	1.64E-03
cell projection	1928	138	59.60	2.32	+	2.32E-17
cell body	636	45	19.66	2.29	+	4.89E-04
centrosome	458	32	14.16	2.26	+	2.90E-02
plasma membrane protein complex	447	31	13.82	2.24	+	4.43E-02
whole membrane	1559	108	48.19	2.24	+	6.06E-12
neuronal cell body	570	39	17.62	2.21	+	6.24E-03
cell projection part	930	63	28.75	2.19	+	1.10E-05
microtubule cytoskeleton	947	61	29.28	2.08	+	1.09E-04
membrane region	1047	67	32.37	2.07	+	3.14E-05
plasma membrane region	847	54	26.18	2.06	+	8.37E-04
bounding membrane of organelle	1144	72	35.37	2.04	+	1.76E-05
organelle membrane	1693	103	52.34	1.97	+	6.01E-08
cytoplasmic membrane-bounded vesicle	726	44	22.44	1.96	+	3.02E-02
cytoplasmic vesicle	1028	61	31.78	1.92	+	1.61E-03
organelle envelope	863	51	26.68	1.91	+	1.35E-02
envelope	866	51	26.77	1.91	+	1.48E-02
extracellular membrane-bounded organelle	2573	145	79.54	1.82	+	9.02E-10
membrane-bounded vesicle	3118	175	96.39	1.82	+	2.14E-12
mitochondrion	1693	94	52.34	1.80	+	4.00E-05
endomembrane system	3183	176	98.40	1.79	+	6.81E-12
cytosol	1522	82	47.05	1.74	+	1.09E-03
cell periphery	4568	236	141.22	1.67	+	4.08E-14
plasma membrane	4463	224	137.97	1.62	+	1.07E-11
membrane	8967	404	277.21	1.46	+	2.10E-19
intracellular membrane-bounded organelle	9638	388	297.95	1.30	+	4.56E-09
Unclassified	1433	14	44.30	.32	-	0.00E00

## Sheet: ZFish PSD specific proteins
GO biological process	Annotated in Zebrafish Genome	observed	expected	Fold Enrichment	+/-	P value
protein polymerization	42	10	.69	> 5	+	8.78E-06
cellular protein complex assembly	131	15	2.15	> 5	+	2.23E-05
protein complex assembly	288	25	4.72	> 5	+	8.41E-08
protein complex biogenesis	288	25	4.72	> 5	+	8.41E-08
cellular macromolecular complex assembly	270	22	4.43	4.97	+	4.10E-06
macromolecular complex assembly	400	28	6.56	4.27	+	7.04E-07
	Annotated in Mouse Genome	observed	expected	Fold Enrichment	+/-	P value
intermediate filament organization	24	8	.40	19.89	+	8.76E-05
intermediate filament cytoskeleton organization	41	11	.69	16.01	+	1.49E-06
intermediate filament-based process	42	11	.70	15.63	+	1.91E-06
nucleosome assembly	74	13	1.24	10.48	+	5.54E-06
chromatin assembly	87	13	1.46	8.92	+	3.74E-05
nucleosome organization	97	14	1.63	8.61	+	1.48E-05
chromatin assembly or disassembly	102	14	1.71	8.19	+	2.77E-05
protein-DNA complex assembly	115	13	1.93	6.75	+	9.25E-04
DNA conformation change	166	18	2.78	6.47	+	6.58E-06
DNA packaging	124	13	2.08	6.26	+	2.15E-03
protein-DNA complex subunit organization	138	14	2.31	6.05	+	1.11E-03
cellular macromolecular complex assembly	552	26	9.25	2.81	+	2.56E-02
protein complex assembly	919	36	15.40	2.34	+	2.29E-02
protein complex biogenesis	919	36	15.40	2.34	+	2.29E-02
GO cellular component complete	Annotated in Zebrafish Genome	observed	expected	Fold Enrichment	+/-	P value
intermediate filament	54	10	.89	> 5	+	1.93E-05
intermediate filament cytoskeleton	55	10	.90	> 5	+	2.29E-05
myosin complex	61	7	1.00	> 5	+	4.64E-02
	Annotated in Mouse Genome	observed	expected	Fold Enrichment	+/-	P value
keratin filament	42	19	.70	27.00	+	4.27E-18
intermediate filament	123	42	2.06	20.38	+	2.08E-37
nuclear nucleosome	22	6	.37	16.28	+	3.03E-03
intermediate filament cytoskeleton	166	43	2.78	15.46	+	1.89E-33
nucleosome	60	14	1.01	13.93	+	4.85E-09
DNA packaging complex	67	14	1.12	12.47	+	2.04E-08
protein-DNA complex	134	15	2.25	6.68	+	1.76E-05

## Sheet: Hs Mm and Rn specific PSD prote
		Human specific PSD proteins					Rat specific PSD proteins					Mouse specific PSD proteins
GO biological process complete	Mus musculus - REFLIST (22320)	Observed	Expected		Fold Enrichment	P-value	Observed	Expected		Fold Enrichment	P-value	Observed	Expected		Fold Enrichment	P-value
regulation of actin filament length (GO:0030832)	158	17	3.72	+	4.57	0.00283	14	2.91	+	4.81	0.0165	28	9.74	+	2.87	0.00966
regulation of cation transmembrane transport (GO:1904062)	213	22	5.01	+	4.39	0.000114	18	3.92	+	4.59	0.00117	35	13.13	+	2.67	0.00274
actin cytoskeleton organization (GO:0030036)	392	37	9.22	+	4.01	1.76e-08	24	7.22	+	3.32	0.00371	59	24.17	+	2.44	7.85e-06
actin filament-based process (GO:0030029)	437	41	10.28	+	3.99	1.32e-09	27	8.05	+	3.36	0.000591	69	26.94	+	2.56	3.84e-08
regulation of cytoskeleton organization (GO:0051493)	422	34	9.93	+	3.43	8.08e-06	25	7.77	+	3.22	0.00387	70	26.02	+	2.69	2.96e-09
cytoskeleton organization (GO:0007010)	825	64	19.41	+	3.3	1.19e-12	36	15.19	+	2.37	0.0179	137	50.86	+	2.69	6.98e-21
regulation of vesicle-mediated transport (GO:0060627)	403	31	9.48	+	3.27	0.000127	25	7.42	+	3.37	0.00168	56	24.84	+	2.25	0.000299
regulation of metal ion transport (GO:0010959)	340	24	8	+	3	0.0229	21	6.26	+	3.35	0.0169	47	20.96	+	2.24	0.00419
vesicle-mediated transport (GO:0016192)	896	62	21.08	+	2.94	5.79e-10	39	16.5	+	2.36	0.00706	124	55.24	+	2.24	1.69e-12
cytoplasmic transport (GO:0016482)	622	43	14.63	+	2.94	4.99e-06	30	11.45	+	2.62	0.019	77	38.35	+	2.01	0.000118
establishment of protein localization (GO:0045184)	1163	78	27.36	+	2.85	1.22e-12	48	21.42	+	2.24	0.00167	156	71.7	+	2.18	2.51e-15
single-organism cellular localization (GO:1902580)	705	47	16.58	+	2.83	2.46e-06	32	12.98	+	2.46	0.0303	111	43.46	+	2.55	1.16e-14
protein transport (GO:0015031)	1054	69	24.79	+	2.78	2.67e-10	44	19.41	+	2.27	0.00414	143	64.98	+	2.2	3.54e-14
single-organism intracellular transport (GO:1902582)	996	63	23.43	+	2.69	1.68e-08	46	18.34	+	2.51	0.000124	135	61.4	+	2.2	3.58e-13
intracellular transport (GO:0046907)	1136	71	26.72	+	2.66	9.91e-10	53	20.92	+	2.53	6.27e-06	153	70.03	+	2.18	4.03e-15
establishment of localization in cell (GO:0051649)	1464	81	34.44	+	2.35	8.42e-09	67	26.96	+	2.49	5.89e-08	188	90.25	+	2.08	3.34e-17
regulation of organelle organization (GO:0033043)	1033	57	24.3	+	2.35	3e-05	41	19.02	+	2.16	0.0352	130	63.68	+	2.04	3.16e-10
cellular localization (GO:0051641)	1879	103	44.2	+	2.33	6.31e-12	79	34.6	+	2.28	3.74e-08	234	115.84	+	2.02	9.67e-21
protein localization (GO:0008104)	1586	89	37.31	+	2.39	2.34e-10	57	29.2	+	1.95	0.00966	201	97.77	+	2.06	4.97e-18
protein complex subunit organization (GO:0071822)	1233	68	29	+	2.34	8.08e-07	46	22.7	+	2.03	0.0446	148	76.01	+	1.95	1.88e-10
organelle organization (GO:0006996)	2813	143	66.17	+	2.16	1.73e-15	86	51.8	+	1.66	0.0125	332	173.42	+	1.91	1.08e-27
macromolecule localization (GO:0033036)	1859	94	43.73	+	2.15	1.54e-08	65	34.23	+	1.9	0.004	223	114.61	+	1.95	1.43e-17
regulation of cellular component organization (GO:0051128)	2176	105	51.18	+	2.05	9.99e-09	73	40.07	+	1.82	0.00336	251	134.15	+	1.87	4.1e-18
regulation of transport (GO:0051049)	1709	82	40.2	+	2.04	6.13e-06	70	31.47	+	2.22	2.41e-06	175	105.36	+	1.66	3.97e-07
organic substance transport (GO:0071702)	1646	78	38.72	+	2.01	2.93e-05	63	30.31	+	2.08	0.000266	183	101.47	+	1.8	1.24e-10
regulation of cellular localization (GO:0060341)	1245	57	29.28	+	1.95	0.0134	47	22.93	+	2.05	0.0257	123	76.75	+	1.6	0.00246
cellular component organization (GO:0016043)	4546	207	106.93	+	1.94	1.16e-19	138	83.71	+	1.65	2.28e-06	512	280.26	+	1.83	4.46e-43
cellular component organization or biogenesis (GO:0071840)	4698	210	110.5	+	1.9	4.57e-19	138	86.51	+	1.6	2.14e-05	518	289.63	+	1.79	4.38e-41
regulation of localization (GO:0032879)	2374	106	55.84	+	1.9	7.44e-07	87	43.71	+	1.99	2.93e-06	253	146.35	+	1.73	5.83e-14
single-organism localization (GO:1902578)	2775	121	65.27	+	1.85	1.05e-07	107	51.1	+	2.09	5.12e-10	300	171.08	+	1.75	2.09e-18
establishment of localization (GO:0051234)	3424	149	80.54	+	1.85	1.77e-10	129	63.05	+	2.05	2.34e-12	363	211.09	+	1.72	3.91e-22
transport (GO:0006810)	3279	140	77.13	+	1.82	6.41e-09	125	60.38	+	2.07	3.47e-12	346	202.15	+	1.71	2.09e-20
single-organism transport (GO:0044765)	2563	108	60.29	+	1.79	1.25e-05	98	47.2	+	2.08	1.36e-08	269	158.01	+	1.7	2.72e-14
regulation of catalytic activity (GO:0050790)	1783	75	41.94	+	1.79	0.00663	61	32.83	+	1.86	0.019	168	109.92	+	1.53	0.000325
regulation of biological quality (GO:0065008)	3113	129	73.22	+	1.76	5.37e-07	116	57.32	+	2.02	3.11e-10	318	191.91	+	1.66	4.21e-16
localization (GO:0051179)	4317	175	101.54	+	1.72	2.15e-10	146	79.49	+	1.84	9.47e-11	450	266.14	+	1.69	5.49e-28
regulation of molecular function (GO:0065009)	2290	88	53.86	+	1.63	0.0268	76	42.17	+	1.8	0.0028	224	141.18	+	1.59	3.67e-08
negative regulation of biological process (GO:0048519)	4374	156	102.88	+	1.52	0.000155	120	80.54	+	1.49	0.0158	368	269.65	+	1.36	6.46e-07
negative regulation of cellular process (GO:0048523)	4061	142	95.52	+	1.49	0.00299	114	74.78	+	1.52	0.0106	351	250.36	+	1.4	8.34e-08
single-organism process (GO:0044699)	12508	390	294.21	+	1.33	2.79e-14	303	230.32	+	1.32	7.1e-10	972	771.1	+	1.26	4.76e-25
single-organism cellular process (GO:0044763)	11131	339	261.82	+	1.29	6.25e-08	272	204.97	+	1.33	1.41e-07	881	686.21	+	1.28	2.14e-22
cellular process (GO:0009987)	13607	405	320.06	+	1.27	1.87e-11	322	250.56	+	1.29	3.26e-10	1043	838.85	+	1.24	1.19e-27
		Human specific PSD proteins					Rat specific PSD proteins					Mouse specific PSD proteins
GO cellular component complete	Mus musculus - REFLIST (22320)	Observed	Expected		Fold Enrichment	P-value	Observed	Expected		Fold Enrichment	P-value	Observed	Expected		Fold Enrichment	P-value
extrinsic component of cytoplasmic side of plasma membrane (GO:0031234)	102	14	2.4	+	5.84	0.000282	11	1.88	+	5.86	0.0052	22	6.29	+	3.5	0.000942
myelin sheath (GO:0043209)	201	24	4.73	+	5.08	2.37e-07	23	3.7	+	6.21	1.05e-08	32	12.39	+	2.58	0.00256
extrinsic component of plasma membrane (GO:0019897)	143	17	3.36	+	5.05	0.000112	14	2.63	+	5.32	0.000814	29	8.82	+	3.29	6.5e-05
microtubule (GO:0005874)	389	42	9.15	+	4.59	9.94e-13	21	7.16	+	2.93	0.0197	85	23.98	+	3.54	1.13e-19
cytoplasmic side of plasma membrane (GO:0009898)	160	17	3.76	+	4.52	0.000525	18	2.95	+	6.11	2.56e-06	36	9.86	+	3.65	1.12e-07
cytoplasmic side of membrane (GO:0098562)	172	17	4.05	+	4.2	0.00139	18	3.17	+	5.68	7.7e-06	37	10.6	+	3.49	2.09e-07
adherens junction (GO:0005912)	427	39	10.04	+	3.88	1.84e-09	26	7.86	+	3.31	0.000213	57	26.32	+	2.17	0.000131
cell-substrate junction (GO:0030055)	363	33	8.54	+	3.86	1.13e-07	25	6.68	+	3.74	3.75e-05	45	22.38	+	2.01	0.0172
anchoring junction (GO:0070161)	445	39	10.47	+	3.73	6.25e-09	27	8.19	+	3.3	0.000132	59	27.43	+	2.15	9.82e-05
actin cytoskeleton (GO:0015629)	425	37	10	+	3.7	2.69e-08	28	7.83	+	3.58	1.4e-05	76	26.2	+	2.9	1.02e-12
extrinsic component of membrane (GO:0019898)	258	20	6.07	+	3.3	0.00626	17	4.75	+	3.58	0.0108	40	15.91	+	2.51	0.000282
cytoplasmic region (GO:0099568)	247	18	5.81	+	3.1	0.0408	16	4.55	+	3.52	0.0243	39	15.23	+	2.56	0.000254
transmembrane transporter complex (GO:1902495)	287	20	6.75	+	2.96	0.0283	18	5.28	+	3.41	0.0114	47	17.69	+	2.66	5.02e-06
postsynapse (GO:0098794)	409	28	9.62	+	2.91	0.000974	23	7.53	+	3.05	0.00407	67	25.21	+	2.66	2.55e-09
transporter complex (GO:1990351)	293	20	6.89	+	2.9	0.0377	18	5.4	+	3.34	0.015	49	18.06	+	2.71	1.21e-06
cell junction (GO:0030054)	1164	78	27.38	+	2.85	2e-13	65	21.43	+	3.03	2.95e-12	172	71.76	+	2.4	2.12e-22
synapse part (GO:0044456)	608	37	14.3	+	2.59	0.000297	35	11.2	+	3.13	6.07e-06	86	37.48	+	2.29	4.3e-09
neuron projection (GO:0043005)	1104	66	25.97	+	2.54	8.52e-09	64	20.33	+	3.15	8.95e-13	160	68.06	+	2.35	8.43e-20
perinuclear region of cytoplasm (GO:0048471)	557	33	13.1	+	2.52	0.00236	28	10.26	+	2.73	0.003	71	34.34	+	2.07	2.22e-05
synapse (GO:0045202)	805	47	18.93	+	2.48	2.29e-05	51	14.82	+	3.44	3.95e-11	126	49.63	+	2.54	1.17e-17
dendrite (GO:0030425)	533	31	12.54	+	2.47	0.00695	33	9.81	+	3.36	3e-06	87	32.86	+	2.65	1.48e-12
axon (GO:0030424)	495	28	11.64	+	2.4	0.032	27	9.11	+	2.96	0.00101	62	30.52	+	2.03	0.000317
cell projection (GO:0042995)	1970	109	46.34	+	2.35	5.95e-14	90	36.28	+	2.48	1.01e-12	279	121.45	+	2.3	7.58e-36
somatodendritic compartment (GO:0036477)	816	45	19.19	+	2.34	0.00023	49	15.03	+	3.26	9.09e-10	123	50.31	+	2.45	6.36e-16
neuron part (GO:0097458)	1409	76	33.14	+	2.29	2.41e-08	80	25.95	+	3.08	3.52e-16	204	86.86	+	2.35	4.22e-26
endosome (GO:0005768)	692	35	16.28	+	2.15	0.0328	32	12.74	+	2.51	0.00324	96	42.66	+	2.25	6.77e-10
cell projection part (GO:0044463)	975	49	22.93	+	2.14	0.000941	40	17.95	+	2.23	0.00332	139	60.11	+	2.31	2.96e-16
membrane region (GO:0098589)	1083	52	25.47	+	2.04	0.00161	43	19.94	+	2.16	0.00314	134	66.77	+	2.01	6.54e-11
extracellular vesicle (GO:1903561)	2595	180	61.04	+	2.95	4.24e-39	127	47.78	+	2.66	1.99e-22	272	159.98	+	1.7	3.07e-15
extracellular organelle (GO:0043230)	2601	180	61.18	+	2.94	5.78e-39	127	47.89	+	2.65	2.45e-22	272	160.35	+	1.7	4.13e-15
extracellular exosome (GO:0070062)	2582	178	60.73	+	2.93	3.39e-38	124	47.54	+	2.61	4.89e-21	268	159.18	+	1.68	2.01e-14
extracellular membrane-bounded organelle (GO:0065010)	2588	178	60.87	+	2.92	4.61e-38	124	47.66	+	2.6	5.99e-21	268	159.55	+	1.68	2.68e-14
cytoskeleton (GO:0005856)	1864	120	43.84	+	2.74	4.99e-21	67	34.32	+	1.95	0.000149	276	114.91	+	2.4	9.37e-39
membrane-bounded vesicle (GO:0031988)	3165	196	74.45	+	2.63	2.04e-36	150	58.28	+	2.57	2.49e-26	329	195.12	+	1.69	7.55e-19
membrane protein complex (GO:0098796)	951	57	22.37	+	2.55	2.41e-07	44	17.51	+	2.51	3.87e-05	116	58.63	+	1.98	8.83e-09
vesicle (GO:0031982)	3454	206	81.24	+	2.54	1.88e-36	163	63.6	+	2.56	3.27e-29	362	212.93	+	1.7	5.75e-22
cytosol (GO:0005829)	1589	93	37.38	+	2.49	6.93e-13	62	29.26	+	2.12	2.73e-05	156	97.96	+	1.59	1.28e-05
extracellular region part (GO:0044421)	3670	200	86.32	+	2.32	1.46e-29	138	67.58	+	2.04	2.18e-14	327	226.25	+	1.45	2.46e-09
whole membrane (GO:0098805)	1626	85	38.25	+	2.22	6.32e-09	63	29.94	+	2.1	2.67e-05	193	100.24	+	1.93	5.42e-15
intracellular non-membrane-bounded organelle (GO:0043232)	3679	178	86.54	+	2.06	2.32e-19	110	67.75	+	1.62	0.00012	446	226.81	+	1.97	1.5e-44
non-membrane-bounded organelle (GO:0043228)	3679	178	86.54	+	2.06	2.32e-19	110	67.75	+	1.62	0.00012	446	226.81	+	1.97	1.5e-44
plasma membrane region (GO:0098590)	873	42	20.53	+	2.05	0.0167	36	16.08	+	2.24	0.00961	107	53.82	+	1.99	4.61e-08
extracellular region (GO:0005576)	4232	201	99.54	+	2.02	6.87e-22	140	77.93	+	1.8	4.13e-10	343	260.9	+	1.31	3.6e-05
organelle membrane (GO:0031090)	1784	81	41.96	+	1.93	1.44e-05	70	32.85	+	2.13	2.26e-06	168	109.98	+	1.53	5.25e-05
protein complex (GO:0043234)	3873	168	91.1	+	1.84	3.2e-13	107	71.32	+	1.5	0.00831	416	238.77	+	1.74	1.18e-28
cytoplasmic part (GO:0044444)	6648	276	156.37	+	1.77	1.45e-24	258	122.42	+	2.11	2.83e-40	643	409.84	+	1.57	7.24e-37
macromolecular complex (GO:0032991)	4599	190	108.18	+	1.76	1.68e-13	124	84.69	+	1.46	0.00372	494	283.52	+	1.74	3.65e-36
intracellular organelle part (GO:0044446)	6021	248	141.62	+	1.75	4.12e-20	174	110.87	+	1.57	1.72e-08	601	371.19	+	1.62	2.16e-37
organelle part (GO:0044422)	6219	256	146.28	+	1.75	3.95e-21	181	114.52	+	1.58	2.25e-09	624	383.39	+	1.63	2.26e-40
plasma membrane part (GO:0044459)	2266	93	53.3	+	1.74	0.000118	84	41.73	+	2.01	5.79e-07	227	139.7	+	1.62	3.95e-10
cytoplasm (GO:0005737)	9887	390	232.56	+	1.68	3.8e-41	330	182.06	+	1.81	1.54e-47	939	609.52	+	1.54	1.15e-68
endomembrane system (GO:0012505)	3361	125	79.06	+	1.58	0.000117	114	61.89	+	1.84	4.01e-08	331	207.2	+	1.6	2.07e-15
cell periphery (GO:0071944)	4583	164	107.8	+	1.52	6.59e-06	151	84.39	+	1.79	3.55e-11	444	282.54	+	1.57	1.98e-21
plasma membrane (GO:0005886)	4466	153	105.05	+	1.46	0.000467	142	82.24	+	1.73	5.39e-09	426	275.32	+	1.55	6.18e-19
intracellular part (GO:0044424)	12600	425	296.37	+	1.43	1.86e-29	347	232.02	+	1.5	7.35e-31	1084	776.77	+	1.4	9.28e-65
intracellular (GO:0005622)	12769	429	300.35	+	1.43	8.29e-30	351	235.13	+	1.49	7.84e-32	1097	787.19	+	1.39	1.23e-66
intracellular organelle (GO:0043229)	10984	369	258.36	+	1.43	1.24e-19	303	202.26	+	1.5	4.39e-21	955	677.15	+	1.41	5.78e-49
organelle (GO:0043226)	11990	402	282.02	+	1.43	2.36e-24	330	220.78	+	1.49	2.28e-26	1019	739.17	+	1.38	2.29e-51
membrane-bounded organelle (GO:0043227)	11046	370	259.82	+	1.42	1.73e-19	313	203.4	+	1.54	1.85e-25	900	680.97	+	1.32	1.02e-29
cell part (GO:0044464)	14692	455	345.58	+	1.32	1.61e-24	381	270.54	+	1.41	3.15e-35	1189	905.74	+	1.31	1.33e-64
cell (GO:0005623)	14703	455	345.84	+	1.32	2.05e-24	381	270.74	+	1.41	4.01e-35	1191	906.42	+	1.31	2.24e-65
intracellular membrane-bounded organelle (GO:0043231)	9948	307	233.99	+	1.31	1.38e-07	269	183.18	+	1.47	1.61e-14	807	613.28	+	1.32	9.78e-23
membrane (GO:0016020)	9409	279	221.31	+	1.26	0.000321	240	173.26	+	1.39	3.23e-08	760	580.05	+	1.31	1.55e-19
cellular_component (GO:0005575)	20997	515	493.88	+	1.04	0.00809	405	386.64	+	1.05	0.00793	1358	1294.44	+	1.05	5.07e-15

## Sheet: KEGG PAthways
		HUMAN		RAT		MOUSE
#pathway ID	pathway description	observed gene count	FDR	observed gene count	FDR	observed gene count	FDR
4520	Adherens junction	8	0.00458	6	0.0237	14	0.00356
4360	Axon guidance	11	0.00384	8	0.0257	22	0.000801
4020	Calcium signaling pathway	15	0.000747	10	0.0197	22	0.017
4022	cGMP-PKG signaling pathway	14	0.00105	9	0.0322	23	0.005
4961	Endocrine and other factor-regulated calcium reabsorption	8	0.00105	7	0.00316	9	0.0466
4144	Endocytosis	17	0.000449	15	0.000734	37	2.82e-06
4540	Gap junction	9	0.00335	7	0.0134	17	0.000891
5032	Morphine addiction	9	0.00421	8	0.00684	17	0.00134
4145	Phagosome	17	3.28e-05	10	0.0122	24	0.00188
4070	Phosphatidylinositol signaling system	7	0.0201	7	0.0112	12	0.0261
4810	Regulation of actin cytoskeleton	19	7.64e-05	13	0.00618	28	0.00356
4721	Synaptic vesicle cycle	7	0.00708	6	0.0122	10	0.0333
4530	Tight junction	12	0.00179	9	0.0122	24	0.000285
4310	Wnt signaling pathway	9	0.0414	8	0.0347	18	0.0248
