# Supplementary material for: Evolution of complexity in the zebrafish synapse proteome
Source: Nat Commun. 2017 Mar 2;8:14613. doi: 10.1038/ncomms14613 (PMC5337974; doi:10.1038/ncomms14613)
Supplement: Supplementary Data 8 — Proteins from SNARE, ESCRT and HOPS complexes in mammalian PSD. The presence of components of the following protein complexes: SNARE, ESCRT and HOPS, in the postsynaptic density (PSD) of zebrafish, human, mouse and rat, is indicated. For each species a 'YES' 6 denotes that the protein was found and a blank cell denotes that the protein was not identified. The articles describing the human and rat PSD proteomes are indicated. An independently generated PSD proteome from mouse is also included. [file ncomms14613-s9.xlsx]

## Sheet: Legend
Supplementary Data 8. Proteins from SNARE, ESCRT and HOPS complexes in mammalian PSD
The presence of components of the following protein complexes: SNARE, ESCRT and HOPS, in the postsynaptic density (PSD) of zebrafish, human, mouse and rat, is indicated. For each species a ‘YES’ denotes that the protein was found and a blank cell denotes that the protein was not identified. The articles describing the human and rat PSD proteomes are indicated. An independently generated PSD prote…

## Sheet: SNARES ESCRT HOPS
			Zebrafish	Mouse	Human (1)	Rat (2)	Mouse (3)
SNARE Complex Proteins									1	Bayés A et al. Nat Neurosci. 14, 19-21 (2011)
	Syntaxins									Focking M et al. Arch Gen Psychiatry 68, 477-488 (2011)
		Stx1a			YES	YES	YES			Zhou J et al. Clinica Chimica Acta 420 62-68 (2013)
		Stx1b			YES	YES	YES
		Stx2			YES				2	Li K et al. J Proteome Res 4, 725-733 (2005)
		Stx4			YES		YES			Cheng D et al. Mol Cell Proteomics 5, 1158-1170 (2006)
		Stx5a		YES						Peng J et al. J Biol Chem 279, 21003-21011 (2009)
		Stx6		YES						Han X et al. Neuroscience 298, 220-292 (2015)
		Stx7		YES	YES		YES
		Stx8		YES					3	Distler U et al. Proteomics 14 2607-2613 (2014)
		Stx9		YES
		Stx10		YES
		Stx11		YES
		Stx12		YES	YES		YES
		Stx13		YES
		Stx14		YES
		Stx15		YES
		Stx16		YES			YES
		Stx17		YES
		Stx18	YES	YES
	Vamps	Vamp1		YES			YES
		Vamp2		YES	YES	YES	YES
		Vamp3		YES	YES		YES
		Vamp4		YES			YES
		Vamp5		YES
		Vamp6		YES
		Vamp7		YES
		Vamp8
	SNAPs	Snap23		YES			YES
		Snap25	YES	YES	YES	YES	YES
		Snap29		YES
		Snap47		YES			YES
		Snap91		YES	YES	YES	YES
COUNT			2	26	10	5	14
Syntaxin Binding Proteins		Stxbp1			YES	YES	YES
		Stxbp2
		Stxbp3			YES	YES
		Stxbp4
		Stxbp5			YES	YES	YES
		Stxbp5l					YES
		Stxbp6	YES	YES		YES	YES
		Scfd1			YES	YES	YES
		Scfd2		YES
		Vps33a		YES	YES	YES	YES
		Vps45		YES	YES	YES	YES
COUNT			1	4	6	7	7
ESCRT Complexes
	ESCRT-0	Hgs			YES		YES
	ESCRT-I	Tsg101		YES	YES		YES
		Vps28	YES
		Vps37b		YES
		Vps37c		YES			YES
		Mvb12a		YES
	ESCRT-II	Vps25		YES
		Vps36
	ESCRT-III	Chmp1a	YES	YES	YES
		Chmp1b1	YES
		Chmp1b2
		Chmp2a		YES
		Chmp2b		YES			YES
		Chmp3		YES			YES
		Chmp4a
		Chmp4b	YES	YES	YES		YES
		Chmp6	YES	YES
		Chmp7
		Ist1	YES	YES
	Vps4-Vta1	Vps4a			YES		YES
		Vps4b
		Vta1			YES
	ALIX	Pdcd6ip			YES		YES
COUNT			6	12	7	0	8
HOPS Complex		Hook1					YES
		Hook3		YES	YES
		Stx17		YES
		Vps11	YES	YES	YES	YES	YES
		Vps16		YES	YES		YES
		Vps18		YES	YES	YES
		Vps33a		YES	YES	YES	YES
		Vps33b				YES
		Vps39		YES	YES
		Vps41		YES			YES
COUNT			1	8	6	4	5
