# Supplementary material for: Evolution of complexity in the zebrafish synapse proteome
Source: Nat Commun. 2017 Mar 2;8:14613. doi: 10.1038/ncomms14613 (PMC5337974; doi:10.1038/ncomms14613)
Supplement: Supplementary Data 9 — Mouse and zebrafish SYN/PSD gene orthologsSheet#1. List of SYN and PSD mouse proteins with and ortholog in the zebrafish genome. Orthology type is provided.Sheet#2. List of SYN and PSD zebrafish proteins with and ortholog in the mouse genome. Orthology type is provided.Sheet#3. Mouse SYN and PSD proteins with one or more orthologs in the corresponding zebrafish dataset.Sheet#4. Zebrafish SYN/PSD proteins with one or more orthologs identified in the corresponding mouse SYN/PSD datasets. [file ncomms14613-s10.xlsx]

## Sheet: Legend
Supplementary Data 9. Mouse and zebrafish SYN/PSD gene orthologs
Sheet#1. List of SYN and PSD mouse proteins with and ortholog in the zebrafish genome. Orthology type is provided.
Sheet#2. List of SYN and PSD zebrafish proteins with and ortholog in the mouse genome. Orthology type is provided.
Sheet#3. Mouse SYN and PSD proteins with one or more orthologs in the corresponding zebrafish dataset.
Sheet#4. Zebrafish SYN/PSD proteins with one or more orthologs identified in the corresponding mouse SYN/PSD datasets.

## Sheet: Mm2Zf genome
Mouse SYN/PSD ENSEMBLE ID	Orthology type in ZFish genome
ENSMUSG00000022602	No orthology
ENSMUSG00000078695	No orthology
ENSMUSG00000060843	No orthology
ENSMUSG00000030098	No orthology
ENSMUSG00000035383	No orthology
ENSMUSG00000031913	No orthology
ENSMUSG00000045411	No orthology
ENSMUSG00000032081	No orthology
ENSMUSG00000053819	No orthology
ENSMUSG00000041609	No orthology
ENSMUSG00000050840	No orthology
ENSMUSG00000027350	No orthology
ENSMUSG00000034820	No orthology
ENSMUSG00000041685	No orthology
ENSMUSG00000006930	No orthology
ENSMUSG00000020279	No orthology
ENSMUSG00000042846	No orthology
ENSMUSG00000043807	No orthology
ENSMUSG00000034751	No orthology
ENSMUSG00000018076	No orthology
ENSMUSG00000032517	No orthology
ENSMUSG00000044018	No orthology
ENSMUSG00000054874	No orthology
ENSMUSG00000073557	No orthology
ENSMUSG00000030134	No orthology
ENSMUSG00000027347	No orthology
ENSMUSG00000014353	No orthology
ENSMUSG00000005674	No orthology
ENSMUSG00000043091	No orthology
ENSMUSG00000021198	No orthology
ENSMUSG00000043629	No orthology
ENSMUSG00000013523	No orthology
ENSMUSG00000058897	No orthology
ENSMUSG00000059213	No orthology
ENSMUSG00000036585	No orthology
ENSMUSG00000022208	No orthology
ENSMUSG00000036560	No orthology
ENSMUSG00000032220	No orthology
ENSMUSG00000051242	No orthology
ENSMUSG00000025816	No orthology
ENSMUSG00000020083	No orthology
ENSMUSG00000029368	No orthology
ENSMUSG00000035561	No orthology
ENSMUSG00000007097	No orthology
ENSMUSG00000040907	No orthology
ENSMUSG00000003814	No orthology
ENSMUSG00000007783	No orthology
ENSMUSG00000021000	No orthology
ENSMUSG00000032560	No orthology
ENSMUSG00000018707	No orthology
ENSMUSG00000029616	No orthology
ENSMUSG00000032966	No orthology
ENSMUSG00000036578	No orthology
ENSMUSG00000027603	No orthology
ENSMUSG00000056966	No orthology
ENSMUSG00000026103	No orthology
ENSMUSG00000034781	No orthology
ENSMUSG00000069919	No orthology
ENSMUSG00000032338	No orthology
ENSMUSG00000032174	No orthology
ENSMUSG00000022577	No orthology
ENSMUSG00000020736	No orthology
ENSMUSG00000050121	No orthology
ENSMUSG00000039278	No orthology
ENSMUSG00000025791	No orthology
ENSMUSG00000024851	No orthology
ENSMUSG00000051177	No orthology
ENSMUSG00000030084	No orthology
ENSMUSG00000071866	No orthology
ENSMUSG00000021816	No orthology
ENSMUSG00000079037	No orthology
ENSMUSG00000024870	No orthology
ENSMUSG00000055069	No orthology
ENSMUSG00000000711	No orthology
ENSMUSG00000032050	No orthology
ENSMUSG00000054364	No orthology
ENSMUSG00000064329	No orthology
ENSMUSG00000075318	No orthology
ENSMUSG00000037902	No orthology
ENSMUSG00000030500	No orthology
ENSMUSG00000005357	No orthology
ENSMUSG00000003153	No orthology
ENSMUSG00000025889	No orthology
ENSMUSG00000024736	No orthology
ENSMUSG00000072235	No orthology
ENSMUSG00000039828	No orthology
ENSMUSG00000033488	No orthology
ENSMUSG00000058013	No orthology
ENSMUSG00000031972	No orthology
ENSMUSG00000078137	No orthology
ENSMUSG00000036452	No orthology
ENSMUSG00000052364	No orthology
ENSMUSG00000070372	No orthology
ENSMUSG00000015733	No orthology
ENSMUSG00000006356	No orthology
ENSMUSG00000028078	No orthology
ENSMUSG00000042787	No orthology
ENSMUSG00000069227	No orthology
ENSMUSG00000063856	No orthology
ENSMUSG00000025813	No orthology
ENSMUSG00000041205	No orthology
ENSMUSG00000024012	No orthology
ENSMUSG00000039913	No orthology
ENSMUSG00000046364	No orthology
ENSMUSG00000028234	No orthology
ENSMUSG00000050621	No orthology
ENSMUSG00000053930	No orthology
ENSMUSG00000043079	No orthology
ENSMUSG00000032011	No orthology
ENSMUSG00000029723	No orthology
ENSMUSG00000051747	No orthology
ENSMUSG00000019923	No orthology
ENSMUSG00000042647	No orthology
ENSMUSG00000053931	No orthology
ENSMUSG00000042662	No orthology
ENSMUSG00000021791	No orthology
ENSMUSG00000036570	No orthology
ENSMUSG00000075402	No orthology
ENSMUSG00000026344	No orthology
ENSMUSG00000021290	No orthology
ENSMUSG00000023452	No orthology
ENSMUSG00000037519	No orthology
ENSMUSG00000074457	No orthology
ENSMUSG00000078350	No orthology
ENSMUSG00000034659	No orthology
ENSMUSG00000057716	No orthology
ENSMUSG00000054808	No orthology
ENSMUSG00000025228	No orthology
ENSMUSG00000024858	No orthology
ENSMUSG00000026159	No orthology
ENSMUSG00000034254	No orthology
ENSMUSG00000021057	No orthology
ENSMUSG00000021814	No orthology
ENSMUSG00000002957	No orthology
ENSMUSG00000028373	No orthology
ENSMUSG00000024403	No orthology
ENSMUSG00000027546	No orthology
ENSMUSG00000045763	No orthology
ENSMUSG00000035390	No orthology
ENSMUSG00000029447	No orthology
ENSMUSG00000055447	No orthology
ENSMUSG00000060240	No orthology
ENSMUSG00000049550	No orthology
ENSMUSG00000030075	No orthology
ENSMUSG00000030092	No orthology
ENSMUSG00000042705	No orthology
ENSMUSG00000030058	No orthology
ENSMUSG00000024835	No orthology
ENSMUSG00000041697	No orthology
ENSMUSG00000022212	No orthology
ENSMUSG00000040860	No orthology
ENSMUSG00000073563	No orthology
ENSMUSG00000043670	No orthology
ENSMUSG00000026825	No orthology
ENSMUSG00000027012	No orthology
ENSMUSG00000024772	No orthology
ENSMUSG00000001964	No orthology
ENSMUSG00000026830	No orthology
ENSMUSG00000003955	No orthology
ENSMUSG00000056602	No orthology
ENSMUSG00000021303	No orthology
ENSMUSG00000038390	No orthology
ENSMUSG00000034786	No orthology
ENSMUSG00000056073	No orthology
ENSMUSG00000051839	No orthology
ENSMUSG00000060743	No orthology
ENSMUSG00000059447	No orthology
ENSMUSG00000060081	No orthology
ENSMUSG00000004980	No orthology
ENSMUSG00000037234	No orthology
ENSMUSG00000024507	No orthology
ENSMUSG00000059970	No orthology
ENSMUSG00000006522	No orthology
ENSMUSG00000056856	No orthology
ENSMUSG00000070639	No orthology
ENSMUSG00000003178	No orthology
ENSMUSG00000064356	No orthology
ENSMUSG00000029632	No orthology
ENSMUSG00000022820	No orthology
ENSMUSG00000020396	No orthology
ENSMUSG00000029126	No orthology
ENSMUSG00000029152	No orthology
ENSMUSG00000022489	No orthology
ENSMUSG00000018547	No orthology
ENSMUSG00000029406	No orthology
ENSMUSG00000050211	No orthology
ENSMUSG00000040624	No orthology
ENSMUSG00000007564	No orthology
ENSMUSG00000064125	No orthology
ENSMUSG00000027566	No orthology
ENSMUSG00000063235	No orthology
ENSMUSG00000020817	No orthology
ENSMUSG00000019124	No orthology
ENSMUSG00000024516	No orthology
ENSMUSG00000036087	No orthology
ENSMUSG00000027010	No orthology
ENSMUSG00000061461	No orthology
ENSMUSG00000011751	No orthology
ENSMUSG00000022263	No orthology
ENSMUSG00000058672	No orthology
ENSMUSG00000045136	No orthology
ENSMUSG00000062380	No orthology
ENSMUSG00000062591	No orthology
ENSMUSG00000036752	No orthology
ENSMUSG00000045007	No orthology
ENSMUSG00000078923	No orthology
ENSMUSG00000026353	No orthology
ENSMUSG00000019820	No orthology
ENSMUSG00000037989	No orthology
ENSMUSG00000022285	No orthology
ENSMUSG00000053279	No orthology
ENSMUSG00000007107	No orthology
ENSMUSG00000029084	No orthology
ENSMUSG00000079598	No orthology
ENSMUSG00000031778	No orthology
ENSMUSG00000061740	No orthology
ENSMUSG00000078812	No orthology
ENSMUSG00000046324	No orthology
ENSMUSG00000010663	No orthology
ENSMUSG00000000253	No orthology
ENSMUSG00000029311	No orthology
ENSMUSG00000040618	No orthology
ENSMUSG00000037747	No orthology
ENSMUSG00000026238	No orthology
ENSMUSG00000027130	No orthology
ENSMUSG00000027340	No orthology
ENSMUSG00000020250	No orthology
ENSMUSG00000005312	No orthology
ENSMUSG00000050148	No orthology
ENSMUSG00000054091	No orthology
ENSMUSG00000008822	No orthology
ENSMUSG00000039313	No orthology
ENSMUSG00000038094	No orthology
ENSMUSG00000038498	No orthology
ENSMUSG00000040759	No orthology
ENSMUSG00000019494	No orthology
ENSMUSG00000060924	No orthology
ENSMUSG00000033987	No orthology
ENSMUSG00000067194	No orthology
ENSMUSG00000022514	No orthology
ENSMUSG00000075605	No orthology
ENSMUSG00000051065	No orthology
ENSMUSG00000032615	No orthology
ENSMUSG00000029231	No orthology
ENSMUSG00000027499	No orthology
ENSMUSG00000060675	No orthology
ENSMUSG00000030122	No orthology
ENSMUSG00000022159	No orthology
ENSMUSG00000057182	No orthology
ENSMUSG00000042345	No orthology
ENSMUSG00000071654	No orthology
ENSMUSG00000041245	No orthology
ENSMUSG00000016494	No orthology
ENSMUSG00000037679	No orthology
ENSMUSG00000070287	No orthology
ENSMUSG00000027500	No orthology
ENSMUSG00000050490	ortholog_one2many
ENSMUSG00000036550	ortholog_one2one
ENSMUSG00000018001	ortholog_one2many
ENSMUSG00000038013	ortholog_one2many
ENSMUSG00000034361	ortholog_one2one
ENSMUSG00000022401	ortholog_one2one
ENSMUSG00000026207	ortholog_one2many
ENSMUSG00000058655	ortholog_one2many
ENSMUSG00000036377	ortholog_one2one
ENSMUSG00000000827	ortholog_many2many
ENSMUSG00000003410	ortholog_one2one
ENSMUSG00000001016	ortholog_one2one
ENSMUSG00000031320	ortholog_one2many
ENSMUSG00000035376	ortholog_one2one
ENSMUSG00000000305	ortholog_one2one
ENSMUSG00000034813	ortholog_one2one
ENSMUSG00000029169	ortholog_one2one
ENSMUSG00000016995	ortholog_one2one
ENSMUSG00000038828	ortholog_one2one
ENSMUSG00000020668	ortholog_one2many
ENSMUSG00000018583	ortholog_one2one
ENSMUSG00000009741	ortholog_one2one
ENSMUSG00000024974	ortholog_one2one
ENSMUSG00000053799	ortholog_one2one
ENSMUSG00000028001	ortholog_one2one
ENSMUSG00000049517	ortholog_one2one
ENSMUSG00000019961	ortholog_one2many
ENSMUSG00000026312	ortholog_one2many
ENSMUSG00000043557	ortholog_one2many
ENSMUSG00000028126	ortholog_one2many
ENSMUSG00000026556	ortholog_one2one
ENSMUSG00000074923	ortholog_one2many
ENSMUSG00000026959	ortholog_one2many
ENSMUSG00000023484	ortholog_one2one
ENSMUSG00000000759	ortholog_one2one
ENSMUSG00000037353	ortholog_one2one
ENSMUSG00000017843	ortholog_one2one
ENSMUSG00000021843	ortholog_one2one
ENSMUSG00000021131	ortholog_one2one
ENSMUSG00000003644	ortholog_one2one
ENSMUSG00000020923	ortholog_one2many
ENSMUSG00000033860	ortholog_one2one
ENSMUSG00000079104	ortholog_many2many
ENSMUSG00000027573	ortholog_one2many
ENSMUSG00000039546	ortholog_one2one
ENSMUSG00000028035	ortholog_one2one
ENSMUSG00000063801	ortholog_one2many
ENSMUSG00000022246	ortholog_one2one
ENSMUSG00000026657	ortholog_one2one
ENSMUSG00000030137	ortholog_one2one
ENSMUSG00000060166	ortholog_one2many
ENSMUSG00000059291	ortholog_one2many
ENSMUSG00000040105	ortholog_one2one
ENSMUSG00000022103	ortholog_one2many
ENSMUSG00000033577	ortholog_one2many
ENSMUSG00000039536	ortholog_one2one
ENSMUSG00000028759	ortholog_one2one
ENSMUSG00000001229	ortholog_one2one
ENSMUSG00000028020	ortholog_one2many
ENSMUSG00000028790	ortholog_one2many
ENSMUSG00000025475	ortholog_one2one
ENSMUSG00000049354	ortholog_one2one
ENSMUSG00000026510	ortholog_one2many
ENSMUSG00000029095	ortholog_one2one
ENSMUSG00000025370	ortholog_many2many
ENSMUSG00000050357	ortholog_one2one
ENSMUSG00000027695	ortholog_one2many
ENSMUSG00000041133	ortholog_one2many
ENSMUSG00000021917	ortholog_one2one
ENSMUSG00000022799	ortholog_one2one
ENSMUSG00000021559	ortholog_one2one
ENSMUSG00000034485	ortholog_one2many
ENSMUSG00000026841	ortholog_one2many
ENSMUSG00000028434	ortholog_one2one
ENSMUSG00000038517	ortholog_one2one
ENSMUSG00000031626	ortholog_one2many
ENSMUSG00000030583	ortholog_one2one
ENSMUSG00000025656	ortholog_one2one
ENSMUSG00000069833	ortholog_one2one
ENSMUSG00000034799	ortholog_one2one
ENSMUSG00000053289	ortholog_one2one
ENSMUSG00000045659	ortholog_one2many
ENSMUSG00000050079	ortholog_one2one
ENSMUSG00000022623	ortholog_one2many
ENSMUSG00000040380	ortholog_one2many
ENSMUSG00000038665	ortholog_one2one
ENSMUSG00000027363	ortholog_one2one
ENSMUSG00000051067	ortholog_one2many
ENSMUSG00000024960	ortholog_one2one
ENSMUSG00000023939	ortholog_one2one
ENSMUSG00000044287	ortholog_one2many
ENSMUSG00000034275	ortholog_one2many
ENSMUSG00000057378	ortholog_one2one
ENSMUSG00000039585	ortholog_one2many
ENSMUSG00000022176	ortholog_one2one
ENSMUSG00000036371	ortholog_one2many
ENSMUSG00000042425	ortholog_one2one
ENSMUSG00000046312	ortholog_one2many
ENSMUSG00000038608	ortholog_one2one
ENSMUSG00000001089	ortholog_one2one
ENSMUSG00000036591	ortholog_one2many
ENSMUSG00000002731	ortholog_one2one
ENSMUSG00000017132	ortholog_one2many
ENSMUSG00000000881	ortholog_one2one
ENSMUSG00000035513	ortholog_one2many
ENSMUSG00000021866	ortholog_one2many
ENSMUSG00000002458	ortholog_one2one
ENSMUSG00000031029	ortholog_one2one
ENSMUSG00000020734	ortholog_one2many
ENSMUSG00000021188	ortholog_one2one
ENSMUSG00000029471	ortholog_one2one
ENSMUSG00000024300	ortholog_one2one
ENSMUSG00000042873	ortholog_one2one
ENSMUSG00000047507	ortholog_one2one
ENSMUSG00000042699	ortholog_one2one
ENSMUSG00000021750	ortholog_one2one
ENSMUSG00000060636	ortholog_one2one
ENSMUSG00000049119	ortholog_one2one
ENSMUSG00000021065	ortholog_one2many
ENSMUSG00000043811	ortholog_one2one
ENSMUSG00000084845	ortholog_one2many
ENSMUSG00000087260	ortholog_one2one
ENSMUSG00000035285	ortholog_one2one
ENSMUSG00000023020	ortholog_one2one
ENSMUSG00000041530	ortholog_one2one
ENSMUSG00000049775	ortholog_many2many
ENSMUSG00000030279	ortholog_one2one
ENSMUSG00000010825	ortholog_one2many
ENSMUSG00000033475	ortholog_one2one
ENSMUSG00000079108	ortholog_one2many
ENSMUSG00000052581	ortholog_one2many
ENSMUSG00000030403	ortholog_one2many
ENSMUSG00000057897	ortholog_one2one
ENSMUSG00000031012	ortholog_one2one
ENSMUSG00000036781	ortholog_one2one
ENSMUSG00000022801	ortholog_one2one
ENSMUSG00000062075	ortholog_one2one
ENSMUSG00000052539	ortholog_one2many
ENSMUSG00000020115	ortholog_one2one
ENSMUSG00000045348	ortholog_one2one
ENSMUSG00000031167	ortholog_many2many
ENSMUSG00000029106	ortholog_one2one
ENSMUSG00000021731	ortholog_one2one
ENSMUSG00000061751	ortholog_one2many
ENSMUSG00000027797	ortholog_one2many
ENSMUSG00000023017	ortholog_one2many
ENSMUSG00000072812	ortholog_many2many
ENSMUSG00000019467	ortholog_one2many
ENSMUSG00000031971	ortholog_one2many
ENSMUSG00000036052	ortholog_one2many
ENSMUSG00000078249	ortholog_one2many
ENSMUSG00000018819	ortholog_one2many
ENSMUSG00000053693	ortholog_one2many
ENSMUSG00000061086	ortholog_one2many
ENSMUSG00000006456	ortholog_one2many
ENSMUSG00000031134	ortholog_one2many
ENSMUSG00000048758	ortholog_one2many
ENSMUSG00000078139	ortholog_one2many
ENSMUSG00000034471	ortholog_one2many
ENSMUSG00000022428	ortholog_one2many
ENSMUSG00000031150	ortholog_one2many
ENSMUSG00000032878	ortholog_one2many
ENSMUSG00000034807	ortholog_one2many
ENSMUSG00000032564	ortholog_one2many
ENSMUSG00000062127	ortholog_one2many
ENSMUSG00000022150	ortholog_one2many
ENSMUSG00000005610	ortholog_one2many
ENSMUSG00000009079	ortholog_one2many
ENSMUSG00000003378	ortholog_one2many
ENSMUSG00000060373	ortholog_one2many
ENSMUSG00000053519	ortholog_one2many
ENSMUSG00000040563	ortholog_one2many
ENSMUSG00000055003	ortholog_one2many
ENSMUSG00000049230	ortholog_one2many
ENSMUSG00000036992	ortholog_one2many
ENSMUSG00000002006	ortholog_one2many
ENSMUSG00000035395	ortholog_one2many
ENSMUSG00000045731	ortholog_one2many
ENSMUSG00000029602	ortholog_one2many
ENSMUSG00000042790	ortholog_one2many
ENSMUSG00000044352	ortholog_one2many
ENSMUSG00000034412	ortholog_one2many
ENSMUSG00000038079	ortholog_one2many
ENSMUSG00000028826	ortholog_one2many
ENSMUSG00000066278	ortholog_one2many
ENSMUSG00000022390	ortholog_one2many
ENSMUSG00000028953	ortholog_one2many
ENSMUSG00000049804	ortholog_one2many
ENSMUSG00000025241	ortholog_one2many
ENSMUSG00000043384	ortholog_one2many
ENSMUSG00000015165	ortholog_one2many
ENSMUSG00000050390	ortholog_one2many
ENSMUSG00000025151	ortholog_one2many
ENSMUSG00000019996	ortholog_one2many
ENSMUSG00000031833	ortholog_one2many
ENSMUSG00000021112	ortholog_one2many
ENSMUSG00000069769	ortholog_one2many
ENSMUSG00000060275	ortholog_one2many
ENSMUSG00000044252	ortholog_one2many
ENSMUSG00000041119	ortholog_one2many
ENSMUSG00000006498	ortholog_one2many
ENSMUSG00000028909	ortholog_one2many
ENSMUSG00000032946	ortholog_one2many
ENSMUSG00000027075	ortholog_one2many
ENSMUSG00000045414	ortholog_one2many
ENSMUSG00000037979	ortholog_one2one
ENSMUSG00000039652	ortholog_one2one
ENSMUSG00000030270	ortholog_one2one
ENSMUSG00000036712	ortholog_one2one
ENSMUSG00000073805	ortholog_one2one
ENSMUSG00000000531	ortholog_one2one
ENSMUSG00000033960	ortholog_one2one
ENSMUSG00000044216	ortholog_one2one
ENSMUSG00000046417	ortholog_one2one
ENSMUSG00000033900	ortholog_one2one
ENSMUSG00000029436	ortholog_one2one
ENSMUSG00000021339	ortholog_one2one
ENSMUSG00000027233	ortholog_one2one
ENSMUSG00000034686	ortholog_one2one
ENSMUSG00000024068	ortholog_one2one
ENSMUSG00000004366	ortholog_one2one
ENSMUSG00000000296	ortholog_one2one
ENSMUSG00000031930	ortholog_one2one
ENSMUSG00000028639	ortholog_one2one
ENSMUSG00000036046	ortholog_one2one
ENSMUSG00000021824	ortholog_one2one
ENSMUSG00000001127	ortholog_one2one
ENSMUSG00000054277	ortholog_one2one
ENSMUSG00000006464	ortholog_one2one
ENSMUSG00000036896	ortholog_one2one
ENSMUSG00000000378	ortholog_one2one
ENSMUSG00000023932	ortholog_one2one
ENSMUSG00000036103	ortholog_one2one
ENSMUSG00000034974	ortholog_one2one
ENSMUSG00000040620	ortholog_one2one
ENSMUSG00000044447	ortholog_one2one
ENSMUSG00000023960	ortholog_one2one
ENSMUSG00000027963	ortholog_one2one
ENSMUSG00000051379	ortholog_one2one
ENSMUSG00000030795	ortholog_one2one
ENSMUSG00000030161	ortholog_one2one
ENSMUSG00000033751	ortholog_one2one
ENSMUSG00000025858	ortholog_one2one
ENSMUSG00000021552	ortholog_one2one
ENSMUSG00000046182	ortholog_one2one
ENSMUSG00000024187	ortholog_one2one
ENSMUSG00000003779	ortholog_one2one
ENSMUSG00000000600	ortholog_one2one
ENSMUSG00000020585	ortholog_one2one
ENSMUSG00000070462	ortholog_one2one
ENSMUSG00000050321	ortholog_one2one
ENSMUSG00000036902	ortholog_one2one
ENSMUSG00000009073	ortholog_one2one
ENSMUSG00000032606	ortholog_one2one
ENSMUSG00000078532	ortholog_one2one
ENSMUSG00000056209	ortholog_one2one
ENSMUSG00000031592	ortholog_one2one
ENSMUSG00000021140	ortholog_one2one
ENSMUSG00000025137	ortholog_one2one
ENSMUSG00000074305	ortholog_one2one
ENSMUSG00000042275	ortholog_one2one
ENSMUSG00000041417	ortholog_one2one
ENSMUSG00000026179	ortholog_one2one
ENSMUSG00000026181	ortholog_one2one
ENSMUSG00000040472	ortholog_one2one
ENSMUSG00000035226	ortholog_one2one
ENSMUSG00000010086	ortholog_one2one
ENSMUSG00000027429	ortholog_one2one
ENSMUSG00000004631	ortholog_one2one
ENSMUSG00000001995	ortholog_one2one
ENSMUSG00000021039	ortholog_one2one
ENSMUSG00000033594	ortholog_one2one
ENSMUSG00000054453	ortholog_one2one
ENSMUSG00000078713	ortholog_one2one
ENSMUSG00000048707	ortholog_one2one
ENSMUSG00000042734	ortholog_one2one
ENSMUSG00000052981	ortholog_one2one
ENSMUSG00000028456	ortholog_one2one
ENSMUSG00000039929	ortholog_one2one
ENSMUSG00000039701	ortholog_one2one
ENSMUSG00000021994	ortholog_one2one
ENSMUSG00000042605	ortholog_one2one
ENSMUSG00000057914	ortholog_one2one
ENSMUSG00000029761	ortholog_one2one
ENSMUSG00000046691	ortholog_one2one
ENSMUSG00000078794	ortholog_one2one
ENSMUSG00000024350	ortholog_one2one
ENSMUSG00000022897	ortholog_one2one
ENSMUSG00000027810	ortholog_one2one
ENSMUSG00000015337	ortholog_one2one
ENSMUSG00000002017	ortholog_one2one
ENSMUSG00000030759	ortholog_one2one
ENSMUSG00000034201	ortholog_one2one
ENSMUSG00000071531	ortholog_one2one
ENSMUSG00000004894	ortholog_one2one
ENSMUSG00000026925	ortholog_one2one
ENSMUSG00000066129	ortholog_one2one
ENSMUSG00000022802	ortholog_one2one
ENSMUSG00000068015	ortholog_one2one
ENSMUSG00000063297	ortholog_one2one
ENSMUSG00000002948	ortholog_one2one
ENSMUSG00000035772	ortholog_one2one
ENSMUSG00000034000	ortholog_one2one
ENSMUSG00000039103	ortholog_one2one
ENSMUSG00000031754	ortholog_one2one
ENSMUSG00000021699	ortholog_one2one
ENSMUSG00000021684	ortholog_one2one
ENSMUSG00000024096	ortholog_one2one
ENSMUSG00000028292	ortholog_one2one
ENSMUSG00000035469	ortholog_one2one
ENSMUSG00000000339	ortholog_one2one
ENSMUSG00000030602	ortholog_one2one
ENSMUSG00000053617	ortholog_one2one
ENSMUSG00000027220	ortholog_one2one
ENSMUSG00000022019	ortholog_one2one
ENSMUSG00000020308	ortholog_one2one
ENSMUSG00000030806	ortholog_one2one
ENSMUSG00000020952	ortholog_one2one
ENSMUSG00000027303	ortholog_one2one
ENSMUSG00000053398	ortholog_one2one
ENSMUSG00000026797	ortholog_one2one
ENSMUSG00000033059	ortholog_one2one
ENSMUSG00000030621	ortholog_one2one
ENSMUSG00000020621	ortholog_one2many
ENSMUSG00000022415	ortholog_one2many
ENSMUSG00000024501	ortholog_one2one
ENSMUSG00000003200	ortholog_one2many
ENSMUSG00000045038	ortholog_one2many
ENSMUSG00000024359	ortholog_one2one
ENSMUSG00000026229	ortholog_one2many
ENSMUSG00000016150	ortholog_one2one
ENSMUSG00000023868	ortholog_one2one
ENSMUSG00000040687	ortholog_one2one
ENSMUSG00000020048	ortholog_one2one
ENSMUSG00000030541	ortholog_one2one
ENSMUSG00000033735	ortholog_one2many
ENSMUSG00000020964	ortholog_one2one
ENSMUSG00000036138	ortholog_one2many
ENSMUSG00000024966	ortholog_one2one
ENSMUSG00000029467	ortholog_one2many
ENSMUSG00000022110	ortholog_one2one
ENSMUSG00000046329	ortholog_many2many
ENSMUSG00000031342	ortholog_one2one
ENSMUSG00000018042	ortholog_one2one
ENSMUSG00000057880	ortholog_one2one
ENSMUSG00000028648	ortholog_one2one
ENSMUSG00000022829	ortholog_one2one
ENSMUSG00000020598	ortholog_one2one
ENSMUSG00000009207	ortholog_one2many
ENSMUSG00000030105	ortholog_one2many
ENSMUSG00000002718	ortholog_one2one
ENSMUSG00000017831	ortholog_one2one
ENSMUSG00000022477	ortholog_one2one
ENSMUSG00000013593	ortholog_one2one
ENSMUSG00000021314	ortholog_one2one
ENSMUSG00000038462	ortholog_one2one
ENSMUSG00000050043	ortholog_one2many
ENSMUSG00000001891	ortholog_one2many
ENSMUSG00000031696	ortholog_one2one
ENSMUSG00000051331	ortholog_one2one
ENSMUSG00000045103	ortholog_one2one
ENSMUSG00000019804	ortholog_one2one
ENSMUSG00000069662	ortholog_one2many
ENSMUSG00000020571	ortholog_one2one
ENSMUSG00000044288	ortholog_one2one
ENSMUSG00000038991	ortholog_one2one
ENSMUSG00000071658	ortholog_one2one
ENSMUSG00000020536	ortholog_one2one
ENSMUSG00000026275	ortholog_one2one
ENSMUSG00000025428	ortholog_one2one
ENSMUSG00000069072	ortholog_one2many
ENSMUSG00000021520	ortholog_one2one
ENSMUSG00000027562	ortholog_many2many
ENSMUSG00000004558	ortholog_one2one
ENSMUSG00000015149	ortholog_one2one
ENSMUSG00000000563	ortholog_one2one
ENSMUSG00000038717	ortholog_one2many
ENSMUSG00000031425	ortholog_one2many
ENSMUSG00000053291	ortholog_one2one
ENSMUSG00000027805	ortholog_one2one
ENSMUSG00000019943	ortholog_one2many
ENSMUSG00000036427	ortholog_many2many
ENSMUSG00000027634	ortholog_one2many
ENSMUSG00000026260	ortholog_one2one
ENSMUSG00000032115	ortholog_one2one
ENSMUSG00000031010	ortholog_one2many
ENSMUSG00000060961	ortholog_one2many
ENSMUSG00000049313	ortholog_one2one
ENSMUSG00000069744	ortholog_one2many
ENSMUSG00000039361	ortholog_one2many
ENSMUSG00000025366	ortholog_one2many
ENSMUSG00000004267	ortholog_one2one
ENSMUSG00000021700	ortholog_one2one
ENSMUSG00000038429	ortholog_one2one
ENSMUSG00000020777	ortholog_one2one
ENSMUSG00000047085	ortholog_one2many
ENSMUSG00000054693	ortholog_one2one
ENSMUSG00000023032	ortholog_one2one
ENSMUSG00000026787	ortholog_one2one
ENSMUSG00000000168	ortholog_one2one
ENSMUSG00000028656	ortholog_one2one
ENSMUSG00000018574	ortholog_one2one
ENSMUSG00000026192	ortholog_one2one
ENSMUSG00000021577	ortholog_one2one
ENSMUSG00000024640	ortholog_one2one
ENSMUSG00000028049	ortholog_one2one
ENSMUSG00000053646	ortholog_one2many
ENSMUSG00000027533	ortholog_many2many
ENSMUSG00000036333	ortholog_one2many
ENSMUSG00000033096	ortholog_one2one
ENSMUSG00000020321	ortholog_one2many
ENSMUSG00000020114	ortholog_one2one
ENSMUSG00000052698	ortholog_one2one
ENSMUSG00000023033	ortholog_one2many
ENSMUSG00000052456	ortholog_one2one
ENSMUSG00000025823	ortholog_one2one
ENSMUSG00000028937	ortholog_one2one
ENSMUSG00000002981	ortholog_one2one
ENSMUSG00000020361	ortholog_one2many
ENSMUSG00000028343	ortholog_one2one
ENSMUSG00000046032	ortholog_one2one
ENSMUSG00000019478	ortholog_one2one
ENSMUSG00000029765	ortholog_one2one
ENSMUSG00000003072	ortholog_one2one
ENSMUSG00000033161	ortholog_one2many
ENSMUSG00000023175	ortholog_one2one
ENSMUSG00000021474	ortholog_one2one
ENSMUSG00000028452	ortholog_one2one
ENSMUSG00000067336	ortholog_one2many
ENSMUSG00000056515	ortholog_one2one
ENSMUSG00000047187	ortholog_one2one
ENSMUSG00000079477	ortholog_one2one
ENSMUSG00000025793	ortholog_one2one
ENSMUSG00000015932	ortholog_one2many
ENSMUSG00000021087	ortholog_one2many
ENSMUSG00000024654	ortholog_one2one
ENSMUSG00000022403	ortholog_one2one
ENSMUSG00000038412	ortholog_one2one
ENSMUSG00000059040	ortholog_many2many
ENSMUSG00000025453	ortholog_one2one
ENSMUSG00000025037	ortholog_one2many
ENSMUSG00000040147	ortholog_one2many
ENSMUSG00000021270	ortholog_one2many
ENSMUSG00000022973	ortholog_one2one
ENSMUSG00000052397	ortholog_one2many
ENSMUSG00000028161	ortholog_one2many
ENSMUSG00000026452	ortholog_one2many
ENSMUSG00000032504	ortholog_one2one
ENSMUSG00000061904	ortholog_one2many
ENSMUSG00000033720	ortholog_one2many
ENSMUSG00000026385	ortholog_one2many
ENSMUSG00000022636	ortholog_many2many
ENSMUSG00000019173	ortholog_one2one
ENSMUSG00000029223	ortholog_one2one
ENSMUSG00000029390	ortholog_one2one
ENSMUSG00000035566	ortholog_one2one
ENSMUSG00000010064	ortholog_one2many
ENSMUSG00000070880	ortholog_many2many
ENSMUSG00000025968	ortholog_one2one
ENSMUSG00000023944	ortholog_one2one
ENSMUSG00000019790	ortholog_one2many
ENSMUSG00000057177	ortholog_one2many
ENSMUSG00000021957	ortholog_one2one
ENSMUSG00000031862	ortholog_one2one
ENSMUSG00000049940	ortholog_one2one
ENSMUSG00000032279	ortholog_one2one
ENSMUSG00000018796	ortholog_one2many
ENSMUSG00000003438	ortholog_one2one
ENSMUSG00000028837	ortholog_one2one
ENSMUSG00000039953	ortholog_one2one
ENSMUSG00000022048	ortholog_one2one
ENSMUSG00000024997	ortholog_one2one
ENSMUSG00000028910	ortholog_one2one
ENSMUSG00000031149	ortholog_one2one
ENSMUSG00000005125	ortholog_one2many
ENSMUSG00000029103	ortholog_one2one
ENSMUSG00000025178	ortholog_one2one
ENSMUSG00000040354	ortholog_one2one
ENSMUSG00000036565	ortholog_one2many
ENSMUSG00000032549	ortholog_one2many
ENSMUSG00000034994	ortholog_one2one
ENSMUSG00000026819	ortholog_one2one
ENSMUSG00000026860	ortholog_one2many
ENSMUSG00000022769	ortholog_one2one
ENSMUSG00000015671	ortholog_one2many
ENSMUSG00000049556	ortholog_one2many
ENSMUSG00000029571	ortholog_one2one
ENSMUSG00000037916	ortholog_one2one
ENSMUSG00000031202	ortholog_one2many
ENSMUSG00000029101	ortholog_one2many
ENSMUSG00000021687	ortholog_one2one
ENSMUSG00000020368	ortholog_one2one
ENSMUSG00000001924	ortholog_one2many
ENSMUSG00000048429	ortholog_one2one
ENSMUSG00000020611	ortholog_one2one
ENSMUSG00000014313	ortholog_one2one
ENSMUSG00000062908	ortholog_one2one
ENSMUSG00000034187	ortholog_one2many
ENSMUSG00000025190	ortholog_one2one
ENSMUSG00000008475	ortholog_many2many
ENSMUSG00000046230	ortholog_one2one
ENSMUSG00000023089	ortholog_one2one
ENSMUSG00000020189	ortholog_one2one
ENSMUSG00000028062	ortholog_one2one
ENSMUSG00000028488	ortholog_one2many
ENSMUSG00000030662	ortholog_one2many
ENSMUSG00000054793	ortholog_one2one
ENSMUSG00000002985	ortholog_one2many
ENSMUSG00000032602	ortholog_one2one
ENSMUSG00000022421	ortholog_many2many
ENSMUSG00000025156	ortholog_one2one
ENSMUSG00000031672	ortholog_one2many
ENSMUSG00000013629	ortholog_one2one
ENSMUSG00000032959	ortholog_one2many
ENSMUSG00000024381	ortholog_one2many
ENSMUSG00000040276	ortholog_one2many
ENSMUSG00000040731	ortholog_one2one
ENSMUSG00000058135	ortholog_many2many
ENSMUSG00000004032	ortholog_many2many
ENSMUSG00000006818	ortholog_one2one
ENSMUSG00000002379	ortholog_one2one
ENSMUSG00000003411	ortholog_one2one
ENSMUSG00000000826	ortholog_one2many
ENSMUSG00000031144	ortholog_one2many
ENSMUSG00000024581	ortholog_one2many
ENSMUSG00000023019	ortholog_one2many
ENSMUSG00000001270	ortholog_one2many
ENSMUSG00000019179	ortholog_one2one
ENSMUSG00000054640	ortholog_one2many
ENSMUSG00000031376	ortholog_one2many
ENSMUSG00000026701	ortholog_one2many
ENSMUSG00000039166	ortholog_one2one
ENSMUSG00000022982	ortholog_one2one
ENSMUSG00000032336	ortholog_one2many
ENSMUSG00000021079	ortholog_one2one
ENSMUSG00000024120	ortholog_one2one
ENSMUSG00000056629	ortholog_one2one
ENSMUSG00000027108	ortholog_one2one
ENSMUSG00000020458	ortholog_one2one
ENSMUSG00000027406	ortholog_one2one
ENSMUSG00000026463	ortholog_one2one
ENSMUSG00000001441	ortholog_one2one
ENSMUSG00000036751	ortholog_one2one
ENSMUSG00000022378	ortholog_one2one
ENSMUSG00000025781	ortholog_one2one
ENSMUSG00000050552	ortholog_one2one
ENSMUSG00000036504	ortholog_one2one
ENSMUSG00000030352	ortholog_one2many
ENSMUSG00000030310	ortholog_one2many
ENSMUSG00000020671	ortholog_one2one
ENSMUSG00000058975	ortholog_one2many
ENSMUSG00000059734	ortholog_one2many
ENSMUSG00000021116	ortholog_one2many
ENSMUSG00000025651	ortholog_one2one
ENSMUSG00000025873	ortholog_one2one
ENSMUSG00000028165	ortholog_one2one
ENSMUSG00000021764	ortholog_one2one
ENSMUSG00000029104	ortholog_one2one
ENSMUSG00000029028	ortholog_one2one
ENSMUSG00000032330	ortholog_one2many
ENSMUSG00000021238	ortholog_one2one
ENSMUSG00000025757	ortholog_one2one
ENSMUSG00000051007	ortholog_one2one
ENSMUSG00000034789	ortholog_one2one
ENSMUSG00000006373	ortholog_one2one
ENSMUSG00000062070	ortholog_one2many
ENSMUSG00000002332	ortholog_one2one
ENSMUSG00000022186	ortholog_many2many
ENSMUSG00000030707	ortholog_one2one
ENSMUSG00000037470	ortholog_one2one
ENSMUSG00000041426	ortholog_one2one
ENSMUSG00000015222	ortholog_one2one
ENSMUSG00000024953	ortholog_one2one
ENSMUSG00000021939	ortholog_one2many
ENSMUSG00000073639	ortholog_one2one
ENSMUSG00000031517	ortholog_one2many
ENSMUSG00000027710	ortholog_one2one
ENSMUSG00000003868	ortholog_one2one
ENSMUSG00000038587	ortholog_one2many
ENSMUSG00000039016	ortholog_one2one
ENSMUSG00000040659	ortholog_one2one
ENSMUSG00000010095	ortholog_one2many
ENSMUSG00000037852	ortholog_one2one
ENSMUSG00000025978	ortholog_one2one
ENSMUSG00000015291	ortholog_one2one
ENSMUSG00000025980	ortholog_one2one
ENSMUSG00000045973	ortholog_one2many
ENSMUSG00000073676	ortholog_one2one
ENSMUSG00000039542	ortholog_one2many
ENSMUSG00000068747	ortholog_one2many
ENSMUSG00000025733	ortholog_one2many
ENSMUSG00000027893	ortholog_one2one
ENSMUSG00000031840	ortholog_one2many
ENSMUSG00000034993	ortholog_one2one
ENSMUSG00000029864	ortholog_one2many
ENSMUSG00000029121	ortholog_one2one
ENSMUSG00000031865	ortholog_one2many
ENSMUSG00000038388	ortholog_one2many
ENSMUSG00000005299	ortholog_one2one
ENSMUSG00000005338	ortholog_one2one
ENSMUSG00000017390	ortholog_one2one
ENSMUSG00000007891	ortholog_one2one
ENSMUSG00000031207	ortholog_one2many
ENSMUSG00000005514	ortholog_one2many
ENSMUSG00000029777	ortholog_one2one
ENSMUSG00000029168	ortholog_one2many
ENSMUSG00000046598	ortholog_one2one
ENSMUSG00000021728	ortholog_one2one
ENSMUSG00000029581	ortholog_one2one
ENSMUSG00000037771	ortholog_one2one
ENSMUSG00000055254	ortholog_one2many
ENSMUSG00000038486	ortholog_one2one
ENSMUSG00000041592	ortholog_one2many
ENSMUSG00000021066	ortholog_one2one
ENSMUSG00000026615	ortholog_one2one
ENSMUSG00000029108	ortholog_one2one
ENSMUSG00000053025	ortholog_one2many
ENSMUSG00000030987	ortholog_one2many
ENSMUSG00000036766	ortholog_one2one
ENSMUSG00000032120	ortholog_one2one
ENSMUSG00000026442	ortholog_one2many
ENSMUSG00000032625	ortholog_one2many
ENSMUSG00000049252	ortholog_one2one
ENSMUSG00000024109	ortholog_one2many
ENSMUSG00000006717	ortholog_one2one
ENSMUSG00000014602	ortholog_one2many
ENSMUSG00000039682	ortholog_one2one
ENSMUSG00000027698	ortholog_one2many
ENSMUSG00000037270	ortholog_one2one
ENSMUSG00000009112	ortholog_one2one
ENSMUSG00000026827	ortholog_one2one
ENSMUSG00000021044	ortholog_one2one
ENSMUSG00000064115	ortholog_one2many
ENSMUSG00000036499	ortholog_one2one
ENSMUSG00000054027	ortholog_one2one
ENSMUSG00000036529	ortholog_one2one
ENSMUSG00000037685	ortholog_one2one
ENSMUSG00000026904	ortholog_one2many
ENSMUSG00000033768	ortholog_one2many
ENSMUSG00000037996	ortholog_one2many
ENSMUSG00000055421	ortholog_one2one
ENSMUSG00000026198	ortholog_one2many
ENSMUSG00000030302	ortholog_one2one
ENSMUSG00000064341	ortholog_one2one
ENSMUSG00000064363	ortholog_one2one
ENSMUSG00000064367	ortholog_one2many
ENSMUSG00000006024	ortholog_one2many
ENSMUSG00000028854	ortholog_one2one
ENSMUSG00000026820	ortholog_one2one
ENSMUSG00000061518	ortholog_many2many
ENSMUSG00000027894	ortholog_one2one
ENSMUSG00000024026	ortholog_one2one
ENSMUSG00000027438	ortholog_one2many
ENSMUSG00000027076	ortholog_one2one
ENSMUSG00000031960	ortholog_one2one
ENSMUSG00000033953	ortholog_many2many
ENSMUSG00000027799	ortholog_one2many
ENSMUSG00000025393	ortholog_one2one
ENSMUSG00000054423	ortholog_one2many
ENSMUSG00000051359	ortholog_one2one
ENSMUSG00000038084	ortholog_one2one
ENSMUSG00000030246	ortholog_one2many
ENSMUSG00000037419	ortholog_one2many
ENSMUSG00000033307	ortholog_one2one
ENSMUSG00000030884	ortholog_one2many
ENSMUSG00000032109	ortholog_one2many
ENSMUSG00000028149	ortholog_one2one
ENSMUSG00000008153	ortholog_one2one
ENSMUSG00000023186	ortholog_many2many
ENSMUSG00000018800	ortholog_one2many
ENSMUSG00000026878	ortholog_one2one
ENSMUSG00000039419	ortholog_one2many
ENSMUSG00000041078	ortholog_one2many
ENSMUSG00000026526	ortholog_one2many
ENSMUSG00000021361	ortholog_one2many
ENSMUSG00000022193	ortholog_one2one
ENSMUSG00000009863	ortholog_one2many
ENSMUSG00000024392	ortholog_one2many
ENSMUSG00000030683	ortholog_one2one
ENSMUSG00000062373	ortholog_one2one
ENSMUSG00000030428	ortholog_one2one
ENSMUSG00000026576	ortholog_one2many
ENSMUSG00000071650	ortholog_one2many
ENSMUSG00000030088	ortholog_one2one
ENSMUSG00000021983	ortholog_one2one
ENSMUSG00000051615	ortholog_one2many
ENSMUSG00000036062	ortholog_one2one
ENSMUSG00000033615	ortholog_one2many
ENSMUSG00000017740	ortholog_one2many
ENSMUSG00000028552	ortholog_one2one
ENSMUSG00000032911	ortholog_one2one
ENSMUSG00000004070	ortholog_one2many
ENSMUSG00000030835	ortholog_one2one
ENSMUSG00000036257	ortholog_one2one
ENSMUSG00000038267	ortholog_one2one
ENSMUSG00000043940	ortholog_one2one
ENSMUSG00000022661	ortholog_one2many
ENSMUSG00000029020	ortholog_one2one
ENSMUSG00000063142	ortholog_one2one
ENSMUSG00000028528	ortholog_one2one
ENSMUSG00000003526	ortholog_one2many
ENSMUSG00000027455	ortholog_one2one
ENSMUSG00000025153	ortholog_one2one
ENSMUSG00000024511	ortholog_one2one
ENSMUSG00000030307	ortholog_one2one
ENSMUSG00000024614	ortholog_one2many
ENSMUSG00000032788	ortholog_one2many
ENSMUSG00000032135	ortholog_one2many
ENSMUSG00000029455	ortholog_one2many
ENSMUSG00000048040	ortholog_one2many
ENSMUSG00000077450	ortholog_one2one
ENSMUSG00000070570	ortholog_one2many
ENSMUSG00000047126	ortholog_one2one
ENSMUSG00000028412	ortholog_one2many
ENSMUSG00000024758	ortholog_one2one
ENSMUSG00000044629	ortholog_one2many
ENSMUSG00000031447	ortholog_one2many
ENSMUSG00000060126	ortholog_one2one
ENSMUSG00000019978	ortholog_one2one
ENSMUSG00000023861	ortholog_one2one
ENSMUSG00000019054	ortholog_one2one
ENSMUSG00000073940	ortholog_many2many
ENSMUSG00000040249	ortholog_one2many
ENSMUSG00000028843	ortholog_one2one
ENSMUSG00000031906	ortholog_one2one
ENSMUSG00000019828	ortholog_one2many
ENSMUSG00000006651	ortholog_one2one
ENSMUSG00000022762	ortholog_one2many
ENSMUSG00000024646	ortholog_one2one
ENSMUSG00000024892	ortholog_one2many
ENSMUSG00000033419	ortholog_one2many
ENSMUSG00000020917	ortholog_one2many
ENSMUSG00000041329	ortholog_one2many
ENSMUSG00000019471	ortholog_one2one
ENSMUSG00000000088	ortholog_one2many
ENSMUSG00000032294	ortholog_one2many
ENSMUSG00000032482	ortholog_one2many
ENSMUSG00000004748	ortholog_one2one
ENSMUSG00000026473	ortholog_one2many
ENSMUSG00000029802	ortholog_many2many
ENSMUSG00000030376	ortholog_one2many
ENSMUSG00000058153	ortholog_one2one
ENSMUSG00000005873	ortholog_one2one
ENSMUSG00000066705	ortholog_one2one
ENSMUSG00000003316	ortholog_one2many
ENSMUSG00000022797	ortholog_one2many
ENSMUSG00000034723	ortholog_one2one
ENSMUSG00000030751	ortholog_one2one
ENSMUSG00000032479	ortholog_one2many
ENSMUSG00000070304	ortholog_one2one
ENSMUSG00000049303	ortholog_one2one
ENSMUSG00000025371	ortholog_one2many
ENSMUSG00000025810	ortholog_one2one
ENSMUSG00000031731	ortholog_one2one
ENSMUSG00000021417	ortholog_one2many
ENSMUSG00000005089	ortholog_one2many
ENSMUSG00000027248	ortholog_one2one
ENSMUSG00000032340	ortholog_one2many
ENSMUSG00000036894	ortholog_one2one
ENSMUSG00000030077	ortholog_one2many
ENSMUSG00000034709	ortholog_one2one
ENSMUSG00000006998	ortholog_many2many
ENSMUSG00000044708	ortholog_one2many
ENSMUSG00000005683	ortholog_one2many
ENSMUSG00000043463	ortholog_one2one
ENSMUSG00000033295	ortholog_one2many
ENSMUSG00000025478	ortholog_one2one
ENSMUSG00000039163	ortholog_one2one
ENSMUSG00000030704	ortholog_one2one
ENSMUSG00000026864	ortholog_one2one
ENSMUSG00000005580	ortholog_one2many
ENSMUSG00000036564	ortholog_one2one
ENSMUSG00000036634	ortholog_one2one
ENSMUSG00000060803	ortholog_many2many
ENSMUSG00000022892	ortholog_one2many
ENSMUSG00000021730	ortholog_one2one
ENSMUSG00000059534	ortholog_one2one
ENSMUSG00000079508	ortholog_many2many
ENSMUSG00000001440	ortholog_one2one
ENSMUSG00000028465	ortholog_one2many
ENSMUSG00000034891	ortholog_one2one
ENSMUSG00000019194	ortholog_one2many
ENSMUSG00000048078	ortholog_one2one
ENSMUSG00000025130	ortholog_one2one
ENSMUSG00000044734	ortholog_many2many
ENSMUSG00000024130	ortholog_one2many
ENSMUSG00000017631	ortholog_one2many
ENSMUSG00000034853	ortholog_one2many
ENSMUSG00000048307	ortholog_one2many
ENSMUSG00000059495	ortholog_one2many
ENSMUSG00000022416	ortholog_one2many
ENSMUSG00000015085	ortholog_one2many
ENSMUSG00000058927	ortholog_one2many
ENSMUSG00000031785	ortholog_one2many
ENSMUSG00000028470	ortholog_one2many
ENSMUSG00000005672	ortholog_one2many
ENSMUSG00000020922	ortholog_one2many
ENSMUSG00000071711	ortholog_one2many
ENSMUSG00000027674	ortholog_one2many
ENSMUSG00000015806	ortholog_one2many
ENSMUSG00000007815	ortholog_one2many
ENSMUSG00000020580	ortholog_one2many
ENSMUSG00000032902	ortholog_one2many
ENSMUSG00000036298	ortholog_one2many
ENSMUSG00000009588	ortholog_one2many
ENSMUSG00000066621	ortholog_one2many
ENSMUSG00000021266	ortholog_one2many
ENSMUSG00000031824	ortholog_one2one
ENSMUSG00000029408	ortholog_one2one
ENSMUSG00000032281	ortholog_one2one
ENSMUSG00000022840	ortholog_one2one
ENSMUSG00000024411	ortholog_one2one
ENSMUSG00000059811	ortholog_one2one
ENSMUSG00000032570	ortholog_one2one
ENSMUSG00000038690	ortholog_one2one
ENSMUSG00000004110	ortholog_one2one
ENSMUSG00000031505	ortholog_one2one
ENSMUSG00000002944	ortholog_one2one
ENSMUSG00000006699	ortholog_one2one
ENSMUSG00000068740	ortholog_one2one
ENSMUSG00000036513	ortholog_one2one
ENSMUSG00000030905	ortholog_one2one
ENSMUSG00000028194	ortholog_one2one
ENSMUSG00000040035	ortholog_one2one
ENSMUSG00000022136	ortholog_one2one
ENSMUSG00000024302	ortholog_one2one
ENSMUSG00000050812	ortholog_one2one
ENSMUSG00000027293	ortholog_one2one
ENSMUSG00000020949	ortholog_one2one
ENSMUSG00000025579	ortholog_one2one
ENSMUSG00000058624	ortholog_one2one
ENSMUSG00000029064	ortholog_one2one
ENSMUSG00000031119	ortholog_one2one
ENSMUSG00000020331	ortholog_one2one
ENSMUSG00000025232	ortholog_one2one
ENSMUSG00000019791	ortholog_one2one
ENSMUSG00000073422	ortholog_one2one
ENSMUSG00000029657	ortholog_one2one
ENSMUSG00000030207	ortholog_one2one
ENSMUSG00000032796	ortholog_one2one
ENSMUSG00000027134	ortholog_one2one
ENSMUSG00000021338	ortholog_one2one
ENSMUSG00000037523	ortholog_one2one
ENSMUSG00000056050	ortholog_one2one
ENSMUSG00000037740	ortholog_one2one
ENSMUSG00000064358	ortholog_one2one
ENSMUSG00000028833	ortholog_one2one
ENSMUSG00000029153	ortholog_one2one
ENSMUSG00000022307	ortholog_one2one
ENSMUSG00000030729	ortholog_one2one
ENSMUSG00000010760	ortholog_one2one
ENSMUSG00000074785	ortholog_one2one
ENSMUSG00000033152	ortholog_one2one
ENSMUSG00000045114	ortholog_one2one
ENSMUSG00000045009	ortholog_one2one
ENSMUSG00000026869	ortholog_one2one
ENSMUSG00000052852	ortholog_one2one
ENSMUSG00000017009	ortholog_one2one
ENSMUSG00000019877	ortholog_one2one
ENSMUSG00000029151	ortholog_one2one
ENSMUSG00000025986	ortholog_one2one
ENSMUSG00000052026	ortholog_one2one
ENSMUSG00000027488	ortholog_one2one
ENSMUSG00000029309	ortholog_one2one
ENSMUSG00000026389	ortholog_one2one
ENSMUSG00000026213	ortholog_one2one
ENSMUSG00000007207	ortholog_one2one
ENSMUSG00000074093	ortholog_one2one
ENSMUSG00000056429	ortholog_one2one
ENSMUSG00000089847	ortholog_one2one
ENSMUSG00000023915	ortholog_one2one
ENSMUSG00000014846	ortholog_one2one
ENSMUSG00000052387	ortholog_one2one
ENSMUSG00000031634	ortholog_one2one
ENSMUSG00000005103	ortholog_one2one
ENSMUSG00000020900	ortholog_one2one
ENSMUSG00000053024	ortholog_one2one
ENSMUSG00000022568	ortholog_one2one
ENSMUSG00000033004	ortholog_one2one
ENSMUSG00000025465	ortholog_one2one
ENSMUSG00000020954	ortholog_one2one
ENSMUSG00000022956	ortholog_one2one
ENSMUSG00000032437	ortholog_one2one
ENSMUSG00000071649	ortholog_one2one
ENSMUSG00000026817	ortholog_one2one
ENSMUSG00000062078	ortholog_one2many
ENSMUSG00000020882	ortholog_one2one
ENSMUSG00000018286	ortholog_one2one
ENSMUSG00000024044	ortholog_one2one
ENSMUSG00000028383	ortholog_one2one
ENSMUSG00000032186	ortholog_one2many
ENSMUSG00000058587	ortholog_one2many
ENSMUSG00000027479	ortholog_one2many
ENSMUSG00000026234	ortholog_one2one
ENSMUSG00000021708	ortholog_one2many
ENSMUSG00000019578	ortholog_one2one
ENSMUSG00000036309	ortholog_one2one
ENSMUSG00000032231	ortholog_one2many
ENSMUSG00000027522	ortholog_one2one
ENSMUSG00000022337	ortholog_one2one
ENSMUSG00000036402	ortholog_one2many
ENSMUSG00000024588	ortholog_one2one
ENSMUSG00000058589	ortholog_one2one
ENSMUSG00000068749	ortholog_one2many
ENSMUSG00000060036	ortholog_one2one
ENSMUSG00000027858	ortholog_one2many
ENSMUSG00000026880	ortholog_one2one
ENSMUSG00000028223	ortholog_one2one
ENSMUSG00000046671	ortholog_one2one
ENSMUSG00000031278	ortholog_one2one
ENSMUSG00000026553	ortholog_one2one
ENSMUSG00000058569	ortholog_one2one
ENSMUSG00000029763	ortholog_one2one
ENSMUSG00000078816	ortholog_one2one
ENSMUSG00000019969	ortholog_one2one
ENSMUSG00000033060	ortholog_one2many
ENSMUSG00000027940	ortholog_one2many
ENSMUSG00000015002	ortholog_one2one
ENSMUSG00000028337	ortholog_one2many
ENSMUSG00000021576	ortholog_one2one
ENSMUSG00000031561	ortholog_one2one
ENSMUSG00000062232	ortholog_one2one
ENSMUSG00000018965	ortholog_one2one
ENSMUSG00000030432	ortholog_one2many
ENSMUSG00000016319	ortholog_one2one
ENSMUSG00000014932	ortholog_one2one
ENSMUSG00000031808	ortholog_one2many
ENSMUSG00000058546	ortholog_one2many
ENSMUSG00000033793	ortholog_one2one
ENSMUSG00000020849	ortholog_one2one
ENSMUSG00000057322	ortholog_one2one
ENSMUSG00000028527	ortholog_one2one
ENSMUSG00000038387	ortholog_one2one
ENSMUSG00000030410	ortholog_one2one
ENSMUSG00000020537	ortholog_one2one
ENSMUSG00000038900	ortholog_one2many
ENSMUSG00000001424	ortholog_one2one
ENSMUSG00000071660	ortholog_one2one
ENSMUSG00000021546	ortholog_many2many
ENSMUSG00000022108	ortholog_one2many
ENSMUSG00000002102	ortholog_one2one
ENSMUSG00000023192	ortholog_one2many
ENSMUSG00000025485	ortholog_one2one
ENSMUSG00000029432	ortholog_one2one
ENSMUSG00000043716	ortholog_one2one
ENSMUSG00000015290	ortholog_one2many
ENSMUSG00000030007	ortholog_one2one
ENSMUSG00000028645	ortholog_one2many
ENSMUSG00000040359	ortholog_one2one
ENSMUSG00000004936	ortholog_one2one
ENSMUSG00000024065	ortholog_one2one
ENSMUSG00000037851	ortholog_one2one
ENSMUSG00000020358	ortholog_one2many
ENSMUSG00000010376	ortholog_one2many
ENSMUSG00000027646	ortholog_one2one
ENSMUSG00000068739	ortholog_one2one
ENSMUSG00000025613	ortholog_one2one
ENSMUSG00000025162	ortholog_one2many
ENSMUSG00000029621	ortholog_one2one
ENSMUSG00000008435	ortholog_one2many
ENSMUSG00000019373	ortholog_one2one
ENSMUSG00000031007	ortholog_one2one
ENSMUSG00000074781	ortholog_one2one
ENSMUSG00000020664	ortholog_one2one
ENSMUSG00000056367	ortholog_one2one
ENSMUSG00000021794	ortholog_one2one
ENSMUSG00000052681	ortholog_one2one
ENSMUSG00000025724	ortholog_one2one
ENSMUSG00000057262	ortholog_one2many
ENSMUSG00000021614	ortholog_one2one
ENSMUSG00000066036	ortholog_one2one
ENSMUSG00000014769	ortholog_one2one
ENSMUSG00000027642	ortholog_one2one
ENSMUSG00000030718	ortholog_one2one
ENSMUSG00000029916	ortholog_one2one
ENSMUSG00000037905	ortholog_one2one
ENSMUSG00000025204	ortholog_one2many
ENSMUSG00000008683	ortholog_one2one
ENSMUSG00000052429	ortholog_one2one
ENSMUSG00000032604	ortholog_one2one
ENSMUSG00000041453	ortholog_one2many
ENSMUSG00000061273	ortholog_one2many
ENSMUSG00000050132	ortholog_one2one
ENSMUSG00000050379	ortholog_one2one
ENSMUSG00000004565	ortholog_one2one
ENSMUSG00000019907	ortholog_one2one
ENSMUSG00000030265	ortholog_one2one
ENSMUSG00000040584	ortholog_one2many
ENSMUSG00000066235	ortholog_one2one
ENSMUSG00000021114	ortholog_one2one
ENSMUSG00000025508	ortholog_one2one
ENSMUSG00000024208	ortholog_one2one
ENSMUSG00000036882	ortholog_one2one
ENSMUSG00000006333	ortholog_one2one
ENSMUSG00000026879	ortholog_one2many
ENSMUSG00000024767	ortholog_one2many
ENSMUSG00000024639	ortholog_one2one
ENSMUSG00000028820	ortholog_one2one
ENSMUSG00000037351	ortholog_one2one
ENSMUSG00000004961	ortholog_one2many
ENSMUSG00000022451	ortholog_one2many
ENSMUSG00000031078	ortholog_one2one
ENSMUSG00000030287	ortholog_one2one
ENSMUSG00000024583	ortholog_one2one
ENSMUSG00000000263	ortholog_one2one
ENSMUSG00000055943	ortholog_one2many
ENSMUSG00000026437	ortholog_one2one
ENSMUSG00000070509	ortholog_one2one
ENSMUSG00000031299	ortholog_many2many
ENSMUSG00000031386	ortholog_one2many
ENSMUSG00000039058	ortholog_one2one
ENSMUSG00000036053	ortholog_one2one
ENSMUSG00000021518	ortholog_one2many
ENSMUSG00000061689	ortholog_one2one
ENSMUSG00000027287	ortholog_one2many
ENSMUSG00000006574	ortholog_one2many
ENSMUSG00000020716	ortholog_one2many
ENSMUSG00000053825	ortholog_one2one
ENSMUSG00000059974	ortholog_one2many
ENSMUSG00000062257	ortholog_one2many
ENSMUSG00000024099	ortholog_one2one
ENSMUSG00000024902	ortholog_one2one
ENSMUSG00000022099	ortholog_one2one
ENSMUSG00000017404	ortholog_one2one
ENSMUSG00000019906	ortholog_one2one
ENSMUSG00000007739	ortholog_one2one
ENSMUSG00000026623	ortholog_one2one
ENSMUSG00000046707	ortholog_one2many
ENSMUSG00000021771	ortholog_one2one
ENSMUSG00000019868	ortholog_one2one
ENSMUSG00000026000	ortholog_one2one
ENSMUSG00000026596	ortholog_one2one
ENSMUSG00000027599	ortholog_one2one
ENSMUSG00000011752	ortholog_one2many
ENSMUSG00000029684	ortholog_one2many
ENSMUSG00000022255	ortholog_one2many
ENSMUSG00000027828	ortholog_one2one
ENSMUSG00000031841	ortholog_one2one
ENSMUSG00000004789	ortholog_one2one
ENSMUSG00000003279	ortholog_one2many
ENSMUSG00000004031	ortholog_one2one
ENSMUSG00000010936	ortholog_one2one
ENSMUSG00000035232	ortholog_one2many
ENSMUSG00000006932	ortholog_one2one
ENSMUSG00000034152	ortholog_one2one
ENSMUSG00000032883	ortholog_one2many
ENSMUSG00000040118	ortholog_one2one
ENSMUSG00000003970	ortholog_one2one
ENSMUSG00000052516	ortholog_one2many
ENSMUSG00000022789	ortholog_one2one
ENSMUSG00000031391	ortholog_one2many
ENSMUSG00000019370	ortholog_one2many
ENSMUSG00000034574	ortholog_one2many
ENSMUSG00000004460	ortholog_one2one
ENSMUSG00000073640	ortholog_one2many
ENSMUSG00000019302	ortholog_one2many
ENSMUSG00000019795	ortholog_one2one
ENSMUSG00000022571	ortholog_one2one
ENSMUSG00000031292	ortholog_one2one
ENSMUSG00000020708	ortholog_one2one
ENSMUSG00000005510	ortholog_one2one
ENSMUSG00000028766	ortholog_one2one
ENSMUSG00000024661	ortholog_many2many
ENSMUSG00000021219	ortholog_one2one
ENSMUSG00000027519	ortholog_one2one
ENSMUSG00000031988	ortholog_one2many
ENSMUSG00000054099	ortholog_one2one
ENSMUSG00000058558	ortholog_one2many
ENSMUSG00000020476	ortholog_one2many
ENSMUSG00000024911	ortholog_one2many
ENSMUSG00000031539	ortholog_one2one
ENSMUSG00000001416	ortholog_one2one
ENSMUSG00000020650	ortholog_one2one
ENSMUSG00000025487	ortholog_one2one
ENSMUSG00000038467	ortholog_one2many
ENSMUSG00000034075	ortholog_one2many
ENSMUSG00000058301	ortholog_one2one
ENSMUSG00000023026	ortholog_one2many
ENSMUSG00000020993	ortholog_one2one
ENSMUSG00000034312	ortholog_one2one
ENSMUSG00000000308	ortholog_one2one
ENSMUSG00000050587	ortholog_one2one
ENSMUSG00000090639	ortholog_one2many
ENSMUSG00000028480	ortholog_one2one
ENSMUSG00000026245	ortholog_one2one
ENSMUSG00000030802	ortholog_one2one
ENSMUSG00000005803	ortholog_one2one
ENSMUSG00000059316	ortholog_one2one
ENSMUSG00000032763	ortholog_one2one
ENSMUSG00000022283	ortholog_many2many
ENSMUSG00000049792	ortholog_one2one
ENSMUSG00000061816	ortholog_one2many
ENSMUSG00000021646	ortholog_one2one
ENSMUSG00000070047	ortholog_one2many
ENSMUSG00000021047	ortholog_one2many
ENSMUSG00000025260	ortholog_one2one
ENSMUSG00000022812	ortholog_one2many
ENSMUSG00000041958	ortholog_one2one
ENSMUSG00000060992	ortholog_one2one
ENSMUSG00000068039	ortholog_one2one
ENSMUSG00000017221	ortholog_one2one
ENSMUSG00000032562	ortholog_one2many
ENSMUSG00000026833	ortholog_one2many
ENSMUSG00000024122	ortholog_one2many
ENSMUSG00000078193	ortholog_one2many
ENSMUSG00000028785	ortholog_one2one
ENSMUSG00000007594	ortholog_one2one
ENSMUSG00000055531	ortholog_one2one
ENSMUSG00000024304	ortholog_one2one
ENSMUSG00000032264	ortholog_one2one
ENSMUSG00000040722	ortholog_one2many
ENSMUSG00000029610	ortholog_one2one
ENSMUSG00000055333	ortholog_one2one
ENSMUSG00000024462	ortholog_one2many
ENSMUSG00000025262	ortholog_one2one
ENSMUSG00000062647	ortholog_one2many
ENSMUSG00000026532	ortholog_one2many
ENSMUSG00000057738	ortholog_one2many
ENSMUSG00000029686	ortholog_one2many
ENSMUSG00000027669	ortholog_one2one
ENSMUSG00000024493	ortholog_one2one
ENSMUSG00000020528	ortholog_one2one
ENSMUSG00000021279	ortholog_one2one
ENSMUSG00000021024	ortholog_one2many
ENSMUSG00000002014	ortholog_one2one
ENSMUSG00000027282	ortholog_one2one
ENSMUSG00000028495	ortholog_one2one
ENSMUSG00000028719	ortholog_one2one
ENSMUSG00000028399	ortholog_one2one
ENSMUSG00000028932	ortholog_one2one
ENSMUSG00000051401	ortholog_one2many
ENSMUSG00000042700	ortholog_one2one
ENSMUSG00000041757	ortholog_one2one
ENSMUSG00000033392	ortholog_one2one
ENSMUSG00000031311	ortholog_one2one
ENSMUSG00000069045	ortholog_many2many
ENSMUSG00000000787	ortholog_many2many
ENSMUSG00000030286	ortholog_one2one
ENSMUSG00000053329	ortholog_one2one
ENSMUSG00000009090	ortholog_one2one
ENSMUSG00000019082	ortholog_one2many
ENSMUSG00000015829	ortholog_one2one
ENSMUSG00000030327	ortholog_one2one
ENSMUSG00000029131	ortholog_many2many
ENSMUSG00000056201	ortholog_one2many
ENSMUSG00000022210	ortholog_one2many
ENSMUSG00000053702	ortholog_one2one
ENSMUSG00000021748	ortholog_one2one
ENSMUSG00000031673	ortholog_one2one
ENSMUSG00000008892	ortholog_many2many
ENSMUSG00000039488	ortholog_one2one
ENSMUSG00000106379	ortholog_one2one
ENSMUSG00000040037	ortholog_one2one
ENSMUSG00000007892	ortholog_one2many
ENSMUSG00000014294	ortholog_one2one
ENSMUSG00000025198	ortholog_one2one
ENSMUSG00000022052	ortholog_one2many
ENSMUSG00000013367	ortholog_one2one
ENSMUSG00000052889	ortholog_one2many
ENSMUSG00000039105	ortholog_one2one
ENSMUSG00000071379	ortholog_one2one
ENSMUSG00000030127	ortholog_one2one
ENSMUSG00000059554	ortholog_one2one
ENSMUSG00000024812	ortholog_one2many
ENSMUSG00000002010	ortholog_one2many
ENSMUSG00000045455	ortholog_one2many
ENSMUSG00000004655	ortholog_one2many
ENSMUSG00000033676	ortholog_one2one
ENSMUSG00000024603	ortholog_one2one
ENSMUSG00000034912	ortholog_one2many
ENSMUSG00000038936	ortholog_one2many
ENSMUSG00000018417	ortholog_one2one
ENSMUSG00000063063	ortholog_one2one
ENSMUSG00000034432	ortholog_one2one
ENSMUSG00000030397	ortholog_one2many
ENSMUSG00000007021	ortholog_one2many
ENSMUSG00000045128	ortholog_one2many
ENSMUSG00000025792	ortholog_one2many
ENSMUSG00000020932	ortholog_one2one
ENSMUSG00000019843	ortholog_one2many
ENSMUSG00000005161	ortholog_one2many
ENSMUSG00000058443	ortholog_one2many
ENSMUSG00000031021	ortholog_one2one
ENSMUSG00000031708	ortholog_one2many
ENSMUSG00000024143	ortholog_one2one
ENSMUSG00000040236	ortholog_one2one
ENSMUSG00000021062	ortholog_one2one
ENSMUSG00000007411	ortholog_one2many
ENSMUSG00000010392	ortholog_one2one
ENSMUSG00000028995	ortholog_one2one
ENSMUSG00000022883	ortholog_one2one
ENSMUSG00000035863	ortholog_one2one
ENSMUSG00000008036	ortholog_one2one
ENSMUSG00000030603	ortholog_one2one
ENSMUSG00000031950	ortholog_one2one
ENSMUSG00000021224	ortholog_one2one
ENSMUSG00000027162	ortholog_one2one
ENSMUSG00000031633	ortholog_one2one
ENSMUSG00000063358	ortholog_one2one
ENSMUSG00000026276	ortholog_one2one
ENSMUSG00000030600	ortholog_one2one
ENSMUSG00000043542	ortholog_one2one
ENSMUSG00000032936	ortholog_one2many
ENSMUSG00000021196	ortholog_one2many
ENSMUSG00000022674	ortholog_one2one
ENSMUSG00000021139	ortholog_one2many
ENSMUSG00000028975	ortholog_one2one
ENSMUSG00000062014	ortholog_one2one
ENSMUSG00000040260	ortholog_one2one
ENSMUSG00000035835	ortholog_one2many
ENSMUSG00000017943	ortholog_one2one
ENSMUSG00000028444	ortholog_one2one
ENSMUSG00000003269	ortholog_one2one
ENSMUSG00000040048	ortholog_one2one
ENSMUSG00000044894	ortholog_one2one
ENSMUSG00000062044	ortholog_one2one
ENSMUSG00000024410	ortholog_one2one
ENSMUSG00000027099	ortholog_one2one
ENSMUSG00000068036	ortholog_one2one
ENSMUSG00000042331	ortholog_one2one
ENSMUSG00000062006	ortholog_one2many
ENSMUSG00000059070	ortholog_one2one
ENSMUSG00000022752	ortholog_one2one
ENSMUSG00000029291	ortholog_one2one
ENSMUSG00000027889	ortholog_one2many
ENSMUSG00000072772	ortholog_one2one
ENSMUSG00000055762	ortholog_one2many
ENSMUSG00000028249	ortholog_one2one
ENSMUSG00000021061	ortholog_one2one
ENSMUSG00000040952	ortholog_one2one
ENSMUSG00000035864	ortholog_one2one
ENSMUSG00000057614	ortholog_one2many
ENSMUSG00000000001	ortholog_one2many
ENSMUSG00000022456	ortholog_one2one
ENSMUSG00000019210	ortholog_many2many
ENSMUSG00000051412	ortholog_one2one
ENSMUSG00000040972	ortholog_one2one
ENSMUSG00000026202	ortholog_one2one
ENSMUSG00000032096	ortholog_one2many
ENSMUSG00000026155	ortholog_one2one
ENSMUSG00000025410	ortholog_one2one
ENSMUSG00000003974	ortholog_one2one
ENSMUSG00000039515	ortholog_one2one
ENSMUSG00000020745	ortholog_one2many
ENSMUSG00000022995	ortholog_one2one
ENSMUSG00000037149	ortholog_one2one
ENSMUSG00000074886	ortholog_one2one
ENSMUSG00000026425	ortholog_one2one
ENSMUSG00000007476	ortholog_many2many
ENSMUSG00000046841	ortholog_one2one
ENSMUSG00000024969	ortholog_one2many
ENSMUSG00000023307	ortholog_one2one
ENSMUSG00000029016	ortholog_one2one
ENSMUSG00000018398	ortholog_one2many
ENSMUSG00000020524	ortholog_one2many
ENSMUSG00000020460	ortholog_one2one
ENSMUSG00000060882	ortholog_one2one
ENSMUSG00000053768	ortholog_one2many
ENSMUSG00000031818	ortholog_one2one
ENSMUSG00000032601	ortholog_one2many
ENSMUSG00000029247	ortholog_one2one
ENSMUSG00000027602	ortholog_one2one
ENSMUSG00000039824	ortholog_many2many
ENSMUSG00000090841	ortholog_many2many
ENSMUSG00000033938	ortholog_one2one
ENSMUSG00000028136	ortholog_one2many
ENSMUSG00000074505	ortholog_one2many
ENSMUSG00000022841	ortholog_one2many
ENSMUSG00000000560	ortholog_one2many
ENSMUSG00000003345	ortholog_one2many
ENSMUSG00000021665	ortholog_one2one
ENSMUSG00000030695	ortholog_many2many
ENSMUSG00000030120	ortholog_one2one
ENSMUSG00000052146	ortholog_one2one
ENSMUSG00000027835	ortholog_one2many
ENSMUSG00000035152	ortholog_one2one
ENSMUSG00000024259	ortholog_one2one
ENSMUSG00000001794	ortholog_many2many
ENSMUSG00000003131	ortholog_one2one
ENSMUSG00000029713	ortholog_one2one
ENSMUSG00000020827	ortholog_one2one
ENSMUSG00000004530	ortholog_one2many
ENSMUSG00000042096	ortholog_one2many
ENSMUSG00000029500	ortholog_one2one
ENSMUSG00000028081	ortholog_one2one
ENSMUSG00000014606	ortholog_one2one
ENSMUSG00000066232	ortholog_one2one
ENSMUSG00000029125	ortholog_one2one
ENSMUSG00000067288	ortholog_one2many
ENSMUSG00000058600	ortholog_one2one
ENSMUSG00000027195	ortholog_one2many
ENSMUSG00000022295	ortholog_one2many
ENSMUSG00000028811	ortholog_one2one
ENSMUSG00000056553	ortholog_one2one
ENSMUSG00000072214	ortholog_one2many
ENSMUSG00000031748	ortholog_one2many
ENSMUSG00000037706	ortholog_one2many
ENSMUSG00000064068	ortholog_one2many
ENSMUSG00000055723	ortholog_one2one
ENSMUSG00000036686	ortholog_one2one
ENSMUSG00000090862	ortholog_one2one
ENSMUSG00000016427	ortholog_one2one
ENSMUSG00000032127	ortholog_one2one
ENSMUSG00000020340	ortholog_one2one
ENSMUSG00000002997	ortholog_one2one
ENSMUSG00000029994	ortholog_one2one
ENSMUSG00000051483	ortholog_one2many
ENSMUSG00000024608	ortholog_one2one
ENSMUSG00000041881	ortholog_one2one
ENSMUSG00000039062	ortholog_one2many
ENSMUSG00000035441	ortholog_one2one
ENSMUSG00000067038	ortholog_one2many
ENSMUSG00000032261	ortholog_one2one
ENSMUSG00000024844	ortholog_one2one
ENSMUSG00000021832	ortholog_one2one
ENSMUSG00000059775	ortholog_many2many
ENSMUSG00000049336	ortholog_one2many
ENSMUSG00000068290	ortholog_one2one
ENSMUSG00000071014	ortholog_one2one
ENSMUSG00000028757	ortholog_one2one
ENSMUSG00000047215	ortholog_one2many
ENSMUSG00000000838	ortholog_one2one
ENSMUSG00000032854	ortholog_one2one
ENSMUSG00000001986	ortholog_one2many
ENSMUSG00000092305	ortholog_many2many
ENSMUSG00000030020	ortholog_one2many
ENSMUSG00000026568	ortholog_one2many
ENSMUSG00000055194	ortholog_many2many
ENSMUSG00000029580	ortholog_many2many
ENSMUSG00000062825	ortholog_many2many
ENSMUSG00000034656	ortholog_one2many
ENSMUSG00000025739	ortholog_one2many
ENSMUSG00000003872	ortholog_one2one
ENSMUSG00000055839	ortholog_one2many
ENSMUSG00000001525	ortholog_one2one
ENSMUSG00000059714	ortholog_one2many
ENSMUSG00000022450	ortholog_one2one
ENSMUSG00000020719	ortholog_one2one
ENSMUSG00000022551	ortholog_one2one
ENSMUSG00000002741	ortholog_one2one
ENSMUSG00000021076	ortholog_one2one
ENSMUSG00000024533	ortholog_one2many
ENSMUSG00000038034	ortholog_one2one
ENSMUSG00000022765	ortholog_one2one
ENSMUSG00000032512	ortholog_one2many
ENSMUSG00000039640	ortholog_one2one
ENSMUSG00000027804	ortholog_one2one
ENSMUSG00000002459	ortholog_one2one
ENSMUSG00000033382	ortholog_one2one
ENSMUSG00000070394	ortholog_one2one
ENSMUSG00000004364	ortholog_one2many
ENSMUSG00000028567	ortholog_one2one
ENSMUSG00000050965	ortholog_one2many
ENSMUSG00000027131	ortholog_one2many
ENSMUSG00000021124	ortholog_one2one
ENSMUSG00000025290	ortholog_one2one
ENSMUSG00000029911	ortholog_one2one
ENSMUSG00000020109	ortholog_one2many
ENSMUSG00000025525	ortholog_one2one
ENSMUSG00000032320	ortholog_one2one
ENSMUSG00000019775	ortholog_one2one
ENSMUSG00000037012	ortholog_one2one
ENSMUSG00000011877	ortholog_one2one
ENSMUSG00000036957	ortholog_one2many
ENSMUSG00000024480	ortholog_one2many
ENSMUSG00000018446	ortholog_one2one
ENSMUSG00000015943	ortholog_one2one
ENSMUSG00000028657	ortholog_one2one
ENSMUSG00000063239	ortholog_one2one
ENSMUSG00000028059	ortholog_one2many
ENSMUSG00000038173	ortholog_one2one
ENSMUSG00000021048	ortholog_one2many
ENSMUSG00000042272	ortholog_one2one
ENSMUSG00000004451	ortholog_one2one
ENSMUSG00000032370	ortholog_one2one
ENSMUSG00000025040	ortholog_one2one
ENSMUSG00000024976	ortholog_one2one
ENSMUSG00000014402	ortholog_one2many
ENSMUSG00000023456	ortholog_one2many
ENSMUSG00000000416	ortholog_one2one
ENSMUSG00000004951	ortholog_one2one
ENSMUSG00000020834	ortholog_one2many
ENSMUSG00000032399	ortholog_one2one
ENSMUSG00000034892	ortholog_one2many
ENSMUSG00000022354	ortholog_one2one
ENSMUSG00000037720	ortholog_one2one
ENSMUSG00000033595	ortholog_one2one
ENSMUSG00000028447	ortholog_one2one
ENSMUSG00000021248	ortholog_one2one
ENSMUSG00000070730	ortholog_one2one
ENSMUSG00000019087	ortholog_one2many
ENSMUSG00000027422	ortholog_one2many
ENSMUSG00000026755	ortholog_one2many
ENSMUSG00000034189	ortholog_one2one
ENSMUSG00000009927	ortholog_one2one
ENSMUSG00000053963	ortholog_one2one
ENSMUSG00000031839	ortholog_one2many
ENSMUSG00000020886	ortholog_one2many
ENSMUSG00000033940	ortholog_one2one
ENSMUSG00000034040	ortholog_one2one
ENSMUSG00000020022	ortholog_one2one
ENSMUSG00000076432	ortholog_many2many
ENSMUSG00000044424	ortholog_one2many
ENSMUSG00000031969	ortholog_one2one
ENSMUSG00000006276	ortholog_one2one
ENSMUSG00000045092	ortholog_one2one
ENSMUSG00000035227	ortholog_one2one
ENSMUSG00000037805	ortholog_one2one
ENSMUSG00000021460	ortholog_one2one
ENSMUSG00000036435	ortholog_one2one
ENSMUSG00000027523	ortholog_one2one
ENSMUSG00000032826	ortholog_one2many
ENSMUSG00000005374	ortholog_one2one
ENSMUSG00000035067	ortholog_one2many
ENSMUSG00000036707	ortholog_one2one
ENSMUSG00000012848	ortholog_one2one
ENSMUSG00000057666	ortholog_one2many
ENSMUSG00000006273	ortholog_one2one
ENSMUSG00000031059	ortholog_one2many
ENSMUSG00000058064	ortholog_one2many
ENSMUSG00000026696	ortholog_one2one
ENSMUSG00000022706	ortholog_one2one
ENSMUSG00000032328	ortholog_one2many
ENSMUSG00000021693	ortholog_one2one
ENSMUSG00000000805	ortholog_one2many
ENSMUSG00000102226	ortholog_one2many
ENSMUSG00000022054	ortholog_one2many
ENSMUSG00000035297	ortholog_one2one
ENSMUSG00000025132	ortholog_one2one
ENSMUSG00000031983	ortholog_one2one
ENSMUSG00000027286	ortholog_one2one
ENSMUSG00000024360	ortholog_one2one
ENSMUSG00000054459	ortholog_one2many
ENSMUSG00000017781	ortholog_one2many
ENSMUSG00000074129	ortholog_one2many
ENSMUSG00000014956	ortholog_one2one
ENSMUSG00000021709	ortholog_one2one
ENSMUSG00000024590	ortholog_one2one
ENSMUSG00000060090	ortholog_one2one
ENSMUSG00000030447	ortholog_one2one
ENSMUSG00000027679	ortholog_one2one
ENSMUSG00000026728	ortholog_one2many
ENSMUSG00000007029	ortholog_one2one
ENSMUSG00000021823	ortholog_one2many
ENSMUSG00000002015	ortholog_one2one
ENSMUSG00000041598	ortholog_one2many
ENSMUSG00000024983	ortholog_one2one
ENSMUSG00000020402	ortholog_one2one
ENSMUSG00000022427	ortholog_one2one
ENSMUSG00000022433	ortholog_one2one
ENSMUSG00000020599	ortholog_one2one
ENSMUSG00000039615	ortholog_one2one
ENSMUSG00000004264	ortholog_one2many
ENSMUSG00000026991	ortholog_one2one
ENSMUSG00000028847	ortholog_one2one
ENSMUSG00000022234	ortholog_one2one
ENSMUSG00000090150	ortholog_one2one
ENSMUSG00000024524	ortholog_one2one
ENSMUSG00000002808	ortholog_one2one
ENSMUSG00000008859	ortholog_one2many
ENSMUSG00000062190	ortholog_one2one
ENSMUSG00000037563	ortholog_one2one
ENSMUSG00000004285	ortholog_one2one
ENSMUSG00000091780	ortholog_one2one
ENSMUSG00000028478	ortholog_one2one
ENSMUSG00000028546	ortholog_one2one
ENSMUSG00000055022	ortholog_one2one
ENSMUSG00000037772	ortholog_one2one
ENSMUSG00000030607	ortholog_one2many
ENSMUSG00000022437	ortholog_one2many
ENSMUSG00000030231	ortholog_one2one
ENSMUSG00000032047	ortholog_one2one
ENSMUSG00000009394	ortholog_one2many
ENSMUSG00000030086	ortholog_one2many
ENSMUSG00000024091	ortholog_one2one
ENSMUSG00000033597	ortholog_one2many
ENSMUSG00000061787	ortholog_one2one
ENSMUSG00000010914	ortholog_one2one
ENSMUSG00000063696	ortholog_one2many
ENSMUSG00000067274	ortholog_one2many
ENSMUSG00000068748	ortholog_one2many
ENSMUSG00000026109	ortholog_one2many
ENSMUSG00000031729	ortholog_one2one
ENSMUSG00000020720	ortholog_one2one
ENSMUSG00000020635	ortholog_one2one
ENSMUSG00000056158	ortholog_one2one
ENSMUSG00000001833	ortholog_one2one
ENSMUSG00000024576	ortholog_one2one
ENSMUSG00000052738	ortholog_one2one
ENSMUSG00000060780	ortholog_one2one
ENSMUSG00000014077	ortholog_one2one
ENSMUSG00000044147	ortholog_one2many
ENSMUSG00000049807	ortholog_one2many
ENSMUSG00000003429	ortholog_one2many
ENSMUSG00000015668	ortholog_one2one
ENSMUSG00000028991	ortholog_one2one
ENSMUSG00000026458	ortholog_one2one
ENSMUSG00000034336	ortholog_one2many
ENSMUSG00000073702	ortholog_one2one
ENSMUSG00000017314	ortholog_one2many
ENSMUSG00000025059	ortholog_one2many
ENSMUSG00000071415	ortholog_one2one
ENSMUSG00000042535	ortholog_one2many
ENSMUSG00000041912	ortholog_one2one
ENSMUSG00000024502	ortholog_one2one
ENSMUSG00000024617	ortholog_one2one
ENSMUSG00000050323	ortholog_one2one
ENSMUSG00000020436	ortholog_one2one
ENSMUSG00000026150	ortholog_one2many
ENSMUSG00000067889	ortholog_one2one
ENSMUSG00000033916	ortholog_one2one
ENSMUSG00000062661	ortholog_one2many
ENSMUSG00000060279	ortholog_one2one
ENSMUSG00000078622	ortholog_one2one
ENSMUSG00000026235	ortholog_one2many
ENSMUSG00000013921	ortholog_one2one
ENSMUSG00000021870	ortholog_one2one
ENSMUSG00000005779	ortholog_one2one
ENSMUSG00000008140	ortholog_one2one
ENSMUSG00000057841	ortholog_one2many
ENSMUSG00000024248	ortholog_one2many
ENSMUSG00000024777	ortholog_one2one
ENSMUSG00000071424	ortholog_one2one
ENSMUSG00000042388	ortholog_one2one
ENSMUSG00000021357	ortholog_one2one
ENSMUSG00000017776	ortholog_one2one
ENSMUSG00000039385	ortholog_many2many
ENSMUSG00000022321	ortholog_many2many
ENSMUSG00000062785	ortholog_one2many
ENSMUSG00000027508	ortholog_one2one
ENSMUSG00000025979	ortholog_one2one
ENSMUSG00000040896	ortholog_one2one
ENSMUSG00000071644	ortholog_one2one
ENSMUSG00000027692	ortholog_one2many
ENSMUSG00000025026	ortholog_one2many
ENSMUSG00000030359	ortholog_many2many
ENSMUSG00000000538	ortholog_one2many
ENSMUSG00000029617	ortholog_one2one
ENSMUSG00000021606	ortholog_one2one
ENSMUSG00000013662	ortholog_one2one
ENSMUSG00000028973	ortholog_one2one
ENSMUSG00000028969	ortholog_one2one
ENSMUSG00000015214	ortholog_one2many
ENSMUSG00000031837	ortholog_one2one
ENSMUSG00000029120	ortholog_one2many
ENSMUSG00000004849	ortholog_one2one
ENSMUSG00000043004	ortholog_one2one
ENSMUSG00000020894	ortholog_one2one
ENSMUSG00000078919	ortholog_one2many
ENSMUSG00000029430	ortholog_one2many
ENSMUSG00000094685	ortholog_one2many
ENSMUSG00000078517	ortholog_one2one
ENSMUSG00000047675	ortholog_one2one
ENSMUSG00000025212	ortholog_one2one
ENSMUSG00000021792	ortholog_one2many
ENSMUSG00000038845	ortholog_one2one
ENSMUSG00000062328	ortholog_one2many
ENSMUSG00000022055	ortholog_one2many
ENSMUSG00000015341	ortholog_one2one
ENSMUSG00000024121	ortholog_one2many
ENSMUSG00000038366	ortholog_one2one
ENSMUSG00000029465	ortholog_one2one
ENSMUSG00000029769	ortholog_one2many
ENSMUSG00000022671	ortholog_one2one
ENSMUSG00000026895	ortholog_one2one
ENSMUSG00000036932	ortholog_one2one
ENSMUSG00000027273	ortholog_one2many
ENSMUSG00000026782	ortholog_one2many
ENSMUSG00000079426	ortholog_one2many
ENSMUSG00000020219	ortholog_one2one
ENSMUSG00000025287	ortholog_many2many
ENSMUSG00000041638	ortholog_one2one
ENSMUSG00000067242	ortholog_one2many
ENSMUSG00000029614	ortholog_one2many
ENSMUSG00000031367	ortholog_one2one
ENSMUSG00000025777	ortholog_one2one
ENSMUSG00000026203	ortholog_one2one
ENSMUSG00000042766	ortholog_one2many
ENSMUSG00000028691	ortholog_one2one
ENSMUSG00000020428	ortholog_one2one
ENSMUSG00000025645	ortholog_one2one
ENSMUSG00000020238	ortholog_one2one
ENSMUSG00000005871	ortholog_one2one
ENSMUSG00000057335	ortholog_one2many
ENSMUSG00000005034	ortholog_one2many
ENSMUSG00000041632	ortholog_one2one
ENSMUSG00000000568	ortholog_one2one
ENSMUSG00000030062	ortholog_one2one
ENSMUSG00000036617	ortholog_one2many
ENSMUSG00000025892	ortholog_one2many
ENSMUSG00000055782	ortholog_one2many
ENSMUSG00000063146	ortholog_one2one
ENSMUSG00000027254	ortholog_one2many
ENSMUSG00000029348	ortholog_one2one
ENSMUSG00000048578	ortholog_one2one
ENSMUSG00000002812	ortholog_one2one
ENSMUSG00000013236	ortholog_one2one
ENSMUSG00000025240	ortholog_one2many
ENSMUSG00000042401	ortholog_one2many
ENSMUSG00000033569	ortholog_one2one
ENSMUSG00000027411	ortholog_one2one
ENSMUSG00000028517	ortholog_one2one
ENSMUSG00000028519	ortholog_one2many
ENSMUSG00000029055	ortholog_one2many
ENSMUSG00000024589	ortholog_one2one
ENSMUSG00000028029	ortholog_one2one
ENSMUSG00000022340	ortholog_one2one
ENSMUSG00000021745	ortholog_one2many
ENSMUSG00000031158	ortholog_one2one
ENSMUSG00000025085	ortholog_one2many
ENSMUSG00000017428	ortholog_one2many
ENSMUSG00000030036	ortholog_one2one
ENSMUSG00000030257	ortholog_one2one
ENSMUSG00000061244	ortholog_one2one
ENSMUSG00000037217	ortholog_one2one
ENSMUSG00000037022	ortholog_one2one
ENSMUSG00000052727	ortholog_one2one
ENSMUSG00000032571	ortholog_one2one
ENSMUSG00000025745	ortholog_one2many
ENSMUSG00000040697	ortholog_one2many
ENSMUSG00000033065	ortholog_one2many
ENSMUSG00000019261	ortholog_one2many
ENSMUSG00000027002	ortholog_one2one
ENSMUSG00000035236	ortholog_one2one
ENSMUSG00000039809	ortholog_one2one
ENSMUSG00000015747	ortholog_one2one
ENSMUSG00000033530	ortholog_one2one
ENSMUSG00000003518	ortholog_one2many
ENSMUSG00000036698	ortholog_one2one
ENSMUSG00000032827	ortholog_one2one
ENSMUSG00000032097	ortholog_one2one
ENSMUSG00000053046	ortholog_one2many
ENSMUSG00000022994	ortholog_one2many
ENSMUSG00000017774	ortholog_one2many
ENSMUSG00000034593	ortholog_one2many
ENSMUSG00000020935	ortholog_one2one
ENSMUSG00000027506	ortholog_one2one
ENSMUSG00000034560	ortholog_one2one
ENSMUSG00000052214	ortholog_one2one
ENSMUSG00000028354	ortholog_one2one
ENSMUSG00000034243	ortholog_one2one
ENSMUSG00000050663	ortholog_one2many
ENSMUSG00000024797	ortholog_one2one
ENSMUSG00000052372	ortholog_one2many
ENSMUSG00000024900	ortholog_one2many
ENSMUSG00000055013	ortholog_one2one
ENSMUSG00000041570	ortholog_one2many
ENSMUSG00000017412	ortholog_one2many
ENSMUSG00000015476	ortholog_one2one
ENSMUSG00000027618	ortholog_one2one
ENSMUSG00000024527	ortholog_one2one
ENSMUSG00000032890	ortholog_one2one
ENSMUSG00000025964	ortholog_one2one
ENSMUSG00000029651	ortholog_one2many
ENSMUSG00000022240	ortholog_one2many
ENSMUSG00000068373	ortholog_one2many
ENSMUSG00000024163	ortholog_one2one
ENSMUSG00000022523	ortholog_one2one
ENSMUSG00000022565	ortholog_one2many
ENSMUSG00000052373	ortholog_one2many
ENSMUSG00000066392	ortholog_one2many
ENSMUSG00000022861	ortholog_one2one
ENSMUSG00000022763	ortholog_one2one
ENSMUSG00000031333	ortholog_one2one
ENSMUSG00000066839	ortholog_one2one
ENSMUSG00000047976	ortholog_one2many
ENSMUSG00000029636	ortholog_one2many
ENSMUSG00000035735	ortholog_one2one
ENSMUSG00000039959	ortholog_one2one
ENSMUSG00000058835	ortholog_one2many
ENSMUSG00000035805	ortholog_one2one
ENSMUSG00000031153	ortholog_one2one
ENSMUSG00000026914	ortholog_one2one
ENSMUSG00000053550	ortholog_one2many
ENSMUSG00000003923	ortholog_one2one
ENSMUSG00000039716	ortholog_one2one
ENSMUSG00000031467	ortholog_one2one
ENSMUSG00000074030	ortholog_one2one
ENSMUSG00000042807	ortholog_one2many
ENSMUSG00000020042	ortholog_one2many
ENSMUSG00000022443	ortholog_one2many
ENSMUSG00000020111	ortholog_one2one
ENSMUSG00000063455	ortholog_one2many
ENSMUSG00000071073	ortholog_one2one
ENSMUSG00000029608	ortholog_one2one
ENSMUSG00000017670	ortholog_one2one
ENSMUSG00000026737	ortholog_one2many
ENSMUSG00000024286	ortholog_one2one
ENSMUSG00000034613	ortholog_one2one
ENSMUSG00000036989	ortholog_one2many
ENSMUSG00000064354	ortholog_one2one
ENSMUSG00000037653	ortholog_one2one
ENSMUSG00000043991	ortholog_one2one
ENSMUSG00000003037	ortholog_one2one
ENSMUSG00000073002	ortholog_one2one
ENSMUSG00000026587	ortholog_one2one
ENSMUSG00000007944	ortholog_one2one
ENSMUSG00000041020	ortholog_one2many
ENSMUSG00000021613	ortholog_one2many
ENSMUSG00000036943	ortholog_one2one
ENSMUSG00000073982	ortholog_one2many
ENSMUSG00000094483	ortholog_one2many
ENSMUSG00000010803	ortholog_one2one
ENSMUSG00000015656	ortholog_one2many
ENSMUSG00000025289	ortholog_one2one
ENSMUSG00000013160	ortholog_one2one
ENSMUSG00000052428	ortholog_one2one
ENSMUSG00000034675	ortholog_one2one
ENSMUSG00000021051	ortholog_one2many
ENSMUSG00000040495	ortholog_one2one
ENSMUSG00000020658	ortholog_one2many
ENSMUSG00000017288	ortholog_one2one
ENSMUSG00000021712	ortholog_one2one
ENSMUSG00000068735	ortholog_one2many
ENSMUSG00000029462	ortholog_one2one
ENSMUSG00000017291	ortholog_one2many
ENSMUSG00000089945	ortholog_one2many
ENSMUSG00000032030	ortholog_one2many
ENSMUSG00000035547	ortholog_one2many
ENSMUSG00000067629	ortholog_one2many
ENSMUSG00000061981	ortholog_one2many
ENSMUSG00000098557	ortholog_one2many
ENSMUSG00000037742	ortholog_one2many
ENSMUSG00000026356	ortholog_one2one
ENSMUSG00000075701	ortholog_one2one
ENSMUSG00000024883	ortholog_one2many
ENSMUSG00000045095	ortholog_one2many
ENSMUSG00000033981	ortholog_one2many
ENSMUSG00000039740	ortholog_one2one
ENSMUSG00000034216	ortholog_one2one
ENSMUSG00000054455	ortholog_one2one
ENSMUSG00000028936	ortholog_one2one
ENSMUSG00000073481	ortholog_one2many
ENSMUSG00000046093	ortholog_one2one
ENSMUSG00000059003	ortholog_one2many
ENSMUSG00000059119	ortholog_one2many
ENSMUSG00000063065	ortholog_one2one
ENSMUSG00000025092	ortholog_one2one
ENSMUSG00000053395	ortholog_one2many
ENSMUSG00000025364	ortholog_one2many
ENSMUSG00000021737	ortholog_one2one
ENSMUSG00000030682	ortholog_one2one
ENSMUSG00000004902	ortholog_one2one
[truncated: 1,580 more rows]

## Sheet: Zf2Mm genome
Zfish SYN/PSD ENSEMBLE ID	Orthology type in mouse genome
ENSDARG00000052263	No orthology
ENSDARG00000067794	No orthology
ENSDARG00000067824	No orthology
ENSDARG00000079483	No orthology
ENSDARG00000014031	No orthology
ENSDARG00000058574	No orthology
ENSDARG00000060126	No orthology
ENSDARG00000053468	No orthology
ENSDARG00000019526	No orthology
ENSDARG00000027394	No orthology
ENSDARG00000092143	No orthology
ENSDARG00000077327	No orthology
ENSDARG00000020054	No orthology
ENSDARG00000092170	No orthology
ENSDARG00000092155	No orthology
ENSDARG00000006849	No orthology
ENSDARG00000010472	No orthology
ENSDARG00000035458	No orthology
ENSDARG00000035400	No orthology
ENSDARG00000099026	No orthology
ENSDARG00000099511	No orthology
ENSDARG00000074844	No orthology
ENSDARG00000100177	No orthology
ENSDARG00000089720	No orthology
ENSDARG00000104106	No orthology
ENSDARG00000039322	No orthology
ENSDARG00000089913	No orthology
ENSDARG00000076290	No orthology
ENSDARG00000052702	No orthology
ENSDARG00000052748	No orthology
ENSDARG00000021149	No orthology
ENSDARG00000012972	No orthology
ENSDARG00000074235	No orthology
ENSDARG00000044212	No orthology
ENSDARG00000071454	No orthology
ENSDARG00000011770	No orthology
ENSDARG00000009372	No orthology
ENSDARG00000022971	No orthology
ENSDARG00000037373	No orthology
ENSDARG00000021539	No orthology
ENSDARG00000103298	No orthology
ENSDARG00000008457	No orthology
ENSDARG00000035907	No orthology
ENSDARG00000016429	No orthology
ENSDARG00000022684	No orthology
ENSDARG00000033567	No orthology
ENSDARG00000037747	No orthology
ENSDARG00000094512	No orthology
ENSDARG00000076962	No orthology
ENSDARG00000005085	No orthology
ENSDARG00000040705	No orthology
ENSDARG00000078815	No orthology
ENSDARG00000074419	No orthology
ENSDARG00000021611	No orthology
ENSDARG00000068657	No orthology
ENSDARG00000031438	No orthology
ENSDARG00000090988	No orthology
ENSDARG00000017312	No orthology
ENSDARG00000075963	No orthology
ENSDARG00000030598	No orthology
ENSDARG00000011334	No orthology
ENSDARG00000027290	No orthology
ENSDARG00000063310	No orthology
ENSDARG00000071015	No orthology
ENSDARG00000098788	No orthology
ENSDARG00000042848	No orthology
ENSDARG00000088091	No orthology
ENSDARG00000003952	No orthology
ENSDARG00000013561	No orthology
ENSDARG00000003998	No orthology
ENSDARG00000070498	No orthology
ENSDARG00000067676	No orthology
ENSDARG00000040942	No orthology
ENSDARG00000090444	No orthology
ENSDARG00000069940	No orthology
ENSDARG00000099241	No orthology
ENSDARG00000027088	No orthology
ENSDARG00000101766	No orthology
ENSDARG00000013860	No orthology
ENSDARG00000073902	No orthology
ENSDARG00000002768	No orthology
ENSDARG00000024433	No orthology
ENSDARG00000040190	No orthology
ENSDARG00000098344	No orthology
ENSDARG00000056479	No orthology
ENSDARG00000029885	No orthology
ENSDARG00000059600	No orthology
ENSDARG00000058984	No orthology
ENSDARG00000045277	No orthology
ENSDARG00000010442	No orthology
ENSDARG00000103551	No orthology
ENSDARG00000070702	No orthology
ENSDARG00000098312	No orthology
ENSDARG00000102415	No orthology
ENSDARG00000012194	No orthology
ENSDARG00000023220	No orthology
ENSDARG00000091801	No orthology
ENSDARG00000098644	No orthology
ENSDARG00000089477	No orthology
ENSDARG00000078748	No orthology
ENSDARG00000056379	No orthology
ENSDARG00000070757	No orthology
ENSDARG00000100894	No orthology
ENSDARG00000077087	No orthology
ENSDARG00000054400	No orthology
ENSDARG00000092856	No orthology
ENSDARG00000069595	No orthology
ENSDARG00000098585	No orthology
ENSDARG00000069735	No orthology
ENSDARG00000078824	No orthology
ENSDARG00000076144	No orthology
ENSDARG00000096346	No orthology
ENSDARG00000074282	No orthology
ENSDARG00000091269	No orthology
ENSDARG00000036383	No orthology
ENSDARG00000098465	No orthology
ENSDARG00000099799	No orthology
ENSDARG00000037967	No orthology
ENSDARG00000052680	No orthology
ENSDARG00000033413	No orthology
ENSDARG00000056080	No orthology
ENSDARG00000089886	No orthology
ENSDARG00000104065	No orthology
ENSDARG00000069537	No orthology
ENSDARG00000078847	No orthology
ENSDARG00000095848	No orthology
ENSDARG00000034210	No orthology
ENSDARG00000092161	No orthology
ENSDARG00000090872	No orthology
ENSDARG00000097110	No orthology
ENSDARG00000057262	No orthology
ENSDARG00000070516	No orthology
ENSDARG00000087165	No orthology
ENSDARG00000055731	No orthology
ENSDARG00000071662	No orthology
ENSDARG00000086870	No orthology
ENSDARG00000000730	No orthology
ENSDARG00000037145	No orthology
ENSDARG00000028275	No orthology
ENSDARG00000035131	No orthology
ENSDARG00000000563	No orthology
ENSDARG00000021556	No orthology
ENSDARG00000032862	No orthology
ENSDARG00000094133	No orthology
ENSDARG00000043460	No orthology
ENSDARG00000038876	No orthology
ENSDARG00000040965	No orthology
ENSDARG00000038694	No orthology
ENSDARG00000021404	No orthology
ENSDARG00000046030	No orthology
ENSDARG00000058966	No orthology
ENSDARG00000079932	No orthology
ENSDARG00000045979	No orthology
ENSDARG00000039356	No orthology
ENSDARG00000079847	No orthology
ENSDARG00000095464	No orthology
ENSDARG00000014015	No orthology
ENSDARG00000021287	No orthology
ENSDARG00000087599	No orthology
ENSDARG00000019702	No orthology
ENSDARG00000015866	No orthology
ENSDARG00000018259	No orthology
ENSDARG00000086931	No orthology
ENSDARG00000104674	No orthology
ENSDARG00000091618	No orthology
ENSDARG00000044573	No orthology
ENSDARG00000040158	No orthology
ENSDARG00000043493	No orthology
ENSDARG00000037860	No orthology
ENSDARG00000098360	No orthology
ENSDARG00000028066	No orthology
ENSDARG00000010042	No orthology
ENSDARG00000009281	No orthology
ENSDARG00000078386	No orthology
ENSDARG00000100371	No orthology
ENSDARG00000103498	No orthology
ENSDARG00000078399	No orthology
ENSDARG00000062812	No orthology
ENSDARG00000053326	No orthology
ENSDARG00000073765	No orthology
ENSDARG00000021647	No orthology
ENSDARG00000001676	No orthology
ENSDARG00000101317	No orthology
ENSDARG00000097011	No orthology
ENSDARG00000012953	No orthology
ENSDARG00000063910	No orthology
ENSDARG00000056108	No orthology
ENSDARG00000079455	No orthology
ENSDARG00000052334	No orthology
ENSDARG00000007818	No orthology
ENSDARG00000104826	No orthology
ENSDARG00000078898	No orthology
ENSDARG00000076170	No orthology
ENSDARG00000009212	No orthology
ENSDARG00000103994	No orthology
ENSDARG00000035188	No orthology
ENSDARG00000058044	No orthology
ENSDARG00000034215	No orthology
ENSDARG00000018602	No orthology
ENSDARG00000016059	No orthology
ENSDARG00000062744	No orthology
ENSDARG00000101804	No orthology
ENSDARG00000073764	No orthology
ENSDARG00000092976	No orthology
ENSDARG00000087857	No orthology
ENSDARG00000078088	No orthology
ENSDARG00000037867	No orthology
ENSDARG00000029170	No orthology
ENSDARG00000007976	No orthology
ENSDARG00000007275	No orthology
ENSDARG00000096661	No orthology
ENSDARG00000070511	No orthology
ENSDARG00000002840	No orthology
ENSDARG00000063159	No orthology
ENSDARG00000058248	No orthology
ENSDARG00000079078	No orthology
ENSDARG00000001127	No orthology
ENSDARG00000041150	No orthology
ENSDARG00000010096	No orthology
ENSDARG00000102362	No orthology
ENSDARG00000038352	No orthology
ENSDARG00000013295	No orthology
ENSDARG00000055154	No orthology
ENSDARG00000020764	No orthology
ENSDARG00000056036	No orthology
ENSDARG00000028213	No orthology
ENSDARG00000041875	No orthology
ENSDARG00000092233	No orthology
ENSDARG00000055809	No orthology
ENSDARG00000092419	No orthology
ENSDARG00000017014	No orthology
ENSDARG00000033599	No orthology
ENSDARG00000087243	No orthology
ENSDARG00000073845	No orthology
ENSDARG00000069846	No orthology
ENSDARG00000077545	No orthology
ENSDARG00000090164	No orthology
ENSDARG00000104086	No orthology
ENSDARG00000078624	No orthology
ENSDARG00000059349	No orthology
ENSDARG00000069046	No orthology
ENSDARG00000014273	No orthology
ENSDARG00000098782	No orthology
ENSDARG00000002082	No orthology
ENSDARG00000029019	No orthology
ENSDARG00000078908	No orthology
ENSDARG00000079586	No orthology
ENSDARG00000101074	No orthology
ENSDARG00000100851	No orthology
ENSDARG00000027618	No orthology
ENSDARG00000058371	No orthology
ENSDARG00000079777	No orthology
ENSDARG00000036186	No orthology
ENSDARG00000077847	No orthology
ENSDARG00000003705	No orthology
ENSDARG00000022951	No orthology
ENSDARG00000020795	No orthology
ENSDARG00000101406	No orthology
ENSDARG00000023298	No orthology
ENSDARG00000055996	No orthology
ENSDARG00000091161	No orthology
ENSDARG00000069728	No orthology
ENSDARG00000039871	No orthology
ENSDARG00000087647	No orthology
ENSDARG00000062325	No orthology
ENSDARG00000088882	No orthology
ENSDARG00000092746	No orthology
ENSDARG00000097187	No orthology
ENSDARG00000089255	No orthology
ENSDARG00000097855	No orthology
ENSDARG00000057826	No orthology
ENSDARG00000090149	No orthology
ENSDARG00000003146	No orthology
ENSDARG00000099614	No orthology
ENSDARG00000057881	No orthology
ENSDARG00000092039	No orthology
ENSDARG00000097528	No orthology
ENSDARG00000051970	No orthology
ENSDARG00000014651	No orthology
ENSDARG00000009499	No orthology
ENSDARG00000035018	No orthology
ENSDARG00000069600	No orthology
ENSDARG00000017785	No orthology
ENSDARG00000091525	No orthology
ENSDARG00000012281	No orthology
ENSDARG00000014222	No orthology
ENSDARG00000033201	No orthology
ENSDARG00000053454	No orthology
ENSDARG00000068624	No orthology
ENSDARG00000077124	No orthology
ENSDARG00000078770	No orthology
ENSDARG00000102845	No orthology
ENSDARG00000104264	No orthology
ENSDARG00000104615	No orthology
ENSDARG00000102889	No orthology
ENSDARG00000023267	No orthology
ENSDARG00000104139	No orthology
ENSDARG00000013443	No orthology
ENSDARG00000053358	No orthology
ENSDARG00000090615	No orthology
ENSDARG00000089562	No orthology
ENSDARG00000073822	No orthology
ENSDARG00000061660	No orthology
ENSDARG00000102813	No orthology
ENSDARG00000104937	No orthology
ENSDARG00000055565	No orthology
ENSDARG00000011065	No orthology
ENSDARG00000043010	No orthology
ENSDARG00000057000	No orthology
ENSDARG00000045832	No orthology
ENSDARG00000059809	No orthology
ENSDARG00000042357	No orthology
ENSDARG00000013647	No orthology
ENSDARG00000008660	No orthology
ENSDARG00000012388	No orthology
ENSDARG00000074376	No orthology
ENSDARG00000057007	No orthology
ENSDARG00000023472	No orthology
ENSDARG00000043134	No orthology
ENSDARG00000020850	No orthology
ENSDARG00000014793	No orthology
ENSDARG00000063207	No orthology
ENSDARG00000010764	No orthology
ENSDARG00000097351	No orthology
ENSDARG00000075041	No orthology
ENSDARG00000056001	No orthology
ENSDARG00000099096	No orthology
ENSDARG00000010002	No orthology
ENSDARG00000044760	No orthology
ENSDARG00000102055	No orthology
ENSDARG00000012381	No orthology
ENSDARG00000006900	No orthology
ENSDARG00000063352	No orthology
ENSDARG00000074723	No orthology
ENSDARG00000087456	No orthology
ENSDARG00000018065	No orthology
ENSDARG00000030154	No orthology
ENSDARG00000101719	No orthology
ENSDARG00000011824	No orthology
ENSDARG00000099729	No orthology
ENSDARG00000100829	No orthology
ENSDARG00000088136	No orthology
ENSDARG00000077023	No orthology
ENSDARG00000038315	No orthology
ENSDARG00000104668	No orthology
ENSDARG00000026845	No orthology
ENSDARG00000028401	No orthology
ENSDARG00000076360	No orthology
ENSDARG00000075718	No orthology
ENSDARG00000071014	No orthology
ENSDARG00000079645	No orthology
ENSDARG00000058348	No orthology
ENSDARG00000102780	No orthology
ENSDARG00000070442	No orthology
ENSDARG00000076970	No orthology
ENSDARG00000088276	No orthology
ENSDARG00000095459	No orthology
ENSDARG00000071353	No orthology
ENSDARG00000087364	No orthology
ENSDARG00000023940	No orthology
ENSDARG00000080000	No orthology
ENSDARG00000094695	No orthology
ENSDARG00000096701	No orthology
ENSDARG00000095005	No orthology
ENSDARG00000073752	No orthology
ENSDARG00000076381	No orthology
ENSDARG00000092553	No orthology
ENSDARG00000057665	No orthology
ENSDARG00000063068	No orthology
ENSDARG00000045355	No orthology
ENSDARG00000100729	No orthology
ENSDARG00000069494	No orthology
ENSDARG00000033683	No orthology
ENSDARG00000019426	No orthology
ENSDARG00000000370	No orthology
ENSDARG00000045367	No orthology
ENSDARG00000045014	No orthology
ENSDARG00000074289	No orthology
ENSDARG00000039522	No orthology
ENSDARG00000098591	No orthology
ENSDARG00000041723	No orthology
ENSDARG00000093382	No orthology
ENSDARG00000103203	No orthology
ENSDARG00000092126	No orthology
ENSDARG00000088195	No orthology
ENSDARG00000040287	No orthology
ENSDARG00000032575	No orthology
ENSDARG00000086342	No orthology
ENSDARG00000071626	No orthology
ENSDARG00000069529	No orthology
ENSDARG00000019651	No orthology
ENSDARG00000092873	No orthology
ENSDARG00000017140	No orthology
ENSDARG00000016301	No orthology
ENSDARG00000044874	No orthology
ENSDARG00000059083	No orthology
ENSDARG00000052438	No orthology
ENSDARG00000015065	No orthology
ENSDARG00000103521	No orthology
ENSDARG00000074367	No orthology
ENSDARG00000077765	No orthology
ENSDARG00000068166	No orthology
ENSDARG00000063570	No orthology
ENSDARG00000092517	No orthology
ENSDARG00000055053	No orthology
ENSDARG00000017624	No orthology
ENSDARG00000025108	No orthology
ENSDARG00000077633	No orthology
ENSDARG00000036179	No orthology
ENSDARG00000018110	No orthology
ENSDARG00000102690	No orthology
ENSDARG00000104157	No orthology
ENSDARG00000075491	No orthology
ENSDARG00000089418	No orthology
ENSDARG00000078317	No orthology
ENSDARG00000032482	No orthology
ENSDARG00000094074	No orthology
ENSDARG00000077368	No orthology
ENSDARG00000006260	No orthology
ENSDARG00000045877	No orthology
ENSDARG00000034321	No orthology
ENSDARG00000016825	No orthology
ENSDARG00000035340	No orthology
ENSDARG00000055843	ortholog_many2many
ENSDARG00000014522	ortholog_many2many
ENSDARG00000037746	ortholog_many2many
ENSDARG00000037870	ortholog_many2many
ENSDARG00000012987	ortholog_many2many
ENSDARG00000103672	ortholog_many2many
ENSDARG00000013351	ortholog_many2many
ENSDARG00000042533	ortholog_many2many
ENSDARG00000029473	ortholog_many2many
ENSDARG00000005774	ortholog_many2many
ENSDARG00000020573	ortholog_many2many
ENSDARG00000075189	ortholog_many2many
ENSDARG00000008494	ortholog_many2many
ENSDARG00000033738	ortholog_many2many
ENSDARG00000103791	ortholog_many2many
ENSDARG00000015524	ortholog_many2many
ENSDARG00000037506	ortholog_many2many
ENSDARG00000013655	ortholog_many2many
ENSDARG00000035329	ortholog_many2many
ENSDARG00000013804	ortholog_many2many
ENSDARG00000103190	ortholog_many2many
ENSDARG00000099653	ortholog_many2many
ENSDARG00000032188	ortholog_many2many
ENSDARG00000039142	ortholog_many2many
ENSDARG00000019062	ortholog_many2many
ENSDARG00000003695	ortholog_many2many
ENSDARG00000021564	ortholog_many2many
ENSDARG00000029381	ortholog_many2many
ENSDARG00000074791	ortholog_many2many
ENSDARG00000028259	ortholog_many2many
ENSDARG00000071396	ortholog_many2many
ENSDARG00000042978	ortholog_many2many
ENSDARG00000056075	ortholog_many2many
ENSDARG00000030694	ortholog_many2many
ENSDARG00000060349	ortholog_many2many
ENSDARG00000091457	ortholog_many2many
ENSDARG00000007034	ortholog_many2many
ENSDARG00000054319	ortholog_many2many
ENSDARG00000013063	ortholog_many2many
ENSDARG00000017219	ortholog_many2many
ENSDARG00000040430	ortholog_many2many
ENSDARG00000026531	ortholog_many2many
ENSDARG00000073905	ortholog_many2many
ENSDARG00000015551	ortholog_many2many
ENSDARG00000058352	ortholog_many2many
ENSDARG00000102254	ortholog_many2many
ENSDARG00000098639	ortholog_many2many
ENSDARG00000017299	ortholog_many2many
ENSDARG00000011166	ortholog_many2many
ENSDARG00000044125	ortholog_many2many
ENSDARG00000031435	ortholog_many2many
ENSDARG00000004680	ortholog_many2many
ENSDARG00000020953	ortholog_many2many
ENSDARG00000100075	ortholog_many2many
ENSDARG00000056314	ortholog_many2many
ENSDARG00000041685	ortholog_many2many
ENSDARG00000011665	ortholog_many2many
ENSDARG00000034470	ortholog_many2many
ENSDARG00000002956	ortholog_many2many
ENSDARG00000012387	ortholog_many2many
ENSDARG00000090228	ortholog_many2many
ENSDARG00000016856	ortholog_many2many
ENSDARG00000069360	ortholog_many2many
ENSDARG00000099766	ortholog_many2many
ENSDARG00000099022	ortholog_many2many
ENSDARG00000005690	ortholog_many2many
ENSDARG00000092970	ortholog_many2many
ENSDARG00000077777	ortholog_many2many
ENSDARG00000041799	ortholog_many2many
ENSDARG00000071192	ortholog_many2many
ENSDARG00000056726	ortholog_many2many
ENSDARG00000090286	ortholog_many2many
ENSDARG00000090850	ortholog_many2many
ENSDARG00000091136	ortholog_many2many
ENSDARG00000013750	ortholog_many2many
ENSDARG00000022456	ortholog_many2many
ENSDARG00000037071	ortholog_many2many
ENSDARG00000104068	ortholog_many2many
ENSDARG00000068738	ortholog_many2many
ENSDARG00000011208	ortholog_many2many
ENSDARG00000015978	ortholog_many2many
ENSDARG00000027419	ortholog_many2many
ENSDARG00000097238	ortholog_many2many
ENSDARG00000069734	ortholog_many2many
ENSDARG00000042539	ortholog_many2many
ENSDARG00000023323	ortholog_many2many
ENSDARG00000104696	ortholog_many2many
ENSDARG00000026444	ortholog_many2many
ENSDARG00000101858	ortholog_many2many
ENSDARG00000103979	ortholog_many2many
ENSDARG00000102808	ortholog_many2many
ENSDARG00000041595	ortholog_many2many
ENSDARG00000022183	ortholog_many2many
ENSDARG00000017388	ortholog_many2many
ENSDARG00000056874	ortholog_many2many
ENSDARG00000019713	ortholog_many2many
ENSDARG00000101232	ortholog_many2many
ENSDARG00000090348	ortholog_many2many
ENSDARG00000099802	ortholog_many2many
ENSDARG00000063390	ortholog_many2many
ENSDARG00000025254	ortholog_many2many
ENSDARG00000088247	ortholog_many2many
ENSDARG00000100480	ortholog_many2many
ENSDARG00000043518	ortholog_many2many
ENSDARG00000096622	ortholog_many2many
ENSDARG00000020645	ortholog_many2many
ENSDARG00000101726	ortholog_many2many
ENSDARG00000045352	ortholog_many2many
ENSDARG00000016357	ortholog_many2many
ENSDARG00000077468	ortholog_many2many
ENSDARG00000062831	ortholog_many2many
ENSDARG00000043514	ortholog_many2many
ENSDARG00000097491	ortholog_many2many
ENSDARG00000035519	ortholog_many2many
ENSDARG00000058358	ortholog_many2many
ENSDARG00000044975	ortholog_many2many
ENSDARG00000104458	ortholog_many2many
ENSDARG00000093195	ortholog_many2many
ENSDARG00000096992	ortholog_many2many
ENSDARG00000086969	ortholog_many2many
ENSDARG00000077343	ortholog_many2many
ENSDARG00000009978	ortholog_many2many
ENSDARG00000069878	ortholog_many2many
ENSDARG00000023299	ortholog_many2many
ENSDARG00000097170	ortholog_many2many
ENSDARG00000103256	ortholog_many2many
ENSDARG00000022129	ortholog_many2many
ENSDARG00000040881	ortholog_many2many
ENSDARG00000036840	ortholog_many2many
ENSDARG00000036830	ortholog_many2many
ENSDARG00000055080	ortholog_many2many
ENSDARG00000000189	ortholog_many2many
ENSDARG00000002571	ortholog_one2many
ENSDARG00000003526	ortholog_one2many
ENSDARG00000023712	ortholog_one2many
ENSDARG00000074041	ortholog_one2many
ENSDARG00000024017	ortholog_one2many
ENSDARG00000021124	ortholog_one2many
ENSDARG00000099039	ortholog_one2many
ENSDARG00000030644	ortholog_one2many
ENSDARG00000019231	ortholog_one2many
ENSDARG00000043509	ortholog_one2many
ENSDARG00000013005	ortholog_one2many
ENSDARG00000039882	ortholog_one2many
ENSDARG00000051783	ortholog_one2many
ENSDARG00000099663	ortholog_one2many
ENSDARG00000088383	ortholog_one2many
ENSDARG00000099321	ortholog_one2many
ENSDARG00000102472	ortholog_one2many
ENSDARG00000016939	ortholog_one2many
ENSDARG00000074329	ortholog_one2many
ENSDARG00000061688	ortholog_one2many
ENSDARG00000015337	ortholog_one2many
ENSDARG00000025679	ortholog_one2many
ENSDARG00000070723	ortholog_one2many
ENSDARG00000009217	ortholog_one2many
ENSDARG00000056394	ortholog_one2many
ENSDARG00000034011	ortholog_one2many
ENSDARG00000075752	ortholog_one2many
ENSDARG00000061862	ortholog_one2many
ENSDARG00000099380	ortholog_one2many
ENSDARG00000043589	ortholog_one2many
ENSDARG00000042948	ortholog_one2many
ENSDARG00000004836	ortholog_one2many
ENSDARG00000060627	ortholog_one2many
ENSDARG00000102458	ortholog_one2many
ENSDARG00000088663	ortholog_one2many
ENSDARG00000036626	ortholog_one2many
ENSDARG00000043257	ortholog_one2many
ENSDARG00000002880	ortholog_one2many
ENSDARG00000070787	ortholog_one2many
ENSDARG00000059067	ortholog_one2many
ENSDARG00000008200	ortholog_one2many
ENSDARG00000037559	ortholog_one2many
ENSDARG00000032737	ortholog_one2many
ENSDARG00000037498	ortholog_one2many
ENSDARG00000023648	ortholog_one2many
ENSDARG00000070620	ortholog_one2many
ENSDARG00000086207	ortholog_one2many
ENSDARG00000092112	ortholog_one2many
ENSDARG00000036721	ortholog_one2many
ENSDARG00000040295	ortholog_one2many
ENSDARG00000002642	ortholog_one2many
ENSDARG00000014280	ortholog_one2many
ENSDARG00000061282	ortholog_one2many
ENSDARG00000101210	ortholog_one2many
ENSDARG00000034056	ortholog_one2many
ENSDARG00000001881	ortholog_one2many
ENSDARG00000076030	ortholog_one2many
ENSDARG00000053058	ortholog_one2many
ENSDARG00000061255	ortholog_one2many
ENSDARG00000086746	ortholog_one2many
ENSDARG00000010789	ortholog_one2many
ENSDARG00000102532	ortholog_one2many
ENSDARG00000041062	ortholog_one2many
ENSDARG00000036344	ortholog_one2many
ENSDARG00000098831	ortholog_one2many
ENSDARG00000037057	ortholog_one2many
ENSDARG00000042277	ortholog_one2many
ENSDARG00000058494	ortholog_one2many
ENSDARG00000102295	ortholog_one2many
ENSDARG00000055101	ortholog_one2many
ENSDARG00000078452	ortholog_one2many
ENSDARG00000079295	ortholog_one2many
ENSDARG00000045297	ortholog_one2many
ENSDARG00000017728	ortholog_one2many
ENSDARG00000038967	ortholog_one2many
ENSDARG00000035598	ortholog_one2many
ENSDARG00000021193	ortholog_one2many
ENSDARG00000058848	ortholog_one2many
ENSDARG00000023713	ortholog_one2many
ENSDARG00000011640	ortholog_one2many
ENSDARG00000059125	ortholog_one2many
ENSDARG00000102453	ortholog_one2many
ENSDARG00000032849	ortholog_one2many
ENSDARG00000025350	ortholog_one2many
ENSDARG00000104431	ortholog_one2many
ENSDARG00000043148	ortholog_one2many
ENSDARG00000102081	ortholog_one2many
ENSDARG00000105209	ortholog_one2many
ENSDARG00000016809	ortholog_one2many
ENSDARG00000100349	ortholog_one2many
ENSDARG00000055092	ortholog_one2many
ENSDARG00000059035	ortholog_one2many
ENSDARG00000034434	ortholog_one2many
ENSDARG00000100869	ortholog_one2many
ENSDARG00000103847	ortholog_one2many
ENSDARG00000023279	ortholog_one2many
ENSDARG00000103364	ortholog_one2many
ENSDARG00000009311	ortholog_one2many
ENSDARG00000034705	ortholog_one2many
ENSDARG00000031548	ortholog_one2many
ENSDARG00000067605	ortholog_one2many
ENSDARG00000020405	ortholog_one2many
ENSDARG00000012881	ortholog_one2many
ENSDARG00000074131	ortholog_one2many
ENSDARG00000103394	ortholog_one2many
ENSDARG00000025034	ortholog_one2many
ENSDARG00000014871	ortholog_one2many
ENSDARG00000078929	ortholog_one2many
ENSDARG00000026630	ortholog_one2many
ENSDARG00000019345	ortholog_one2many
ENSDARG00000021864	ortholog_one2many
ENSDARG00000008491	ortholog_one2many
ENSDARG00000032618	ortholog_one2many
ENSDARG00000022165	ortholog_one2many
ENSDARG00000077080	ortholog_one2many
ENSDARG00000075141	ortholog_one2many
ENSDARG00000016253	ortholog_one2many
ENSDARG00000045463	ortholog_one2many
ENSDARG00000006639	ortholog_one2many
ENSDARG00000045945	ortholog_one2many
ENSDARG00000075768	ortholog_one2many
ENSDARG00000027065	ortholog_one2many
ENSDARG00000039182	ortholog_one2many
ENSDARG00000078169	ortholog_one2many
ENSDARG00000055791	ortholog_one2many
ENSDARG00000036427	ortholog_one2many
ENSDARG00000037012	ortholog_one2many
ENSDARG00000007989	ortholog_one2many
ENSDARG00000076103	ortholog_one2many
ENSDARG00000095603	ortholog_one2many
ENSDARG00000005423	ortholog_one2many
ENSDARG00000014068	ortholog_one2many
ENSDARG00000102822	ortholog_one2many
ENSDARG00000011897	ortholog_one2many
ENSDARG00000040854	ortholog_one2many
ENSDARG00000061817	ortholog_one2many
ENSDARG00000056690	ortholog_one2many
ENSDARG00000020387	ortholog_one2many
ENSDARG00000007359	ortholog_one2many
ENSDARG00000068992	ortholog_one2many
ENSDARG00000037403	ortholog_one2many
ENSDARG00000035679	ortholog_one2many
ENSDARG00000091130	ortholog_one2many
ENSDARG00000076742	ortholog_one2many
ENSDARG00000100585	ortholog_one2many
ENSDARG00000069603	ortholog_one2many
ENSDARG00000010957	ortholog_one2many
ENSDARG00000053453	ortholog_one2many
ENSDARG00000009738	ortholog_one2many
ENSDARG00000062174	ortholog_one2many
ENSDARG00000005134	ortholog_one2many
ENSDARG00000060150	ortholog_one2many
ENSDARG00000103313	ortholog_one2many
ENSDARG00000099996	ortholog_one2many
ENSDARG00000075815	ortholog_one2many
ENSDARG00000078187	ortholog_one2many
ENSDARG00000061579	ortholog_one2many
ENSDARG00000044091	ortholog_one2many
ENSDARG00000005159	ortholog_one2many
ENSDARG00000013078	ortholog_one2many
ENSDARG00000075758	ortholog_one2many
ENSDARG00000032606	ortholog_one2many
ENSDARG00000014233	ortholog_one2many
ENSDARG00000010953	ortholog_one2many
ENSDARG00000104225	ortholog_one2many
ENSDARG00000030514	ortholog_one2many
ENSDARG00000003854	ortholog_one2many
ENSDARG00000009782	ortholog_one2many
ENSDARG00000100972	ortholog_one2many
ENSDARG00000020718	ortholog_one2many
ENSDARG00000041417	ortholog_one2many
ENSDARG00000037153	ortholog_one2many
ENSDARG00000032565	ortholog_one2many
ENSDARG00000102376	ortholog_one2many
ENSDARG00000105003	ortholog_one2many
ENSDARG00000060805	ortholog_one2many
ENSDARG00000060326	ortholog_one2many
ENSDARG00000015174	ortholog_one2many
ENSDARG00000015050	ortholog_one2many
ENSDARG00000002656	ortholog_one2many
ENSDARG00000029234	ortholog_one2many
ENSDARG00000026796	ortholog_one2many
ENSDARG00000098320	ortholog_one2many
ENSDARG00000011370	ortholog_one2many
ENSDARG00000025319	ortholog_one2many
ENSDARG00000034650	ortholog_one2many
ENSDARG00000007697	ortholog_one2many
ENSDARG00000012684	ortholog_one2many
ENSDARG00000022978	ortholog_one2many
ENSDARG00000063255	ortholog_one2many
ENSDARG00000063040	ortholog_one2many
ENSDARG00000030441	ortholog_one2many
ENSDARG00000039363	ortholog_one2many
ENSDARG00000035993	ortholog_one2many
ENSDARG00000060504	ortholog_one2many
ENSDARG00000099755	ortholog_one2many
ENSDARG00000017772	ortholog_one2many
ENSDARG00000007960	ortholog_one2many
ENSDARG00000004754	ortholog_one2many
ENSDARG00000018989	ortholog_one2many
ENSDARG00000069026	ortholog_one2many
ENSDARG00000088634	ortholog_one2many
ENSDARG00000034270	ortholog_one2many
ENSDARG00000103428	ortholog_one2many
ENSDARG00000016016	ortholog_one2many
ENSDARG00000021352	ortholog_one2many
ENSDARG00000032714	ortholog_one2many
ENSDARG00000076128	ortholog_one2many
ENSDARG00000101755	ortholog_one2many
ENSDARG00000002467	ortholog_one2many
ENSDARG00000033516	ortholog_one2many
ENSDARG00000069318	ortholog_one2many
ENSDARG00000017162	ortholog_one2many
ENSDARG00000079166	ortholog_one2many
ENSDARG00000012982	ortholog_one2many
ENSDARG00000000068	ortholog_one2many
ENSDARG00000078149	ortholog_one2many
ENSDARG00000077560	ortholog_one2many
ENSDARG00000032013	ortholog_one2many
ENSDARG00000026595	ortholog_one2many
ENSDARG00000026322	ortholog_one2many
ENSDARG00000041137	ortholog_one2many
ENSDARG00000074531	ortholog_one2many
ENSDARG00000041926	ortholog_one2many
ENSDARG00000099079	ortholog_one2many
ENSDARG00000035066	ortholog_one2many
ENSDARG00000019398	ortholog_one2many
ENSDARG00000013966	ortholog_one2many
ENSDARG00000017673	ortholog_one2many
ENSDARG00000040492	ortholog_one2many
ENSDARG00000015474	ortholog_one2many
ENSDARG00000069118	ortholog_one2many
ENSDARG00000088117	ortholog_one2many
ENSDARG00000015449	ortholog_one2many
ENSDARG00000006497	ortholog_one2many
ENSDARG00000021143	ortholog_one2many
ENSDARG00000032155	ortholog_one2many
ENSDARG00000043250	ortholog_one2many
ENSDARG00000052178	ortholog_one2many
ENSDARG00000028321	ortholog_one2many
ENSDARG00000043561	ortholog_one2many
ENSDARG00000028000	ortholog_one2many
ENSDARG00000012801	ortholog_one2many
ENSDARG00000035650	ortholog_one2many
ENSDARG00000099720	ortholog_one2many
ENSDARG00000024746	ortholog_one2many
ENSDARG00000075180	ortholog_one2many
ENSDARG00000102412	ortholog_one2many
ENSDARG00000012588	ortholog_one2many
ENSDARG00000099190	ortholog_one2many
ENSDARG00000021859	ortholog_one2many
ENSDARG00000068516	ortholog_one2many
ENSDARG00000002816	ortholog_one2many
ENSDARG00000060123	ortholog_one2many
ENSDARG00000045006	ortholog_one2many
ENSDARG00000057378	ortholog_one2many
ENSDARG00000071395	ortholog_one2many
ENSDARG00000056206	ortholog_one2many
ENSDARG00000044968	ortholog_one2many
ENSDARG00000077383	ortholog_one2many
ENSDARG00000002632	ortholog_one2many
ENSDARG00000055120	ortholog_one2many
ENSDARG00000009208	ortholog_one2many
ENSDARG00000058178	ortholog_one2many
ENSDARG00000021996	ortholog_one2many
ENSDARG00000021351	ortholog_one2many
ENSDARG00000043697	ortholog_one2many
ENSDARG00000057568	ortholog_one2many
ENSDARG00000012426	ortholog_one2many
ENSDARG00000042723	ortholog_one2many
ENSDARG00000044015	ortholog_one2many
ENSDARG00000007098	ortholog_one2many
ENSDARG00000075831	ortholog_one2many
ENSDARG00000021135	ortholog_one2many
ENSDARG00000062415	ortholog_one2many
ENSDARG00000003779	ortholog_one2many
ENSDARG00000004939	ortholog_one2many
ENSDARG00000014159	ortholog_one2many
ENSDARG00000035880	ortholog_one2many
ENSDARG00000023967	ortholog_one2many
ENSDARG00000002564	ortholog_one2many
ENSDARG00000045814	ortholog_one2many
ENSDARG00000039681	ortholog_one2many
ENSDARG00000001014	ortholog_one2many
ENSDARG00000063295	ortholog_one2many
ENSDARG00000011661	ortholog_one2many
ENSDARG00000052642	ortholog_one2many
ENSDARG00000045145	ortholog_one2many
ENSDARG00000062590	ortholog_one2many
ENSDARG00000021987	ortholog_one2many
ENSDARG00000063332	ortholog_one2many
ENSDARG00000063054	ortholog_one2many
ENSDARG00000058394	ortholog_one2many
ENSDARG00000079805	ortholog_one2many
ENSDARG00000079191	ortholog_one2many
ENSDARG00000099524	ortholog_one2many
ENSDARG00000017466	ortholog_one2many
ENSDARG00000098523	ortholog_one2many
ENSDARG00000009677	ortholog_one2many
ENSDARG00000102216	ortholog_one2many
ENSDARG00000101322	ortholog_one2many
ENSDARG00000077372	ortholog_one2many
ENSDARG00000017803	ortholog_one2many
ENSDARG00000002790	ortholog_one2many
ENSDARG00000033899	ortholog_one2many
ENSDARG00000077967	ortholog_one2many
ENSDARG00000014313	ortholog_one2many
ENSDARG00000104279	ortholog_one2many
ENSDARG00000055543	ortholog_one2many
ENSDARG00000061445	ortholog_one2many
ENSDARG00000105115	ortholog_one2many
ENSDARG00000008329	ortholog_one2many
ENSDARG00000043180	ortholog_one2many
ENSDARG00000005350	ortholog_one2many
ENSDARG00000016348	ortholog_one2many
ENSDARG00000005775	ortholog_one2many
ENSDARG00000018032	ortholog_one2many
ENSDARG00000034423	ortholog_one2many
ENSDARG00000007195	ortholog_one2many
ENSDARG00000025012	ortholog_one2many
ENSDARG00000040988	ortholog_one2many
ENSDARG00000007127	ortholog_one2many
ENSDARG00000101289	ortholog_one2many
ENSDARG00000070919	ortholog_one2many
ENSDARG00000061466	ortholog_one2many
ENSDARG00000061647	ortholog_one2many
ENSDARG00000036577	ortholog_one2many
ENSDARG00000057853	ortholog_one2many
ENSDARG00000018285	ortholog_one2many
ENSDARG00000077654	ortholog_one2many
ENSDARG00000076508	ortholog_one2many
ENSDARG00000054907	ortholog_one2many
ENSDARG00000042114	ortholog_one2many
ENSDARG00000075892	ortholog_one2many
ENSDARG00000018967	ortholog_one2many
ENSDARG00000016667	ortholog_one2many
ENSDARG00000035868	ortholog_one2many
ENSDARG00000038445	ortholog_one2many
ENSDARG00000006617	ortholog_one2many
ENSDARG00000043012	ortholog_one2many
ENSDARG00000088466	ortholog_one2many
ENSDARG00000074431	ortholog_one2many
ENSDARG00000103083	ortholog_one2many
ENSDARG00000063568	ortholog_one2many
ENSDARG00000078060	ortholog_one2many
ENSDARG00000011462	ortholog_one2many
ENSDARG00000023443	ortholog_one2many
ENSDARG00000070100	ortholog_one2many
ENSDARG00000098766	ortholog_one2many
ENSDARG00000062054	ortholog_one2many
ENSDARG00000059770	ortholog_one2many
ENSDARG00000016058	ortholog_one2many
ENSDARG00000032458	ortholog_one2many
ENSDARG00000040874	ortholog_one2many
ENSDARG00000056250	ortholog_one2many
ENSDARG00000053456	ortholog_one2many
ENSDARG00000061525	ortholog_one2many
ENSDARG00000060149	ortholog_one2many
ENSDARG00000045064	ortholog_one2many
ENSDARG00000006125	ortholog_one2many
ENSDARG00000008370	ortholog_one2many
ENSDARG00000010113	ortholog_one2many
ENSDARG00000059806	ortholog_one2many
ENSDARG00000070657	ortholog_one2many
ENSDARG00000039578	ortholog_one2many
ENSDARG00000014239	ortholog_one2many
ENSDARG00000102024	ortholog_one2many
ENSDARG00000062799	ortholog_one2many
ENSDARG00000103333	ortholog_one2many
ENSDARG00000098497	ortholog_one2many
ENSDARG00000003866	ortholog_one2many
ENSDARG00000074480	ortholog_one2many
ENSDARG00000073707	ortholog_one2many
ENSDARG00000056328	ortholog_one2many
ENSDARG00000037921	ortholog_one2many
ENSDARG00000057128	ortholog_one2many
ENSDARG00000060594	ortholog_one2many
ENSDARG00000025074	ortholog_one2many
ENSDARG00000103800	ortholog_one2many
ENSDARG00000037496	ortholog_one2many
ENSDARG00000059368	ortholog_one2many
ENSDARG00000096546	ortholog_one2many
ENSDARG00000038446	ortholog_one2many
ENSDARG00000051824	ortholog_one2many
ENSDARG00000053753	ortholog_one2many
ENSDARG00000039203	ortholog_one2many
ENSDARG00000063297	ortholog_one2many
ENSDARG00000058646	ortholog_one2many
ENSDARG00000077047	ortholog_one2many
ENSDARG00000009567	ortholog_one2many
ENSDARG00000003189	ortholog_one2many
ENSDARG00000010767	ortholog_one2many
ENSDARG00000054454	ortholog_one2many
ENSDARG00000023542	ortholog_one2many
ENSDARG00000091138	ortholog_one2many
ENSDARG00000100510	ortholog_one2many
ENSDARG00000079858	ortholog_one2many
ENSDARG00000088227	ortholog_one2many
ENSDARG00000026369	ortholog_one2many
ENSDARG00000061099	ortholog_one2many
ENSDARG00000056910	ortholog_one2many
ENSDARG00000014169	ortholog_one2many
ENSDARG00000025206	ortholog_one2many
ENSDARG00000100003	ortholog_one2many
ENSDARG00000099776	ortholog_one2many
ENSDARG00000104283	ortholog_one2many
ENSDARG00000016464	ortholog_one2many
ENSDARG00000054858	ortholog_one2many
ENSDARG00000075132	ortholog_one2many
ENSDARG00000016584	ortholog_one2many
ENSDARG00000096687	ortholog_one2many
ENSDARG00000037679	ortholog_one2many
ENSDARG00000024478	ortholog_one2many
ENSDARG00000013144	ortholog_one2many
ENSDARG00000076833	ortholog_one2many
ENSDARG00000055133	ortholog_one2many
ENSDARG00000069100	ortholog_one2many
ENSDARG00000043511	ortholog_one2many
ENSDARG00000010008	ortholog_one2many
ENSDARG00000044501	ortholog_one2many
ENSDARG00000003776	ortholog_one2many
ENSDARG00000063544	ortholog_one2many
ENSDARG00000041720	ortholog_one2many
ENSDARG00000035433	ortholog_one2many
ENSDARG00000075192	ortholog_one2many
ENSDARG00000104401	ortholog_one2many
ENSDARG00000058207	ortholog_one2many
ENSDARG00000014875	ortholog_one2many
ENSDARG00000018270	ortholog_one2many
ENSDARG00000014053	ortholog_one2many
ENSDARG00000060393	ortholog_one2many
ENSDARG00000040248	ortholog_one2many
ENSDARG00000016545	ortholog_one2many
ENSDARG00000008983	ortholog_one2many
ENSDARG00000035470	ortholog_one2many
ENSDARG00000011459	ortholog_one2many
ENSDARG00000069484	ortholog_one2many
ENSDARG00000075110	ortholog_one2many
ENSDARG00000063133	ortholog_one2many
ENSDARG00000060303	ortholog_one2many
ENSDARG00000027828	ortholog_one2many
ENSDARG00000025728	ortholog_one2many
ENSDARG00000039268	ortholog_one2many
ENSDARG00000035872	ortholog_one2many
ENSDARG00000019098	ortholog_one2many
ENSDARG00000059601	ortholog_one2many
ENSDARG00000022045	ortholog_one2many
ENSDARG00000020609	ortholog_one2many
ENSDARG00000058117	ortholog_one2many
ENSDARG00000012874	ortholog_one2many
ENSDARG00000013763	ortholog_one2many
ENSDARG00000041703	ortholog_one2many
ENSDARG00000069101	ortholog_one2many
ENSDARG00000013669	ortholog_one2many
ENSDARG00000078485	ortholog_one2many
ENSDARG00000075539	ortholog_one2many
ENSDARG00000002659	ortholog_one2many
ENSDARG00000037589	ortholog_one2many
ENSDARG00000013087	ortholog_one2many
ENSDARG00000010052	ortholog_one2many
ENSDARG00000079219	ortholog_one2many
ENSDARG00000101793	ortholog_one2many
ENSDARG00000009031	ortholog_one2many
ENSDARG00000056218	ortholog_one2many
ENSDARG00000057125	ortholog_one2many
ENSDARG00000062087	ortholog_one2many
ENSDARG00000016470	ortholog_one2many
ENSDARG00000104664	ortholog_one2many
ENSDARG00000070080	ortholog_one2many
ENSDARG00000035054	ortholog_one2many
ENSDARG00000003754	ortholog_one2many
ENSDARG00000078172	ortholog_one2many
ENSDARG00000075505	ortholog_one2many
ENSDARG00000030108	ortholog_one2many
ENSDARG00000100435	ortholog_one2many
ENSDARG00000029952	ortholog_one2many
ENSDARG00000005162	ortholog_one2many
ENSDARG00000071493	ortholog_one2many
ENSDARG00000076174	ortholog_one2many
ENSDARG00000052782	ortholog_one2many
ENSDARG00000040380	ortholog_one2many
ENSDARG00000024642	ortholog_one2many
ENSDARG00000104085	ortholog_one2many
ENSDARG00000099124	ortholog_one2many
ENSDARG00000033804	ortholog_one2many
ENSDARG00000016977	ortholog_one2many
ENSDARG00000004988	ortholog_one2many
ENSDARG00000025106	ortholog_one2many
ENSDARG00000069356	ortholog_one2many
ENSDARG00000075899	ortholog_one2many
ENSDARG00000045620	ortholog_one2many
ENSDARG00000005210	ortholog_one2many
ENSDARG00000021948	ortholog_one2many
ENSDARG00000078362	ortholog_one2many
ENSDARG00000090982	ortholog_one2many
ENSDARG00000016396	ortholog_one2many
ENSDARG00000104934	ortholog_one2many
ENSDARG00000023600	ortholog_one2many
ENSDARG00000039901	ortholog_one2many
ENSDARG00000059939	ortholog_one2many
ENSDARG00000097897	ortholog_one2many
ENSDARG00000001437	ortholog_one2many
ENSDARG00000007412	ortholog_one2many
ENSDARG00000023290	ortholog_one2many
ENSDARG00000035676	ortholog_one2many
ENSDARG00000052856	ortholog_one2many
ENSDARG00000033655	ortholog_one2many
ENSDARG00000104701	ortholog_one2many
ENSDARG00000098813	ortholog_one2many
ENSDARG00000044605	ortholog_one2many
ENSDARG00000044167	ortholog_one2many
ENSDARG00000062134	ortholog_one2many
ENSDARG00000087247	ortholog_one2many
ENSDARG00000059960	ortholog_one2many
ENSDARG00000034007	ortholog_one2many
ENSDARG00000039966	ortholog_one2many
ENSDARG00000088100	ortholog_one2many
ENSDARG00000036774	ortholog_one2many
ENSDARG00000056797	ortholog_one2many
ENSDARG00000020231	ortholog_one2many
ENSDARG00000102878	ortholog_one2many
ENSDARG00000011141	ortholog_one2many
ENSDARG00000059311	ortholog_one2many
ENSDARG00000076268	ortholog_one2many
ENSDARG00000076873	ortholog_one2many
ENSDARG00000001154	ortholog_one2many
ENSDARG00000104101	ortholog_one2many
ENSDARG00000057026	ortholog_one2many
ENSDARG00000104172	ortholog_one2many
ENSDARG00000014956	ortholog_one2many
ENSDARG00000028087	ortholog_one2many
ENSDARG00000089924	ortholog_one2many
ENSDARG00000005122	ortholog_one2many
ENSDARG00000088825	ortholog_one2many
ENSDARG00000089856	ortholog_one2many
ENSDARG00000102078	ortholog_one2many
ENSDARG00000058425	ortholog_one2many
ENSDARG00000058451	ortholog_one2many
ENSDARG00000062948	ortholog_one2many
ENSDARG00000062347	ortholog_one2many
ENSDARG00000014113	ortholog_one2many
ENSDARG00000019239	ortholog_one2many
ENSDARG00000057921	ortholog_one2many
ENSDARG00000007959	ortholog_one2many
ENSDARG00000105201	ortholog_one2many
ENSDARG00000070952	ortholog_one2many
ENSDARG00000070575	ortholog_one2many
ENSDARG00000056510	ortholog_one2many
ENSDARG00000020982	ortholog_one2many
ENSDARG00000037593	ortholog_one2many
ENSDARG00000103109	ortholog_one2many
ENSDARG00000045978	ortholog_one2many
ENSDARG00000074149	ortholog_one2many
ENSDARG00000006915	ortholog_one2many
ENSDARG00000076014	ortholog_one2many
ENSDARG00000009941	ortholog_one2many
ENSDARG00000079348	ortholog_one2many
ENSDARG00000030376	ortholog_one2many
ENSDARG00000071076	ortholog_one2many
ENSDARG00000019644	ortholog_one2many
ENSDARG00000045944	ortholog_one2many
ENSDARG00000039647	ortholog_one2many
ENSDARG00000031283	ortholog_one2many
ENSDARG00000097576	ortholog_one2many
ENSDARG00000025299	ortholog_one2many
ENSDARG00000045706	ortholog_one2many
ENSDARG00000100592	ortholog_one2many
ENSDARG00000023914	ortholog_one2many
ENSDARG00000024966	ortholog_one2many
ENSDARG00000017105	ortholog_one2many
ENSDARG00000099690	ortholog_one2many
ENSDARG00000005791	ortholog_one2many
ENSDARG00000077506	ortholog_one2many
ENSDARG00000079374	ortholog_one2many
ENSDARG00000045799	ortholog_one2many
ENSDARG00000036299	ortholog_one2many
ENSDARG00000040245	ortholog_one2many
ENSDARG00000076780	ortholog_one2many
ENSDARG00000058463	ortholog_one2many
ENSDARG00000014915	ortholog_one2many
ENSDARG00000056664	ortholog_one2many
ENSDARG00000014794	ortholog_one2many
ENSDARG00000071691	ortholog_one2many
ENSDARG00000060723	ortholog_one2many
ENSDARG00000013708	ortholog_one2many
ENSDARG00000043467	ortholog_one2many
ENSDARG00000002230	ortholog_one2many
ENSDARG00000042974	ortholog_one2many
ENSDARG00000103740	ortholog_one2many
ENSDARG00000036501	ortholog_one2many
ENSDARG00000058128	ortholog_one2many
ENSDARG00000104786	ortholog_one2many
ENSDARG00000062376	ortholog_one2many
ENSDARG00000014690	ortholog_one2many
ENSDARG00000101510	ortholog_one2many
ENSDARG00000043474	ortholog_one2many
ENSDARG00000023445	ortholog_one2many
ENSDARG00000012519	ortholog_one2many
ENSDARG00000015025	ortholog_one2many
ENSDARG00000007149	ortholog_one2many
ENSDARG00000006019	ortholog_one2many
ENSDARG00000071065	ortholog_one2many
ENSDARG00000011929	ortholog_one2many
ENSDARG00000092610	ortholog_one2many
ENSDARG00000086523	ortholog_one2many
ENSDARG00000073848	ortholog_one2many
ENSDARG00000006299	ortholog_one2many
ENSDARG00000055455	ortholog_one2many
ENSDARG00000004621	ortholog_one2many
ENSDARG00000061603	ortholog_one2many
ENSDARG00000003046	ortholog_one2many
ENSDARG00000041068	ortholog_one2many
ENSDARG00000005840	ortholog_one2many
ENSDARG00000104066	ortholog_one2many
ENSDARG00000010745	ortholog_one2many
ENSDARG00000025904	ortholog_one2many
ENSDARG00000016676	ortholog_one2many
ENSDARG00000036058	ortholog_one2many
ENSDARG00000006240	ortholog_one2many
ENSDARG00000101127	ortholog_one2many
ENSDARG00000041921	ortholog_one2many
ENSDARG00000043835	ortholog_one2many
ENSDARG00000056347	ortholog_one2many
ENSDARG00000056753	ortholog_one2many
ENSDARG00000019743	ortholog_one2many
ENSDARG00000015823	ortholog_one2many
ENSDARG00000086037	ortholog_one2many
ENSDARG00000086034	ortholog_one2many
ENSDARG00000069742	ortholog_one2many
ENSDARG00000101380	ortholog_one2many
ENSDARG00000031075	ortholog_one2many
ENSDARG00000042677	ortholog_one2many
ENSDARG00000012076	ortholog_one2many
ENSDARG00000101324	ortholog_one2many
ENSDARG00000031214	ortholog_one2many
ENSDARG00000073724	ortholog_one2many
ENSDARG00000089643	ortholog_one2many
ENSDARG00000101915	ortholog_one2many
ENSDARG00000099685	ortholog_one2many
ENSDARG00000055377	ortholog_one2many
ENSDARG00000003216	ortholog_one2many
ENSDARG00000099730	ortholog_one2many
ENSDARG00000030236	ortholog_one2many
ENSDARG00000043555	ortholog_one2many
ENSDARG00000053217	ortholog_one2many
ENSDARG00000043864	ortholog_one2many
ENSDARG00000102855	ortholog_one2many
ENSDARG00000075100	ortholog_one2many
ENSDARG00000103529	ortholog_one2many
ENSDARG00000071031	ortholog_one2many
ENSDARG00000015790	ortholog_one2many
ENSDARG00000042837	ortholog_one2many
ENSDARG00000075285	ortholog_one2many
ENSDARG00000068745	ortholog_one2many
ENSDARG00000101687	ortholog_one2many
ENSDARG00000087616	ortholog_one2many
ENSDARG00000099793	ortholog_one2many
ENSDARG00000069981	ortholog_one2many
ENSDARG00000038543	ortholog_one2many
ENSDARG00000031343	ortholog_one2many
ENSDARG00000034522	ortholog_one2many
ENSDARG00000018174	ortholog_one2many
ENSDARG00000033184	ortholog_one2many
ENSDARG00000061479	ortholog_one2many
ENSDARG00000013317	ortholog_one2many
ENSDARG00000088959	ortholog_one2many
ENSDARG00000036546	ortholog_one2many
ENSDARG00000009026	ortholog_one2many
ENSDARG00000043313	ortholog_one2many
ENSDARG00000014674	ortholog_one2many
ENSDARG00000005141	ortholog_one2many
ENSDARG00000027963	ortholog_one2many
ENSDARG00000042069	ortholog_one2many
ENSDARG00000004930	ortholog_one2many
ENSDARG00000060797	ortholog_one2many
ENSDARG00000001870	ortholog_one2many
ENSDARG00000002791	ortholog_one2many
ENSDARG00000019856	ortholog_one2many
ENSDARG00000005754	ortholog_one2many
ENSDARG00000103479	ortholog_one2many
ENSDARG00000077177	ortholog_one2many
ENSDARG00000102424	ortholog_one2many
ENSDARG00000104549	ortholog_one2many
ENSDARG00000103811	ortholog_one2many
ENSDARG00000098809	ortholog_one2many
ENSDARG00000015931	ortholog_one2many
ENSDARG00000044016	ortholog_one2many
ENSDARG00000042141	ortholog_one2many
ENSDARG00000046107	ortholog_one2many
ENSDARG00000018997	ortholog_one2many
ENSDARG00000077736	ortholog_one2many
ENSDARG00000026137	ortholog_one2many
ENSDARG00000004406	ortholog_one2many
ENSDARG00000087260	ortholog_one2many
ENSDARG00000061454	ortholog_one2many
ENSDARG00000063150	ortholog_one2many
ENSDARG00000070173	ortholog_one2many
ENSDARG00000052765	ortholog_one2many
ENSDARG00000016263	ortholog_one2many
ENSDARG00000009830	ortholog_one2many
ENSDARG00000105243	ortholog_one2many
ENSDARG00000007654	ortholog_one2many
ENSDARG00000038991	ortholog_one2many
ENSDARG00000019341	ortholog_one2many
ENSDARG00000090585	ortholog_one2many
ENSDARG00000033845	ortholog_one2many
ENSDARG00000069467	ortholog_one2many
ENSDARG00000011862	ortholog_one2many
ENSDARG00000053248	ortholog_one2many
ENSDARG00000060238	ortholog_one2many
ENSDARG00000098355	ortholog_one2many
ENSDARG00000015059	ortholog_one2many
ENSDARG00000009689	ortholog_one2many
ENSDARG00000061635	ortholog_one2many
ENSDARG00000037905	ortholog_one2many
ENSDARG00000006923	ortholog_one2many
ENSDARG00000075249	ortholog_one2many
ENSDARG00000079656	ortholog_one2many
ENSDARG00000075133	ortholog_one2many
ENSDARG00000078529	ortholog_one2many
ENSDARG00000077229	ortholog_one2many
ENSDARG00000041232	ortholog_one2many
ENSDARG00000100313	ortholog_one2many
ENSDARG00000076001	ortholog_one2many
ENSDARG00000020443	ortholog_one2many
ENSDARG00000043410	ortholog_one2many
ENSDARG00000089190	ortholog_one2many
ENSDARG00000016238	ortholog_one2many
ENSDARG00000014527	ortholog_one2many
ENSDARG00000077367	ortholog_one2many
ENSDARG00000069748	ortholog_one2many
ENSDARG00000071230	ortholog_one2many
ENSDARG00000079396	ortholog_one2many
ENSDARG00000051975	ortholog_one2many
ENSDARG00000056722	ortholog_one2many
ENSDARG00000010144	ortholog_one2many
ENSDARG00000028552	ortholog_one2many
ENSDARG00000038615	ortholog_one2many
ENSDARG00000076213	ortholog_one2many
ENSDARG00000024874	ortholog_one2many
ENSDARG00000004687	ortholog_one2many
ENSDARG00000017338	ortholog_one2many
ENSDARG00000074242	ortholog_one2many
ENSDARG00000003375	ortholog_one2many
ENSDARG00000007678	ortholog_one2many
ENSDARG00000034473	ortholog_one2many
ENSDARG00000075673	ortholog_one2many
ENSDARG00000079892	ortholog_one2many
ENSDARG00000036985	ortholog_one2many
ENSDARG00000003811	ortholog_one2many
ENSDARG00000059333	ortholog_one2many
ENSDARG00000038881	ortholog_one2many
ENSDARG00000099056	ortholog_one2many
ENSDARG00000039500	ortholog_one2many
ENSDARG00000063711	ortholog_one2many
ENSDARG00000005397	ortholog_one2many
ENSDARG00000045294	ortholog_one2many
ENSDARG00000076702	ortholog_one2many
ENSDARG00000078102	ortholog_one2many
ENSDARG00000071224	ortholog_one2many
ENSDARG00000090624	ortholog_one2many
ENSDARG00000061121	ortholog_one2many
ENSDARG00000098751	ortholog_one2many
ENSDARG00000058558	ortholog_one2many
ENSDARG00000036080	ortholog_one2many
ENSDARG00000022437	ortholog_one2many
ENSDARG00000103774	ortholog_one2many
ENSDARG00000074275	ortholog_one2many
ENSDARG00000039502	ortholog_one2many
ENSDARG00000069951	ortholog_one2many
ENSDARG00000063158	ortholog_one2many
ENSDARG00000006712	ortholog_one2many
ENSDARG00000035985	ortholog_one2many
ENSDARG00000100400	ortholog_one2many
ENSDARG00000023181	ortholog_one2many
ENSDARG00000056892	ortholog_one2many
ENSDARG00000059773	ortholog_one2many
ENSDARG00000101812	ortholog_one2many
ENSDARG00000007323	ortholog_one2many
ENSDARG00000016255	ortholog_one2many
ENSDARG00000055678	ortholog_one2many
ENSDARG00000061644	ortholog_one2many
ENSDARG00000011841	ortholog_one2many
ENSDARG00000006691	ortholog_one2many
ENSDARG00000097245	ortholog_one2many
ENSDARG00000075455	ortholog_one2many
ENSDARG00000024564	ortholog_one2many
ENSDARG00000027141	ortholog_one2many
ENSDARG00000079366	ortholog_one2many
ENSDARG00000071709	ortholog_one2many
ENSDARG00000036809	ortholog_one2many
ENSDARG00000089957	ortholog_one2many
ENSDARG00000098654	ortholog_one2many
ENSDARG00000012866	ortholog_one2many
ENSDARG00000014137	ortholog_one2many
ENSDARG00000058969	ortholog_one2many
ENSDARG00000074558	ortholog_one2many
ENSDARG00000074617	ortholog_one2many
ENSDARG00000074255	ortholog_one2many
ENSDARG00000078599	ortholog_one2many
ENSDARG00000056181	ortholog_one2many
ENSDARG00000007220	ortholog_one2many
ENSDARG00000073843	ortholog_one2many
ENSDARG00000102696	ortholog_one2many
ENSDARG00000011196	ortholog_one2many
ENSDARG00000021590	ortholog_one2many
ENSDARG00000073769	ortholog_one2many
ENSDARG00000038695	ortholog_one2many
ENSDARG00000010279	ortholog_one2many
ENSDARG00000097827	ortholog_one2many
ENSDARG00000029146	ortholog_one2many
ENSDARG00000100145	ortholog_one2many
ENSDARG00000032238	ortholog_one2many
ENSDARG00000042128	ortholog_one2many
ENSDARG00000032865	ortholog_one2many
ENSDARG00000076829	ortholog_one2many
ENSDARG00000063376	ortholog_one2many
ENSDARG00000003486	ortholog_one2many
ENSDARG00000071566	ortholog_one2many
ENSDARG00000099757	ortholog_one2many
ENSDARG00000078136	ortholog_one2many
ENSDARG00000010936	ortholog_one2many
ENSDARG00000076923	ortholog_one2many
ENSDARG00000006601	ortholog_one2many
ENSDARG00000060725	ortholog_one2many
ENSDARG00000018743	ortholog_one2many
ENSDARG00000102064	ortholog_one2many
ENSDARG00000099850	ortholog_one2many
ENSDARG00000093091	ortholog_one2many
ENSDARG00000068480	ortholog_one2many
ENSDARG00000074583	ortholog_one2many
ENSDARG00000044161	ortholog_one2many
ENSDARG00000098753	ortholog_one2many
ENSDARG00000077709	ortholog_one2many
ENSDARG00000102125	ortholog_one2many
ENSDARG00000058203	ortholog_one2many
ENSDARG00000034424	ortholog_one2many
ENSDARG00000099203	ortholog_one2many
ENSDARG00000010516	ortholog_one2many
ENSDARG00000062173	ortholog_one2many
ENSDARG00000060452	ortholog_one2many
ENSDARG00000045036	ortholog_one2many
ENSDARG00000074680	ortholog_one2many
ENSDARG00000078902	ortholog_one2many
ENSDARG00000076724	ortholog_one2many
ENSDARG00000062823	ortholog_one2many
ENSDARG00000015425	ortholog_one2many
ENSDARG00000067509	ortholog_one2many
ENSDARG00000015891	ortholog_one2many
ENSDARG00000035603	ortholog_one2many
ENSDARG00000062096	ortholog_one2many
ENSDARG00000057995	ortholog_one2many
ENSDARG00000055525	ortholog_one2many
ENSDARG00000059826	ortholog_one2many
ENSDARG00000036295	ortholog_one2many
ENSDARG00000105099	ortholog_one2many
ENSDARG00000053467	ortholog_one2many
ENSDARG00000058649	ortholog_one2many
ENSDARG00000012367	ortholog_one2many
ENSDARG00000062447	ortholog_one2many
ENSDARG00000063253	ortholog_one2many
ENSDARG00000104581	ortholog_one2many
ENSDARG00000052928	ortholog_one2many
ENSDARG00000069368	ortholog_one2many
ENSDARG00000042566	ortholog_one2many
ENSDARG00000091683	ortholog_one2many
ENSDARG00000090815	ortholog_one2many
ENSDARG00000103332	ortholog_one2many
ENSDARG00000003008	ortholog_one2many
ENSDARG00000074535	ortholog_one2many
ENSDARG00000069970	ortholog_one2many
ENSDARG00000070145	ortholog_one2many
ENSDARG00000003169	ortholog_one2many
ENSDARG00000025073	ortholog_one2many
ENSDARG00000023672	ortholog_one2many
ENSDARG00000062220	ortholog_one2many
ENSDARG00000060813	ortholog_one2many
ENSDARG00000079556	ortholog_one2many
ENSDARG00000039392	ortholog_one2many
ENSDARG00000077134	ortholog_one2many
ENSDARG00000079665	ortholog_one2many
ENSDARG00000040463	ortholog_one2many
ENSDARG00000056163	ortholog_one2many
ENSDARG00000077945	ortholog_one2many
ENSDARG00000056934	ortholog_one2many
ENSDARG00000074894	ortholog_one2many
ENSDARG00000088862	ortholog_one2many
ENSDARG00000028354	ortholog_one2many
ENSDARG00000099031	ortholog_one2many
ENSDARG00000013582	ortholog_one2many
ENSDARG00000012818	ortholog_one2many
ENSDARG00000061143	ortholog_one2many
ENSDARG00000004597	ortholog_one2many
ENSDARG00000014792	ortholog_one2many
ENSDARG00000037350	ortholog_one2many
ENSDARG00000021582	ortholog_one2many
ENSDARG00000076070	ortholog_one2many
ENSDARG00000059340	ortholog_one2many
ENSDARG00000092376	ortholog_one2many
ENSDARG00000099118	ortholog_one2many
ENSDARG00000039034	ortholog_one2many
ENSDARG00000035715	ortholog_one2many
ENSDARG00000062942	ortholog_one2many
ENSDARG00000089976	ortholog_one2many
ENSDARG00000005191	ortholog_one2many
ENSDARG00000061093	ortholog_one2many
ENSDARG00000079378	ortholog_one2many
ENSDARG00000074372	ortholog_one2many
ENSDARG00000078141	ortholog_one2many
ENSDARG00000079872	ortholog_one2many
ENSDARG00000075924	ortholog_one2many
ENSDARG00000011171	ortholog_one2many
ENSDARG00000037122	ortholog_one2many
ENSDARG00000035899	ortholog_one2many
ENSDARG00000034165	ortholog_one2many
ENSDARG00000004445	ortholog_one2many
ENSDARG00000102067	ortholog_one2many
ENSDARG00000089444	ortholog_one2many
ENSDARG00000086573	ortholog_one2many
ENSDARG00000052950	ortholog_one2many
ENSDARG00000007786	ortholog_one2many
ENSDARG00000062013	ortholog_one2many
ENSDARG00000038574	ortholog_one2many
ENSDARG00000103993	ortholog_one2many
ENSDARG00000078113	ortholog_one2many
ENSDARG00000068940	ortholog_one2many
ENSDARG00000039241	ortholog_one2many
ENSDARG00000067815	ortholog_one2many
ENSDARG00000051875	ortholog_one2many
ENSDARG00000104179	ortholog_one2many
ENSDARG00000062720	ortholog_one2many
ENSDARG00000036175	ortholog_one2many
ENSDARG00000067626	ortholog_one2many
ENSDARG00000071658	ortholog_one2many
ENSDARG00000004648	ortholog_one2many
ENSDARG00000020102	ortholog_one2many
ENSDARG00000036587	ortholog_one2many
ENSDARG00000077553	ortholog_one2many
ENSDARG00000040246	ortholog_one2many
ENSDARG00000077329	ortholog_one2many
ENSDARG00000079251	ortholog_one2many
ENSDARG00000062045	ortholog_one2many
ENSDARG00000015184	ortholog_one2many
ENSDARG00000062667	ortholog_one2many
ENSDARG00000025091	ortholog_one2many
ENSDARG00000034534	ortholog_one2many
ENSDARG00000076318	ortholog_one2many
ENSDARG00000014891	ortholog_one2many
ENSDARG00000025974	ortholog_one2many
ENSDARG00000101869	ortholog_one2many
ENSDARG00000078839	ortholog_one2many
ENSDARG00000099386	ortholog_one2many
ENSDARG00000008723	ortholog_one2many
ENSDARG00000022254	ortholog_one2many
ENSDARG00000060711	ortholog_one2many
ENSDARG00000061421	ortholog_one2many
ENSDARG00000097572	ortholog_one2many
ENSDARG00000076568	ortholog_one2many
ENSDARG00000020450	ortholog_one2many
ENSDARG00000070626	ortholog_one2many
ENSDARG00000063144	ortholog_one2many
ENSDARG00000062462	ortholog_one2many
ENSDARG00000079004	ortholog_one2many
ENSDARG00000079097	ortholog_one2many
ENSDARG00000017211	ortholog_one2many
ENSDARG00000032919	ortholog_one2many
ENSDARG00000040334	ortholog_one2many
ENSDARG00000043661	ortholog_one2many
ENSDARG00000070567	ortholog_one2many
ENSDARG00000023228	ortholog_one2many
ENSDARG00000044053	ortholog_one2many
ENSDARG00000043406	ortholog_one2many
ENSDARG00000059897	ortholog_one2many
ENSDARG00000074521	ortholog_one2many
ENSDARG00000074073	ortholog_one2many
ENSDARG00000030053	ortholog_one2many
ENSDARG00000059409	ortholog_one2many
ENSDARG00000037980	ortholog_one2many
ENSDARG00000012144	ortholog_one2many
ENSDARG00000004386	ortholog_one2many
ENSDARG00000103914	ortholog_one2many
ENSDARG00000029501	ortholog_one2many
ENSDARG00000015681	ortholog_one2many
ENSDARG00000037059	ortholog_one2many
ENSDARG00000077686	ortholog_one2many
ENSDARG00000011855	ortholog_one2many
ENSDARG00000009285	ortholog_one2many
ENSDARG00000006128	ortholog_one2many
ENSDARG00000058892	ortholog_one2many
ENSDARG00000098401	ortholog_one2many
ENSDARG00000043457	ortholog_one2many
ENSDARG00000054818	ortholog_one2many
ENSDARG00000100588	ortholog_one2many
ENSDARG00000025581	ortholog_one2many
ENSDARG00000006316	ortholog_one2many
ENSDARG00000015862	ortholog_one2many
ENSDARG00000010194	ortholog_one2many
ENSDARG00000010155	ortholog_one2many
ENSDARG00000062991	ortholog_one2many
ENSDARG00000051852	ortholog_one2many
ENSDARG00000034493	ortholog_one2many
ENSDARG00000070543	ortholog_one2many
ENSDARG00000070560	ortholog_one2many
ENSDARG00000068868	ortholog_one2many
ENSDARG00000077228	ortholog_one2many
ENSDARG00000103900	ortholog_one2many
ENSDARG00000037998	ortholog_one2many
ENSDARG00000001710	ortholog_one2many
ENSDARG00000051986	ortholog_one2many
ENSDARG00000040890	ortholog_one2many
ENSDARG00000073713	ortholog_one2many
ENSDARG00000014973	ortholog_one2many
ENSDARG00000038059	ortholog_one2many
ENSDARG00000074899	ortholog_one2many
ENSDARG00000100620	ortholog_one2many
ENSDARG00000042872	ortholog_one2many
ENSDARG00000009209	ortholog_one2many
ENSDARG00000075382	ortholog_one2many
ENSDARG00000013730	ortholog_one2many
ENSDARG00000010553	ortholog_one2many
ENSDARG00000076826	ortholog_one2many
ENSDARG00000024744	ortholog_one2many
ENSDARG00000063299	ortholog_one2many
ENSDARG00000098880	ortholog_one2many
ENSDARG00000104119	ortholog_one2many
ENSDARG00000017441	ortholog_one2many
ENSDARG00000025566	ortholog_one2many
ENSDARG00000004830	ortholog_one2many
ENSDARG00000069774	ortholog_one2many
ENSDARG00000029500	ortholog_one2many
ENSDARG00000054191	ortholog_one2many
ENSDARG00000002026	ortholog_one2many
ENSDARG00000057556	ortholog_one2many
ENSDARG00000019230	ortholog_one2many
ENSDARG00000054186	ortholog_one2many
ENSDARG00000055855	ortholog_one2many
ENSDARG00000101251	ortholog_one2many
ENSDARG00000063008	ortholog_one2many
ENSDARG00000063361	ortholog_one2many
ENSDARG00000070849	ortholog_one2many
ENSDARG00000036109	ortholog_one2many
ENSDARG00000025500	ortholog_one2many
ENSDARG00000009930	ortholog_one2many
ENSDARG00000062633	ortholog_one2many
ENSDARG00000098161	ortholog_one2many
ENSDARG00000087843	ortholog_one2many
ENSDARG00000010280	ortholog_one2many
ENSDARG00000104358	ortholog_one2many
ENSDARG00000063921	ortholog_one2many
ENSDARG00000043746	ortholog_one2many
ENSDARG00000062693	ortholog_one2many
ENSDARG00000018069	ortholog_one2many
ENSDARG00000077291	ortholog_one2many
ENSDARG00000036875	ortholog_one2many
ENSDARG00000020493	ortholog_one2many
ENSDARG00000058421	ortholog_one2many
ENSDARG00000035860	ortholog_one2many
ENSDARG00000020057	ortholog_one2many
ENSDARG00000063713	ortholog_one2many
ENSDARG00000069765	ortholog_one2many
ENSDARG00000062086	ortholog_one2many
ENSDARG00000062477	ortholog_one2many
ENSDARG00000069430	ortholog_one2many
ENSDARG00000006025	ortholog_one2many
ENSDARG00000056252	ortholog_one2many
ENSDARG00000020871	ortholog_one2many
ENSDARG00000051814	ortholog_one2many
ENSDARG00000087346	ortholog_one2many
ENSDARG00000010816	ortholog_one2many
ENSDARG00000100392	ortholog_one2many
ENSDARG00000061736	ortholog_one2many
ENSDARG00000077582	ortholog_one2many
ENSDARG00000008803	ortholog_one2many
ENSDARG00000013938	ortholog_one2many
ENSDARG00000017591	ortholog_one2many
ENSDARG00000016480	ortholog_one2many
ENSDARG00000090106	ortholog_one2many
ENSDARG00000076888	ortholog_one2many
ENSDARG00000013843	ortholog_one2many
ENSDARG00000036031	ortholog_one2many
ENSDARG00000078327	ortholog_one2many
ENSDARG00000093945	ortholog_one2many
ENSDARG00000070487	ortholog_one2many
ENSDARG00000015128	ortholog_one2many
ENSDARG00000104173	ortholog_one2many
ENSDARG00000068653	ortholog_one2many
ENSDARG00000004301	ortholog_one2many
ENSDARG00000044093	ortholog_one2many
ENSDARG00000033840	ortholog_one2many
ENSDARG00000098936	ortholog_one2many
ENSDARG00000027564	ortholog_one2many
ENSDARG00000076836	ortholog_one2many
ENSDARG00000096355	ortholog_one2many
ENSDARG00000018334	ortholog_one2many
ENSDARG00000057011	ortholog_one2many
ENSDARG00000098367	ortholog_one2many
ENSDARG00000058225	ortholog_one2many
ENSDARG00000087916	ortholog_one2many
ENSDARG00000090145	ortholog_one2many
ENSDARG00000013371	ortholog_one2many
ENSDARG00000069608	ortholog_one2many
ENSDARG00000016771	ortholog_one2many
ENSDARG00000068822	ortholog_one2many
ENSDARG00000057075	ortholog_one2many
ENSDARG00000099104	ortholog_one2many
ENSDARG00000053542	ortholog_one2many
ENSDARG00000069843	ortholog_one2many
ENSDARG00000043673	ortholog_one2many
ENSDARG00000057169	ortholog_one2many
ENSDARG00000051879	ortholog_one2many
ENSDARG00000091433	ortholog_one2many
ENSDARG00000073923	ortholog_one2many
ENSDARG00000020123	ortholog_one2many
ENSDARG00000059888	ortholog_one2many
ENSDARG00000102335	ortholog_one2many
ENSDARG00000013976	ortholog_one2many
ENSDARG00000013613	ortholog_one2many
ENSDARG00000026726	ortholog_one2many
ENSDARG00000044254	ortholog_one2many
ENSDARG00000014646	ortholog_one2many
ENSDARG00000074328	ortholog_one2many
ENSDARG00000040298	ortholog_one2many
ENSDARG00000020866	ortholog_one2many
ENSDARG00000042780	ortholog_one2many
ENSDARG00000062577	ortholog_one2many
ENSDARG00000071409	ortholog_one2many
ENSDARG00000039729	ortholog_one2many
ENSDARG00000077740	ortholog_one2many
ENSDARG00000094704	ortholog_one2many
ENSDARG00000013430	ortholog_one2many
ENSDARG00000099961	ortholog_one2many
ENSDARG00000061051	ortholog_one2many
ENSDARG00000037008	ortholog_one2many
ENSDARG00000095751	ortholog_one2many
ENSDARG00000012694	ortholog_one2many
ENSDARG00000052207	ortholog_one2many
ENSDARG00000060116	ortholog_one2many
ENSDARG00000030508	ortholog_one2many
ENSDARG00000098612	ortholog_one2many
ENSDARG00000040565	ortholog_one2many
ENSDARG00000074309	ortholog_one2many
ENSDARG00000089486	ortholog_one2many
ENSDARG00000032206	ortholog_one2many
ENSDARG00000088013	ortholog_one2many
ENSDARG00000005699	ortholog_one2many
ENSDARG00000103503	ortholog_one2many
ENSDARG00000041896	ortholog_one2many
ENSDARG00000044241	ortholog_one2many
ENSDARG00000045200	ortholog_one2many
ENSDARG00000057912	ortholog_one2many
ENSDARG00000017235	ortholog_one2many
ENSDARG00000017354	ortholog_one2many
ENSDARG00000100725	ortholog_one2many
ENSDARG00000019532	ortholog_one2many
ENSDARG00000008026	ortholog_one2many
ENSDARG00000014081	ortholog_one2many
ENSDARG00000053973	ortholog_one2many
ENSDARG00000031506	ortholog_one2many
ENSDARG00000091655	ortholog_one2many
ENSDARG00000086866	ortholog_one2many
ENSDARG00000056651	ortholog_one2many
ENSDARG00000056774	ortholog_one2many
ENSDARG00000011934	ortholog_one2many
ENSDARG00000003693	ortholog_one2many
ENSDARG00000099312	ortholog_one2many
ENSDARG00000012609	ortholog_one2many
ENSDARG00000093359	ortholog_one2many
ENSDARG00000011948	ortholog_one2many
ENSDARG00000071524	ortholog_one2many
ENSDARG00000099199	ortholog_one2many
ENSDARG00000062217	ortholog_one2many
ENSDARG00000079484	ortholog_one2many
ENSDARG00000056998	ortholog_one2many
ENSDARG00000078094	ortholog_one2many
ENSDARG00000025859	ortholog_one2many
ENSDARG00000025972	ortholog_one2many
ENSDARG00000004796	ortholog_one2many
ENSDARG00000102100	ortholog_one2many
ENSDARG00000019596	ortholog_one2many
ENSDARG00000039399	ortholog_one2many
ENSDARG00000030832	ortholog_one2many
ENSDARG00000073931	ortholog_one2many
ENSDARG00000034189	ortholog_one2many
ENSDARG00000068177	ortholog_one2many
ENSDARG00000053130	ortholog_one2many
ENSDARG00000062445	ortholog_one2many
ENSDARG00000055255	ortholog_one2many
ENSDARG00000079572	ortholog_one2many
ENSDARG00000031317	ortholog_one2many
ENSDARG00000069654	ortholog_one2many
ENSDARG00000024877	ortholog_one2many
ENSDARG00000000183	ortholog_one2many
ENSDARG00000040309	ortholog_one2many
ENSDARG00000028048	ortholog_one2many
ENSDARG00000070140	ortholog_one2many
ENSDARG00000054890	ortholog_one2many
ENSDARG00000007480	ortholog_one2many
ENSDARG00000054420	ortholog_one2many
ENSDARG00000077045	ortholog_one2many
ENSDARG00000021669	ortholog_one2many
ENSDARG00000024717	ortholog_one2many
ENSDARG00000038228	ortholog_one2many
ENSDARG00000031495	ortholog_one2many
ENSDARG00000075376	ortholog_one2many
ENSDARG00000007136	ortholog_one2many
ENSDARG00000013360	ortholog_one2many
ENSDARG00000102793	ortholog_one2many
ENSDARG00000056643	ortholog_one2many
ENSDARG00000026835	ortholog_one2many
ENSDARG00000100731	ortholog_one2many
ENSDARG00000045447	ortholog_one2many
ENSDARG00000008100	ortholog_one2many
ENSDARG00000053446	ortholog_one2many
ENSDARG00000057286	ortholog_one2many
ENSDARG00000094052	ortholog_one2many
ENSDARG00000043416	ortholog_one2many
ENSDARG00000039666	ortholog_one2many
ENSDARG00000090481	ortholog_one2many
ENSDARG00000030177	ortholog_one2many
ENSDARG00000059093	ortholog_one2many
ENSDARG00000074777	ortholog_one2many
ENSDARG00000022767	ortholog_one2many
ENSDARG00000075016	ortholog_one2many
ENSDARG00000036998	ortholog_one2many
ENSDARG00000015003	ortholog_one2many
ENSDARG00000029463	ortholog_one2many
ENSDARG00000044092	ortholog_one2many
ENSDARG00000045926	ortholog_one2many
ENSDARG00000033802	ortholog_one2many
ENSDARG00000004964	ortholog_one2many
ENSDARG00000079850	ortholog_one2many
ENSDARG00000060626	ortholog_one2many
ENSDARG00000025302	ortholog_one2many
ENSDARG00000003032	ortholog_one2many
ENSDARG00000057465	ortholog_one2many
ENSDARG00000078258	ortholog_one2many
ENSDARG00000002184	ortholog_one2many
ENSDARG00000054942	ortholog_one2many
ENSDARG00000022531	ortholog_one2many
ENSDARG00000014962	ortholog_one2many
ENSDARG00000057456	ortholog_one2many
ENSDARG00000061551	ortholog_one2many
ENSDARG00000018600	ortholog_one2many
ENSDARG00000070780	ortholog_one2many
ENSDARG00000078866	ortholog_one2many
ENSDARG00000008568	ortholog_one2many
ENSDARG00000038731	ortholog_one2many
ENSDARG00000056262	ortholog_one2many
ENSDARG00000012534	ortholog_one2many
ENSDARG00000039022	ortholog_one2many
ENSDARG00000007720	ortholog_one2many
ENSDARG00000069941	ortholog_one2many
ENSDARG00000078842	ortholog_one2many
ENSDARG00000077940	ortholog_one2many
ENSDARG00000003127	ortholog_one2many
ENSDARG00000078901	ortholog_one2many
ENSDARG00000056090	ortholog_one2many
ENSDARG00000069615	ortholog_one2many
ENSDARG00000102191	ortholog_one2many
ENSDARG00000076302	ortholog_one2many
ENSDARG00000099214	ortholog_one2many
ENSDARG00000062008	ortholog_one2many
ENSDARG00000018404	ortholog_one2many
ENSDARG00000028618	ortholog_one2many
ENSDARG00000008030	ortholog_one2many
ENSDARG00000079438	ortholog_one2many
ENSDARG00000037946	ortholog_one2many
ENSDARG00000037783	ortholog_one2many
ENSDARG00000001241	ortholog_one2many
ENSDARG00000009018	ortholog_one2many
ENSDARG00000005924	ortholog_one2many
ENSDARG00000099236	ortholog_one2many
ENSDARG00000060072	ortholog_one2many
ENSDARG00000063283	ortholog_one2many
ENSDARG00000034883	ortholog_one2many
ENSDARG00000007219	ortholog_one2many
ENSDARG00000099786	ortholog_one2many
ENSDARG00000003544	ortholog_one2many
ENSDARG00000079610	ortholog_one2many
ENSDARG00000035538	ortholog_one2many
ENSDARG00000076701	ortholog_one2many
ENSDARG00000036888	ortholog_one2many
ENSDARG00000034240	ortholog_one2many
ENSDARG00000100052	ortholog_one2many
ENSDARG00000077996	ortholog_one2many
ENSDARG00000055607	ortholog_one2many
ENSDARG00000103987	ortholog_one2many
ENSDARG00000039929	ortholog_one2many
ENSDARG00000078322	ortholog_one2many
ENSDARG00000022438	ortholog_one2many
ENSDARG00000078233	ortholog_one2many
ENSDARG00000006225	ortholog_one2many
ENSDARG00000078016	ortholog_one2many
ENSDARG00000003829	ortholog_one2many
ENSDARG00000068981	ortholog_one2many
ENSDARG00000092948	ortholog_one2many
ENSDARG00000018146	ortholog_one2many
ENSDARG00000017742	ortholog_one2many
ENSDARG00000001733	ortholog_one2many
ENSDARG00000059231	ortholog_one2many
ENSDARG00000099175	ortholog_one2many
ENSDARG00000030479	ortholog_one2many
ENSDARG00000056725	ortholog_one2many
ENSDARG00000079780	ortholog_one2many
ENSDARG00000040528	ortholog_one2many
ENSDARG00000025903	ortholog_one2many
ENSDARG00000045023	ortholog_one2many
ENSDARG00000069402	ortholog_one2many
ENSDARG00000003020	ortholog_one2many
ENSDARG00000074308	ortholog_one2many
ENSDARG00000073792	ortholog_one2many
ENSDARG00000006609	ortholog_one2many
ENSDARG00000071357	ortholog_one2many
ENSDARG00000056603	ortholog_one2many
ENSDARG00000078603	ortholog_one2many
ENSDARG00000037794	ortholog_one2many
ENSDARG00000105159	ortholog_one2many
ENSDARG00000031020	ortholog_one2many
ENSDARG00000052957	ortholog_one2many
ENSDARG00000040002	ortholog_one2many
ENSDARG00000007791	ortholog_one2many
ENSDARG00000032430	ortholog_one2many
ENSDARG00000045540	ortholog_one2many
ENSDARG00000002591	ortholog_one2many
ENSDARG00000023797	ortholog_one2many
ENSDARG00000062854	ortholog_one2many
ENSDARG00000074533	ortholog_one2many
ENSDARG00000086104	ortholog_one2many
ENSDARG00000103359	ortholog_one2many
ENSDARG00000077349	ortholog_one2many
ENSDARG00000031560	ortholog_one2many
ENSDARG00000003994	ortholog_one2many
ENSDARG00000105142	ortholog_one2many
ENSDARG00000097660	ortholog_one2many
ENSDARG00000043026	ortholog_one2many
ENSDARG00000062310	ortholog_one2many
ENSDARG00000026333	ortholog_one2many
ENSDARG00000041060	ortholog_one2many
ENSDARG00000063079	ortholog_one2many
ENSDARG00000077732	ortholog_one2many
ENSDARG00000062396	ortholog_one2many
ENSDARG00000031119	ortholog_one2many
ENSDARG00000075007	ortholog_one2many
ENSDARG00000104439	ortholog_one2many
ENSDARG00000025189	ortholog_one2many
ENSDARG00000054748	ortholog_one2many
ENSDARG00000074059	ortholog_one2many
ENSDARG00000076673	ortholog_one2many
ENSDARG00000021366	ortholog_one2many
ENSDARG00000018820	ortholog_one2many
ENSDARG00000102626	ortholog_one2many
ENSDARG00000022668	ortholog_one2many
ENSDARG00000099478	ortholog_one2many
ENSDARG00000062997	ortholog_one2many
ENSDARG00000045893	ortholog_one2many
ENSDARG00000095170	ortholog_one2many
ENSDARG00000102184	ortholog_one2many
ENSDARG00000012944	ortholog_one2many
ENSDARG00000038123	ortholog_one2many
ENSDARG00000096368	ortholog_one2many
ENSDARG00000028900	ortholog_one2many
ENSDARG00000030887	ortholog_one2many
ENSDARG00000104267	ortholog_one2many
ENSDARG00000045749	ortholog_one2many
ENSDARG00000021309	ortholog_one2many
ENSDARG00000074153	ortholog_one2many
ENSDARG00000053668	ortholog_one2many
ENSDARG00000029239	ortholog_one2many
ENSDARG00000078247	ortholog_one2many
ENSDARG00000015918	ortholog_one2one
ENSDARG00000012019	ortholog_one2one
ENSDARG00000104793	ortholog_one2one
ENSDARG00000015002	ortholog_one2one
ENSDARG00000016598	ortholog_one2one
ENSDARG00000101561	ortholog_one2one
ENSDARG00000098118	ortholog_one2one
ENSDARG00000040991	ortholog_one2one
ENSDARG00000011553	ortholog_one2one
ENSDARG00000059246	ortholog_one2one
ENSDARG00000088439	ortholog_one2one
ENSDARG00000035808	ortholog_one2one
ENSDARG00000068187	ortholog_one2one
ENSDARG00000102643	ortholog_one2one
ENSDARG00000029133	ortholog_one2one
ENSDARG00000037433	ortholog_one2one
ENSDARG00000076796	ortholog_one2one
ENSDARG00000014591	ortholog_one2one
ENSDARG00000071906	ortholog_one2one
ENSDARG00000075556	ortholog_one2one
ENSDARG00000099568	ortholog_one2one
ENSDARG00000052606	ortholog_one2one
ENSDARG00000035043	ortholog_one2one
ENSDARG00000016173	ortholog_one2one
ENSDARG00000006766	ortholog_one2one
ENSDARG00000104889	ortholog_one2one
ENSDARG00000044943	ortholog_one2one
ENSDARG00000042641	ortholog_one2one
ENSDARG00000104801	ortholog_one2one
ENSDARG00000037997	ortholog_one2one
ENSDARG00000044751	ortholog_one2one
ENSDARG00000071774	ortholog_one2one
ENSDARG00000101047	ortholog_one2one
ENSDARG00000052673	ortholog_one2one
ENSDARG00000077715	ortholog_one2one
ENSDARG00000019444	ortholog_one2one
ENSDARG00000044972	ortholog_one2one
ENSDARG00000007141	ortholog_one2one
ENSDARG00000007244	ortholog_one2one
ENSDARG00000054300	ortholog_one2one
ENSDARG00000099368	ortholog_one2one
ENSDARG00000042777	ortholog_one2one
ENSDARG00000007250	ortholog_one2one
ENSDARG00000077385	ortholog_one2one
ENSDARG00000038859	ortholog_one2one
ENSDARG00000063197	ortholog_one2one
ENSDARG00000020679	ortholog_one2one
ENSDARG00000006963	ortholog_one2one
ENSDARG00000076718	ortholog_one2one
ENSDARG00000038308	ortholog_one2one
ENSDARG00000045420	ortholog_one2one
ENSDARG00000059701	ortholog_one2one
ENSDARG00000104771	ortholog_one2one
ENSDARG00000090190	ortholog_one2one
ENSDARG00000018973	ortholog_one2one
ENSDARG00000036446	ortholog_one2one
ENSDARG00000096249	ortholog_one2one
ENSDARG00000067920	ortholog_one2one
ENSDARG00000045421	ortholog_one2one
ENSDARG00000019404	ortholog_one2one
ENSDARG00000034313	ortholog_one2one
ENSDARG00000035352	ortholog_one2one
ENSDARG00000028800	ortholog_one2one
ENSDARG00000004470	ortholog_one2one
ENSDARG00000014420	ortholog_one2one
ENSDARG00000042803	ortholog_one2one
ENSDARG00000031098	ortholog_one2one
ENSDARG00000103284	ortholog_one2one
ENSDARG00000040352	ortholog_one2one
ENSDARG00000033437	ortholog_one2one
ENSDARG00000098825	ortholog_one2one
ENSDARG00000077053	ortholog_one2one
ENSDARG00000055639	ortholog_one2one
ENSDARG00000037932	ortholog_one2one
ENSDARG00000063145	ortholog_one2one
[truncated: 1,841 more rows]

## Sheet: Mm2Zf SYN PSD
ENSEBLE ID	Mouse_SYN Components	Mouse_PSD Components	Orthology type	Fish orthologue	% Identity orthologue vs. Query	Zebrafish_SYN Components	Zebrafish_PSD Components
ENSMUSG00000020733	YES		ortholog_one2many	ENSDARG00000000068	50	YES
ENSMUSG00000020142	YES		ortholog_one2one	ENSDARG00000000551	72	YES
ENSMUSG00000026718	YES		ortholog_one2one	ENSDARG00000002127	70	YES
ENSMUSG00000068040	YES		ortholog_one2one	ENSDARG00000002536	83	YES
ENSMUSG00000030786	YES		ortholog_many2many	ENSDARG00000002956	34	YES
ENSMUSG00000027531	YES		ortholog_one2one	ENSDARG00000003517	64	YES
ENSMUSG00000025544	YES		ortholog_one2many	ENSDARG00000003866	82	YES
ENSMUSG00000024644	YES		ortholog_one2one	ENSDARG00000003931	78	YES
ENSMUSG00000019951	YES		ortholog_one2one	ENSDARG00000004055	49	YES
ENSMUSG00000004768	YES		ortholog_one2one	ENSDARG00000004151	83	YES
ENSMUSG00000056004	YES		ortholog_one2many	ENSDARG00000004386	63	YES
ENSMUSG00000003402	YES		ortholog_one2one	ENSDARG00000004470	60	YES
ENSMUSG00000079480	YES		ortholog_one2one	ENSDARG00000004527	82	YES
ENSMUSG00000024687	YES		ortholog_one2one	ENSDARG00000004634	67	YES
ENSMUSG00000048087	YES		ortholog_one2many	ENSDARG00000005191	86	YES
ENSMUSG00000073643	YES		ortholog_one2one	ENSDARG00000005425	80	YES
ENSMUSG00000028792	YES		ortholog_one2one	ENSDARG00000005926	79	YES
ENSMUSG00000031397	YES		ortholog_one2many	ENSDARG00000006019	60	YES
ENSMUSG00000015889	YES		ortholog_one2one	ENSDARG00000006029	64	YES
ENSMUSG00000023830	YES		ortholog_one2one	ENSDARG00000006094	49	YES
ENSMUSG00000024924	YES		ortholog_one2one	ENSDARG00000006257	69	YES
ENSMUSG00000027087	YES		ortholog_one2one	ENSDARG00000006314	59	YES
ENSMUSG00000023832	YES		ortholog_one2many	ENSDARG00000007127	73	YES
ENSMUSG00000002103	YES		ortholog_one2one	ENSDARG00000007244	51	YES
ENSMUSG00000002395	YES		ortholog_one2one	ENSDARG00000007250	61	YES
ENSMUSG00000029776	YES		ortholog_one2many	ENSDARG00000007959	75	YES
ENSMUSG00000027882	YES		ortholog_one2one	ENSDARG00000008142	58	YES
ENSMUSG00000058254	YES		ortholog_one2one	ENSDARG00000008407	83	YES
ENSMUSG00000007659	YES		ortholog_one2one	ENSDARG00000008434	50	YES
ENSMUSG00000030357	YES		ortholog_one2one	ENSDARG00000008447	61	YES
ENSMUSG00000020576	YES		ortholog_one2one	ENSDARG00000008593	62	YES
ENSMUSG00000025630	YES		ortholog_one2one	ENSDARG00000008884	89	YES
ENSMUSG00000004610	YES		ortholog_one2one	ENSDARG00000009250	76	YES
ENSMUSG00000022663	YES		ortholog_one2one	ENSDARG00000009350	84	YES
ENSMUSG00000028013	YES		ortholog_one2one	ENSDARG00000009685	56	YES
ENSMUSG00000034088	YES		ortholog_one2many	ENSDARG00000009830	80	YES
ENSMUSG00000029198	YES		ortholog_one2one	ENSDARG00000010021	70	YES
ENSMUSG00000031555	YES		ortholog_one2one	ENSDARG00000010070	57	YES
ENSMUSG00000040188	YES		ortholog_one2many	ENSDARG00000010279	62	YES
ENSMUSG00000035203	YES		ortholog_one2one	ENSDARG00000010411	54	YES
ENSMUSG00000015363	YES		ortholog_one2one	ENSDARG00000010445	63	YES
ENSMUSG00000078441	YES		ortholog_one2one	ENSDARG00000010531	60	YES
ENSMUSG00000023972	YES		ortholog_one2one	ENSDARG00000011863	59	YES
ENSMUSG00000053898	YES		ortholog_one2one	ENSDARG00000012915	58	YES
ENSMUSG00000022817	YES		ortholog_one2one	ENSDARG00000012942	66	YES
ENSMUSG00000018340	YES		ortholog_one2one	ENSDARG00000013335	59	YES
ENSMUSG00000026944	YES		ortholog_one2one	ENSDARG00000013500	78	YES
ENSMUSG00000004929	YES		ortholog_one2one	ENSDARG00000013776	75	YES
ENSMUSG00000042901	YES		ortholog_one2one	ENSDARG00000014532	81	YES
ENSMUSG00000028961	YES		ortholog_one2one	ENSDARG00000015343	87	YES
ENSMUSG00000041836	YES		ortholog_one2many	ENSDARG00000015891	73	YES
ENSMUSG00000039952	YES		ortholog_one2one	ENSDARG00000016153	59	YES
ENSMUSG00000035199	YES		ortholog_one2many	ENSDARG00000016238	62	YES
ENSMUSG00000028439	YES		ortholog_one2many	ENSDARG00000016396	88	YES
ENSMUSG00000027712	YES		ortholog_one2many	ENSDARG00000016470	64	YES
ENSMUSG00000032667	YES		ortholog_many2many	ENSDARG00000016856	56	YES
ENSMUSG00000000290	YES		ortholog_one2many	ENSDARG00000016939	49	YES
ENSMUSG00000022407	YES		ortholog_one2one	ENSDARG00000017049	76	YES
ENSMUSG00000024413	YES		ortholog_one2one	ENSDARG00000017180	68	YES
ENSMUSG00000061666	YES		ortholog_one2one	ENSDARG00000017261	69	YES
ENSMUSG00000042444	YES		ortholog_one2one	ENSDARG00000017431	62	YES
ENSMUSG00000024132	YES		ortholog_one2one	ENSDARG00000018002	58	YES
ENSMUSG00000066441	YES		ortholog_one2many	ENSDARG00000018069	63	YES
ENSMUSG00000053644	YES		ortholog_one2one	ENSDARG00000018426	78	YES
ENSMUSG00000007458	YES		ortholog_one2one	ENSDARG00000018432	47	YES
ENSMUSG00000078974	YES		ortholog_one2one	ENSDARG00000018637	68	YES
ENSMUSG00000026456	YES		ortholog_one2one	ENSDARG00000018966	62	YES
ENSMUSG00000027215	YES		ortholog_one2many	ENSDARG00000019098	50	YES
ENSMUSG00000027419	YES		ortholog_one2one	ENSDARG00000019451	81	YES
ENSMUSG00000029330	YES		ortholog_one2one	ENSDARG00000019549	74	YES
ENSMUSG00000036636	YES		ortholog_one2one	ENSDARG00000019556	77	YES
ENSMUSG00000029407	YES		ortholog_one2one	ENSDARG00000019581	73	YES
ENSMUSG00000071074	YES		ortholog_one2one	ENSDARG00000020449	77	YES
ENSMUSG00000021884	YES		ortholog_one2one	ENSDARG00000020529	64	YES
ENSMUSG00000063904	YES		ortholog_one2one	ENSDARG00000020676	67	YES
ENSMUSG00000002660	YES		ortholog_one2one	ENSDARG00000020679	72	YES
ENSMUSG00000028672	YES		ortholog_one2one	ENSDARG00000021220	74	YES
ENSMUSG00000047459	YES		ortholog_one2many	ENSDARG00000021582	72	YES
ENSMUSG00000021583	YES		ortholog_one2many	ENSDARG00000021859	60	YES
ENSMUSG00000026209	YES		ortholog_one2one	ENSDARG00000022599	69	YES
ENSMUSG00000022808	YES		ortholog_one2one	ENSDARG00000022659	74	YES
ENSMUSG00000038370	YES		ortholog_one2many	ENSDARG00000023181	51	YES
ENSMUSG00000005625	YES		ortholog_one2many	ENSDARG00000023279	77	YES
ENSMUSG00000031782	YES		ortholog_one2one	ENSDARG00000023583	58	YES
ENSMUSG00000050732	YES		ortholog_one2one	ENSDARG00000024116	62	YES
ENSMUSG00000005981	YES		ortholog_one2one	ENSDARG00000024317	75	YES
ENSMUSG00000039047	YES		ortholog_one2one	ENSDARG00000024479	69	YES
ENSMUSG00000024158	YES		ortholog_one2one	ENSDARG00000025338	70	YES
ENSMUSG00000006412	YES		ortholog_one2one	ENSDARG00000025391	65	YES
ENSMUSG00000038150	YES		ortholog_one2one	ENSDARG00000025555	92	YES
ENSMUSG00000028405	YES		ortholog_one2one	ENSDARG00000026376	83	YES
ENSMUSG00000038965	YES		ortholog_one2many	ENSDARG00000027141	92	YES
ENSMUSG00000032112	YES		ortholog_one2one	ENSDARG00000027418	88	YES
ENSMUSG00000021033	YES		ortholog_one2one	ENSDARG00000027984	66	YES
ENSMUSG00000041650	YES		ortholog_one2one	ENSDARG00000028982	75	YES
ENSMUSG00000025027	YES		ortholog_one2one	ENSDARG00000029011	68	YES
ENSMUSG00000062580	YES		ortholog_one2one	ENSDARG00000029510	84	YES
ENSMUSG00000025545	YES		ortholog_one2one	ENSDARG00000029729	64	YES
ENSMUSG00000020089	YES		ortholog_one2many	ENSDARG00000030441	71	YES
ENSMUSG00000027984	YES		ortholog_one2one	ENSDARG00000030765	76	YES
ENSMUSG00000010277	YES		ortholog_one2one	ENSDARG00000030945	65	YES
ENSMUSG00000019864	YES		ortholog_one2one	ENSDARG00000031366	65	YES
ENSMUSG00000107283	YES		ortholog_one2one	ENSDARG00000032431	69	YES
ENSMUSG00000003099	YES		ortholog_one2one	ENSDARG00000034313	80	YES
ENSMUSG00000023064	YES		ortholog_one2many	ENSDARG00000034423	52	YES
ENSMUSG00000005533	YES		ortholog_one2many	ENSDARG00000034434	64	YES
ENSMUSG00000029234	YES		ortholog_one2one	ENSDARG00000034600	70	YES
ENSMUSG00000028964	YES		ortholog_one2one	ENSDARG00000034826	81	YES
ENSMUSG00000032757	YES		ortholog_one2one	ENSDARG00000034885	65	YES
ENSMUSG00000001289	YES		ortholog_one2one	ENSDARG00000035043	79	YES
ENSMUSG00000030706	YES		ortholog_one2one	ENSDARG00000035167	46	YES
ENSMUSG00000058793	YES		ortholog_one2one	ENSDARG00000035577	82	YES
ENSMUSG00000028788	YES		ortholog_one2many	ENSDARG00000035676	84	YES
ENSMUSG00000000605	YES		ortholog_one2one	ENSDARG00000035808	90	YES
ENSMUSG00000022323	YES		ortholog_one2one	ENSDARG00000035882	67	YES
ENSMUSG00000020265	YES		ortholog_one2many	ENSDARG00000035993	84	YES
ENSMUSG00000030659	YES		ortholog_one2many	ENSDARG00000036299	62	YES
ENSMUSG00000033174	YES		ortholog_one2one	ENSDARG00000036820	51	YES
ENSMUSG00000057193	YES		ortholog_one2many	ENSDARG00000037059	67	YES
ENSMUSG00000025521	YES		ortholog_one2one	ENSDARG00000037484	37	YES
ENSMUSG00000019188	YES		ortholog_one2one	ENSDARG00000037846	70	YES
ENSMUSG00000030643	YES		ortholog_one2one	ENSDARG00000037884	85	YES
ENSMUSG00000027852	YES		ortholog_one2one	ENSDARG00000038225	90	YES
ENSMUSG00000021193	YES		ortholog_one2one	ENSDARG00000038563	67	YES
ENSMUSG00000058076	YES		ortholog_one2one	ENSDARG00000038608	54	YES
ENSMUSG00000035953	YES		ortholog_one2many	ENSDARG00000038615	71	YES
ENSMUSG00000029098	YES		ortholog_one2one	ENSDARG00000038865	63	YES
ENSMUSG00000029772	YES		ortholog_one2one	ENSDARG00000039343	84	YES
ENSMUSG00000050627	YES		ortholog_one2one	ENSDARG00000040024	82	YES
ENSMUSG00000028093	YES		ortholog_one2one	ENSDARG00000040064	40	YES
ENSMUSG00000053907	YES		ortholog_one2many	ENSDARG00000040334	90	YES
ENSMUSG00000003623	YES		ortholog_one2one	ENSDARG00000040352	61	YES
ENSMUSG00000020372	YES		ortholog_one2one	ENSDARG00000041619	96	YES
ENSMUSG00000026374	YES		ortholog_one2one	ENSDARG00000041830	79	YES
ENSMUSG00000003934	YES		ortholog_one2many	ENSDARG00000042277	53	YES
ENSMUSG00000017286	YES		ortholog_one2one	ENSDARG00000042509	72	YES
ENSMUSG00000001467	YES		ortholog_one2one	ENSDARG00000042641	72	YES
ENSMUSG00000015224	YES		ortholog_many2many	ENSDARG00000042978	48	YES
ENSMUSG00000018909	YES		ortholog_one2one	ENSDARG00000043241	90	YES
ENSMUSG00000021178	YES		ortholog_one2many	ENSDARG00000043561	97	YES
ENSMUSG00000021102	YES		ortholog_one2one	ENSDARG00000043665	62	YES
ENSMUSG00000027746	YES		ortholog_one2one	ENSDARG00000043857	96	YES
ENSMUSG00000026618	YES		ortholog_one2one	ENSDARG00000044134	59	YES
ENSMUSG00000028927	YES		ortholog_one2many	ENSDARG00000044167	53	YES
ENSMUSG00000030613	YES		ortholog_one2one	ENSDARG00000044626	55	YES
ENSMUSG00000027430	YES		ortholog_one2one	ENSDARG00000044628	76	YES
ENSMUSG00000001666	YES		ortholog_one2one	ENSDARG00000044751	52	YES
ENSMUSG00000079316	YES		ortholog_one2one	ENSDARG00000045027	84	YES
ENSMUSG00000026036	YES		ortholog_one2one	ENSDARG00000045249	44	YES
ENSMUSG00000037062	YES		ortholog_one2many	ENSDARG00000045294	75	YES
ENSMUSG00000075229	YES		ortholog_one2one	ENSDARG00000045351	74	YES
ENSMUSG00000003062	YES		ortholog_one2one	ENSDARG00000045421	63	YES
ENSMUSG00000030268	YES		ortholog_one2one	ENSDARG00000045568	58	YES
ENSMUSG00000028334	YES		ortholog_one2many	ENSDARG00000045620	78	YES
ENSMUSG00000035960	YES		ortholog_one2one	ENSDARG00000045843	66	YES
ENSMUSG00000032301	YES		ortholog_one2one	ENSDARG00000045928	96	YES
ENSMUSG00000051243	YES		ortholog_one2many	ENSDARG00000051875	44	YES
ENSMUSG00000028692	YES		ortholog_one2one	ENSDARG00000052030	69	YES
ENSMUSG00000030805	YES		ortholog_one2one	ENSDARG00000052518	51	YES
ENSMUSG00000038602	YES		ortholog_one2one	ENSDARG00000053003	74	YES
ENSMUSG00000030824	YES		ortholog_one2one	ENSDARG00000054833	59	YES
ENSMUSG00000031996	YES		ortholog_one2one	ENSDARG00000054864	69	YES
ENSMUSG00000033917	YES		ortholog_one2one	ENSDARG00000055108	60	YES
ENSMUSG00000042363	YES		ortholog_one2many	ENSDARG00000055525	47	YES
ENSMUSG00000020841	YES		ortholog_one2one	ENSDARG00000055648	59	YES
ENSMUSG00000030754	YES		ortholog_one2one	ENSDARG00000056557	94	YES
ENSMUSG00000030881	YES		ortholog_one2many	ENSDARG00000056664	77	YES
ENSMUSG00000054619	YES		ortholog_many2many	ENSDARG00000056726	49	YES
ENSMUSG00000042078	YES		ortholog_one2one	ENSDARG00000056833	78	YES
ENSMUSG00000019849	YES		ortholog_one2one	ENSDARG00000057151	77	YES
ENSMUSG00000029221	YES		ortholog_one2one	ENSDARG00000057272	72	YES
ENSMUSG00000005447	YES		ortholog_one2one	ENSDARG00000058047	59	YES
ENSMUSG00000066324	YES		ortholog_one2one	ENSDARG00000058114	62	YES
ENSMUSG00000021969	YES		ortholog_one2many	ENSDARG00000058178	64	YES
ENSMUSG00000075700	YES		ortholog_one2one	ENSDARG00000058354	72	YES
ENSMUSG00000005656	YES		ortholog_one2one	ENSDARG00000058444	92	YES
ENSMUSG00000004567	YES		ortholog_one2many	ENSDARG00000058848	59	YES
ENSMUSG00000051111	YES		ortholog_one2one	ENSDARG00000059997	77	YES
ENSMUSG00000026640	YES		ortholog_one2one	ENSDARG00000060372	80	YES
ENSMUSG00000075703	YES		ortholog_one2one	ENSDARG00000060484	69	YES
ENSMUSG00000050697	YES		ortholog_one2one	ENSDARG00000060596	86	YES
ENSMUSG00000037656	YES		ortholog_one2one	ENSDARG00000060796	76	YES
ENSMUSG00000020788	YES		ortholog_one2one	ENSDARG00000060978	75	YES
ENSMUSG00000022629	YES		ortholog_one2one	ENSDARG00000061131	68	YES
ENSMUSG00000046985	YES		ortholog_one2many	ENSDARG00000061143	77	YES
ENSMUSG00000020838	YES		ortholog_one2one	ENSDARG00000061165	69	YES
ENSMUSG00000025060	YES		ortholog_one2many	ENSDARG00000061525	60	YES
ENSMUSG00000038619	YES		ortholog_one2many	ENSDARG00000061644	72	YES
ENSMUSG00000021484	YES		ortholog_one2one	ENSDARG00000061854	66	YES
ENSMUSG00000042251	YES		ortholog_one2many	ENSDARG00000062096	50	YES
ENSMUSG00000030652	YES		ortholog_one2one	ENSDARG00000062594	62	YES
ENSMUSG00000002546	YES		ortholog_one2one	ENSDARG00000063197	49	YES
ENSMUSG00000049287	YES		ortholog_one2one	ENSDARG00000063446	42	YES
ENSMUSG00000025236	YES		ortholog_one2one	ENSDARG00000063525	63	YES
ENSMUSG00000032557	YES		ortholog_one2one	ENSDARG00000063588	76	YES
ENSMUSG00000027774	YES		ortholog_one2one	ENSDARG00000063624	77	YES
ENSMUSG00000039728	YES		ortholog_one2one	ENSDARG00000067964	70	YES
ENSMUSG00000029030	YES		ortholog_one2one	ENSDARG00000068149	69	YES
ENSMUSG00000005882	YES		ortholog_one2one	ENSDARG00000068176	56	YES
ENSMUSG00000035637	YES		ortholog_one2one	ENSDARG00000068264	70	YES
ENSMUSG00000029361	YES		ortholog_one2one	ENSDARG00000068910	74	YES
ENSMUSG00000024579	YES		ortholog_one2one	ENSDARG00000069003	51	YES
ENSMUSG00000026687	YES		ortholog_one2many	ENSDARG00000069100	69	YES
ENSMUSG00000068184	YES		ortholog_one2one	ENSDARG00000069286	47	YES
ENSMUSG00000025971	YES		ortholog_one2one	ENSDARG00000069671	44	YES
ENSMUSG00000025512	YES		ortholog_one2one	ENSDARG00000069673	54	YES
ENSMUSG00000031400	YES		ortholog_one2many	ENSDARG00000071065	75	YES
ENSMUSG00000026395	YES		ortholog_one2one	ENSDARG00000071437	32	YES
ENSMUSG00000019579	YES		ortholog_one2one	ENSDARG00000071679	49	YES
ENSMUSG00000014601	YES		ortholog_one2one	ENSDARG00000074084	82	YES
ENSMUSG00000028229	YES		ortholog_one2one	ENSDARG00000074507	50	YES
ENSMUSG00000020859	YES		ortholog_one2many	ENSDARG00000074531	66	YES
ENSMUSG00000030854	YES		ortholog_one2one	ENSDARG00000074866	55	YES
ENSMUSG00000022180	YES		ortholog_one2many	ENSDARG00000075831	82	YES
ENSMUSG00000028048	YES		ortholog_one2one	ENSDARG00000076058	57	YES
ENSMUSG00000013495	YES		ortholog_one2one	ENSDARG00000076376	58	YES
ENSMUSG00000035936	YES		ortholog_one2one	ENSDARG00000076544	67	YES
ENSMUSG00000037341	YES		ortholog_one2one	ENSDARG00000076754	76	YES
ENSMUSG00000034863	YES		ortholog_one2many	ENSDARG00000077229	61	YES
ENSMUSG00000063887	YES		ortholog_one2one	ENSDARG00000077710	63	YES
ENSMUSG00000030934	YES		ortholog_one2one	ENSDARG00000078425	75	YES
ENSMUSG00000041763	YES		ortholog_one2one	ENSDARG00000078751	74	YES
ENSMUSG00000020681	YES		ortholog_one2many	ENSDARG00000079166	62	YES
ENSMUSG00000028138	YES		ortholog_one2one	ENSDARG00000080010	82	YES
ENSMUSG00000000594	YES		ortholog_one2one	ENSDARG00000088439	52	YES
ENSMUSG00000001143	YES		ortholog_one2many	ENSDARG00000088663	56	YES
ENSMUSG00000074746	YES		ortholog_one2one	ENSDARG00000088699	55	YES
ENSMUSG00000040813	YES		ortholog_one2one	ENSDARG00000092154	41	YES
ENSMUSG00000073131	YES		ortholog_one2many	ENSDARG00000093945	49	YES
ENSMUSG00000040466	YES		ortholog_one2one	ENSDARG00000096829	60	YES
ENSMUSG00000057497	YES		ortholog_one2many	ENSDARG00000098401	40	YES
ENSMUSG00000074657	YES		ortholog_one2many	ENSDARG00000098936	72	YES
ENSMUSG00000041028	YES		ortholog_one2one	ENSDARG00000098983	24	YES
ENSMUSG00000046480	YES		ortholog_one2many	ENSDARG00000099031	46	YES
ENSMUSG00000022707	YES		ortholog_one2many	ENSDARG00000099524	67	YES
ENSMUSG00000022223	YES		ortholog_one2one	ENSDARG00000099617	54	YES
ENSMUSG00000028393	YES		ortholog_one2one	ENSDARG00000100372	74	YES
ENSMUSG00000023845	YES		ortholog_one2one	ENSDARG00000100394	54	YES
ENSMUSG00000021501	YES		ortholog_one2one	ENSDARG00000100409	46	YES
ENSMUSG00000024556	YES		ortholog_one2one	ENSDARG00000100718	75	YES
ENSMUSG00000024620	YES		ortholog_one2one	ENSDARG00000100897	39	YES
ENSMUSG00000018196	YES		ortholog_one2one	ENSDARG00000100944	38	YES
ENSMUSG00000023942	YES		ortholog_one2many	ENSDARG00000101289	59	YES
ENSMUSG00000032313	YES		ortholog_one2one	ENSDARG00000101297	31	YES
ENSMUSG00000026926	YES		ortholog_one2one	ENSDARG00000102607	76	YES
ENSMUSG00000041168	YES		ortholog_one2one	ENSDARG00000102765	75	YES
ENSMUSG00000038286	YES		ortholog_one2one	ENSDARG00000102877	57	YES
ENSMUSG00000029998	YES		ortholog_one2one	ENSDARG00000103052	48	YES
ENSMUSG00000003458	YES		ortholog_one2one	ENSDARG00000103284	36	YES
ENSMUSG00000033624	YES		ortholog_one2one	ENSDARG00000103288	71	YES
ENSMUSG00000025503	YES		ortholog_one2one	ENSDARG00000103369	64	YES
ENSMUSG00000018189	YES		ortholog_one2one	ENSDARG00000103404	87	YES
ENSMUSG00000007039	YES		ortholog_one2one	ENSDARG00000105009	48	YES
ENSMUSG00000029778	YES		ortholog_one2many	ENSDARG00000105201	65	YES
ENSMUSG00000058207	YES		ortholog_many2many	ENSDARG00000091136	34	YES
ENSMUSG00000036606	YES		ortholog_one2many	ENSDARG00000079892	10	YES
ENSMUSG00000019874	YES		ortholog_one2many	ENSDARG00000034650	76	YES
ENSMUSG00000060681	YES		ortholog_one2many	ENSDARG00000075382	69	YES
ENSMUSG00000005716	YES		ortholog_one2many	ENSDARG00000034705	63	YES
ENSMUSG00000022890	YES		ortholog_one2many	ENSDARG00000077967	41	YES
ENSMUSG00000029433	YES		ortholog_one2many	ENSDARG00000104172	38	YES
ENSMUSG00000041771	YES		ortholog_one2many	ENSDARG00000067509	65	YES
ENSMUSG00000032412	YES		ortholog_one2many	ENSDARG00000042837	49	YES
ENSMUSG00000008540	YES		ortholog_one2many	ENSDARG00000032618	59	YES
ENSMUSG00000032076	YES		ortholog_one2many	ENSDARG00000042677	57	YES
ENSMUSG00000028367	YES		ortholog_many2many	ENSDARG00000044125	63	YES
ENSMUSG00000021096	YES		ortholog_one2many	ENSDARG00000043250	71	YES
ENSMUSG00000047945	YES		ortholog_one2many	ENSDARG00000039034	37	YES
ENSMUSG00000051375	YES		ortholog_one2many	ENSDARG00000062720	66	YES
ENSMUSG00000003657	YES		ortholog_one2many	ENSDARG00000041062	77	YES
ENSMUSG00000025969	YES		ortholog_one2many	ENSDARG00000096546	57	YES
ENSMUSG00000035776	YES		ortholog_one2many	ENSDARG00000056722	34	YES
ENSMUSG00000045083	YES		ortholog_one2many	ENSDARG00000074535	63	YES
ENSMUSG00000032382	YES		ortholog_one2many	ENSDARG00000103529	57	YES
ENSMUSG00000027864	YES		ortholog_one2many	ENSDARG00000078172	30	YES
ENSMUSG00000027668	YES		ortholog_one2many	ENSDARG00000101793	36	YES
ENSMUSG00000058207	YES		ortholog_many2many	ENSDARG00000090850	35	YES
ENSMUSG00000060681	YES		ortholog_one2many	ENSDARG00000009209	75	YES
ENSMUSG00000005716	YES		ortholog_one2many	ENSDARG00000009311	61	YES
ENSMUSG00000029433	YES		ortholog_one2many	ENSDARG00000014956	40	YES
ENSMUSG00000000326	YES		ortholog_one2many	ENSDARG00000015337	53	YES
ENSMUSG00000041771	YES		ortholog_one2many	ENSDARG00000015425	64	YES
ENSMUSG00000032412	YES		ortholog_one2many	ENSDARG00000015790	50	YES
ENSMUSG00000008540	YES		ortholog_one2many	ENSDARG00000022165	57	YES
ENSMUSG00000032076	YES		ortholog_one2many	ENSDARG00000031075	61	YES
ENSMUSG00000021096	YES		ortholog_one2many	ENSDARG00000032155	84	YES
ENSMUSG00000029086	YES		ortholog_one2many	ENSDARG00000034007	38	YES
ENSMUSG00000003657	YES		ortholog_one2many	ENSDARG00000036344	72	YES
ENSMUSG00000025969	YES		ortholog_one2many	ENSDARG00000038446	59	YES
ENSMUSG00000035776	YES		ortholog_one2many	ENSDARG00000051975	22	YES
ENSMUSG00000028931	YES		ortholog_one2many	ENSDARG00000062134	86	YES
ENSMUSG00000027668	YES		ortholog_one2many	ENSDARG00000079219	34	YES
ENSMUSG00000058207	YES		ortholog_many2many	ENSDARG00000090286	34	YES
ENSMUSG00000020952	YES		ortholog_one2one	ENSDARG00000000779	86	YES
ENSMUSG00000033059	YES		ortholog_one2one	ENSDARG00000002021	87	YES
ENSMUSG00000030621	YES		ortholog_one2one	ENSDARG00000002305	74	YES
ENSMUSG00000020621	YES		ortholog_one2many	ENSDARG00000002467	65	YES
ENSMUSG00000022415	YES		ortholog_one2many	ENSDARG00000002564	63	YES
ENSMUSG00000003200	YES		ortholog_one2many	ENSDARG00000002642	74	YES
ENSMUSG00000026229	YES		ortholog_one2many	ENSDARG00000003189	92	YES
ENSMUSG00000023868	YES		ortholog_one2one	ENSDARG00000003449	82	YES
ENSMUSG00000033735	YES		ortholog_one2many	ENSDARG00000004406	48	YES
ENSMUSG00000020964	YES		ortholog_one2one	ENSDARG00000004581	70	YES
ENSMUSG00000024966	YES		ortholog_one2one	ENSDARG00000004906	79	YES
ENSMUSG00000018042	YES		ortholog_one2one	ENSDARG00000005891	69	YES
ENSMUSG00000057880	YES		ortholog_one2one	ENSDARG00000006031	70	YES
ENSMUSG00000022829	YES		ortholog_one2one	ENSDARG00000006383	70	YES
ENSMUSG00000009207	YES		ortholog_one2many	ENSDARG00000006639	52	YES
ENSMUSG00000030105	YES		ortholog_one2many	ENSDARG00000006915	97	YES
ENSMUSG00000002718	YES		ortholog_one2one	ENSDARG00000006963	87	YES
ENSMUSG00000050043	YES		ortholog_one2many	ENSDARG00000007786	73	YES
ENSMUSG00000001891	YES		ortholog_one2many	ENSDARG00000008200	84	YES
ENSMUSG00000019804	YES		ortholog_one2one	ENSDARG00000008678	88	YES
ENSMUSG00000069662	YES		ortholog_one2many	ENSDARG00000008803	33	YES
ENSMUSG00000020571	YES		ortholog_one2one	ENSDARG00000009001	76	YES
ENSMUSG00000044288	YES		ortholog_one2one	ENSDARG00000009020	71	YES
ENSMUSG00000038991	YES		ortholog_one2one	ENSDARG00000009342	60	YES
ENSMUSG00000020536	YES		ortholog_one2one	ENSDARG00000009693	66	YES
ENSMUSG00000004558	YES		ortholog_one2one	ENSDARG00000011170	68	YES
ENSMUSG00000015149	YES		ortholog_one2one	ENSDARG00000011488	61	YES
ENSMUSG00000053291	YES		ortholog_one2one	ENSDARG00000012177	91	YES
ENSMUSG00000027805	YES		ortholog_one2one	ENSDARG00000012682	81	YES
ENSMUSG00000032115	YES		ortholog_one2one	ENSDARG00000013670	63	YES
ENSMUSG00000031010	YES		ortholog_one2many	ENSDARG00000013708	90	YES
ENSMUSG00000025366	YES		ortholog_one2many	ENSDARG00000014239	49	YES
ENSMUSG00000021700	YES		ortholog_one2one	ENSDARG00000014462	80	YES
ENSMUSG00000038429	YES		ortholog_one2one	ENSDARG00000014517	68	YES
ENSMUSG00000054693	YES		ortholog_one2one	ENSDARG00000015502	59	YES
ENSMUSG00000026192	YES		ortholog_one2one	ENSDARG00000016706	79	YES
ENSMUSG00000024640	YES		ortholog_one2one	ENSDARG00000016733	74	YES
ENSMUSG00000028049	YES		ortholog_one2one	ENSDARG00000016765	60	YES
ENSMUSG00000027533	YES		ortholog_many2many	ENSDARG00000017299	44	YES
ENSMUSG00000052456	YES		ortholog_one2one	ENSDARG00000018190	93	YES
ENSMUSG00000028937	YES		ortholog_one2one	ENSDARG00000018653	66	YES
ENSMUSG00000002981	YES		ortholog_one2one	ENSDARG00000018973	73	YES
ENSMUSG00000028343	YES		ortholog_one2one	ENSDARG00000019008	76	YES
ENSMUSG00000019478	YES		ortholog_one2one	ENSDARG00000019144	93	YES
ENSMUSG00000023175	YES		ortholog_one2one	ENSDARG00000019881	45	YES
ENSMUSG00000067336	YES		ortholog_one2many	ENSDARG00000020057	69	YES
ENSMUSG00000056515	YES		ortholog_one2one	ENSDARG00000020128	82	YES
ENSMUSG00000079477	YES		ortholog_one2one	ENSDARG00000020497	98	YES
ENSMUSG00000025793	YES		ortholog_one2one	ENSDARG00000020960	75	YES
ENSMUSG00000024654	YES		ortholog_one2one	ENSDARG00000021681	52	YES
ENSMUSG00000022403	YES		ortholog_one2one	ENSDARG00000021973	67	YES
ENSMUSG00000032504	YES		ortholog_one2one	ENSDARG00000025269	72	YES
ENSMUSG00000026385	YES		ortholog_one2many	ENSDARG00000026369	41	YES
ENSMUSG00000029390	YES		ortholog_one2one	ENSDARG00000026908	91	YES
ENSMUSG00000010064	YES		ortholog_one2many	ENSDARG00000027065	68	YES
ENSMUSG00000049940	YES		ortholog_one2one	ENSDARG00000030237	58	YES
ENSMUSG00000003438	YES		ortholog_one2one	ENSDARG00000031098	65	YES
ENSMUSG00000039953	YES		ortholog_one2one	ENSDARG00000031720	72	YES
ENSMUSG00000031149	YES		ortholog_one2one	ENSDARG00000032535	56	YES
ENSMUSG00000005125	YES		ortholog_one2many	ENSDARG00000032849	65	YES
ENSMUSG00000029103	YES		ortholog_one2one	ENSDARG00000033604	53	YES
ENSMUSG00000025178	YES		ortholog_one2one	ENSDARG00000033666	75	YES
ENSMUSG00000026819	YES		ortholog_one2one	ENSDARG00000035468	79	YES
ENSMUSG00000029571	YES		ortholog_one2one	ENSDARG00000035949	70	YES
ENSMUSG00000020368	YES		ortholog_one2one	ENSDARG00000037488	69	YES
ENSMUSG00000048429	YES		ortholog_one2one	ENSDARG00000037909	36	YES
ENSMUSG00000025190	YES		ortholog_one2one	ENSDARG00000039093	79	YES
ENSMUSG00000028062	YES		ortholog_one2one	ENSDARG00000039872	96	YES
ENSMUSG00000030662	YES		ortholog_one2many	ENSDARG00000040245	85	YES
ENSMUSG00000002985	YES		ortholog_one2many	ENSDARG00000040295	24	YES
ENSMUSG00000022421	YES		ortholog_many2many	ENSDARG00000040430	33	YES
ENSMUSG00000025156	YES		ortholog_one2one	ENSDARG00000040650	85	YES
ENSMUSG00000032959	YES		ortholog_one2many	ENSDARG00000042069	72	YES
ENSMUSG00000040731	YES		ortholog_one2one	ENSDARG00000042252	74	YES
ENSMUSG00000006818	YES		ortholog_one2one	ENSDARG00000042644	81	YES
ENSMUSG00000023019	YES		ortholog_one2many	ENSDARG00000043180	77	YES
ENSMUSG00000054640	YES		ortholog_one2many	ENSDARG00000043406	76	YES
ENSMUSG00000026701	YES		ortholog_one2many	ENSDARG00000043511	71	YES
ENSMUSG00000039166	YES		ortholog_one2one	ENSDARG00000043843	38	YES
ENSMUSG00000022982	YES		ortholog_one2one	ENSDARG00000043848	71	YES
ENSMUSG00000056629	YES		ortholog_one2one	ENSDARG00000044540	80	YES
ENSMUSG00000020458	YES		ortholog_one2one	ENSDARG00000044601	13	YES
ENSMUSG00000022378	YES		ortholog_one2one	ENSDARG00000045417	88	YES
ENSMUSG00000050552	YES		ortholog_one2one	ENSDARG00000045542	65	YES
ENSMUSG00000036504	YES		ortholog_one2one	ENSDARG00000045567	64	YES
ENSMUSG00000058975	YES		ortholog_one2many	ENSDARG00000051852	80	YES
ENSMUSG00000025873	YES		ortholog_one2one	ENSDARG00000052374	83	YES
ENSMUSG00000029028	YES		ortholog_one2one	ENSDARG00000053138	52	YES
ENSMUSG00000034789	YES		ortholog_one2one	ENSDARG00000054032	75	YES
ENSMUSG00000002332	YES		ortholog_one2one	ENSDARG00000054300	59	YES
ENSMUSG00000041426	YES		ortholog_one2one	ENSDARG00000054867	62	YES
ENSMUSG00000021939	YES		ortholog_one2many	ENSDARG00000055120	68	YES
ENSMUSG00000073639	YES		ortholog_one2one	ENSDARG00000055291	82	YES
ENSMUSG00000015291	YES		ortholog_one2one	ENSDARG00000056122	92	YES
ENSMUSG00000073676	YES		ortholog_one2one	ENSDARG00000056167	79	YES
ENSMUSG00000068747	YES		ortholog_one2many	ENSDARG00000056252	60	YES
ENSMUSG00000027893	YES		ortholog_one2one	ENSDARG00000056331	88	YES
ENSMUSG00000029121	YES		ortholog_one2one	ENSDARG00000056742	65	YES
ENSMUSG00000007891	YES		ortholog_one2one	ENSDARG00000057698	64	YES
ENSMUSG00000029777	YES		ortholog_one2one	ENSDARG00000059070	83	YES
ENSMUSG00000046598	YES		ortholog_one2one	ENSDARG00000059388	52	YES
ENSMUSG00000021728	YES		ortholog_one2one	ENSDARG00000059485	29	YES
ENSMUSG00000029581	YES		ortholog_one2one	ENSDARG00000059680	75	YES
ENSMUSG00000055254	YES		ortholog_one2many	ENSDARG00000059897	62	YES
ENSMUSG00000053025	YES		ortholog_one2many	ENSDARG00000060711	65	YES
ENSMUSG00000030987	YES		ortholog_one2many	ENSDARG00000060723	63	YES
ENSMUSG00000036766	YES		ortholog_one2one	ENSDARG00000061031	55	YES
ENSMUSG00000032625	YES		ortholog_one2many	ENSDARG00000061479	69	YES
ENSMUSG00000049252	YES		ortholog_one2one	ENSDARG00000061517	67	YES
ENSMUSG00000006717	YES		ortholog_one2one	ENSDARG00000061728	71	YES
ENSMUSG00000014602	YES		ortholog_one2many	ENSDARG00000061817	84	YES
ENSMUSG00000039682	YES		ortholog_one2one	ENSDARG00000061981	69	YES
ENSMUSG00000027698	YES		ortholog_one2many	ENSDARG00000062087	50	YES
ENSMUSG00000009112	YES		ortholog_one2one	ENSDARG00000062370	46	YES
ENSMUSG00000026827	YES		ortholog_one2one	ENSDARG00000062430	80	YES
ENSMUSG00000036499	YES		ortholog_one2one	ENSDARG00000062868	55	YES
ENSMUSG00000037685	YES		ortholog_one2one	ENSDARG00000063001	22	YES
ENSMUSG00000037996	YES		ortholog_one2many	ENSDARG00000063158	33	YES
ENSMUSG00000026198	YES		ortholog_one2many	ENSDARG00000063297	62	YES
ENSMUSG00000064341	YES		ortholog_one2one	ENSDARG00000063895	68	YES
ENSMUSG00000064363	YES		ortholog_one2one	ENSDARG00000063917	62	YES
ENSMUSG00000028854	YES		ortholog_one2one	ENSDARG00000067784	52	YES
ENSMUSG00000027894	YES		ortholog_one2one	ENSDARG00000068787	76	YES
ENSMUSG00000024026	YES		ortholog_one2one	ENSDARG00000068978	70	YES
ENSMUSG00000051359	YES		ortholog_one2one	ENSDARG00000070688	98	YES
ENSMUSG00000008153	YES		ortholog_one2one	ENSDARG00000073883	60	YES
ENSMUSG00000026526	YES		ortholog_one2many	ENSDARG00000075132	76	YES
ENSMUSG00000024392	YES		ortholog_one2many	ENSDARG00000075892	48	YES
ENSMUSG00000030683	YES		ortholog_one2one	ENSDARG00000076052	51	YES
ENSMUSG00000071650	YES		ortholog_one2many	ENSDARG00000076888	62	YES
ENSMUSG00000030088	YES		ortholog_one2one	ENSDARG00000077004	78	YES
ENSMUSG00000032911	YES		ortholog_one2one	ENSDARG00000078227	35	YES
ENSMUSG00000038267	YES		ortholog_one2one	ENSDARG00000078856	52	YES
ENSMUSG00000028528	YES		ortholog_one2one	ENSDARG00000079891	58	YES
ENSMUSG00000003526	YES		ortholog_one2many	ENSDARG00000086746	63	YES
ENSMUSG00000027455	YES		ortholog_one2one	ENSDARG00000087640	70	YES
ENSMUSG00000025153	YES		ortholog_one2one	ENSDARG00000087657	65	YES
ENSMUSG00000024511	YES		ortholog_one2one	ENSDARG00000087762	82	YES
ENSMUSG00000024614	YES		ortholog_one2many	ENSDARG00000088466	13	YES
ENSMUSG00000032135	YES		ortholog_one2many	ENSDARG00000089643	30	YES
ENSMUSG00000048040	YES		ortholog_one2many	ENSDARG00000089976	71	YES
ENSMUSG00000077450	YES		ortholog_one2one	ENSDARG00000090086	96	YES
ENSMUSG00000028412	YES		ortholog_one2many	ENSDARG00000090982	48	YES
ENSMUSG00000031447	YES		ortholog_one2many	ENSDARG00000092610	24	YES
ENSMUSG00000060126	YES		ortholog_one2one	ENSDARG00000092693	66	YES
ENSMUSG00000019978	YES		ortholog_one2one	ENSDARG00000093374	51	YES
ENSMUSG00000023861	YES		ortholog_one2one	ENSDARG00000093448	82	YES
ENSMUSG00000028843	YES		ortholog_one2one	ENSDARG00000098075	58	YES
ENSMUSG00000031906	YES		ortholog_one2one	ENSDARG00000098226	57	YES
ENSMUSG00000006651	YES		ortholog_one2one	ENSDARG00000098368	47	YES
ENSMUSG00000024646	YES		ortholog_one2one	ENSDARG00000098589	66	YES
ENSMUSG00000019471	YES		ortholog_one2one	ENSDARG00000099301	37	YES
ENSMUSG00000029802	YES		ortholog_many2many	ENSDARG00000100075	53	YES
ENSMUSG00000058153	YES		ortholog_one2one	ENSDARG00000100594	44	YES
ENSMUSG00000070304	YES		ortholog_one2one	ENSDARG00000101713	51	YES
ENSMUSG00000049303	YES		ortholog_one2one	ENSDARG00000101776	65	YES
ENSMUSG00000027248	YES		ortholog_one2one	ENSDARG00000102640	69	YES
ENSMUSG00000030077	YES		ortholog_one2many	ENSDARG00000103109	48	YES
ENSMUSG00000043463	YES		ortholog_one2one	ENSDARG00000103391	78	YES
ENSMUSG00000030704	YES		ortholog_one2one	ENSDARG00000103714	98	YES
ENSMUSG00000061518	YES		ortholog_many2many	ENSDARG00000068738	45	YES
ENSMUSG00000018796	YES		ortholog_one2many	ENSDARG00000030514	68	YES
ENSMUSG00000000826	YES		ortholog_one2many	ENSDARG00000042948	84	YES
ENSMUSG00000026860	YES		ortholog_one2many	ENSDARG00000035470	74	YES
ENSMUSG00000064115	YES		ortholog_one2many	ENSDARG00000062633	67	YES
ENSMUSG00000027634	YES		ortholog_one2many	ENSDARG00000013087	70	YES
ENSMUSG00000022186	YES		ortholog_many2many	ENSDARG00000054319	74	YES
ENSMUSG00000027438	YES		ortholog_one2many	ENSDARG00000069101	88	YES
ENSMUSG00000057177	YES		ortholog_one2many	ENSDARG00000029501	69	YES
ENSMUSG00000070570	YES		ortholog_one2many	ENSDARG00000090106	78	YES
ENSMUSG00000030246	YES		ortholog_one2many	ENSDARG00000071076	79	YES
ENSMUSG00000006024	YES		ortholog_one2many	ENSDARG00000067605	75	YES
ENSMUSG00000030352	YES		ortholog_one2many	ENSDARG00000045706	78	YES
ENSMUSG00000079508	YES		ortholog_many2many	ENSDARG00000104696	40	YES
ENSMUSG00000040249	YES		ortholog_one2many	ENSDARG00000097827	76	YES
ENSMUSG00000058135	YES		ortholog_many2many	ENSDARG00000042533	60	YES
ENSMUSG00000004032	YES		ortholog_many2many	ENSDARG00000042533	62	YES
ENSMUSG00000040276	YES		ortholog_one2many	ENSDARG00000042128	73	YES
ENSMUSG00000010095	YES		ortholog_one2many	ENSDARG00000055791	35	YES
ENSMUSG00000032788	YES		ortholog_one2many	ENSDARG00000088959	70	YES
ENSMUSG00000051615	YES		ortholog_one2many	ENSDARG00000077553	97	YES
ENSMUSG00000005514	YES		ortholog_one2many	ENSDARG00000059035	73	YES
ENSMUSG00000004070	YES		ortholog_one2many	ENSDARG00000078452	53	YES
ENSMUSG00000022892	YES		ortholog_one2many	ENSDARG00000104279	65	YES
ENSMUSG00000032482	YES		ortholog_one2many	ENSDARG00000099793	27	YES
ENSMUSG00000022797	YES		ortholog_one2many	ENSDARG00000101322	44	YES
ENSMUSG00000006998	YES		ortholog_many2many	ENSDARG00000103190	29	YES
ENSMUSG00000026473	YES		ortholog_one2many	ENSDARG00000100003	87	YES
ENSMUSG00000005580	YES		ortholog_one2many	ENSDARG00000103847	32	YES
ENSMUSG00000033161	YES		ortholog_one2many	ENSDARG00000001870	87	YES
ENSMUSG00000031144	YES		ortholog_one2many	ENSDARG00000002230	61	YES
ENSMUSG00000018796	YES		ortholog_one2many	ENSDARG00000003854	65	YES
ENSMUSG00000020361	YES		ortholog_one2many	ENSDARG00000004754	72	YES
ENSMUSG00000000826	YES		ortholog_one2many	ENSDARG00000004836	78	YES
ENSMUSG00000024581	YES		ortholog_one2many	ENSDARG00000006617	73	YES
ENSMUSG00000036565	YES		ortholog_one2many	ENSDARG00000007678	69	YES
ENSMUSG00000026860	YES		ortholog_one2many	ENSDARG00000008983	73	YES
ENSMUSG00000064115	YES		ortholog_one2many	ENSDARG00000009930	63	YES
ENSMUSG00000026576	YES		ortholog_one2many	ENSDARG00000013144	58	YES
ENSMUSG00000059040	YES		ortholog_many2many	ENSDARG00000013750	86	YES
ENSMUSG00000070570	YES		ortholog_one2many	ENSDARG00000016480	80	YES
ENSMUSG00000033615	YES		ortholog_one2many	ENSDARG00000018997	72	YES
ENSMUSG00000006024	YES		ortholog_one2many	ENSDARG00000020405	84	YES
ENSMUSG00000030352	YES		ortholog_one2many	ENSDARG00000025299	82	YES
ENSMUSG00000079508	YES		ortholog_many2many	ENSDARG00000026444	32	YES
ENSMUSG00000029455	YES		ortholog_one2many	ENSDARG00000028087	77	YES
ENSMUSG00000058135	YES		ortholog_many2many	ENSDARG00000029473	61	YES
ENSMUSG00000004032	YES		ortholog_many2many	ENSDARG00000029473	63	YES
ENSMUSG00000032549	YES		ortholog_one2many	ENSDARG00000031343	90	YES
ENSMUSG00000041329	YES		ortholog_one2many	ENSDARG00000034424	55	YES
ENSMUSG00000032788	YES		ortholog_one2many	ENSDARG00000036546	71	YES
ENSMUSG00000045973	YES		ortholog_one2many	ENSDARG00000040463	56	YES
ENSMUSG00000054423	YES		ortholog_one2many	ENSDARG00000043661	86	YES
ENSMUSG00000005514	YES		ortholog_one2many	ENSDARG00000055092	71	YES
ENSMUSG00000004070	YES		ortholog_one2many	ENSDARG00000055101	54	YES
ENSMUSG00000022892	YES		ortholog_one2many	ENSDARG00000055543	66	YES
ENSMUSG00000039419	YES		ortholog_one2many	ENSDARG00000058969	70	YES
ENSMUSG00000022797	YES		ortholog_one2many	ENSDARG00000077372	41	YES
ENSMUSG00000005580	YES		ortholog_one2many	ENSDARG00000100869	59	YES
ENSMUSG00000003410		YES	ortholog_one2one	ENSDARG00000014420	87	YES
ENSMUSG00000018583		YES	ortholog_one2one	ENSDARG00000017741	68	YES
ENSMUSG00000001229		YES	ortholog_one2one	ENSDARG00000052606	78	YES
ENSMUSG00000050357		YES	ortholog_one2one	ENSDARG00000056639	27	YES
ENSMUSG00000021917		YES	ortholog_one2one	ENSDARG00000059298	35	YES
ENSMUSG00000027363		YES	ortholog_one2one	ENSDARG00000063719	55	YES
ENSMUSG00000023939		YES	ortholog_one2one	ENSDARG00000068886	69	YES
ENSMUSG00000002731		YES	ortholog_one2one	ENSDARG00000076718	46	YES
ENSMUSG00000031029		YES	ortholog_one2one	ENSDARG00000077533	60	YES
ENSMUSG00000021188		YES	ortholog_one2one	ENSDARG00000078381	52	YES
ENSMUSG00000029471		YES	ortholog_one2one	ENSDARG00000078645	37	YES
ENSMUSG00000087260		YES	ortholog_one2one	ENSDARG00000090194	47	YES
ENSMUSG00000035285		YES	ortholog_one2one	ENSDARG00000090962	37	YES
ENSMUSG00000023020		YES	ortholog_one2one	ENSDARG00000092124	54	YES
ENSMUSG00000033475		YES	ortholog_one2one	ENSDARG00000097797	53	YES
ENSMUSG00000058655		YES	ortholog_one2many	ENSDARG00000010194	56	YES
ENSMUSG00000063801		YES	ortholog_one2many	ENSDARG00000039882	90	YES
ENSMUSG00000060166		YES	ortholog_one2many	ENSDARG00000042872	38	YES
ENSMUSG00000026510		YES	ortholog_one2many	ENSDARG00000054858	57	YES
ENSMUSG00000026841		YES	ortholog_one2many	ENSDARG00000060393	64	YES
ENSMUSG00000040380		YES	ortholog_one2many	ENSDARG00000063376	53	YES
ENSMUSG00000079104		YES	ortholog_many2many	ENSDARG00000037506	97	YES
ENSMUSG00000049775		YES	ortholog_many2many	ENSDARG00000092970	70	YES
ENSMUSG00000079104		YES	ortholog_many2many	ENSDARG00000015524	94	YES
ENSMUSG00000049775		YES	ortholog_many2many	ENSDARG00000077777	82	YES
ENSMUSG00000020954	YES	YES	ortholog_one2one	ENSDARG00000001729	70	YES
ENSMUSG00000032437	YES	YES	ortholog_one2one	ENSDARG00000001890	87	YES
ENSMUSG00000027479	YES	YES	ortholog_one2many	ENSDARG00000002659	75	YES
ENSMUSG00000019578	YES	YES	ortholog_one2one	ENSDARG00000003087	54	YES
ENSMUSG00000024588	YES	YES	ortholog_one2one	ENSDARG00000003462	69	YES
ENSMUSG00000031278	YES	YES	ortholog_one2one	ENSDARG00000004078	74	YES
ENSMUSG00000078816	YES	YES	ortholog_one2one	ENSDARG00000004561	65	YES
ENSMUSG00000019969	YES	YES	ortholog_one2one	ENSDARG00000004870	70	YES
ENSMUSG00000033060	YES	YES	ortholog_one2many	ENSDARG00000004930	38	YES
ENSMUSG00000038387	YES	YES	ortholog_one2one	ENSDARG00000006553	64	YES
ENSMUSG00000020537	YES	YES	ortholog_one2one	ENSDARG00000006642	92	YES
ENSMUSG00000071660	YES	YES	ortholog_one2one	ENSDARG00000007025	47	YES
ENSMUSG00000040359	YES	YES	ortholog_one2one	ENSDARG00000007496	63	YES
ENSMUSG00000020358	YES	YES	ortholog_one2many	ENSDARG00000007960	72	YES
ENSMUSG00000019373	YES	YES	ortholog_one2one	ENSDARG00000008623	57	YES
ENSMUSG00000052681	YES	YES	ortholog_one2one	ENSDARG00000008867	96	YES
ENSMUSG00000030718	YES	YES	ortholog_one2one	ENSDARG00000009771	76	YES
ENSMUSG00000029916	YES	YES	ortholog_one2one	ENSDARG00000009837	59	YES
ENSMUSG00000052429	YES	YES	ortholog_one2one	ENSDARG00000010246	84	YES
ENSMUSG00000040584	YES	YES	ortholog_one2many	ENSDARG00000010936	63	YES
ENSMUSG00000024208	YES	YES	ortholog_one2one	ENSDARG00000011272	57	YES
ENSMUSG00000024767	YES	YES	ortholog_one2many	ENSDARG00000011462	77	YES
ENSMUSG00000024639	YES	YES	ortholog_one2one	ENSDARG00000011487	93	YES
ENSMUSG00000024583	YES	YES	ortholog_one2one	ENSDARG00000011921	81	YES
ENSMUSG00000021518	YES	YES	ortholog_one2many	ENSDARG00000012588	77	YES
ENSMUSG00000019868	YES	YES	ortholog_one2one	ENSDARG00000013732	68	YES
ENSMUSG00000027599	YES	YES	ortholog_one2one	ENSDARG00000013861	77	YES
ENSMUSG00000004460	YES	YES	ortholog_one2one	ENSDARG00000015088	85	YES
ENSMUSG00000024661	YES	YES	ortholog_many2many	ENSDARG00000015551	75	YES
ENSMUSG00000021219	YES	YES	ortholog_one2one	ENSDARG00000015627	78	YES
ENSMUSG00000027519	YES	YES	ortholog_one2one	ENSDARG00000015807	87	YES
ENSMUSG00000031988	YES	YES	ortholog_one2many	ENSDARG00000015823	84	YES
ENSMUSG00000020650	YES	YES	ortholog_one2one	ENSDARG00000016231	53	YES
ENSMUSG00000026245	YES	YES	ortholog_one2one	ENSDARG00000016864	77	YES
ENSMUSG00000021047	YES	YES	ortholog_one2many	ENSDARG00000017673	78	YES
ENSMUSG00000060992	YES	YES	ortholog_one2one	ENSDARG00000017844	92	YES
ENSMUSG00000032264	YES	YES	ortholog_one2one	ENSDARG00000018738	59	YES
ENSMUSG00000040722	YES	YES	ortholog_one2many	ENSDARG00000018743	79	YES
ENSMUSG00000027669	YES	YES	ortholog_one2one	ENSDARG00000019278	65	YES
ENSMUSG00000030286	YES	YES	ortholog_one2one	ENSDARG00000020607	89	YES
ENSMUSG00000030327	YES	YES	ortholog_one2one	ENSDARG00000020798	66	YES
ENSMUSG00000022052	YES	YES	ortholog_one2many	ENSDARG00000021996	81	YES
ENSMUSG00000071379	YES	YES	ortholog_one2one	ENSDARG00000022763	92	YES
ENSMUSG00000030127	YES	YES	ortholog_one2one	ENSDARG00000022788	50	YES
ENSMUSG00000024603	YES	YES	ortholog_one2one	ENSDARG00000023988	84	YES
ENSMUSG00000034432	YES	YES	ortholog_one2one	ENSDARG00000024846	67	YES
ENSMUSG00000010392	YES	YES	ortholog_one2one	ENSDARG00000026654	84	YES
ENSMUSG00000022883	YES	YES	ortholog_one2one	ENSDARG00000026784	67	YES
ENSMUSG00000022674	YES	YES	ortholog_one2one	ENSDARG00000028198	92	YES
ENSMUSG00000021139	YES	YES	ortholog_one2many	ENSDARG00000028321	37	YES
ENSMUSG00000028975	YES	YES	ortholog_one2one	ENSDARG00000028322	62	YES
ENSMUSG00000062014	YES	YES	ortholog_one2one	ENSDARG00000028327	82	YES
ENSMUSG00000027889	YES	YES	ortholog_one2many	ENSDARG00000029952	78	YES
ENSMUSG00000055762	YES	YES	ortholog_one2many	ENSDARG00000030053	26	YES
ENSMUSG00000051412	YES	YES	ortholog_one2one	ENSDARG00000030775	83	YES
ENSMUSG00000026155	YES	YES	ortholog_one2one	ENSDARG00000031302	62	YES
ENSMUSG00000039515	YES	YES	ortholog_one2one	ENSDARG00000031985	80	YES
ENSMUSG00000074886	YES	YES	ortholog_one2one	ENSDARG00000032157	79	YES
ENSMUSG00000046841	YES	YES	ortholog_one2one	ENSDARG00000032405	15	YES
ENSMUSG00000029247	YES	YES	ortholog_one2one	ENSDARG00000033539	77	YES
ENSMUSG00000000560	YES	YES	ortholog_one2many	ENSDARG00000034011	67	YES
ENSMUSG00000021665	YES	YES	ortholog_one2one	ENSDARG00000034368	56	YES
ENSMUSG00000027835	YES	YES	ortholog_one2many	ENSDARG00000035054	93	YES
ENSMUSG00000003131	YES	YES	ortholog_one2one	ENSDARG00000035352	69	YES
ENSMUSG00000042096	YES	YES	ortholog_one2many	ENSDARG00000035603	57	YES
ENSMUSG00000066232	YES	YES	ortholog_one2one	ENSDARG00000035751	86	YES
ENSMUSG00000028811	YES	YES	ortholog_one2one	ENSDARG00000035913	77	YES
ENSMUSG00000002997	YES	YES	ortholog_one2one	ENSDARG00000036446	71	YES
ENSMUSG00000029994	YES	YES	ortholog_one2one	ENSDARG00000036456	64	YES
ENSMUSG00000051483	YES	YES	ortholog_one2many	ENSDARG00000036587	64	YES
ENSMUSG00000068290	YES	YES	ortholog_one2one	ENSDARG00000037172	18	YES
ENSMUSG00000032854	YES	YES	ortholog_one2one	ENSDARG00000037455	70	YES
ENSMUSG00000022765	YES	YES	ortholog_one2one	ENSDARG00000038518	50	YES
ENSMUSG00000027804	YES	YES	ortholog_one2one	ENSDARG00000038835	70	YES
ENSMUSG00000033382	YES	YES	ortholog_one2one	ENSDARG00000038866	68	YES
ENSMUSG00000028567	YES	YES	ortholog_one2one	ENSDARG00000038980	69	YES
ENSMUSG00000032320	YES	YES	ortholog_one2one	ENSDARG00000039378	45	YES
ENSMUSG00000036957	YES	YES	ortholog_one2many	ENSDARG00000039500	53	YES
ENSMUSG00000024480	YES	YES	ortholog_one2many	ENSDARG00000039882	86	YES
ENSMUSG00000015943	YES	YES	ortholog_one2one	ENSDARG00000039915	53	YES
ENSMUSG00000028657	YES	YES	ortholog_one2one	ENSDARG00000039980	66	YES
ENSMUSG00000034189	YES	YES	ortholog_one2one	ENSDARG00000041736	50	YES
ENSMUSG00000031969	YES	YES	ortholog_one2one	ENSDARG00000042658	77	YES
ENSMUSG00000035227	YES	YES	ortholog_one2one	ENSDARG00000042823	63	YES
ENSMUSG00000021460	YES	YES	ortholog_one2one	ENSDARG00000042975	64	YES
ENSMUSG00000036707	YES	YES	ortholog_one2one	ENSDARG00000043451	93	YES
ENSMUSG00000057666	YES	YES	ortholog_one2many	ENSDARG00000043457	86	YES
ENSMUSG00000035297	YES	YES	ortholog_one2one	ENSDARG00000043732	95	YES
ENSMUSG00000025132	YES	YES	ortholog_one2one	ENSDARG00000043795	75	YES
ENSMUSG00000017781	YES	YES	ortholog_one2many	ENSDARG00000044091	80	YES
ENSMUSG00000027679	YES	YES	ortholog_one2one	ENSDARG00000044420	46	YES
ENSMUSG00000041598	YES	YES	ortholog_one2many	ENSDARG00000045036	44	YES
ENSMUSG00000002808	YES	YES	ortholog_one2one	ENSDARG00000045420	53	YES
ENSMUSG00000091780	YES	YES	ortholog_one2one	ENSDARG00000045555	56	YES
ENSMUSG00000028478	YES	YES	ortholog_one2one	ENSDARG00000045618	71	YES
ENSMUSG00000020720	YES	YES	ortholog_one2one	ENSDARG00000052377	87	YES
ENSMUSG00000052738	YES	YES	ortholog_one2one	ENSDARG00000052712	79	YES
ENSMUSG00000062661	YES	YES	ortholog_one2many	ENSDARG00000054186	98	YES
ENSMUSG00000021870	YES	YES	ortholog_one2one	ENSDARG00000054458	69	YES
ENSMUSG00000005779	YES	YES	ortholog_one2one	ENSDARG00000054696	72	YES
ENSMUSG00000017776	YES	YES	ortholog_one2one	ENSDARG00000055635	72	YES
ENSMUSG00000028973	YES	YES	ortholog_one2one	ENSDARG00000056672	58	YES
ENSMUSG00000015214	YES	YES	ortholog_one2many	ENSDARG00000056690	67	YES
ENSMUSG00000022671	YES	YES	ortholog_one2one	ENSDARG00000057928	45	YES
ENSMUSG00000025777	YES	YES	ortholog_one2one	ENSDARG00000058601	70	YES
ENSMUSG00000020428	YES	YES	ortholog_one2one	ENSDARG00000058736	69	YES
ENSMUSG00000041632	YES	YES	ortholog_one2one	ENSDARG00000059234	48	YES
ENSMUSG00000000568	YES	YES	ortholog_one2one	ENSDARG00000059246	74	YES
ENSMUSG00000027411	YES	YES	ortholog_one2one	ENSDARG00000059902	67	YES
ENSMUSG00000029055	YES	YES	ortholog_one2many	ENSDARG00000059960	47	YES
ENSMUSG00000031158	YES	YES	ortholog_one2one	ENSDARG00000060124	83	YES
ENSMUSG00000003518	YES	YES	ortholog_one2many	ENSDARG00000061255	68	YES
ENSMUSG00000036698	YES	YES	ortholog_one2one	ENSDARG00000061268	92	YES
ENSMUSG00000050663	YES	YES	ortholog_one2many	ENSDARG00000062013	65	YES
ENSMUSG00000015476	YES	YES	ortholog_one2one	ENSDARG00000062208	48	YES
ENSMUSG00000024163	YES	YES	ortholog_one2one	ENSDARG00000062531	71	YES
ENSMUSG00000022523	YES	YES	ortholog_one2one	ENSDARG00000062542	67	YES
ENSMUSG00000031333	YES	YES	ortholog_one2one	ENSDARG00000062795	70	YES
ENSMUSG00000066839	YES	YES	ortholog_one2one	ENSDARG00000062834	47	YES
ENSMUSG00000047976	YES	YES	ortholog_one2many	ENSDARG00000062942	86	YES
ENSMUSG00000039959	YES	YES	ortholog_one2one	ENSDARG00000062972	67	YES
ENSMUSG00000031153	YES	YES	ortholog_one2one	ENSDARG00000063069	66	YES
ENSMUSG00000026914	YES	YES	ortholog_one2one	ENSDARG00000063100	98	YES
ENSMUSG00000029608	YES	YES	ortholog_one2one	ENSDARG00000063436	50	YES
ENSMUSG00000007944	YES	YES	ortholog_one2one	ENSDARG00000068421	49	YES
ENSMUSG00000025289	YES	YES	ortholog_one2one	ENSDARG00000069013	75	YES
ENSMUSG00000040495	YES	YES	ortholog_one2one	ENSDARG00000069254	70	YES
ENSMUSG00000029462	YES	YES	ortholog_one2one	ENSDARG00000069521	97	YES
ENSMUSG00000035547	YES	YES	ortholog_one2many	ENSDARG00000069748	73	YES
ENSMUSG00000039740	YES	YES	ortholog_one2one	ENSDARG00000070399	64	YES
ENSMUSG00000034216	YES	YES	ortholog_one2one	ENSDARG00000070433	65	YES
ENSMUSG00000073481	YES	YES	ortholog_one2many	ENSDARG00000070487	44	YES
ENSMUSG00000046093	YES	YES	ortholog_one2one	ENSDARG00000070491	90	YES
ENSMUSG00000063065	YES	YES	ortholog_one2one	ENSDARG00000070573	84	YES
ENSMUSG00000006782	YES	YES	ortholog_one2one	ENSDARG00000070822	31	YES
ENSMUSG00000071862	YES	YES	ortholog_one2one	ENSDARG00000071374	65	YES
ENSMUSG00000020869	YES	YES	ortholog_one2one	ENSDARG00000071426	54	YES
ENSMUSG00000039474	YES	YES	ortholog_one2many	ENSDARG00000074617	54	YES
ENSMUSG00000032470	YES	YES	ortholog_one2many	ENSDARG00000075285	88	YES
ENSMUSG00000042569	YES	YES	ortholog_one2one	ENSDARG00000075726	54	YES
ENSMUSG00000040990	YES	YES	ortholog_one2one	ENSDARG00000075853	53	YES
ENSMUSG00000017715	YES	YES	ortholog_one2one	ENSDARG00000075857	62	YES
ENSMUSG00000038970	YES	YES	ortholog_one2one	ENSDARG00000076324	39	YES
ENSMUSG00000030842	YES	YES	ortholog_one2one	ENSDARG00000076464	66	YES
ENSMUSG00000033352	YES	YES	ortholog_one2many	ENSDARG00000077177	84	YES
ENSMUSG00000034171	YES	YES	ortholog_one2one	ENSDARG00000077764	50	YES
ENSMUSG00000058997	YES	YES	ortholog_one2one	ENSDARG00000078593	69	YES
ENSMUSG00000013698	YES	YES	ortholog_one2one	ENSDARG00000079771	77	YES
ENSMUSG00000031990	YES	YES	ortholog_one2many	ENSDARG00000086037	42	YES
ENSMUSG00000033763	YES	YES	ortholog_one2many	ENSDARG00000087260	69	YES
ENSMUSG00000028945	YES	YES	ortholog_one2one	ENSDARG00000090213	43	YES
ENSMUSG00000032348	YES	YES	ortholog_many2many	ENSDARG00000090228	58	YES
ENSMUSG00000024038	YES	YES	ortholog_one2one	ENSDARG00000090389	21	YES
ENSMUSG00000016346	YES	YES	ortholog_one2many	ENSDARG00000091130	20	YES
ENSMUSG00000027163	YES	YES	ortholog_one2one	ENSDARG00000094258	62	YES
ENSMUSG00000052298	YES	YES	ortholog_one2one	ENSDARG00000094577	92	YES
ENSMUSG00000027015	YES	YES	ortholog_one2one	ENSDARG00000095577	48	YES
ENSMUSG00000048388	YES	YES	ortholog_one2one	ENSDARG00000096271	38	YES
ENSMUSG00000025499	YES	YES	ortholog_one2many	ENSDARG00000098497	95	YES
ENSMUSG00000031068	YES	YES	ortholog_one2one	ENSDARG00000098785	71	YES
ENSMUSG00000028128	YES	YES	ortholog_one2many	ENSDARG00000099124	32	YES
ENSMUSG00000021578	YES	YES	ortholog_one2many	ENSDARG00000099190	49	YES
ENSMUSG00000024319	YES	YES	ortholog_one2one	ENSDARG00000099258	72	YES
ENSMUSG00000024862	YES	YES	ortholog_one2one	ENSDARG00000099740	79	YES
ENSMUSG00000031924	YES	YES	ortholog_one2one	ENSDARG00000099774	49	YES
ENSMUSG00000024277	YES	YES	ortholog_one2one	ENSDARG00000099943	78	YES
ENSMUSG00000030316	YES	YES	ortholog_one2one	ENSDARG00000100157	63	YES
ENSMUSG00000042682	YES	YES	ortholog_one2one	ENSDARG00000100823	63	YES
ENSMUSG00000026319	YES	YES	ortholog_one2one	ENSDARG00000101443	73	YES
ENSMUSG00000063160	YES	YES	ortholog_one2one	ENSDARG00000101949	54	YES
ENSMUSG00000040724	YES	YES	ortholog_one2many	ENSDARG00000102064	92	YES
ENSMUSG00000039367	YES	YES	ortholog_one2one	ENSDARG00000103516	65	YES
ENSMUSG00000020267	YES	YES	ortholog_one2one	ENSDARG00000103824	74	YES
ENSMUSG00000056665	YES	YES	ortholog_one2many	ENSDARG00000103914	49	YES
ENSMUSG00000030774	YES	YES	ortholog_one2one	ENSDARG00000103959	83	YES
ENSMUSG00000029840	YES	YES	ortholog_one2one	ENSDARG00000104018	79	YES
ENSMUSG00000051343	YES	YES	ortholog_one2many	ENSDARG00000104179	28	YES
ENSMUSG00000002949	YES	YES	ortholog_one2one	ENSDARG00000104771	73	YES
ENSMUSG00000001473	YES	YES	ortholog_one2one	ENSDARG00000104801	95	YES
ENSMUSG00000032116	YES	YES	ortholog_one2one	ENSDARG00000104953	95	YES
ENSMUSG00000011752	YES	YES	ortholog_one2many	ENSDARG00000014068	90	YES
ENSMUSG00000068735	YES	YES	ortholog_one2many	ENSDARG00000069430	66	YES
ENSMUSG00000031511	YES	YES	ortholog_one2many	ENSDARG00000073848	72	YES
ENSMUSG00000014402	YES	YES	ortholog_one2many	ENSDARG00000040854	82	YES
ENSMUSG00000001794	YES	YES	ortholog_many2many	ENSDARG00000035329	55	YES
ENSMUSG00000021024	YES	YES	ortholog_one2many	ENSDARG00000019398	90	YES
ENSMUSG00000007021	YES	YES	ortholog_one2many	ENSDARG00000025034	56	YES
ENSMUSG00000092305	YES	YES	ortholog_many2many	ENSDARG00000037506	93	YES
ENSMUSG00000026490	YES	YES	ortholog_one2many	ENSDARG00000104283	70	YES
ENSMUSG00000037706	YES	YES	ortholog_one2many	ENSDARG00000036080	65	YES
ENSMUSG00000023456	YES	YES	ortholog_one2many	ENSDARG00000040988	66	YES
ENSMUSG00000064068	YES	YES	ortholog_one2many	ENSDARG00000036109	41	YES
ENSMUSG00000020834	YES	YES	ortholog_one2many	ENSDARG00000041137	44	YES
ENSMUSG00000020745	YES	YES	ortholog_one2many	ENSDARG00000032013	95	YES
ENSMUSG00000046314	YES	YES	ortholog_one2many	ENSDARG00000088862	64	YES
ENSMUSG00000032328	YES	YES	ortholog_one2many	ENSDARG00000043555	70	YES
ENSMUSG00000002984	YES	YES	ortholog_one2many	ENSDARG00000092112	68	YES
ENSMUSG00000030359	YES	YES	ortholog_many2many	ENSDARG00000056314	36	YES
ENSMUSG00000005360	YES	YES	ortholog_one2many	ENSDARG00000104431	76	YES
ENSMUSG00000028879	YES	YES	ortholog_one2many	ENSDARG00000098813	66	YES
ENSMUSG00000000915	YES	YES	ortholog_one2many	ENSDARG00000102458	63	YES
ENSMUSG00000051391	YES	YES	ortholog_one2many	ENSDARG00000071658	96	YES
ENSMUSG00000034902	YES	YES	ortholog_one2many	ENSDARG00000100313	70	YES
ENSMUSG00000040389	YES	YES	ortholog_one2many	ENSDARG00000099757	68	YES
ENSMUSG00000017686	YES	YES	ortholog_one2many	ENSDARG00000103313	78	YES
ENSMUSG00000026737	YES	YES	ortholog_one2many	ENSDARG00000003776	87	YES
ENSMUSG00000017428	YES	YES	ortholog_one2many	ENSDARG00000005134	91	YES
ENSMUSG00000011752	YES	YES	ortholog_one2many	ENSDARG00000005423	90	YES
ENSMUSG00000025162	YES	YES	ortholog_one2many	ENSDARG00000006125	92	YES
ENSMUSG00000038467	YES	YES	ortholog_one2many	ENSDARG00000007323	80	YES
ENSMUSG00000026235	YES	YES	ortholog_one2many	ENSDARG00000010767	75	YES
ENSMUSG00000014402	YES	YES	ortholog_one2many	ENSDARG00000011897	75	YES
ENSMUSG00000001794	YES	YES	ortholog_many2many	ENSDARG00000013804	53	YES
ENSMUSG00000021024	YES	YES	ortholog_one2many	ENSDARG00000013966	87	YES
ENSMUSG00000092305	YES	YES	ortholog_many2many	ENSDARG00000015524	91	YES
ENSMUSG00000005469	YES	YES	ortholog_one2many	ENSDARG00000016809	89	YES
ENSMUSG00000037706	YES	YES	ortholog_one2many	ENSDARG00000022437	61	YES
ENSMUSG00000023456	YES	YES	ortholog_one2many	ENSDARG00000025012	65	YES
ENSMUSG00000020834	YES	YES	ortholog_one2many	ENSDARG00000026322	43	YES
ENSMUSG00000027879	YES	YES	ortholog_one2many	ENSDARG00000030108	85	YES
ENSMUSG00000032328	YES	YES	ortholog_one2many	ENSDARG00000030236	71	YES
ENSMUSG00000002984	YES	YES	ortholog_one2many	ENSDARG00000036721	66	YES
ENSMUSG00000030359	YES	YES	ortholog_many2many	ENSDARG00000041685	35	YES
ENSMUSG00000022658	YES	YES	ortholog_one2many	ENSDARG00000058394	80	YES
ENSMUSG00000000915	YES	YES	ortholog_one2many	ENSDARG00000060627	51	YES
ENSMUSG00000051391	YES	YES	ortholog_one2many	ENSDARG00000067626	96	YES
ENSMUSG00000006740	YES	YES	ortholog_one2many	ENSDARG00000074131	87	YES
ENSMUSG00000024740	YES	YES	ortholog_one2many	ENSDARG00000074431	44	YES
ENSMUSG00000018322	YES		ortholog_one2one	ENSDARG00000001557	52	YES
ENSMUSG00000028804	YES		ortholog_one2one	ENSDARG00000001559	72	YES
ENSMUSG00000001376	YES		ortholog_one2many	ENSDARG00000002880	81	YES
ENSMUSG00000079055	YES		ortholog_one2one	ENSDARG00000004931	79	YES
ENSMUSG00000021218	YES		ortholog_one2one	ENSDARG00000005451	89	YES
ENSMUSG00000026172	YES		ortholog_one2one	ENSDARG00000012295	76	YES
ENSMUSG00000043192	YES		ortholog_many2many	ENSDARG00000012987	76	YES
ENSMUSG00000032648	YES		ortholog_one2many	ENSDARG00000013317	83	YES
ENSMUSG00000086784	YES		ortholog_one2many	ENSDARG00000013371	55	YES
ENSMUSG00000025261	YES		ortholog_one2one	ENSDARG00000016782	79	YES
ENSMUSG00000019802	YES		ortholog_one2one	ENSDARG00000017740	71	YES
ENSMUSG00000032518	YES		ortholog_one2one	ENSDARG00000019181	92	YES
ENSMUSG00000048351	YES		ortholog_one2one	ENSDARG00000019355	63	YES
ENSMUSG00000015247	YES		ortholog_one2many	ENSDARG00000020387	58	YES
ENSMUSG00000028773	YES		ortholog_one2many	ENSDARG00000023290	73	YES
ENSMUSG00000027247	YES		ortholog_one2one	ENSDARG00000024324	56	YES
ENSMUSG00000025950	YES		ortholog_one2one	ENSDARG00000025375	82	YES
ENSMUSG00000047879	YES		ortholog_one2one	ENSDARG00000025889	81	YES
ENSMUSG00000031827	YES		ortholog_one2one	ENSDARG00000026829	70	YES
ENSMUSG00000028051	YES		ortholog_one2one	ENSDARG00000027192	51	YES
ENSMUSG00000036278	YES		ortholog_one2one	ENSDARG00000029609	40	YES
ENSMUSG00000005958	YES		ortholog_one2many	ENSDARG00000031548	68	YES
ENSMUSG00000028832	YES		ortholog_one2many	ENSDARG00000033655	72	YES
ENSMUSG00000028830	YES		ortholog_one2one	ENSDARG00000035660	47	YES
ENSMUSG00000028737	YES		ortholog_one2one	ENSDARG00000038207	72	YES
ENSMUSG00000028607	YES		ortholog_one2one	ENSDARG00000038618	69	YES
ENSMUSG00000027809	YES		ortholog_one2one	ENSDARG00000038834	79	YES
ENSMUSG00000032527	YES		ortholog_one2one	ENSDARG00000038910	81	YES
ENSMUSG00000021192	YES		ortholog_one2one	ENSDARG00000039279	58	YES
ENSMUSG00000026176	YES		ortholog_one2one	ENSDARG00000040674	75	YES
ENSMUSG00000059743	YES		ortholog_one2many	ENSDARG00000040890	61	YES
ENSMUSG00000038776	YES		ortholog_one2one	ENSDARG00000042854	59	YES
ENSMUSG00000025967	YES		ortholog_one2one	ENSDARG00000044521	81	YES
ENSMUSG00000033124	YES		ortholog_one2one	ENSDARG00000044551	73	YES
ENSMUSG00000048120	YES		ortholog_one2one	ENSDARG00000045066	51	YES
ENSMUSG00000031730	YES		ortholog_one2one	ENSDARG00000051889	68	YES
ENSMUSG00000050705	YES		ortholog_one2one	ENSDARG00000056165	39	YES
ENSMUSG00000033208	YES		ortholog_one2one	ENSDARG00000057598	61	YES
ENSMUSG00000042348	YES		ortholog_one2many	ENSDARG00000057995	79	YES
ENSMUSG00000063882	YES		ortholog_one2one	ENSDARG00000059128	64	YES
ENSMUSG00000020628	YES		ortholog_one2one	ENSDARG00000060101	54	YES
ENSMUSG00000023921	YES		ortholog_one2one	ENSDARG00000060554	82	YES
ENSMUSG00000024587	YES		ortholog_one2one	ENSDARG00000061100	81	YES
ENSMUSG00000031974	YES		ortholog_one2one	ENSDARG00000061591	58	YES
ENSMUSG00000069844	YES		ortholog_one2one	ENSDARG00000067593	55	YES
ENSMUSG00000000738	YES		ortholog_one2one	ENSDARG00000068187	76	YES
ENSMUSG00000013701	YES		ortholog_many2many	ENSDARG00000071396	72	YES
ENSMUSG00000022710	YES		ortholog_one2one	ENSDARG00000073710	94	YES
ENSMUSG00000041797	YES		ortholog_one2many	ENSDARG00000074041	42	YES
ENSMUSG00000035284	YES		ortholog_one2one	ENSDARG00000074465	57	YES
ENSMUSG00000031772	YES		ortholog_many2many	ENSDARG00000075189	50	YES
ENSMUSG00000070695	YES		ortholog_many2many	ENSDARG00000075189	50	YES
ENSMUSG00000030029	YES		ortholog_one2one	ENSDARG00000075625	57	YES
ENSMUSG00000042035	YES		ortholog_one2one	ENSDARG00000077002	46	YES
ENSMUSG00000020532	YES		ortholog_one2one	ENSDARG00000078512	87	YES
ENSMUSG00000032012	YES		ortholog_one2many	ENSDARG00000086034	50	YES
ENSMUSG00000026003	YES		ortholog_one2one	ENSDARG00000088357	73	YES
ENSMUSG00000002980	YES		ortholog_one2one	ENSDARG00000090190	23	YES
ENSMUSG00000016252	YES		ortholog_one2one	ENSDARG00000095897	58	YES
ENSMUSG00000015112	YES		ortholog_one2one	ENSDARG00000099353	73	YES
ENSMUSG00000001138	YES		ortholog_one2one	ENSDARG00000099568	48	YES
ENSMUSG00000020333	YES		ortholog_one2one	ENSDARG00000099648	41	YES
ENSMUSG00000070871	YES		ortholog_one2one	ENSDARG00000099692	87	YES
ENSMUSG00000063229	YES		ortholog_one2many	ENSDARG00000101251	72	YES
ENSMUSG00000021427	YES		ortholog_one2one	ENSDARG00000101627	70	YES
ENSMUSG00000032314	YES		ortholog_one2one	ENSDARG00000101631	57	YES
ENSMUSG00000028603	YES		ortholog_one2one	ENSDARG00000102356	19	YES
ENSMUSG00000033400	YES		ortholog_one2many	ENSDARG00000103811	75	YES
ENSMUSG00000017778	YES		ortholog_one2one	ENSDARG00000104537	78	YES
ENSMUSG00000027187	YES		ortholog_one2one	ENSDARG00000104702	81	YES
ENSMUSG00000032083	YES		ortholog_one2many	ENSDARG00000101324	22	YES
ENSMUSG00000000326	YES		ortholog_one2many	ENSDARG00000025679	52	YES
ENSMUSG00000026853	YES		ortholog_one2many	ENSDARG00000040248	72	YES
ENSMUSG00000061576	YES		ortholog_one2many	ENSDARG00000076826	60	YES
ENSMUSG00000029086	YES		ortholog_one2many	ENSDARG00000039966	38	YES
ENSMUSG00000036606	YES		ortholog_one2many	ENSDARG00000003811	52	YES
ENSMUSG00000019874	YES		ortholog_one2many	ENSDARG00000007697	76	YES
ENSMUSG00000032083	YES		ortholog_one2many	ENSDARG00000012076	25	YES
ENSMUSG00000022890	YES		ortholog_one2many	ENSDARG00000014313	52	YES
ENSMUSG00000061576	YES		ortholog_one2many	ENSDARG00000024744	58	YES
ENSMUSG00000028367	YES		ortholog_many2many	ENSDARG00000031435	61	YES
ENSMUSG00000047945	YES		ortholog_one2many	ENSDARG00000035715	43	YES
ENSMUSG00000027864	YES		ortholog_one2many	ENSDARG00000075505	34	YES
ENSMUSG00000030806	YES		ortholog_one2one	ENSDARG00000000503	97	YES
ENSMUSG00000027303	YES		ortholog_one2one	ENSDARG00000001769	74	YES
ENSMUSG00000026797	YES		ortholog_one2one	ENSDARG00000001994	88	YES
ENSMUSG00000024501	YES		ortholog_one2one	ENSDARG00000002587	80	YES
ENSMUSG00000045038	YES		ortholog_one2many	ENSDARG00000003008	86	YES
ENSMUSG00000024359	YES		ortholog_one2one	ENSDARG00000003035	86	YES
ENSMUSG00000016150	YES		ortholog_one2one	ENSDARG00000003403	63	YES
ENSMUSG00000040687	YES		ortholog_one2one	ENSDARG00000003495	74	YES
ENSMUSG00000020048	YES		ortholog_one2one	ENSDARG00000003570	83	YES
ENSMUSG00000030541	YES		ortholog_one2one	ENSDARG00000003795	63	YES
ENSMUSG00000036138	YES		ortholog_one2many	ENSDARG00000004687	72	YES
ENSMUSG00000029467	YES		ortholog_one2many	ENSDARG00000005122	87	YES
ENSMUSG00000022110	YES		ortholog_one2one	ENSDARG00000005359	78	YES
ENSMUSG00000046329	YES		ortholog_many2many	ENSDARG00000005690	68	YES
ENSMUSG00000031342	YES		ortholog_one2one	ENSDARG00000005739	64	YES
ENSMUSG00000020598	YES		ortholog_one2one	ENSDARG00000006396	61	YES
ENSMUSG00000017831	YES		ortholog_one2one	ENSDARG00000007257	93	YES
ENSMUSG00000022477	YES		ortholog_one2one	ENSDARG00000007294	83	YES
ENSMUSG00000021314	YES		ortholog_one2one	ENSDARG00000007663	49	YES
ENSMUSG00000031696	YES		ortholog_one2one	ENSDARG00000008224	94	YES
ENSMUSG00000051331	YES		ortholog_one2one	ENSDARG00000008398	77	YES
ENSMUSG00000026275	YES		ortholog_one2one	ENSDARG00000009740	68	YES
ENSMUSG00000025428	YES		ortholog_one2one	ENSDARG00000010149	90	YES
ENSMUSG00000069072	YES		ortholog_one2many	ENSDARG00000010816	77	YES
ENSMUSG00000021520	YES		ortholog_one2one	ENSDARG00000011146	74	YES
ENSMUSG00000027562	YES		ortholog_many2many	ENSDARG00000011166	63	YES
ENSMUSG00000000563	YES		ortholog_one2one	ENSDARG00000011553	55	YES
ENSMUSG00000038717	YES		ortholog_one2many	ENSDARG00000011841	62	YES
ENSMUSG00000019943	YES		ortholog_one2many	ENSDARG00000012684	85	YES
ENSMUSG00000036427	YES		ortholog_many2many	ENSDARG00000012987	76	YES
ENSMUSG00000026260	YES		ortholog_one2one	ENSDARG00000013333	52	YES
ENSMUSG00000060961	YES		ortholog_one2many	ENSDARG00000013730	80	YES
ENSMUSG00000049313	YES		ortholog_one2one	ENSDARG00000013892	63	YES
ENSMUSG00000069744	YES		ortholog_one2many	ENSDARG00000013938	92	YES
ENSMUSG00000004267	YES		ortholog_one2one	ENSDARG00000014287	83	YES
ENSMUSG00000020777	YES		ortholog_one2one	ENSDARG00000014727	67	YES
ENSMUSG00000023032	YES		ortholog_one2one	ENSDARG00000015531	76	YES
ENSMUSG00000026787	YES		ortholog_one2one	ENSDARG00000015537	78	YES
ENSMUSG00000028656	YES		ortholog_one2one	ENSDARG00000016350	64	YES
ENSMUSG00000018574	YES		ortholog_one2one	ENSDARG00000016687	67	YES
ENSMUSG00000021577	YES		ortholog_one2one	ENSDARG00000016721	79	YES
ENSMUSG00000053646	YES		ortholog_one2many	ENSDARG00000017211	55	YES
ENSMUSG00000036333	YES		ortholog_one2many	ENSDARG00000017338	69	YES
ENSMUSG00000033096	YES		ortholog_one2one	ENSDARG00000017422	62	YES
ENSMUSG00000020321	YES		ortholog_one2many	ENSDARG00000017772	79	YES
ENSMUSG00000020114	YES		ortholog_one2one	ENSDARG00000017841	94	YES
ENSMUSG00000052698	YES		ortholog_one2one	ENSDARG00000017901	86	YES
ENSMUSG00000025823	YES		ortholog_one2one	ENSDARG00000018491	72	YES
ENSMUSG00000046032	YES		ortholog_one2one	ENSDARG00000019060	84	YES
ENSMUSG00000029765	YES		ortholog_one2one	ENSDARG00000019328	79	YES
ENSMUSG00000003072	YES		ortholog_one2one	ENSDARG00000019404	68	YES
ENSMUSG00000021474	YES		ortholog_one2one	ENSDARG00000019963	83	YES
ENSMUSG00000028452	YES		ortholog_one2one	ENSDARG00000020008	97	YES
ENSMUSG00000047187	YES		ortholog_one2one	ENSDARG00000020261	98	YES
ENSMUSG00000015932	YES		ortholog_one2many	ENSDARG00000021124	61	YES
ENSMUSG00000038412	YES		ortholog_one2one	ENSDARG00000022303	62	YES
ENSMUSG00000025453	YES		ortholog_one2one	ENSDARG00000023536	72	YES
ENSMUSG00000025037	YES		ortholog_one2many	ENSDARG00000023712	69	YES
ENSMUSG00000040147	YES		ortholog_one2many	ENSDARG00000023712	70	YES
ENSMUSG00000021270	YES		ortholog_one2many	ENSDARG00000024746	89	YES
ENSMUSG00000022973	YES		ortholog_one2one	ENSDARG00000025011	59	YES
ENSMUSG00000052397	YES		ortholog_one2many	ENSDARG00000025091	78	YES
ENSMUSG00000061904	YES		ortholog_one2many	ENSDARG00000025566	81	YES
ENSMUSG00000033720	YES		ortholog_one2many	ENSDARG00000026137	74	YES
ENSMUSG00000022636	YES		ortholog_many2many	ENSDARG00000026531	36	YES
ENSMUSG00000019173	YES		ortholog_one2one	ENSDARG00000026712	90	YES
ENSMUSG00000029223	YES		ortholog_one2one	ENSDARG00000026871	65	YES
ENSMUSG00000035566	YES		ortholog_one2one	ENSDARG00000027041	75	YES
ENSMUSG00000070880	YES		ortholog_many2many	ENSDARG00000027419	84	YES
ENSMUSG00000025968	YES		ortholog_one2one	ENSDARG00000028546	80	YES
ENSMUSG00000023944	YES		ortholog_one2one	ENSDARG00000029150	91	YES
ENSMUSG00000032279	YES		ortholog_one2one	ENSDARG00000030278	85	YES
ENSMUSG00000028837	YES		ortholog_one2one	ENSDARG00000031511	82	YES
ENSMUSG00000022048	YES		ortholog_one2one	ENSDARG00000032083	84	YES
ENSMUSG00000028910	YES		ortholog_one2one	ENSDARG00000032326	54	YES
ENSMUSG00000022769	YES		ortholog_one2one	ENSDARG00000035631	63	YES
ENSMUSG00000015671	YES		ortholog_one2many	ENSDARG00000035679	94	YES
ENSMUSG00000037916	YES		ortholog_one2one	ENSDARG00000036438	84	YES
ENSMUSG00000031202	YES		ortholog_one2many	ENSDARG00000036501	90	YES
ENSMUSG00000021687	YES		ortholog_one2one	ENSDARG00000036911	79	YES
ENSMUSG00000001924	YES		ortholog_one2many	ENSDARG00000037559	79	YES
ENSMUSG00000020611	YES		ortholog_one2one	ENSDARG00000037924	83	YES
ENSMUSG00000062908	YES		ortholog_one2one	ENSDARG00000038900	80	YES
ENSMUSG00000046230	YES		ortholog_one2one	ENSDARG00000039225	57	YES
ENSMUSG00000054793	YES		ortholog_one2one	ENSDARG00000040291	58	YES
ENSMUSG00000032602	YES		ortholog_one2one	ENSDARG00000040401	80	YES
ENSMUSG00000013629	YES		ortholog_one2one	ENSDARG00000041895	77	YES
ENSMUSG00000024381	YES		ortholog_one2many	ENSDARG00000042114	46	YES
ENSMUSG00000001270	YES		ortholog_one2many	ENSDARG00000043257	84	YES
ENSMUSG00000019179	YES		ortholog_one2one	ENSDARG00000043371	84	YES
ENSMUSG00000021079	YES		ortholog_one2one	ENSDARG00000043865	91	YES
ENSMUSG00000024120	YES		ortholog_one2one	ENSDARG00000043970	49	YES
ENSMUSG00000027108	YES		ortholog_one2one	ENSDARG00000044565	87	YES
ENSMUSG00000027406	YES		ortholog_one2one	ENSDARG00000044753	76	YES
ENSMUSG00000026463	YES		ortholog_one2one	ENSDARG00000044902	75	YES
ENSMUSG00000001441	YES		ortholog_one2one	ENSDARG00000044943	82	YES
ENSMUSG00000036751	YES		ortholog_one2one	ENSDARG00000045230	71	YES
ENSMUSG00000025781	YES		ortholog_one2one	ENSDARG00000045514	76	YES
ENSMUSG00000020671	YES		ortholog_one2one	ENSDARG00000046106	97	YES
ENSMUSG00000059734	YES		ortholog_one2many	ENSDARG00000051986	78	YES
ENSMUSG00000021116	YES		ortholog_one2many	ENSDARG00000052178	95	YES
ENSMUSG00000025651	YES		ortholog_one2one	ENSDARG00000052304	59	YES
ENSMUSG00000029104	YES		ortholog_one2one	ENSDARG00000052866	71	YES
ENSMUSG00000021238	YES		ortholog_one2one	ENSDARG00000053485	81	YES
ENSMUSG00000025757	YES		ortholog_one2one	ENSDARG00000053544	65	YES
ENSMUSG00000006373	YES		ortholog_one2one	ENSDARG00000054172	62	YES
ENSMUSG00000062070	YES		ortholog_one2many	ENSDARG00000054191	88	YES
ENSMUSG00000037470	YES		ortholog_one2one	ENSDARG00000054746	74	YES
ENSMUSG00000027710	YES		ortholog_one2one	ENSDARG00000055620	68	YES
ENSMUSG00000038587	YES		ortholog_one2many	ENSDARG00000055678	26	YES
ENSMUSG00000039016	YES		ortholog_one2one	ENSDARG00000055708	69	YES
ENSMUSG00000040659	YES		ortholog_one2one	ENSDARG00000055759	66	YES
ENSMUSG00000037852	YES		ortholog_one2one	ENSDARG00000055874	76	YES
ENSMUSG00000025980	YES		ortholog_one2one	ENSDARG00000056160	88	YES
ENSMUSG00000025733	YES		ortholog_one2many	ENSDARG00000056328	64	YES
ENSMUSG00000034993	YES		ortholog_one2one	ENSDARG00000056481	61	YES
ENSMUSG00000029864	YES		ortholog_one2many	ENSDARG00000056510	46	YES
ENSMUSG00000005299	YES		ortholog_one2one	ENSDARG00000056978	64	YES
ENSMUSG00000005338	YES		ortholog_one2one	ENSDARG00000057013	54	YES
ENSMUSG00000031207	YES		ortholog_one2many	ENSDARG00000058128	85	YES
ENSMUSG00000037771	YES		ortholog_one2one	ENSDARG00000059775	87	YES
ENSMUSG00000038486	YES		ortholog_one2one	ENSDARG00000059945	79	YES
ENSMUSG00000041592	YES		ortholog_one2many	ENSDARG00000060452	80	YES
ENSMUSG00000021066	YES		ortholog_one2one	ENSDARG00000060481	80	YES
ENSMUSG00000029108	YES		ortholog_one2one	ENSDARG00000060610	78	YES
ENSMUSG00000037270	YES		ortholog_one2one	ENSDARG00000062330	73	YES
ENSMUSG00000054027	YES		ortholog_one2one	ENSDARG00000062949	70	YES
ENSMUSG00000036529	YES		ortholog_one2one	ENSDARG00000062968	70	YES
ENSMUSG00000030302	YES		ortholog_one2one	ENSDARG00000063433	86	YES
ENSMUSG00000064367	YES		ortholog_one2many	ENSDARG00000063921	53	YES
ENSMUSG00000026820	YES		ortholog_one2one	ENSDARG00000068415	55	YES
ENSMUSG00000027076	YES		ortholog_one2one	ENSDARG00000069116	78	YES
ENSMUSG00000031960	YES		ortholog_one2one	ENSDARG00000069142	82	YES
ENSMUSG00000027799	YES		ortholog_one2many	ENSDARG00000070080	86	YES
ENSMUSG00000025393	YES		ortholog_one2one	ENSDARG00000070083	88	YES
ENSMUSG00000038084	YES		ortholog_one2one	ENSDARG00000070801	79	YES
ENSMUSG00000033307	YES		ortholog_one2one	ENSDARG00000071336	68	YES
ENSMUSG00000028149	YES		ortholog_one2one	ENSDARG00000073741	59	YES
ENSMUSG00000023186	YES		ortholog_many2many	ENSDARG00000073905	38	YES
ENSMUSG00000018800	YES		ortholog_one2many	ENSDARG00000074041	52	YES
ENSMUSG00000026878	YES		ortholog_one2one	ENSDARG00000074246	96	YES
ENSMUSG00000021361	YES		ortholog_one2many	ENSDARG00000075180	66	YES
ENSMUSG00000022193	YES		ortholog_one2one	ENSDARG00000075445	70	YES
ENSMUSG00000009863	YES		ortholog_one2many	ENSDARG00000075768	82	YES
ENSMUSG00000030428	YES		ortholog_one2one	ENSDARG00000076804	44	YES
ENSMUSG00000021983	YES		ortholog_one2one	ENSDARG00000077492	77	YES
ENSMUSG00000036062	YES		ortholog_one2one	ENSDARG00000077596	56	YES
ENSMUSG00000030835	YES		ortholog_one2one	ENSDARG00000078592	68	YES
ENSMUSG00000043940	YES		ortholog_one2one	ENSDARG00000078890	84	YES
ENSMUSG00000029020	YES		ortholog_one2one	ENSDARG00000079504	83	YES
ENSMUSG00000030307	YES		ortholog_one2one	ENSDARG00000087981	56	YES
ENSMUSG00000047126	YES		ortholog_one2one	ENSDARG00000090716	95	YES
ENSMUSG00000024758	YES		ortholog_one2one	ENSDARG00000091348	14	YES
ENSMUSG00000044629	YES		ortholog_one2many	ENSDARG00000091683	59	YES
ENSMUSG00000019054	YES		ortholog_one2one	ENSDARG00000095579	67	YES
ENSMUSG00000024892	YES		ortholog_one2many	ENSDARG00000098766	83	YES
ENSMUSG00000020917	YES		ortholog_one2many	ENSDARG00000099079	86	YES
ENSMUSG00000004748	YES		ortholog_one2one	ENSDARG00000099908	49	YES
ENSMUSG00000030376	YES		ortholog_one2many	ENSDARG00000100592	70	YES
ENSMUSG00000005873	YES		ortholog_one2one	ENSDARG00000100742	69	YES
ENSMUSG00000066705	YES		ortholog_one2one	ENSDARG00000100971	60	YES
ENSMUSG00000034723	YES		ortholog_one2one	ENSDARG00000101512	34	YES
ENSMUSG00000030751	YES		ortholog_one2one	ENSDARG00000101560	90	YES
ENSMUSG00000025810	YES		ortholog_one2one	ENSDARG00000102153	64	YES
ENSMUSG00000021417	YES		ortholog_one2many	ENSDARG00000102412	58	YES
ENSMUSG00000005089	YES		ortholog_one2many	ENSDARG00000102453	77	YES
ENSMUSG00000005683	YES		ortholog_one2many	ENSDARG00000103364	89	YES
ENSMUSG00000025478	YES		ortholog_one2one	ENSDARG00000103490	72	YES
ENSMUSG00000039163	YES		ortholog_one2one	ENSDARG00000103670	52	YES
ENSMUSG00000026864	YES		ortholog_one2one	ENSDARG00000103846	92	YES
ENSMUSG00000060803	YES		ortholog_many2many	ENSDARG00000104068	59	YES
ENSMUSG00000021730	YES		ortholog_one2one	ENSDARG00000104480	71	YES
ENSMUSG00000001440	YES		ortholog_one2one	ENSDARG00000104889	92	YES
ENSMUSG00000028465	YES		ortholog_one2many	ENSDARG00000104934	18	YES
ENSMUSG00000034891	YES		ortholog_one2one	ENSDARG00000104945	64	YES
ENSMUSG00000019194	YES		ortholog_one2many	ENSDARG00000105003	50	YES
ENSMUSG00000048078	YES		ortholog_one2one	ENSDARG00000105088	78	YES
ENSMUSG00000025130	YES		ortholog_one2one	ENSDARG00000105116	72	YES
ENSMUSG00000033161	YES		ortholog_one2many	ENSDARG00000019856	87	YES
ENSMUSG00000031144	YES		ortholog_one2many	ENSDARG00000042974	62	YES
ENSMUSG00000047085	YES		ortholog_one2many	ENSDARG00000014792	66	YES
ENSMUSG00000031517	YES		ortholog_one2many	ENSDARG00000055455	85	YES
ENSMUSG00000020361	YES		ortholog_one2many	ENSDARG00000018989	72	YES
ENSMUSG00000028161	YES		ortholog_one2many	ENSDARG00000025106	83	YES
ENSMUSG00000023033	YES		ortholog_one2many	ENSDARG00000018032	83	YES
ENSMUSG00000031672	YES		ortholog_one2many	ENSDARG00000041068	79	YES
ENSMUSG00000021087	YES		ortholog_one2many	ENSDARG00000021143	31	YES
ENSMUSG00000024581	YES		ortholog_one2many	ENSDARG00000043012	72	YES
ENSMUSG00000039542	YES		ortholog_one2many	ENSDARG00000056181	56	YES
ENSMUSG00000034187	YES		ortholog_one2many	ENSDARG00000038991	82	YES
ENSMUSG00000036565	YES		ortholog_one2many	ENSDARG00000034473	67	YES
ENSMUSG00000029168	YES		ortholog_one2many	ENSDARG00000059311	76	YES
ENSMUSG00000039361	YES		ortholog_one2many	ENSDARG00000014137	74	YES
ENSMUSG00000026576	YES		ortholog_one2many	ENSDARG00000076833	58	YES
ENSMUSG00000059040	YES		ortholog_many2many	ENSDARG00000022456	89	YES
ENSMUSG00000026452	YES		ortholog_one2many	ENSDARG00000025206	71	YES
ENSMUSG00000030884	YES		ortholog_one2many	ENSDARG00000071691	58	YES
ENSMUSG00000033419	YES		ortholog_one2many	ENSDARG00000098809	59	YES
ENSMUSG00000022762	YES		ortholog_one2many	ENSDARG00000098523	60	YES
ENSMUSG00000033615	YES		ortholog_one2many	ENSDARG00000077736	84	YES
ENSMUSG00000031865	YES		ortholog_one2many	ENSDARG00000056753	71	YES
ENSMUSG00000031376	YES		ortholog_one2many	ENSDARG00000043474	82	YES
ENSMUSG00000028488	YES		ortholog_one2many	ENSDARG00000039901	66	YES
ENSMUSG00000019828	YES		ortholog_one2many	ENSDARG00000098320	71	YES
ENSMUSG00000029455	YES		ortholog_one2many	ENSDARG00000089924	78	YES
ENSMUSG00000032549	YES		ortholog_one2many	ENSDARG00000034522	96	YES
ENSMUSG00000049556	YES		ortholog_one2many	ENSDARG00000035899	73	YES
ENSMUSG00000041329	YES		ortholog_one2many	ENSDARG00000099203	56	YES
ENSMUSG00000030310	YES		ortholog_one2many	ENSDARG00000045944	83	YES
ENSMUSG00000045973	YES		ortholog_one2many	ENSDARG00000056163	54	YES
ENSMUSG00000054423	YES		ortholog_one2many	ENSDARG00000070567	81	YES
ENSMUSG00000041078	YES		ortholog_one2many	ENSDARG00000074583	74	YES
ENSMUSG00000026442	YES		ortholog_one2many	ENSDARG00000061099	61	YES
ENSMUSG00000026904	YES		ortholog_one2many	ENSDARG00000063133	78	YES
ENSMUSG00000003316	YES		ortholog_one2many	ENSDARG00000101210	62	YES
ENSMUSG00000073940	YES		ortholog_many2many	ENSDARG00000097238	52	YES
ENSMUSG00000017740	YES		ortholog_one2many	ENSDARG00000078187	73	YES
ENSMUSG00000000088	YES		ortholog_one2many	ENSDARG00000099663	70	YES
ENSMUSG00000061518	YES		ortholog_many2many	ENSDARG00000015978	60	YES
ENSMUSG00000019790	YES		ortholog_one2many	ENSDARG00000002656	80	YES
ENSMUSG00000047085	YES		ortholog_one2many	ENSDARG00000004597	68	YES
ENSMUSG00000031517	YES		ortholog_one2many	ENSDARG00000004621	82	YES
ENSMUSG00000028161	YES		ortholog_one2many	ENSDARG00000004988	84	YES
ENSMUSG00000033295	YES		ortholog_one2many	ENSDARG00000005754	76	YES
ENSMUSG00000023033	YES		ortholog_one2many	ENSDARG00000005775	82	YES
ENSMUSG00000031672	YES		ortholog_one2many	ENSDARG00000005840	78	YES
ENSMUSG00000021087	YES		ortholog_one2many	ENSDARG00000006497	30	YES
ENSMUSG00000039542	YES		ortholog_one2many	ENSDARG00000007220	58	YES
ENSMUSG00000034187	YES		ortholog_one2many	ENSDARG00000007654	86	YES
ENSMUSG00000027634	YES		ortholog_one2many	ENSDARG00000010052	72	YES
ENSMUSG00000029168	YES		ortholog_one2many	ENSDARG00000011141	79	YES
ENSMUSG00000039361	YES		ortholog_one2many	ENSDARG00000012866	80	YES
ENSMUSG00000022186	YES		ortholog_many2many	ENSDARG00000013063	78	YES
ENSMUSG00000027438	YES		ortholog_one2many	ENSDARG00000013669	86	YES
ENSMUSG00000026452	YES		ortholog_one2many	ENSDARG00000014169	44	YES
ENSMUSG00000030884	YES		ortholog_one2many	ENSDARG00000014794	55	YES
ENSMUSG00000033419	YES		ortholog_one2many	ENSDARG00000015931	39	YES
ENSMUSG00000022762	YES		ortholog_one2many	ENSDARG00000017466	59	YES
ENSMUSG00000030246	YES		ortholog_one2many	ENSDARG00000019644	79	YES
ENSMUSG00000031376	YES		ortholog_one2many	ENSDARG00000023445	78	YES
ENSMUSG00000028488	YES		ortholog_one2many	ENSDARG00000023600	75	YES
ENSMUSG00000019828	YES		ortholog_one2many	ENSDARG00000026796	67	YES
ENSMUSG00000040249	YES		ortholog_one2many	ENSDARG00000029146	76	YES
ENSMUSG00000040276	YES		ortholog_one2many	ENSDARG00000032865	72	YES
ENSMUSG00000010095	YES		ortholog_one2many	ENSDARG00000036427	37	YES
ENSMUSG00000030310	YES		ortholog_one2many	ENSDARG00000039647	85	YES
ENSMUSG00000051615	YES		ortholog_one2many	ENSDARG00000040246	95	YES
ENSMUSG00000031840	YES		ortholog_one2many	ENSDARG00000043835	95	YES
ENSMUSG00000041078	YES		ortholog_one2many	ENSDARG00000044161	72	YES
ENSMUSG00000026904	YES		ortholog_one2many	ENSDARG00000060303	77	YES
ENSMUSG00000003316	YES		ortholog_one2many	ENSDARG00000061282	75	YES
ENSMUSG00000033768	YES		ortholog_one2many	ENSDARG00000061454	71	YES
ENSMUSG00000073940	YES		ortholog_many2many	ENSDARG00000069734	50	YES
ENSMUSG00000032482	YES		ortholog_one2many	ENSDARG00000069981	35	YES
ENSMUSG00000017740	YES		ortholog_one2many	ENSDARG00000075815	75	YES
ENSMUSG00000006998	YES		ortholog_many2many	ENSDARG00000099653	53	YES
ENSMUSG00000026473	YES		ortholog_one2many	ENSDARG00000099776	85	YES
ENSMUSG00000061518	YES		ortholog_many2many	ENSDARG00000011208	61	YES
ENSMUSG00000035376		YES	ortholog_one2one	ENSDARG00000014806	78	YES
ENSMUSG00000021843		YES	ortholog_one2one	ENSDARG00000032802	37	YES
ENSMUSG00000003644		YES	ortholog_one2one	ENSDARG00000033437	84	YES
ENSMUSG00000024960		YES	ortholog_one2one	ENSDARG00000068246	58	YES
ENSMUSG00000047507		YES	ortholog_one2one	ENSDARG00000079264	47	YES
ENSMUSG00000050490		YES	ortholog_one2many	ENSDARG00000003526	94	YES
ENSMUSG00000046312		YES	ortholog_one2many	ENSDARG00000074894	63	YES
ENSMUSG00000021866		YES	ortholog_one2many	ENSDARG00000077383	61	YES
ENSMUSG00000021866		YES	ortholog_one2many	ENSDARG00000002632	58	YES
ENSMUSG00000000827		YES	ortholog_many2many	ENSDARG00000013655	60	YES
ENSMUSG00000031167		YES	ortholog_many2many	ENSDARG00000103672	54	YES
ENSMUSG00000022956	YES	YES	ortholog_one2one	ENSDARG00000001788	60	YES
ENSMUSG00000026817	YES	YES	ortholog_one2one	ENSDARG00000001950	70	YES
ENSMUSG00000018286	YES	YES	ortholog_one2one	ENSDARG00000002240	71	YES
ENSMUSG00000024044	YES	YES	ortholog_one2one	ENSDARG00000002255	53	YES
ENSMUSG00000028383	YES	YES	ortholog_one2one	ENSDARG00000002523	60	YES
ENSMUSG00000032231	YES	YES	ortholog_one2many	ENSDARG00000003216	66	YES
ENSMUSG00000027522	YES	YES	ortholog_one2one	ENSDARG00000003307	74	YES
ENSMUSG00000068749	YES	YES	ortholog_one2many	ENSDARG00000003526	96	YES
ENSMUSG00000026880	YES	YES	ortholog_one2one	ENSDARG00000003835	78	YES
ENSMUSG00000026553	YES	YES	ortholog_one2one	ENSDARG00000004173	85	YES
ENSMUSG00000058569	YES	YES	ortholog_one2one	ENSDARG00000004261	78	YES
ENSMUSG00000031561	YES	YES	ortholog_one2one	ENSDARG00000005479	83	YES
ENSMUSG00000062232	YES	YES	ortholog_one2one	ENSDARG00000005482	76	YES
ENSMUSG00000020849	YES	YES	ortholog_one2one	ENSDARG00000006399	96	YES
ENSMUSG00000001424	YES	YES	ortholog_one2one	ENSDARG00000006766	84	YES
ENSMUSG00000002102	YES	YES	ortholog_one2one	ENSDARG00000007141	93	YES
ENSMUSG00000025485	YES	YES	ortholog_one2one	ENSDARG00000007247	60	YES
ENSMUSG00000015290	YES	YES	ortholog_one2many	ENSDARG00000007359	60	YES
ENSMUSG00000030007	YES	YES	ortholog_one2one	ENSDARG00000007385	88	YES
ENSMUSG00000024065	YES	YES	ortholog_one2one	ENSDARG00000007869	93	YES
ENSMUSG00000068739	YES	YES	ortholog_one2one	ENSDARG00000008237	78	YES
ENSMUSG00000025613	YES	YES	ortholog_one2one	ENSDARG00000008243	83	YES
ENSMUSG00000074781	YES	YES	ortholog_one2one	ENSDARG00000008748	98	YES
ENSMUSG00000025724	YES	YES	ortholog_one2one	ENSDARG00000008936	96	YES
ENSMUSG00000066036	YES	YES	ortholog_one2one	ENSDARG00000009549	86	YES
ENSMUSG00000014769	YES	YES	ortholog_one2one	ENSDARG00000009640	82	YES
ENSMUSG00000027642	YES	YES	ortholog_one2one	ENSDARG00000009724	65	YES
ENSMUSG00000004565	YES	YES	ortholog_one2one	ENSDARG00000010773	73	YES
ENSMUSG00000004961	YES	YES	ortholog_one2many	ENSDARG00000011640	50	YES
ENSMUSG00000027287	YES	YES	ortholog_one2many	ENSDARG00000012874	60	YES
ENSMUSG00000024902	YES	YES	ortholog_one2one	ENSDARG00000013075	65	YES
ENSMUSG00000007739	YES	YES	ortholog_one2one	ENSDARG00000013475	86	YES
ENSMUSG00000021771	YES	YES	ortholog_one2one	ENSDARG00000013623	79	YES
ENSMUSG00000010936	YES	YES	ortholog_one2one	ENSDARG00000014303	80	YES
ENSMUSG00000032883	YES	YES	ortholog_one2many	ENSDARG00000014674	73	YES
ENSMUSG00000022789	YES	YES	ortholog_one2one	ENSDARG00000015006	87	YES
ENSMUSG00000019795	YES	YES	ortholog_one2one	ENSDARG00000015201	69	YES
ENSMUSG00000020708	YES	YES	ortholog_one2one	ENSDARG00000015315	98	YES
ENSMUSG00000054099	YES	YES	ortholog_one2one	ENSDARG00000015856	61	YES
ENSMUSG00000024911	YES	YES	ortholog_one2many	ENSDARG00000016058	71	YES
ENSMUSG00000001416	YES	YES	ortholog_one2one	ENSDARG00000016173	85	YES
ENSMUSG00000025487	YES	YES	ortholog_one2one	ENSDARG00000016239	78	YES
ENSMUSG00000050587	YES	YES	ortholog_one2one	ENSDARG00000016739	72	YES
ENSMUSG00000090639	YES	YES	ortholog_one2many	ENSDARG00000016771	26	YES
ENSMUSG00000059316	YES	YES	ortholog_one2one	ENSDARG00000017047	70	YES
ENSMUSG00000021646	YES	YES	ortholog_one2one	ENSDARG00000017571	82	YES
ENSMUSG00000070047	YES	YES	ortholog_one2many	ENSDARG00000017591	64	YES
ENSMUSG00000041958	YES	YES	ortholog_one2one	ENSDARG00000017813	54	YES
ENSMUSG00000068039	YES	YES	ortholog_one2one	ENSDARG00000017891	86	YES
ENSMUSG00000017221	YES	YES	ortholog_one2one	ENSDARG00000018124	82	YES
ENSMUSG00000028785	YES	YES	ortholog_one2one	ENSDARG00000018397	94	YES
ENSMUSG00000055333	YES	YES	ortholog_one2one	ENSDARG00000018923	47	YES
ENSMUSG00000024493	YES	YES	ortholog_one2one	ENSDARG00000019280	52	YES
ENSMUSG00000020528	YES	YES	ortholog_one2one	ENSDARG00000019326	90	YES
ENSMUSG00000002014	YES	YES	ortholog_one2one	ENSDARG00000019444	68	YES
ENSMUSG00000027282	YES	YES	ortholog_one2one	ENSDARG00000019732	68	YES
ENSMUSG00000028719	YES	YES	ortholog_one2one	ENSDARG00000019924	66	YES
ENSMUSG00000028932	YES	YES	ortholog_one2one	ENSDARG00000020101	90	YES
ENSMUSG00000053329	YES	YES	ortholog_one2one	ENSDARG00000020618	71	YES
ENSMUSG00000056201	YES	YES	ortholog_one2many	ENSDARG00000021124	54	YES
ENSMUSG00000021748	YES	YES	ortholog_one2one	ENSDARG00000021346	83	YES
ENSMUSG00000025198	YES	YES	ortholog_one2one	ENSDARG00000021991	75	YES
ENSMUSG00000059554	YES	YES	ortholog_one2one	ENSDARG00000022983	62	YES
ENSMUSG00000002010	YES	YES	ortholog_one2many	ENSDARG00000023648	69	YES
ENSMUSG00000038936	YES	YES	ortholog_one2many	ENSDARG00000024564	59	YES
ENSMUSG00000031021	YES	YES	ortholog_one2one	ENSDARG00000025693	75	YES
ENSMUSG00000030603	YES	YES	ortholog_one2one	ENSDARG00000027099	97	YES
ENSMUSG00000063358	YES	YES	ortholog_one2one	ENSDARG00000027552	94	YES
ENSMUSG00000017943	YES	YES	ortholog_one2one	ENSDARG00000028628	78	YES
ENSMUSG00000028444	YES	YES	ortholog_one2one	ENSDARG00000028661	50	YES
ENSMUSG00000040048	YES	YES	ortholog_one2one	ENSDARG00000028889	55	YES
ENSMUSG00000027099	YES	YES	ortholog_one2one	ENSDARG00000029415	82	YES
ENSMUSG00000022752	YES	YES	ortholog_one2one	ENSDARG00000029639	77	YES
ENSMUSG00000035864	YES	YES	ortholog_one2one	ENSDARG00000030614	83	YES
ENSMUSG00000003974	YES	YES	ortholog_one2one	ENSDARG00000031712	78	YES
ENSMUSG00000023307	YES	YES	ortholog_one2one	ENSDARG00000032552	96	YES
ENSMUSG00000032601	YES	YES	ortholog_one2many	ENSDARG00000033184	70	YES
ENSMUSG00000033938	YES	YES	ortholog_one2one	ENSDARG00000033789	51	YES
ENSMUSG00000074505	YES	YES	ortholog_one2many	ENSDARG00000033840	62	YES
ENSMUSG00000024259	YES	YES	ortholog_one2one	ENSDARG00000035181	69	YES
ENSMUSG00000055723	YES	YES	ortholog_one2one	ENSDARG00000036252	95	YES
ENSMUSG00000039062	YES	YES	ortholog_one2many	ENSDARG00000036809	54	YES
ENSMUSG00000021076	YES	YES	ortholog_one2one	ENSDARG00000038432	75	YES
ENSMUSG00000038034	YES	YES	ortholog_one2one	ENSDARG00000038467	35	YES
ENSMUSG00000070394	YES	YES	ortholog_one2one	ENSDARG00000038901	49	YES
ENSMUSG00000050965	YES	YES	ortholog_one2many	ENSDARG00000039241	85	YES
ENSMUSG00000025525	YES	YES	ortholog_one2one	ENSDARG00000039374	36	YES
ENSMUSG00000004951	YES	YES	ortholog_one2one	ENSDARG00000041065	57	YES
ENSMUSG00000037720	YES	YES	ortholog_one2one	ENSDARG00000041332	81	YES
ENSMUSG00000070730	YES	YES	ortholog_one2one	ENSDARG00000041407	36	YES
ENSMUSG00000053963	YES	YES	ortholog_one2one	ENSDARG00000041915	74	YES
ENSMUSG00000026696	YES	YES	ortholog_one2one	ENSDARG00000043510	69	YES
ENSMUSG00000024983	YES	YES	ortholog_one2one	ENSDARG00000045065	77	YES
ENSMUSG00000020402	YES	YES	ortholog_one2one	ENSDARG00000045132	86	YES
ENSMUSG00000022427	YES	YES	ortholog_one2one	ENSDARG00000045146	62	YES
ENSMUSG00000022234	YES	YES	ortholog_one2one	ENSDARG00000045399	87	YES
ENSMUSG00000032047	YES	YES	ortholog_one2one	ENSDARG00000045888	75	YES
ENSMUSG00000030086	YES	YES	ortholog_one2many	ENSDARG00000045978	28	YES
ENSMUSG00000014077	YES	YES	ortholog_one2one	ENSDARG00000052859	89	YES
ENSMUSG00000044147	YES	YES	ortholog_one2many	ENSDARG00000052928	99	YES
ENSMUSG00000025059	YES	YES	ortholog_one2many	ENSDARG00000053456	75	YES
ENSMUSG00000041912	YES	YES	ortholog_one2one	ENSDARG00000053474	40	YES
ENSMUSG00000078622	YES	YES	ortholog_one2one	ENSDARG00000054362	78	YES
ENSMUSG00000008140	YES	YES	ortholog_one2one	ENSDARG00000054793	47	YES
ENSMUSG00000062785	YES	YES	ortholog_one2many	ENSDARG00000055855	60	YES
ENSMUSG00000013662	YES	YES	ortholog_one2one	ENSDARG00000056609	82	YES
ENSMUSG00000020894	YES	YES	ortholog_one2one	ENSDARG00000056877	84	YES
ENSMUSG00000094685	YES	YES	ortholog_one2many	ENSDARG00000057075	85	YES
ENSMUSG00000078517	YES	YES	ortholog_one2one	ENSDARG00000057255	65	YES
ENSMUSG00000025212	YES	YES	ortholog_one2one	ENSDARG00000057374	78	YES
ENSMUSG00000021792	YES	YES	ortholog_one2many	ENSDARG00000057378	65	YES
ENSMUSG00000029769	YES	YES	ortholog_one2many	ENSDARG00000057921	12	YES
ENSMUSG00000026895	YES	YES	ortholog_one2one	ENSDARG00000058041	76	YES
ENSMUSG00000036932	YES	YES	ortholog_one2one	ENSDARG00000058088	68	YES
ENSMUSG00000041638	YES	YES	ortholog_one2one	ENSDARG00000058419	70	YES
ENSMUSG00000025645	YES	YES	ortholog_one2one	ENSDARG00000058828	46	YES
ENSMUSG00000020238	YES	YES	ortholog_one2one	ENSDARG00000058861	75	YES
ENSMUSG00000005034	YES	YES	ortholog_one2many	ENSDARG00000059125	78	YES
ENSMUSG00000030062	YES	YES	ortholog_one2one	ENSDARG00000059323	70	YES
ENSMUSG00000048578	YES	YES	ortholog_one2one	ENSDARG00000059630	71	YES
ENSMUSG00000028517	YES	YES	ortholog_one2one	ENSDARG00000059933	71	YES
ENSMUSG00000028519	YES	YES	ortholog_one2many	ENSDARG00000059939	68	YES
ENSMUSG00000030257	YES	YES	ortholog_one2one	ENSDARG00000060309	87	YES
ENSMUSG00000032571	YES	YES	ortholog_one2one	ENSDARG00000060469	82	YES
ENSMUSG00000015747	YES	YES	ortholog_one2one	ENSDARG00000061180	82	YES
ENSMUSG00000022994	YES	YES	ortholog_one2many	ENSDARG00000061445	73	YES
ENSMUSG00000027506	YES	YES	ortholog_one2one	ENSDARG00000061713	47	YES
ENSMUSG00000034243	YES	YES	ortholog_one2one	ENSDARG00000061951	26	YES
ENSMUSG00000024527	YES	YES	ortholog_one2one	ENSDARG00000062272	79	YES
ENSMUSG00000031467	YES	YES	ortholog_one2one	ENSDARG00000063187	64	YES
ENSMUSG00000034613	YES	YES	ortholog_one2one	ENSDARG00000063684	66	YES
ENSMUSG00000064354	YES	YES	ortholog_one2one	ENSDARG00000063908	71	YES
ENSMUSG00000003037	YES	YES	ortholog_one2one	ENSDARG00000067920	93	YES
ENSMUSG00000073002	YES	YES	ortholog_one2one	ENSDARG00000068262	40	YES
ENSMUSG00000036943	YES	YES	ortholog_one2one	ENSDARG00000068628	96	YES
ENSMUSG00000075701	YES	YES	ortholog_one2one	ENSDARG00000070097	45	YES
ENSMUSG00000021737	YES	YES	ortholog_one2one	ENSDARG00000070674	92	YES
ENSMUSG00000030682	YES	YES	ortholog_one2one	ENSDARG00000070686	71	YES
ENSMUSG00000000399	YES	YES	ortholog_one2many	ENSDARG00000070723	60	YES
ENSMUSG00000043284	YES	YES	ortholog_one2one	ENSDARG00000070866	81	YES
ENSMUSG00000032046	YES	YES	ortholog_one2one	ENSDARG00000071004	63	YES
ENSMUSG00000049760	YES	YES	ortholog_one2one	ENSDARG00000071378	39	YES
ENSMUSG00000020198	YES	YES	ortholog_one2one	ENSDARG00000071424	78	YES
ENSMUSG00000033066	YES	YES	ortholog_one2one	ENSDARG00000074443	61	YES
ENSMUSG00000020153	YES	YES	ortholog_one2one	ENSDARG00000074552	71	YES
ENSMUSG00000025582	YES	YES	ortholog_one2one	ENSDARG00000074671	76	YES
ENSMUSG00000031703	YES	YES	ortholog_one2one	ENSDARG00000075584	64	YES
ENSMUSG00000026764	YES	YES	ortholog_one2one	ENSDARG00000076027	79	YES
ENSMUSG00000026259	YES	YES	ortholog_one2one	ENSDARG00000076179	45	YES
ENSMUSG00000027624	YES	YES	ortholog_one2one	ENSDARG00000076364	52	YES
ENSMUSG00000053317	YES	YES	ortholog_one2many	ENSDARG00000076568	80	YES
ENSMUSG00000030861	YES	YES	ortholog_one2many	ENSDARG00000076780	63	YES
ENSMUSG00000075706	YES	YES	ortholog_one2many	ENSDARG00000076836	34	YES
ENSMUSG00000029093	YES	YES	ortholog_one2one	ENSDARG00000077465	63	YES
ENSMUSG00000001985	YES	YES	ortholog_one2one	ENSDARG00000077715	77	YES
ENSMUSG00000028261	YES	YES	ortholog_one2one	ENSDARG00000077859	43	YES
ENSMUSG00000042492	YES	YES	ortholog_one2one	ENSDARG00000078604	51	YES
ENSMUSG00000026426	YES	YES	ortholog_one2one	ENSDARG00000078686	97	YES
ENSMUSG00000007036	YES	YES	ortholog_one2many	ENSDARG00000078929	65	YES
ENSMUSG00000037710	YES	YES	ortholog_one2one	ENSDARG00000079516	69	YES
ENSMUSG00000031483	YES	YES	ortholog_one2many	ENSDARG00000086523	76	YES
ENSMUSG00000060073	YES	YES	ortholog_one2one	ENSDARG00000086618	89	YES
ENSMUSG00000034024	YES	YES	ortholog_one2one	ENSDARG00000087206	16	YES
ENSMUSG00000021704	YES	YES	ortholog_one2one	ENSDARG00000090195	58	YES
ENSMUSG00000032383	YES	YES	ortholog_one2one	ENSDARG00000092798	80	YES
ENSMUSG00000041624	YES	YES	ortholog_one2one	ENSDARG00000093185	49	YES
ENSMUSG00000071528	YES	YES	ortholog_one2one	ENSDARG00000096003	62	YES
ENSMUSG00000032435	YES	YES	ortholog_one2one	ENSDARG00000098317	63	YES
ENSMUSG00000034566	YES	YES	ortholog_one2many	ENSDARG00000098355	57	YES
ENSMUSG00000003808	YES	YES	ortholog_one2one	ENSDARG00000098825	76	YES
ENSMUSG00000051695	YES	YES	ortholog_one2many	ENSDARG00000099039	72	YES
ENSMUSG00000056851	YES	YES	ortholog_one2many	ENSDARG00000099039	79	YES
ENSMUSG00000004892	YES	YES	ortholog_one2one	ENSDARG00000099412	42	YES
ENSMUSG00000017188	YES	YES	ortholog_one2many	ENSDARG00000100585	48	YES
ENSMUSG00000039943	YES	YES	ortholog_one2one	ENSDARG00000100786	70	YES
ENSMUSG00000073435	YES	YES	ortholog_one2one	ENSDARG00000100990	68	YES
ENSMUSG00000009647	YES	YES	ortholog_one2one	ENSDARG00000101175	67	YES
ENSMUSG00000032171	YES	YES	ortholog_one2many	ENSDARG00000101915	69	YES
ENSMUSG00000039067	YES	YES	ortholog_one2one	ENSDARG00000102417	94	YES
ENSMUSG00000027709	YES	YES	ortholog_one2one	ENSDARG00000102538	70	YES
ENSMUSG00000052337	YES	YES	ortholog_one2one	ENSDARG00000102874	58	YES
ENSMUSG00000020297	YES	YES	ortholog_one2one	ENSDARG00000102975	72	YES
ENSMUSG00000028455	YES	YES	ortholog_one2one	ENSDARG00000103135	71	YES
ENSMUSG00000020903	YES	YES	ortholog_one2one	ENSDARG00000103173	56	YES
ENSMUSG00000031198	YES	YES	ortholog_one2many	ENSDARG00000103740	61	YES
ENSMUSG00000074064	YES	YES	ortholog_one2one	ENSDARG00000104732	58	YES
ENSMUSG00000000276	YES	YES	ortholog_one2one	ENSDARG00000104793	68	YES
ENSMUSG00000021573	YES	YES	ortholog_one2one	ENSDARG00000105029	40	YES
ENSMUSG00000062444	YES	YES	ortholog_one2one	ENSDARG00000105296	68	YES
ENSMUSG00000028645	YES	YES	ortholog_one2many	ENSDARG00000007412	79	YES
ENSMUSG00000008892	YES	YES	ortholog_many2many	ENSDARG00000021564	71	YES
ENSMUSG00000026737	YES	YES	ortholog_one2many	ENSDARG00000063544	84	YES
ENSMUSG00000073982	YES	YES	ortholog_one2many	ENSDARG00000068653	73	YES
ENSMUSG00000017428	YES	YES	ortholog_one2many	ENSDARG00000060150	93	YES
ENSMUSG00000031391	YES	YES	ortholog_one2many	ENSDARG00000015025	38	YES
ENSMUSG00000052889	YES	YES	ortholog_one2many	ENSDARG00000022254	87	YES
ENSMUSG00000026235	YES	YES	ortholog_one2many	ENSDARG00000054454	82	YES
ENSMUSG00000039768	YES	YES	ortholog_one2many	ENSDARG00000102696	79	YES
ENSMUSG00000057230	YES	YES	ortholog_one2many	ENSDARG00000077686	53	YES
ENSMUSG00000045193	YES	YES	ortholog_many2many	ENSDARG00000103672	62	YES
ENSMUSG00000005469	YES	YES	ortholog_one2many	ENSDARG00000100349	93	YES
ENSMUSG00000028136	YES	YES	ortholog_one2many	ENSDARG00000033804	77	YES
ENSMUSG00000029166	YES	YES	ortholog_one2many	ENSDARG00000102878	72	YES
ENSMUSG00000054459	YES	YES	ortholog_one2many	ENSDARG00000044053	97	YES
ENSMUSG00000076432	YES	YES	ortholog_many2many	ENSDARG00000042539	82	YES
ENSMUSG00000022295	YES	YES	ortholog_one2many	ENSDARG00000035880	82	YES
ENSMUSG00000030337	YES	YES	ortholog_one2many	ENSDARG00000097576	75	YES
ENSMUSG00000040265	YES	YES	ortholog_one2many	ENSDARG00000100145	40	YES
ENSMUSG00000052459	YES	YES	ortholog_one2many	ENSDARG00000076318	93	YES
ENSMUSG00000036880	YES	YES	ortholog_one2many	ENSDARG00000099056	47	YES
ENSMUSG00000026150	YES	YES	ortholog_one2many	ENSDARG00000053753	64	YES
ENSMUSG00000025364	YES	YES	ortholog_one2many	ENSDARG00000070657	82	YES
ENSMUSG00000022437	YES	YES	ortholog_one2many	ENSDARG00000045814	84	YES
ENSMUSG00000021745	YES	YES	ortholog_one2many	ENSDARG00000060123	63	YES
ENSMUSG00000046240	YES	YES	ortholog_one2many	ENSDARG00000077945	33	YES
ENSMUSG00000037605	YES	YES	ortholog_one2many	ENSDARG00000090624	63	YES
ENSMUSG00000031302	YES	YES	ortholog_one2many	ENSDARG00000104786	84	YES
ENSMUSG00000059119	YES	YES	ortholog_one2many	ENSDARG00000070560	59	YES
ENSMUSG00000050856	YES	YES	ortholog_one2many	ENSDARG00000078113	65	YES
ENSMUSG00000006740	YES	YES	ortholog_one2many	ENSDARG00000103394	87	YES
ENSMUSG00000034685	YES	YES	ortholog_one2many	ENSDARG00000079656	42	YES
ENSMUSG00000026347	YES	YES	ortholog_one2many	ENSDARG00000088227	66	YES
ENSMUSG00000028645	YES	YES	ortholog_one2many	ENSDARG00000001437	74	YES
ENSMUSG00000008892	YES	YES	ortholog_many2many	ENSDARG00000003695	73	YES
ENSMUSG00000022255	YES	YES	ortholog_one2many	ENSDARG00000004939	32	YES
ENSMUSG00000032936	YES	YES	ortholog_one2many	ENSDARG00000005141	60	YES
ENSMUSG00000068735	YES	YES	ortholog_one2many	ENSDARG00000006025	68	YES
ENSMUSG00000031391	YES	YES	ortholog_one2many	ENSDARG00000007149	39	YES
ENSMUSG00000052889	YES	YES	ortholog_one2many	ENSDARG00000008723	78	YES
ENSMUSG00000000538	YES	YES	ortholog_one2many	ENSDARG00000009217	72	YES
ENSMUSG00000017314	YES	YES	ortholog_one2many	ENSDARG00000010957	74	YES
ENSMUSG00000007021	YES	YES	ortholog_one2many	ENSDARG00000014871	58	YES
ENSMUSG00000021051	YES	YES	ortholog_one2many	ENSDARG00000015474	90	YES
ENSMUSG00000008859	YES	YES	ortholog_one2many	ENSDARG00000016253	92	YES
ENSMUSG00000028136	YES	YES	ortholog_one2many	ENSDARG00000016977	81	YES
ENSMUSG00000029166	YES	YES	ortholog_one2many	ENSDARG00000020231	73	YES
ENSMUSG00000068748	YES	YES	ortholog_one2many	ENSDARG00000020871	32	YES
ENSMUSG00000054459	YES	YES	ortholog_one2many	ENSDARG00000023228	96	YES
ENSMUSG00000076432	YES	YES	ortholog_many2many	ENSDARG00000023323	83	YES
ENSMUSG00000064068	YES	YES	ortholog_one2many	ENSDARG00000025500	40	YES
ENSMUSG00000030337	YES	YES	ortholog_one2many	ENSDARG00000031283	71	YES
ENSMUSG00000052459	YES	YES	ortholog_one2many	ENSDARG00000034534	93	YES
ENSMUSG00000036880	YES	YES	ortholog_one2many	ENSDARG00000038881	78	YES
ENSMUSG00000026150	YES	YES	ortholog_one2many	ENSDARG00000039203	54	YES
ENSMUSG00000022437	YES	YES	ortholog_one2many	ENSDARG00000039681	78	YES
ENSMUSG00000005360	YES	YES	ortholog_one2many	ENSDARG00000043148	75	YES
ENSMUSG00000028879	YES	YES	ortholog_one2many	ENSDARG00000044605	63	YES
ENSMUSG00000098557	YES	YES	ortholog_one2many	ENSDARG00000053542	60	YES
ENSMUSG00000037605	YES	YES	ortholog_one2many	ENSDARG00000061121	70	YES
ENSMUSG00000059119	YES	YES	ortholog_one2many	ENSDARG00000068868	65	YES
ENSMUSG00000050856	YES	YES	ortholog_one2many	ENSDARG00000068940	65	YES
ENSMUSG00000028184	YES	YES	ortholog_one2many	ENSDARG00000069356	63	YES
ENSMUSG00000034685	YES	YES	ortholog_one2many	ENSDARG00000075249	45	YES
ENSMUSG00000034902	YES	YES	ortholog_one2many	ENSDARG00000076001	76	YES
ENSMUSG00000026347	YES	YES	ortholog_one2many	ENSDARG00000079858	67	YES
ENSMUSG00000033389	YES	YES	ortholog_one2many	ENSDARG00000102424	75	YES
ENSMUSG00000010025	YES	YES	ortholog_many2many	ENSDARG00000029381	60	YES
ENSMUSG00000035133	YES		ortholog_one2one	ENSDARG00000061294	73		YES
ENSMUSG00000022494	YES		ortholog_one2many	ENSDARG00000045145	43		YES
ENSMUSG00000045103	YES		ortholog_one2one	ENSDARG00000008487	57		YES
ENSMUSG00000026442	YES		ortholog_one2many	ENSDARG00000056910	43		YES
ENSMUSG00000022401		YES	ortholog_one2one	ENSDARG00000007916	52		YES
ENSMUSG00000016995		YES	ortholog_one2one	ENSDARG00000015947	62		YES
ENSMUSG00000009741		YES	ortholog_one2one	ENSDARG00000018000	73		YES
ENSMUSG00000028001		YES	ortholog_one2one	ENSDARG00000020741	34		YES
ENSMUSG00000021131		YES	ortholog_one2one	ENSDARG00000032866	99		YES
ENSMUSG00000039536		YES	ortholog_one2one	ENSDARG00000044182	70		YES
ENSMUSG00000025475		YES	ortholog_one2one	ENSDARG00000054177	51		YES
ENSMUSG00000030583		YES	ortholog_one2one	ENSDARG00000061699	55		YES
ENSMUSG00000050079		YES	ortholog_one2one	ENSDARG00000062558	77		YES
ENSMUSG00000001089		YES	ortholog_one2one	ENSDARG00000075556	34		YES
ENSMUSG00000042873		YES	ortholog_one2one	ENSDARG00000078998	73		YES
ENSMUSG00000049119		YES	ortholog_one2one	ENSDARG00000088073	67		YES
ENSMUSG00000043811		YES	ortholog_one2one	ENSDARG00000090035	45		YES
ENSMUSG00000045348		YES	ortholog_one2one	ENSDARG00000103123	36		YES
ENSMUSG00000026207		YES	ortholog_one2many	ENSDARG00000009567	43		YES
ENSMUSG00000074923		YES	ortholog_one2many	ENSDARG00000027564	33		YES
ENSMUSG00000027573		YES	ortholog_one2many	ENSDARG00000037589	94		YES
ENSMUSG00000028020		YES	ortholog_one2many	ENSDARG00000052782	78		YES
ENSMUSG00000027695		YES	ortholog_one2many	ENSDARG00000057125	67		YES
ENSMUSG00000034485		YES	ortholog_one2many	ENSDARG00000060238	42		YES
ENSMUSG00000044287		YES	ortholog_one2many	ENSDARG00000069368	31		YES
ENSMUSG00000039585		YES	ortholog_one2many	ENSDARG00000073843	40		YES
ENSMUSG00000017132		YES	ortholog_one2many	ENSDARG00000076742	92		YES
ENSMUSG00000061751		YES	ortholog_one2many	ENSDARG00000104119	86		YES
ENSMUSG00000020734		YES	ortholog_one2many	ENSDARG00000078149	58		YES
ENSMUSG00000052581		YES	ortholog_one2many	ENSDARG00000099386	49		YES
ENSMUSG00000031626		YES	ortholog_one2many	ENSDARG00000003046	50		YES
ENSMUSG00000045659		YES	ortholog_one2many	ENSDARG00000060813	45		YES
ENSMUSG00000022623		YES	ortholog_one2many	ENSDARG00000063054	53		YES
ENSMUSG00000020734		YES	ortholog_one2many	ENSDARG00000077560	57		YES
ENSMUSG00000015002	YES	YES	ortholog_one2one	ENSDARG00000005163	72		YES
ENSMUSG00000036882	YES	YES	ortholog_one2one	ENSDARG00000011333	43		YES
ENSMUSG00000022099	YES	YES	ortholog_one2one	ENSDARG00000013110	56		YES
ENSMUSG00000024812	YES	YES	ortholog_one2many	ENSDARG00000023443	57		YES
ENSMUSG00000026202	YES	YES	ortholog_one2one	ENSDARG00000031164	95		YES
ENSMUSG00000031839	YES	YES	ortholog_one2many	ENSDARG00000041921	78		YES
ENSMUSG00000007029	YES	YES	ortholog_one2one	ENSDARG00000044575	66		YES
ENSMUSG00000020635	YES	YES	ortholog_one2one	ENSDARG00000052625	91		YES
ENSMUSG00000033916	YES	YES	ortholog_one2one	ENSDARG00000053979	88		YES
ENSMUSG00000029120	YES	YES	ortholog_one2many	ENSDARG00000056797	83		YES
ENSMUSG00000022340	YES	YES	ortholog_one2one	ENSDARG00000060112	35		YES
ENSMUSG00000040697	YES	YES	ortholog_one2many	ENSDARG00000060725	55		YES
ENSMUSG00000029651	YES	YES	ortholog_one2many	ENSDARG00000062347	26		YES
ENSMUSG00000032420	YES	YES	ortholog_one2one	ENSDARG00000071017	62		YES
ENSMUSG00000072825	YES	YES	ortholog_one2many	ENSDARG00000078327	43		YES
ENSMUSG00000045912	YES	YES	ortholog_one2many	ENSDARG00000079556	56		YES
ENSMUSG00000037428	YES	YES	ortholog_one2one	ENSDARG00000086665	23		YES
ENSMUSG00000032735	YES	YES	ortholog_one2one	ENSDARG00000088168	75		YES
ENSMUSG00000035168	YES	YES	ortholog_one2many	ENSDARG00000089190	58		YES
ENSMUSG00000031343	YES	YES	ortholog_one2one	ENSDARG00000090883	23		YES
ENSMUSG00000000374	YES	YES	ortholog_one2one	ENSDARG00000098118	59		YES
ENSMUSG00000055567	YES	YES	ortholog_one2one	ENSDARG00000098290	31		YES
ENSMUSG00000046330	YES	YES	ortholog_one2one	ENSDARG00000098458	97		YES
ENSMUSG00000032060	YES	YES	ortholog_one2many	ENSDARG00000101380	58		YES
ENSMUSG00000042447	YES	YES	ortholog_one2one	ENSDARG00000102587	68		YES
ENSMUSG00000000743	YES	YES	ortholog_one2one	ENSDARG00000102643	87		YES
ENSMUSG00000029131	YES	YES	ortholog_many2many	ENSDARG00000020953	43		YES
ENSMUSG00000018830	YES	YES	ortholog_one2many	ENSDARG00000100972	70		YES
ENSMUSG00000064302	YES	YES	ortholog_one2many	ENSDARG00000104358	54		YES
ENSMUSG00000030020	YES	YES	ortholog_one2many	ENSDARG00000037593	63		YES
ENSMUSG00000030397	YES	YES	ortholog_one2many	ENSDARG00000024966	72		YES
ENSMUSG00000024533	YES	YES	ortholog_one2many	ENSDARG00000038445	52		YES
ENSMUSG00000050711	YES	YES	ortholog_one2many	ENSDARG00000103993	20		YES
ENSMUSG00000037742	YES	YES	ortholog_one2many	ENSDARG00000069951	95		YES
ENSMUSG00000050953	YES	YES	ortholog_many2many	ENSDARG00000071192	64		YES
ENSMUSG00000048537	YES	YES	ortholog_one2many	ENSDARG00000079378	58		YES
ENSMUSG00000025372	YES	YES	ortholog_one2many	ENSDARG00000103333	63		YES
ENSMUSG00000002771	YES	YES	ortholog_one2many	ENSDARG00000086207	49		YES
ENSMUSG00000037126	YES	YES	ortholog_one2many	ENSDARG00000078102	35		YES
ENSMUSG00000040606	YES	YES	ortholog_one2many	ENSDARG00000006601	58		YES
ENSMUSG00000042766	YES	YES	ortholog_one2many	ENSDARG00000012367	58		YES
ENSMUSG00000035954	YES	YES	ortholog_one2many	ENSDARG00000024874	79		YES
ENSMUSG00000025085	YES	YES	ortholog_one2many	ENSDARG00000045064	59		YES
ENSMUSG00000024900	YES	YES	ortholog_one2many	ENSDARG00000059770	70		YES
ENSMUSG00000048537	YES	YES	ortholog_one2many	ENSDARG00000061093	48		YES
ENSMUSG00000020042	YES	YES	ortholog_one2many	ENSDARG00000063040	67		YES
ENSMUSG00000037736	YES	YES	ortholog_one2many	ENSDARG00000074275	46		YES
ENSMUSG00000031217	YES		ortholog_one2one	ENSDARG00000007723	65	YES	YES
ENSMUSG00000021948	YES		ortholog_one2many	ENSDARG00000009208	77	YES	YES
ENSMUSG00000025474	YES		ortholog_one2one	ENSDARG00000013079	77	YES	YES
ENSMUSG00000006494	YES		ortholog_one2one	ENSDARG00000013128	71	YES	YES
ENSMUSG00000022241	YES		ortholog_one2one	ENSDARG00000013250	79	YES	YES
ENSMUSG00000050029	YES		ortholog_one2one	ENSDARG00000015649	93	YES	YES
ENSMUSG00000030612	YES		ortholog_one2one	ENSDARG00000016307	43	YES	YES
ENSMUSG00000020220	YES		ortholog_one2one	ENSDARG00000017986	60	YES	YES
ENSMUSG00000021610	YES		ortholog_one2one	ENSDARG00000021048	73	YES	YES
ENSMUSG00000004394	YES		ortholog_one2one	ENSDARG00000024954	81	YES	YES
ENSMUSG00000031105	YES		ortholog_one2one	ENSDARG00000026680	70	YES	YES
ENSMUSG00000025016	YES		ortholog_one2one	ENSDARG00000028748	91	YES	YES
ENSMUSG00000023328	YES		ortholog_one2one	ENSDARG00000031796	61	YES	YES
ENSMUSG00000051323	YES		ortholog_one2one	ENSDARG00000034344	54	YES	YES
ENSMUSG00000047260	YES		ortholog_one2one	ENSDARG00000035282	89	YES	YES
ENSMUSG00000038121	YES		ortholog_one2many	ENSDARG00000035985	48	YES	YES
ENSMUSG00000001227	YES		ortholog_one2many	ENSDARG00000036626	41	YES	YES
ENSMUSG00000022400	YES		ortholog_one2one	ENSDARG00000038030	98	YES	YES
ENSMUSG00000059923	YES		ortholog_one2many	ENSDARG00000038059	94	YES	YES
ENSMUSG00000040028	YES		ortholog_one2many	ENSDARG00000038695	85	YES	YES
ENSMUSG00000045962	YES		ortholog_one2many	ENSDARG00000039392	35	YES	YES
ENSMUSG00000032932	YES		ortholog_one2one	ENSDARG00000040984	63	YES	YES
ENSMUSG00000042410	YES		ortholog_one2one	ENSDARG00000042821	70	YES	YES
ENSMUSG00000033184	YES		ortholog_one2one	ENSDARG00000046022	79	YES	YES
ENSMUSG00000096188	YES		ortholog_one2one	ENSDARG00000052020	64	YES	YES
ENSMUSG00000031143	YES		ortholog_one2one	ENSDARG00000052379	56	YES	YES
ENSMUSG00000020946	YES		ortholog_one2one	ENSDARG00000053070	77	YES	YES
ENSMUSG00000018848	YES		ortholog_one2one	ENSDARG00000054530	78	YES	YES
ENSMUSG00000026605	YES		ortholog_one2many	ENSDARG00000055133	25	YES	YES
ENSMUSG00000016481	YES		ortholog_many2many	ENSDARG00000056075	2	YES	YES
ENSMUSG00000035246	YES		ortholog_one2one	ENSDARG00000058162	79	YES	YES
ENSMUSG00000040760	YES		ortholog_one2one	ENSDARG00000060734	80	YES	YES
ENSMUSG00000042644	YES		ortholog_one2one	ENSDARG00000061741	70	YES	YES
ENSMUSG00000029502	YES		ortholog_one2one	ENSDARG00000062511	58	YES	YES
ENSMUSG00000024566	YES		ortholog_one2one	ENSDARG00000062521	85	YES	YES
ENSMUSG00000024347	YES		ortholog_one2one	ENSDARG00000063036	61	YES	YES
ENSMUSG00000064345	YES		ortholog_one2one	ENSDARG00000063899	43	YES	YES
ENSMUSG00000035798	YES		ortholog_one2one	ENSDARG00000070441	88	YES	YES
ENSMUSG00000018470	YES		ortholog_one2one	ENSDARG00000074320	60	YES	YES
ENSMUSG00000024991	YES		ortholog_one2one	ENSDARG00000076815	74	YES	YES
ENSMUSG00000020654	YES		ortholog_one2one	ENSDARG00000077145	75	YES	YES
ENSMUSG00000059146	YES		ortholog_one2many	ENSDARG00000077228	74	YES	YES
ENSMUSG00000041936	YES		ortholog_one2one	ENSDARG00000079388	55	YES	YES
ENSMUSG00000046699	YES		ortholog_one2one	ENSDARG00000079781	74	YES	YES
ENSMUSG00000025007	YES		ortholog_one2one	ENSDARG00000099579	82	YES	YES
ENSMUSG00000037072	YES		ortholog_one2one	ENSDARG00000099664	76	YES	YES
ENSMUSG00000102918	YES		ortholog_one2one	ENSDARG00000099783	37	YES	YES
ENSMUSG00000037601	YES		ortholog_many2many	ENSDARG00000103791	86	YES	YES
ENSMUSG00000031948	YES		ortholog_one2one	ENSDARG00000103799	76	YES	YES
ENSMUSG00000060534	YES		ortholog_one2one	ENSDARG00000104282	29	YES	YES
ENSMUSG00000030869	YES		ortholog_one2many	ENSDARG00000058463	56	YES	YES
ENSMUSG00000022494	YES		ortholog_one2many	ENSDARG00000052642	45	YES	YES
ENSMUSG00000026204	YES		ortholog_one2many	ENSDARG00000077047	46	YES	YES
ENSMUSG00000028931	YES		ortholog_one2many	ENSDARG00000087247	89	YES	YES
ENSMUSG00000035653	YES		ortholog_one2many	ENSDARG00000079396	60	YES	YES
ENSMUSG00000030869	YES		ortholog_one2many	ENSDARG00000014915	65	YES	YES
ENSMUSG00000026853	YES		ortholog_one2many	ENSDARG00000016545	67	YES	YES
ENSMUSG00000051375	YES		ortholog_one2many	ENSDARG00000036175	65	YES	YES
ENSMUSG00000026204	YES		ortholog_one2many	ENSDARG00000058646	48	YES	YES
ENSMUSG00000045083	YES		ortholog_one2many	ENSDARG00000069970	51	YES	YES
ENSMUSG00000032382	YES		ortholog_one2many	ENSDARG00000071031	69	YES	YES
ENSMUSG00000035653	YES		ortholog_one2many	ENSDARG00000071230	72	YES	YES
ENSMUSG00000053398	YES		ortholog_one2one	ENSDARG00000001873	57	YES	YES
ENSMUSG00000028648	YES		ortholog_one2one	ENSDARG00000006290	61	YES	YES
ENSMUSG00000013593	YES		ortholog_one2one	ENSDARG00000007526	82	YES	YES
ENSMUSG00000038462	YES		ortholog_one2one	ENSDARG00000007745	70	YES	YES
ENSMUSG00000071658	YES		ortholog_one2one	ENSDARG00000009553	93	YES	YES
ENSMUSG00000031425	YES		ortholog_one2many	ENSDARG00000011929	44	YES	YES
ENSMUSG00000000168	YES		ortholog_one2one	ENSDARG00000015918	68	YES	YES
ENSMUSG00000021957	YES		ortholog_one2one	ENSDARG00000029689	70	YES	YES
ENSMUSG00000031862	YES		ortholog_one2one	ENSDARG00000029931	74	YES	YES
ENSMUSG00000024997	YES		ortholog_one2one	ENSDARG00000032102	70	YES	YES
ENSMUSG00000040354	YES		ortholog_one2one	ENSDARG00000034396	63	YES	YES
ENSMUSG00000034994	YES		ortholog_one2one	ENSDARG00000035256	93	YES	YES
ENSMUSG00000029101	YES		ortholog_one2many	ENSDARG00000036774	58	YES	YES
ENSMUSG00000014313	YES		ortholog_one2one	ENSDARG00000038577	59	YES	YES
ENSMUSG00000023089	YES		ortholog_one2one	ENSDARG00000039346	67	YES	YES
ENSMUSG00000020189	YES		ortholog_one2one	ENSDARG00000039724	46	YES	YES
ENSMUSG00000002379	YES		ortholog_one2one	ENSDARG00000042777	45	YES	YES
ENSMUSG00000003411	YES		ortholog_one2one	ENSDARG00000042803	79	YES	YES
ENSMUSG00000032336	YES		ortholog_one2many	ENSDARG00000043864	58	YES	YES
ENSMUSG00000028165	YES		ortholog_one2one	ENSDARG00000052703	76	YES	YES
ENSMUSG00000021764	YES		ortholog_one2one	ENSDARG00000052840	69	YES	YES
ENSMUSG00000032330	YES		ortholog_one2many	ENSDARG00000053217	63	YES	YES
ENSMUSG00000051007	YES		ortholog_one2one	ENSDARG00000053609	64	YES	YES
ENSMUSG00000030707	YES		ortholog_one2one	ENSDARG00000054610	68	YES	YES
ENSMUSG00000015222	YES		ortholog_one2one	ENSDARG00000055052	46	YES	YES
ENSMUSG00000024953	YES		ortholog_one2one	ENSDARG00000055064	50	YES	YES
ENSMUSG00000003868	YES		ortholog_one2one	ENSDARG00000055639	88	YES	YES
ENSMUSG00000025978	YES		ortholog_one2one	ENSDARG00000056078	41	YES	YES
ENSMUSG00000038388	YES		ortholog_one2many	ENSDARG00000056892	74	YES	YES
ENSMUSG00000017390	YES		ortholog_one2one	ENSDARG00000057661	79	YES	YES
ENSMUSG00000026615	YES		ortholog_one2one	ENSDARG00000060494	72	YES	YES
ENSMUSG00000032120	YES		ortholog_one2one	ENSDARG00000061066	48	YES	YES
ENSMUSG00000024109	YES		ortholog_one2many	ENSDARG00000061647	78	YES	YES
ENSMUSG00000021044	YES		ortholog_one2one	ENSDARG00000062561	70	YES	YES
ENSMUSG00000055421	YES		ortholog_one2one	ENSDARG00000063264	71	YES	YES
ENSMUSG00000033953	YES		ortholog_many2many	ENSDARG00000069360	100	YES	YES
ENSMUSG00000037419	YES		ortholog_one2many	ENSDARG00000071224	13	YES	YES
ENSMUSG00000032109	YES		ortholog_one2many	ENSDARG00000073724	43	YES	YES
ENSMUSG00000062373	YES		ortholog_one2one	ENSDARG00000076393	56	YES	YES
ENSMUSG00000028552	YES		ortholog_one2one	ENSDARG00000078216	58	YES	YES
ENSMUSG00000036257	YES		ortholog_one2one	ENSDARG00000078745	47	YES	YES
ENSMUSG00000022661	YES		ortholog_one2many	ENSDARG00000079191	21	YES	YES
ENSMUSG00000063142	YES		ortholog_one2one	ENSDARG00000079840	87	YES	YES
ENSMUSG00000032294	YES		ortholog_one2many	ENSDARG00000099730	82	YES	YES
ENSMUSG00000025371	YES		ortholog_one2many	ENSDARG00000102024	66	YES	YES
ENSMUSG00000031731	YES		ortholog_one2one	ENSDARG00000102394	89	YES	YES
ENSMUSG00000036894	YES		ortholog_one2one	ENSDARG00000103032	96	YES	YES
ENSMUSG00000034709	YES		ortholog_one2one	ENSDARG00000103144	49	YES	YES
ENSMUSG00000036564	YES		ortholog_one2one	ENSDARG00000103937	86	YES	YES
ENSMUSG00000036634	YES		ortholog_one2one	ENSDARG00000104023	40	YES	YES
ENSMUSG00000059534	YES		ortholog_one2one	ENSDARG00000104517	61	YES	YES
ENSMUSG00000019790	YES		ortholog_one2many	ENSDARG00000029234	77	YES	YES
ENSMUSG00000033295	YES		ortholog_one2many	ENSDARG00000103479	70	YES	YES
ENSMUSG00000008475	YES		ortholog_many2many	ENSDARG00000039142	81	YES	YES
ENSMUSG00000031840	YES		ortholog_one2many	ENSDARG00000056347	87	YES	YES
ENSMUSG00000039419	YES		ortholog_one2many	ENSDARG00000074558	65	YES	YES
ENSMUSG00000033768	YES		ortholog_one2many	ENSDARG00000063150	26	YES	YES
ENSMUSG00000032479	YES		ortholog_one2many	ENSDARG00000101687	22	YES	YES
ENSMUSG00000032340	YES		ortholog_one2many	ENSDARG00000102855	67	YES	YES
ENSMUSG00000044708	YES		ortholog_one2many	ENSDARG00000103332	65	YES	YES
ENSMUSG00000057177	YES		ortholog_one2many	ENSDARG00000015681	71	YES	YES
ENSMUSG00000008475	YES		ortholog_many2many	ENSDARG00000019062	80	YES	YES
ENSMUSG00000031865	YES		ortholog_one2many	ENSDARG00000019743	68	YES	YES
ENSMUSG00000049556	YES		ortholog_one2many	ENSDARG00000034165	81	YES	YES
ENSMUSG00000032479	YES		ortholog_one2many	ENSDARG00000068745	19	YES	YES
ENSMUSG00000032340	YES		ortholog_one2many	ENSDARG00000075100	62	YES	YES
ENSMUSG00000000088	YES		ortholog_one2many	ENSDARG00000088383	73	YES	YES
ENSMUSG00000044708	YES		ortholog_one2many	ENSDARG00000090815	70	YES	YES
ENSMUSG00000036550		YES	ortholog_one2one	ENSDARG00000004174	91	YES	YES
ENSMUSG00000034361		YES	ortholog_one2one	ENSDARG00000007753	79	YES	YES
ENSMUSG00000036377		YES	ortholog_one2one	ENSDARG00000011602	31	YES	YES
ENSMUSG00000001016		YES	ortholog_one2one	ENSDARG00000014591	88	YES	YES
ENSMUSG00000000305		YES	ortholog_one2one	ENSDARG00000015002	68	YES	YES
ENSMUSG00000034813		YES	ortholog_one2one	ENSDARG00000015053	75	YES	YES
ENSMUSG00000029169		YES	ortholog_one2one	ENSDARG00000015392	88	YES	YES
ENSMUSG00000038828		YES	ortholog_one2one	ENSDARG00000016968	50	YES	YES
ENSMUSG00000024974		YES	ortholog_one2one	ENSDARG00000019000	95	YES	YES
ENSMUSG00000053799		YES	ortholog_one2one	ENSDARG00000020521	84	YES	YES
ENSMUSG00000049517		YES	ortholog_one2one	ENSDARG00000021838	99	YES	YES
ENSMUSG00000026556		YES	ortholog_one2one	ENSDARG00000027397	78	YES	YES
ENSMUSG00000023484		YES	ortholog_one2one	ENSDARG00000028306	55	YES	YES
ENSMUSG00000000759		YES	ortholog_one2one	ENSDARG00000029133	78	YES	YES
ENSMUSG00000037353		YES	ortholog_one2one	ENSDARG00000030641	43	YES	YES
ENSMUSG00000017843		YES	ortholog_one2one	ENSDARG00000031200	86	YES	YES
ENSMUSG00000033860		YES	ortholog_one2one	ENSDARG00000037281	55	YES	YES
ENSMUSG00000039546		YES	ortholog_one2one	ENSDARG00000038655	14	YES	YES
ENSMUSG00000028035		YES	ortholog_one2one	ENSDARG00000038978	71	YES	YES
ENSMUSG00000022246		YES	ortholog_one2one	ENSDARG00000039974	40	YES	YES
ENSMUSG00000026657		YES	ortholog_one2one	ENSDARG00000042249	79	YES	YES
ENSMUSG00000030137		YES	ortholog_one2one	ENSDARG00000042708	90	YES	YES
ENSMUSG00000040105		YES	ortholog_one2one	ENSDARG00000043527	60	YES	YES
ENSMUSG00000028759		YES	ortholog_one2one	ENSDARG00000044669	38	YES	YES
ENSMUSG00000049354		YES	ortholog_one2one	ENSDARG00000054355	98	YES	YES
ENSMUSG00000029095		YES	ortholog_one2one	ENSDARG00000055223	62	YES	YES
ENSMUSG00000022799		YES	ortholog_one2one	ENSDARG00000059472	36	YES	YES
ENSMUSG00000021559		YES	ortholog_one2one	ENSDARG00000060093	74	YES	YES
ENSMUSG00000028434		YES	ortholog_one2one	ENSDARG00000061398	54	YES	YES
ENSMUSG00000038517		YES	ortholog_one2one	ENSDARG00000061473	46	YES	YES
ENSMUSG00000025656		YES	ortholog_one2one	ENSDARG00000061746	84	YES	YES
ENSMUSG00000069833		YES	ortholog_one2one	ENSDARG00000061764	43	YES	YES
ENSMUSG00000034799		YES	ortholog_one2one	ENSDARG00000061829	79	YES	YES
ENSMUSG00000053289		YES	ortholog_one2one	ENSDARG00000061865	59	YES	YES
ENSMUSG00000038665		YES	ortholog_one2one	ENSDARG00000063578	62	YES	YES
ENSMUSG00000057378		YES	ortholog_one2one	ENSDARG00000071331	76	YES	YES
ENSMUSG00000022176		YES	ortholog_one2one	ENSDARG00000074064	34	YES	YES
ENSMUSG00000042425		YES	ortholog_one2one	ENSDARG00000074865	72	YES	YES
ENSMUSG00000038608		YES	ortholog_one2one	ENSDARG00000075327	66	YES	YES
ENSMUSG00000000881		YES	ortholog_one2one	ENSDARG00000076796	83	YES	YES
ENSMUSG00000002458		YES	ortholog_one2one	ENSDARG00000077385	54	YES	YES
ENSMUSG00000024300		YES	ortholog_one2one	ENSDARG00000078734	76	YES	YES
ENSMUSG00000042699		YES	ortholog_one2one	ENSDARG00000079725	71	YES	YES
ENSMUSG00000021750		YES	ortholog_one2one	ENSDARG00000086300	52	YES	YES
ENSMUSG00000060636		YES	ortholog_one2one	ENSDARG00000088030	89	YES	YES
ENSMUSG00000041530		YES	ortholog_one2one	ENSDARG00000092644	96	YES	YES
ENSMUSG00000030279		YES	ortholog_one2one	ENSDARG00000094590	43	YES	YES
ENSMUSG00000057897		YES	ortholog_one2one	ENSDARG00000100089	61	YES	YES
ENSMUSG00000031012		YES	ortholog_one2one	ENSDARG00000100119	67	YES	YES
ENSMUSG00000036781		YES	ortholog_one2one	ENSDARG00000100513	90	YES	YES
ENSMUSG00000022801		YES	ortholog_one2one	ENSDARG00000100679	61	YES	YES
ENSMUSG00000062075		YES	ortholog_one2one	ENSDARG00000101624	64	YES	YES
ENSMUSG00000020115		YES	ortholog_one2one	ENSDARG00000103095	71	YES	YES
ENSMUSG00000029106		YES	ortholog_one2one	ENSDARG00000103962	71	YES	YES
ENSMUSG00000021731		YES	ortholog_one2one	ENSDARG00000104111	47	YES	YES
ENSMUSG00000018001		YES	ortholog_one2many	ENSDARG00000005159	92	YES	YES
ENSMUSG00000038013		YES	ortholog_one2many	ENSDARG00000006712	61	YES	YES
ENSMUSG00000031320		YES	ortholog_one2many	ENSDARG00000014690	93	YES	YES
ENSMUSG00000020668		YES	ortholog_one2many	ENSDARG00000017162	52	YES	YES
ENSMUSG00000019961		YES	ortholog_one2many	ENSDARG00000022978	15	YES	YES
ENSMUSG00000026312		YES	ortholog_one2many	ENSDARG00000023542	72	YES	YES
ENSMUSG00000043557		YES	ortholog_one2many	ENSDARG00000024017	51	YES	YES
ENSMUSG00000028126		YES	ortholog_one2many	ENSDARG00000024642	67	YES	YES
ENSMUSG00000020923		YES	ortholog_one2many	ENSDARG00000035066	63	YES	YES
ENSMUSG00000059291		YES	ortholog_one2many	ENSDARG00000043509	95	YES	YES
ENSMUSG00000028790		YES	ortholog_one2many	ENSDARG00000052856	47	YES	YES
ENSMUSG00000041133		YES	ortholog_one2many	ENSDARG00000058203	90	YES	YES
ENSMUSG00000051067		YES	ortholog_one2many	ENSDARG00000067815	64	YES	YES
ENSMUSG00000036371		YES	ortholog_one2many	ENSDARG00000074242	69	YES	YES
ENSMUSG00000036591		YES	ortholog_one2many	ENSDARG00000075673	48	YES	YES
ENSMUSG00000035513		YES	ortholog_one2many	ENSDARG00000077367	60	YES	YES
ENSMUSG00000079108		YES	ortholog_one2many	ENSDARG00000098367	96	YES	YES
ENSMUSG00000027797		YES	ortholog_one2many	ENSDARG00000104664	80	YES	YES
ENSMUSG00000031626		YES	ortholog_one2many	ENSDARG00000061603	54	YES	YES
ENSMUSG00000023017		YES	ortholog_one2many	ENSDARG00000105115	22	YES	YES
ENSMUSG00000021065		YES	ortholog_one2many	ENSDARG00000088117	77	YES	YES
ENSMUSG00000030403		YES	ortholog_one2many	ENSDARG00000099690	50	YES	YES
ENSMUSG00000026959		YES	ortholog_one2many	ENSDARG00000027828	84	YES	YES
ENSMUSG00000052539		YES	ortholog_one2many	ENSDARG00000101869	54	YES	YES
ENSMUSG00000034275		YES	ortholog_one2many	ENSDARG00000069467	66	YES	YES
ENSMUSG00000033577		YES	ortholog_one2many	ENSDARG00000044016	81	YES	YES
ENSMUSG00000022103		YES	ortholog_one2many	ENSDARG00000044015	51	YES	YES
ENSMUSG00000045659		YES	ortholog_one2many	ENSDARG00000062220	49	YES	YES
ENSMUSG00000022623		YES	ortholog_one2many	ENSDARG00000063332	43	YES	YES
ENSMUSG00000010825		YES	ortholog_one2many	ENSDARG00000095603	56	YES	YES
ENSMUSG00000084845		YES	ortholog_one2many	ENSDARG00000090145	52	YES	YES
ENSMUSG00000023017		YES	ortholog_one2many	ENSDARG00000008329	65	YES	YES
ENSMUSG00000021065		YES	ortholog_one2many	ENSDARG00000015449	80	YES	YES
ENSMUSG00000030403		YES	ortholog_one2many	ENSDARG00000017105	62	YES	YES
ENSMUSG00000026959		YES	ortholog_one2many	ENSDARG00000025728	84	YES	YES
ENSMUSG00000052539		YES	ortholog_one2many	ENSDARG00000025974	47	YES	YES
ENSMUSG00000034275		YES	ortholog_one2many	ENSDARG00000033845	63	YES	YES
ENSMUSG00000033577		YES	ortholog_one2many	ENSDARG00000042141	84	YES	YES
ENSMUSG00000022103		YES	ortholog_one2many	ENSDARG00000042723	48	YES	YES
ENSMUSG00000010825		YES	ortholog_one2many	ENSDARG00000076103	58	YES	YES
ENSMUSG00000052581		YES	ortholog_one2many	ENSDARG00000078839	54	YES	YES
ENSMUSG00000084845		YES	ortholog_one2many	ENSDARG00000087916	81	YES	YES
ENSMUSG00000025370		YES	ortholog_many2many	ENSDARG00000055843	61	YES	YES
ENSMUSG00000031167		YES	ortholog_many2many	ENSDARG00000013351	60	YES	YES
ENSMUSG00000025370		YES	ortholog_many2many	ENSDARG00000014522	60	YES	YES
ENSMUSG00000032186	YES	YES	ortholog_one2many	ENSDARG00000002571	72	YES	YES
ENSMUSG00000058587	YES	YES	ortholog_one2many	ENSDARG00000002571	72	YES	YES
ENSMUSG00000036309	YES	YES	ortholog_one2one	ENSDARG00000003151	99	YES	YES
ENSMUSG00000058589	YES	YES	ortholog_one2one	ENSDARG00000003512	76	YES	YES
ENSMUSG00000060036	YES	YES	ortholog_one2one	ENSDARG00000003599	89	YES	YES
ENSMUSG00000028337	YES	YES	ortholog_one2many	ENSDARG00000005210	62	YES	YES
ENSMUSG00000030432	YES	YES	ortholog_one2many	ENSDARG00000005791	79	YES	YES
ENSMUSG00000058546	YES	YES	ortholog_one2many	ENSDARG00000006316	94	YES	YES
ENSMUSG00000057322	YES	YES	ortholog_one2one	ENSDARG00000006413	99	YES	YES
ENSMUSG00000038900	YES	YES	ortholog_one2many	ENSDARG00000006691	88	YES	YES
ENSMUSG00000029432	YES	YES	ortholog_one2one	ENSDARG00000007264	73	YES	YES
ENSMUSG00000043716	YES	YES	ortholog_one2one	ENSDARG00000007320	71	YES	YES
ENSMUSG00000041453	YES	YES	ortholog_one2many	ENSDARG00000010516	86	YES	YES
ENSMUSG00000050379	YES	YES	ortholog_one2one	ENSDARG00000010721	88	YES	YES
ENSMUSG00000025508	YES	YES	ortholog_one2one	ENSDARG00000011201	75	YES	YES
ENSMUSG00000006333	YES	YES	ortholog_one2one	ENSDARG00000011405	95	YES	YES
ENSMUSG00000026437	YES	YES	ortholog_one2one	ENSDARG00000012204	79	YES	YES
ENSMUSG00000061689	YES	YES	ortholog_one2one	ENSDARG00000012823	54	YES	YES
ENSMUSG00000017404	YES	YES	ortholog_one2one	ENSDARG00000013307	94	YES	YES
ENSMUSG00000003279	YES	YES	ortholog_one2many	ENSDARG00000014280	70	YES	YES
ENSMUSG00000003970	YES	YES	ortholog_one2one	ENSDARG00000014867	97	YES	YES
ENSMUSG00000073640	YES	YES	ortholog_one2many	ENSDARG00000015128	96	YES	YES
ENSMUSG00000031292	YES	YES	ortholog_one2one	ENSDARG00000015240	62	YES	YES
ENSMUSG00000034312	YES	YES	ortholog_one2one	ENSDARG00000016551	81	YES	YES
ENSMUSG00000028480	YES	YES	ortholog_one2one	ENSDARG00000016837	75	YES	YES
ENSMUSG00000030802	YES	YES	ortholog_one2one	ENSDARG00000016904	76	YES	YES
ENSMUSG00000061816	YES	YES	ortholog_one2many	ENSDARG00000017441	52	YES	YES
ENSMUSG00000078193	YES	YES	ortholog_one2many	ENSDARG00000018334	93	YES	YES
ENSMUSG00000062647	YES	YES	ortholog_one2many	ENSDARG00000019230	92	YES	YES
ENSMUSG00000028495	YES	YES	ortholog_one2one	ENSDARG00000019778	95	YES	YES
ENSMUSG00000042700	YES	YES	ortholog_one2one	ENSDARG00000020134	57	YES	YES
ENSMUSG00000041757	YES	YES	ortholog_one2one	ENSDARG00000020328	49	YES	YES
ENSMUSG00000022210	YES	YES	ortholog_one2many	ENSDARG00000021135	58	YES	YES
ENSMUSG00000013367	YES	YES	ortholog_one2one	ENSDARG00000022176	50	YES	YES
ENSMUSG00000004655	YES	YES	ortholog_one2many	ENSDARG00000023713	59	YES	YES
ENSMUSG00000058443	YES	YES	ortholog_one2many	ENSDARG00000025581	92	YES	YES
ENSMUSG00000003269	YES	YES	ortholog_one2one	ENSDARG00000028800	87	YES	YES
ENSMUSG00000062006	YES	YES	ortholog_one2many	ENSDARG00000029500	93	YES	YES
ENSMUSG00000059070	YES	YES	ortholog_one2one	ENSDARG00000029533	83	YES	YES
ENSMUSG00000072772	YES	YES	ortholog_one2one	ENSDARG00000030038	71	YES	YES
ENSMUSG00000021061	YES	YES	ortholog_one2one	ENSDARG00000030490	61	YES	YES
ENSMUSG00000040952	YES	YES	ortholog_one2one	ENSDARG00000030602	83	YES	YES
ENSMUSG00000022456	YES	YES	ortholog_one2one	ENSDARG00000030656	85	YES	YES
ENSMUSG00000040972	YES	YES	ortholog_one2one	ENSDARG00000031049	68	YES	YES
ENSMUSG00000022995	YES	YES	ortholog_one2one	ENSDARG00000032049	62	YES	YES
ENSMUSG00000024969	YES	YES	ortholog_one2many	ENSDARG00000032458	70	YES	YES
ENSMUSG00000030120	YES	YES	ortholog_one2one	ENSDARG00000034616	56	YES	YES
ENSMUSG00000052146	YES	YES	ortholog_one2one	ENSDARG00000034897	88	YES	YES
ENSMUSG00000029500	YES	YES	ortholog_one2one	ENSDARG00000035608	65	YES	YES
ENSMUSG00000028081	YES	YES	ortholog_one2one	ENSDARG00000035692	94	YES	YES
ENSMUSG00000067288	YES	YES	ortholog_one2many	ENSDARG00000035860	96	YES	YES
ENSMUSG00000036686	YES	YES	ortholog_one2one	ENSDARG00000036281	48	YES	YES
ENSMUSG00000090862	YES	YES	ortholog_one2one	ENSDARG00000036298	97	YES	YES
ENSMUSG00000024608	YES	YES	ortholog_one2one	ENSDARG00000036629	99	YES	YES
ENSMUSG00000032261	YES	YES	ortholog_one2one	ENSDARG00000036878	65	YES	YES
ENSMUSG00000024844	YES	YES	ortholog_one2one	ENSDARG00000037009	81	YES	YES
ENSMUSG00000059775	YES	YES	ortholog_many2many	ENSDARG00000037071	97	YES	YES
ENSMUSG00000047215	YES	YES	ortholog_one2many	ENSDARG00000037350	89	YES	YES
ENSMUSG00000003872	YES	YES	ortholog_one2one	ENSDARG00000037932	90	YES	YES
ENSMUSG00000020719	YES	YES	ortholog_one2one	ENSDARG00000038068	76	YES	YES
ENSMUSG00000025290	YES	YES	ortholog_one2one	ENSDARG00000039347	89	YES	YES
ENSMUSG00000019775	YES	YES	ortholog_one2one	ENSDARG00000039435	55	YES	YES
ENSMUSG00000038173	YES	YES	ortholog_one2one	ENSDARG00000040469	58	YES	YES
ENSMUSG00000032399	YES	YES	ortholog_one2one	ENSDARG00000041182	71	YES	YES
ENSMUSG00000034892	YES	YES	ortholog_one2many	ENSDARG00000041232	96	YES	YES
ENSMUSG00000033595	YES	YES	ortholog_one2one	ENSDARG00000041358	58	YES	YES
ENSMUSG00000020886	YES	YES	ortholog_one2many	ENSDARG00000041926	55	YES	YES
ENSMUSG00000033940	YES	YES	ortholog_one2one	ENSDARG00000041974	87	YES	YES
ENSMUSG00000037805	YES	YES	ortholog_one2one	ENSDARG00000042905	92	YES	YES
ENSMUSG00000058064	YES	YES	ortholog_one2many	ENSDARG00000043509	94	YES	YES
ENSMUSG00000102226	YES	YES	ortholog_one2many	ENSDARG00000043673	40	YES	YES
ENSMUSG00000031983	YES	YES	ortholog_one2one	ENSDARG00000043842	37	YES	YES
ENSMUSG00000074129	YES	YES	ortholog_one2many	ENSDARG00000044093	85	YES	YES
ENSMUSG00000022433	YES	YES	ortholog_one2one	ENSDARG00000045150	85	YES	YES
ENSMUSG00000026991	YES	YES	ortholog_one2one	ENSDARG00000045331	62	YES	YES
ENSMUSG00000090150	YES	YES	ortholog_one2one	ENSDARG00000045411	62	YES	YES
ENSMUSG00000037563	YES	YES	ortholog_one2one	ENSDARG00000045487	97	YES	YES
ENSMUSG00000061787	YES	YES	ortholog_one2one	ENSDARG00000046157	97	YES	YES
ENSMUSG00000056158	YES	YES	ortholog_one2one	ENSDARG00000052644	90	YES	YES
ENSMUSG00000003429	YES	YES	ortholog_one2many	ENSDARG00000053058	91	YES	YES
ENSMUSG00000015668	YES	YES	ortholog_one2one	ENSDARG00000053194	87	YES	YES
ENSMUSG00000026458	YES	YES	ortholog_one2one	ENSDARG00000053205	72	YES	YES
ENSMUSG00000073702	YES	YES	ortholog_one2one	ENSDARG00000053365	91	YES	YES
ENSMUSG00000057841	YES	YES	ortholog_one2many	ENSDARG00000054818	92	YES	YES
ENSMUSG00000042388	YES	YES	ortholog_one2one	ENSDARG00000055459	51	YES	YES
ENSMUSG00000025979	YES	YES	ortholog_one2one	ENSDARG00000056085	93	YES	YES
ENSMUSG00000047675	YES	YES	ortholog_one2one	ENSDARG00000057368	92	YES	YES
ENSMUSG00000062328	YES	YES	ortholog_one2many	ENSDARG00000057556	95	YES	YES
ENSMUSG00000029614	YES	YES	ortholog_one2many	ENSDARG00000058451	69	YES	YES
ENSMUSG00000036617	YES	YES	ortholog_one2many	ENSDARG00000059333	33	YES	YES
ENSMUSG00000037217	YES	YES	ortholog_one2one	ENSDARG00000060368	55	YES	YES
ENSMUSG00000037022	YES	YES	ortholog_one2one	ENSDARG00000060383	61	YES	YES
ENSMUSG00000035236	YES	YES	ortholog_one2one	ENSDARG00000060865	76	YES	YES
ENSMUSG00000032827	YES	YES	ortholog_one2one	ENSDARG00000061304	45	YES	YES
ENSMUSG00000017774	YES	YES	ortholog_one2many	ENSDARG00000061579	75	YES	YES
ENSMUSG00000003923	YES	YES	ortholog_one2one	ENSDARG00000063145	38	YES	YES
ENSMUSG00000071073	YES	YES	ortholog_one2one	ENSDARG00000063411	74	YES	YES
ENSMUSG00000037653	YES	YES	ortholog_one2one	ENSDARG00000067507	66	YES	YES
ENSMUSG00000043991	YES	YES	ortholog_one2one	ENSDARG00000067591	78	YES	YES
ENSMUSG00000021613	YES	YES	ortholog_one2many	ENSDARG00000068516	74	YES	YES
ENSMUSG00000027965	YES	YES	ortholog_one2many	ENSDARG00000071493	79	YES	YES
ENSMUSG00000043448	YES	YES	ortholog_one2one	ENSDARG00000073896	50	YES	YES
ENSMUSG00000036948	YES	YES	ortholog_one2one	ENSDARG00000078891	64	YES	YES
ENSMUSG00000041729	YES	YES	ortholog_one2one	ENSDARG00000079440	85	YES	YES
ENSMUSG00000028176	YES	YES	ortholog_one2one	ENSDARG00000079670	63	YES	YES
ENSMUSG00000061474	YES	YES	ortholog_one2one	ENSDARG00000079823	46	YES	YES
ENSMUSG00000029036	YES	YES	ortholog_one2one	ENSDARG00000086848	30	YES	YES
ENSMUSG00000079481	YES	YES	ortholog_one2one	ENSDARG00000089066	28	YES	YES
ENSMUSG00000047454	YES	YES	ortholog_one2one	ENSDARG00000089076	93	YES	YES
ENSMUSG00000096054	YES	YES	ortholog_one2one	ENSDARG00000092624	0	YES	YES
ENSMUSG00000059602	YES	YES	ortholog_one2one	ENSDARG00000098417	7	YES	YES
ENSMUSG00000038274	YES	YES	ortholog_many2many	ENSDARG00000099022	77	YES	YES
ENSMUSG00000098274	YES	YES	ortholog_one2many	ENSDARG00000099104	89	YES	YES
ENSMUSG00000052572	YES	YES	ortholog_one2one	ENSDARG00000099323	82	YES	YES
ENSMUSG00000000740	YES	YES	ortholog_one2many	ENSDARG00000099380	88	YES	YES
ENSMUSG00000034868	YES	YES	ortholog_many2many	ENSDARG00000099766	92	YES	YES
ENSMUSG00000087651	YES	YES	ortholog_one2one	ENSDARG00000100152	52	YES	YES
ENSMUSG00000028745	YES	YES	ortholog_one2one	ENSDARG00000100252	79	YES	YES
ENSMUSG00000069117	YES	YES	ortholog_one2many	ENSDARG00000100392	97	YES	YES
ENSMUSG00000057863	YES	YES	ortholog_one2many	ENSDARG00000100588	92	YES	YES
ENSMUSG00000001783	YES	YES	ortholog_one2one	ENSDARG00000101047	94	YES	YES
ENSMUSG00000037386	YES	YES	ortholog_one2one	ENSDARG00000101606	17	YES	YES
ENSMUSG00000007617	YES	YES	ortholog_one2one	ENSDARG00000101759	72	YES	YES
ENSMUSG00000060938	YES	YES	ortholog_one2one	ENSDARG00000102317	96	YES	YES
ENSMUSG00000032172	YES	YES	ortholog_one2one	ENSDARG00000102825	52	YES	YES
ENSMUSG00000025794	YES	YES	ortholog_one2one	ENSDARG00000103433	46	YES	YES
ENSMUSG00000025006	YES	YES	ortholog_one2one	ENSDARG00000103435	37	YES	YES
ENSMUSG00000026620	YES	YES	ortholog_one2one	ENSDARG00000104014	61	YES	YES
ENSMUSG00000028127	YES	YES	ortholog_one2many	ENSDARG00000104085	78	YES	YES
ENSMUSG00000051401	YES	YES	ortholog_one2many	ENSDARG00000020102	74	YES	YES
ENSMUSG00000025162	YES	YES	ortholog_one2many	ENSDARG00000008370	90	YES	YES
ENSMUSG00000039824	YES	YES	ortholog_many2many	ENSDARG00000033738	54	YES	YES
ENSMUSG00000090841	YES	YES	ortholog_many2many	ENSDARG00000033738	66	YES	YES
ENSMUSG00000030172	YES	YES	ortholog_one2many	ENSDARG00000076014	83	YES	YES
ENSMUSG00000026728	YES	YES	ortholog_one2many	ENSDARG00000044501	66	YES	YES
ENSMUSG00000058835	YES	YES	ortholog_one2many	ENSDARG00000062991	82	YES	YES
ENSMUSG00000031701	YES	YES	ortholog_one2many	ENSDARG00000104066	80	YES	YES
ENSMUSG00000003573	YES	YES	ortholog_one2many	ENSDARG00000102532	43	YES	YES
ENSMUSG00000034336	YES	YES	ortholog_one2many	ENSDARG00000053248	54	YES	YES
ENSMUSG00000042766	YES	YES	ortholog_one2many	ENSDARG00000058649	58	YES	YES
ENSMUSG00000022055	YES	YES	ortholog_one2many	ENSDARG00000057568	56	YES	YES
ENSMUSG00000046707	YES	YES	ortholog_one2many	ENSDARG00000013582	86	YES	YES
ENSMUSG00000072214	YES	YES	ortholog_one2many	ENSDARG00000036031	85	YES	YES
ENSMUSG00000026833	YES	YES	ortholog_one2many	ENSDARG00000018270	85	YES	YES
ENSMUSG00000024462	YES	YES	ortholog_one2many	ENSDARG00000018967	73	YES	YES
ENSMUSG00000007411	YES	YES	ortholog_one2many	ENSDARG00000026630	87	YES	YES
ENSMUSG00000035067	YES	YES	ortholog_one2many	ENSDARG00000043410	71	YES	YES
ENSMUSG00000053395	YES	YES	ortholog_one2many	ENSDARG00000070626	57	YES	YES
ENSMUSG00000022054	YES	YES	ortholog_one2many	ENSDARG00000043697	39	YES	YES
ENSMUSG00000019146	YES	YES	ortholog_one2many	ENSDARG00000102376	85	YES	YES
ENSMUSG00000001986	YES	YES	ortholog_one2many	ENSDARG00000037498	87	YES	YES
ENSMUSG00000059003	YES	YES	ortholog_one2many	ENSDARG00000070543	55	YES	YES
ENSMUSG00000021262	YES	YES	ortholog_one2many	ENSDARG00000099720	38	YES	YES
ENSMUSG00000055194	YES	YES	ortholog_many2many	ENSDARG00000037870	93	YES	YES
ENSMUSG00000029580	YES	YES	ortholog_many2many	ENSDARG00000037870	99	YES	YES
ENSMUSG00000062825	YES	YES	ortholog_many2many	ENSDARG00000037870	99	YES	YES
ENSMUSG00000025085	YES	YES	ortholog_one2many	ENSDARG00000060149	57	YES	YES
ENSMUSG00000098557	YES	YES	ortholog_one2many	ENSDARG00000069843	63	YES	YES
ENSMUSG00000021820	YES	YES	ortholog_one2many	ENSDARG00000071395	89	YES	YES
ENSMUSG00000029518	YES	YES	ortholog_one2many	ENSDARG00000102078	79	YES	YES
ENSMUSG00000037703	YES	YES	ortholog_one2many	ENSDARG00000098751	40	YES	YES
ENSMUSG00000047495	YES	YES	ortholog_one2many	ENSDARG00000092376	55	YES	YES
ENSMUSG00000038453	YES	YES	ortholog_one2many	ENSDARG00000101812	11	YES	YES
ENSMUSG00000053550	YES	YES	ortholog_one2many	ENSDARG00000063144	30	YES	YES
ENSMUSG00000024743	YES	YES	ortholog_one2many	ENSDARG00000078060	68	YES	YES
ENSMUSG00000067629	YES	YES	ortholog_one2many	ENSDARG00000069765	61	YES	YES
ENSMUSG00000038976	YES	YES	ortholog_one2many	ENSDARG00000079366	58	YES	YES
ENSMUSG00000041670	YES	YES	ortholog_one2many	ENSDARG00000078902	54	YES	YES
ENSMUSG00000059981	YES	YES	ortholog_one2many	ENSDARG00000100620	51	YES	YES
ENSMUSG00000008734	YES	YES	ortholog_one2many	ENSDARG00000077080	43	YES	YES
ENSMUSG00000049044	YES	YES	ortholog_one2many	ENSDARG00000079872	77	YES	YES
ENSMUSG00000029419	YES	YES	ortholog_one2many	ENSDARG00000076873	43	YES	YES
ENSMUSG00000041115	YES	YES	ortholog_one2many	ENSDARG00000102125	54	YES	YES
ENSMUSG00000029516	YES	YES	ortholog_one2many	ENSDARG00000089856	72	YES	YES
ENSMUSG00000026520	YES	YES	ortholog_many2many	ENSDARG00000102254	76	YES	YES
ENSMUSG00000000202	YES	YES	ortholog_one2many	ENSDARG00000102472	56	YES	YES
ENSMUSG00000005417	YES	YES	ortholog_one2many	ENSDARG00000105209	46	YES	YES
ENSMUSG00000029420	YES	YES	ortholog_one2many	ENSDARG00000001154	52	YES	YES
ENSMUSG00000022841	YES	YES	ortholog_one2many	ENSDARG00000002790	98	YES	YES
ENSMUSG00000051401	YES	YES	ortholog_one2many	ENSDARG00000004648	64	YES	YES
ENSMUSG00000029131	YES	YES	ortholog_many2many	ENSDARG00000004680	52	YES	YES
ENSMUSG00000039824	YES	YES	ortholog_many2many	ENSDARG00000008494	54	YES	YES
ENSMUSG00000090841	YES	YES	ortholog_many2many	ENSDARG00000008494	78	YES	YES
ENSMUSG00000018830	YES	YES	ortholog_one2many	ENSDARG00000009782	81	YES	YES
ENSMUSG00000030172	YES	YES	ortholog_one2many	ENSDARG00000009941	63	YES	YES
ENSMUSG00000026728	YES	YES	ortholog_one2many	ENSDARG00000010008	70	YES	YES
ENSMUSG00000058835	YES	YES	ortholog_one2many	ENSDARG00000010155	86	YES	YES
ENSMUSG00000003573	YES	YES	ortholog_one2many	ENSDARG00000010789	53	YES	YES
ENSMUSG00000034336	YES	YES	ortholog_one2many	ENSDARG00000011862	55	YES	YES
ENSMUSG00000022055	YES	YES	ortholog_one2many	ENSDARG00000012426	56	YES	YES
ENSMUSG00000072214	YES	YES	ortholog_one2many	ENSDARG00000013843	85	YES	YES
ENSMUSG00000026833	YES	YES	ortholog_one2many	ENSDARG00000014053	84	YES	YES
ENSMUSG00000024462	YES	YES	ortholog_one2many	ENSDARG00000016667	71	YES	YES
ENSMUSG00000035067	YES	YES	ortholog_one2many	ENSDARG00000020443	70	YES	YES
ENSMUSG00000053395	YES	YES	ortholog_one2many	ENSDARG00000020450	58	YES	YES
ENSMUSG00000030020	YES	YES	ortholog_one2many	ENSDARG00000020982	52	YES	YES
ENSMUSG00000022054	YES	YES	ortholog_one2many	ENSDARG00000021351	52	YES	YES
ENSMUSG00000028364	YES	YES	ortholog_one2many	ENSDARG00000021948	48	YES	YES
ENSMUSG00000030397	YES	YES	ortholog_one2many	ENSDARG00000023914	69	YES	YES
ENSMUSG00000019146	YES	YES	ortholog_one2many	ENSDARG00000032565	89	YES	YES
ENSMUSG00000001986	YES	YES	ortholog_one2many	ENSDARG00000032737	87	YES	YES
ENSMUSG00000059003	YES	YES	ortholog_one2many	ENSDARG00000034493	69	YES	YES
ENSMUSG00000021262	YES	YES	ortholog_one2many	ENSDARG00000035650	60	YES	YES
ENSMUSG00000024533	YES	YES	ortholog_one2many	ENSDARG00000035868	59	YES	YES
ENSMUSG00000055194	YES	YES	ortholog_many2many	ENSDARG00000037746	93	YES	YES
ENSMUSG00000029580	YES	YES	ortholog_many2many	ENSDARG00000037746	99	YES	YES
ENSMUSG00000062825	YES	YES	ortholog_many2many	ENSDARG00000037746	99	YES	YES
ENSMUSG00000050953	YES	YES	ortholog_many2many	ENSDARG00000041799	80	YES	YES
ENSMUSG00000021820	YES	YES	ortholog_one2many	ENSDARG00000056206	91	YES	YES
ENSMUSG00000029518	YES	YES	ortholog_one2many	ENSDARG00000058425	93	YES	YES
ENSMUSG00000004069	YES	YES	ortholog_one2many	ENSDARG00000058494	62	YES	YES
ENSMUSG00000037703	YES	YES	ortholog_one2many	ENSDARG00000058558	41	YES	YES
ENSMUSG00000047495	YES	YES	ortholog_one2many	ENSDARG00000059340	68	YES	YES
ENSMUSG00000038453	YES	YES	ortholog_one2many	ENSDARG00000059773	48	YES	YES
ENSMUSG00000068373	YES	YES	ortholog_one2many	ENSDARG00000062086	23	YES	YES
ENSMUSG00000025372	YES	YES	ortholog_one2many	ENSDARG00000062799	62	YES	YES
ENSMUSG00000063455	YES	YES	ortholog_one2many	ENSDARG00000063008	29	YES	YES
ENSMUSG00000024743	YES	YES	ortholog_one2many	ENSDARG00000063568	63	YES	YES
ENSMUSG00000067629	YES	YES	ortholog_one2many	ENSDARG00000063713	61	YES	YES
ENSMUSG00000002771	YES	YES	ortholog_one2many	ENSDARG00000070620	47	YES	YES
ENSMUSG00000038976	YES	YES	ortholog_one2many	ENSDARG00000071709	54	YES	YES
ENSMUSG00000041670	YES	YES	ortholog_one2many	ENSDARG00000074680	57	YES	YES
ENSMUSG00000059981	YES	YES	ortholog_one2many	ENSDARG00000074899	52	YES	YES
ENSMUSG00000008734	YES	YES	ortholog_one2many	ENSDARG00000075141	40	YES	YES
ENSMUSG00000049044	YES	YES	ortholog_one2many	ENSDARG00000075924	76	YES	YES
ENSMUSG00000029419	YES	YES	ortholog_one2many	ENSDARG00000076268	47	YES	YES
ENSMUSG00000041115	YES	YES	ortholog_one2many	ENSDARG00000077709	53	YES	YES
ENSMUSG00000029516	YES	YES	ortholog_one2many	ENSDARG00000088825	29	YES	YES
ENSMUSG00000026520	YES	YES	ortholog_many2many	ENSDARG00000098639	76	YES	YES
ENSMUSG00000000202	YES	YES	ortholog_one2many	ENSDARG00000099321	53	YES	YES
ENSMUSG00000005417	YES	YES	ortholog_one2many	ENSDARG00000102081	51	YES	YES
ENSMUSG00000020900	YES	YES	ortholog_one2one	ENSDARG00000000103	90	YES	YES
ENSMUSG00000053024	YES	YES	ortholog_one2one	ENSDARG00000000472	49	YES	YES
ENSMUSG00000022568	YES	YES	ortholog_one2one	ENSDARG00000000861	63	YES	YES
ENSMUSG00000033004	YES	YES	ortholog_one2one	ENSDARG00000001220	84	YES	YES
ENSMUSG00000025465	YES	YES	ortholog_one2one	ENSDARG00000001578	72	YES	YES
ENSMUSG00000071649	YES	YES	ortholog_one2one	ENSDARG00000001939	59	YES	YES
ENSMUSG00000062078	YES	YES	ortholog_one2many	ENSDARG00000002026	94	YES	YES
ENSMUSG00000020882	YES	YES	ortholog_one2one	ENSDARG00000002167	73	YES	YES
ENSMUSG00000026234	YES	YES	ortholog_one2one	ENSDARG00000002710	49	YES	YES
ENSMUSG00000021708	YES	YES	ortholog_one2many	ENSDARG00000002816	80	YES	YES
ENSMUSG00000022337	YES	YES	ortholog_one2one	ENSDARG00000003308	84	YES	YES
ENSMUSG00000036402	YES	YES	ortholog_one2many	ENSDARG00000003375	76	YES	YES
ENSMUSG00000027858	YES	YES	ortholog_one2many	ENSDARG00000003754	55	YES	YES
ENSMUSG00000028223	YES	YES	ortholog_one2one	ENSDARG00000003869	68	YES	YES
ENSMUSG00000046671	YES	YES	ortholog_one2one	ENSDARG00000003940	54	YES	YES
ENSMUSG00000029763	YES	YES	ortholog_one2one	ENSDARG00000004336	79	YES	YES
ENSMUSG00000027940	YES	YES	ortholog_one2many	ENSDARG00000005162	84	YES	YES
ENSMUSG00000021576	YES	YES	ortholog_one2one	ENSDARG00000005220	80	YES	YES
ENSMUSG00000018965	YES	YES	ortholog_one2one	ENSDARG00000005560	85	YES	YES
ENSMUSG00000016319	YES	YES	ortholog_one2one	ENSDARG00000005853	91	YES	YES
ENSMUSG00000014932	YES	YES	ortholog_one2one	ENSDARG00000005941	86	YES	YES
ENSMUSG00000031808	YES	YES	ortholog_one2many	ENSDARG00000006240	65	YES	YES
ENSMUSG00000033793	YES	YES	ortholog_one2one	ENSDARG00000006370	87	YES	YES
ENSMUSG00000028527	YES	YES	ortholog_one2one	ENSDARG00000006546	65	YES	YES
ENSMUSG00000030410	YES	YES	ortholog_one2one	ENSDARG00000006585	58	YES	YES
ENSMUSG00000021546	YES	YES	ortholog_many2many	ENSDARG00000007034	78	YES	YES
ENSMUSG00000022108	YES	YES	ortholog_one2many	ENSDARG00000007098	56	YES	YES
ENSMUSG00000023192	YES	YES	ortholog_one2many	ENSDARG00000007195	70	YES	YES
ENSMUSG00000004936	YES	YES	ortholog_one2one	ENSDARG00000007825	89	YES	YES
ENSMUSG00000037851	YES	YES	ortholog_one2one	ENSDARG00000007955	75	YES	YES
ENSMUSG00000010376	YES	YES	ortholog_one2many	ENSDARG00000007989	93	YES	YES
ENSMUSG00000027646	YES	YES	ortholog_one2one	ENSDARG00000008107	82	YES	YES
ENSMUSG00000029621	YES	YES	ortholog_one2one	ENSDARG00000008383	90	YES	YES
ENSMUSG00000008435	YES	YES	ortholog_one2many	ENSDARG00000008491	48	YES	YES
ENSMUSG00000031007	YES	YES	ortholog_one2one	ENSDARG00000008735	67	YES	YES
ENSMUSG00000020664	YES	YES	ortholog_one2one	ENSDARG00000008785	83	YES	YES
ENSMUSG00000056367	YES	YES	ortholog_one2one	ENSDARG00000008790	85	YES	YES
ENSMUSG00000021794	YES	YES	ortholog_one2one	ENSDARG00000008816	83	YES	YES
ENSMUSG00000057262	YES	YES	ortholog_one2many	ENSDARG00000009285	95	YES	YES
ENSMUSG00000021614	YES	YES	ortholog_one2one	ENSDARG00000009401	16	YES	YES
ENSMUSG00000037905	YES	YES	ortholog_one2one	ENSDARG00000010108	50	YES	YES
ENSMUSG00000025204	YES	YES	ortholog_one2many	ENSDARG00000010113	65	YES	YES
ENSMUSG00000008683	YES	YES	ortholog_one2one	ENSDARG00000010160	99	YES	YES
ENSMUSG00000032604	YES	YES	ortholog_one2one	ENSDARG00000010316	73	YES	YES
ENSMUSG00000061273	YES	YES	ortholog_one2many	ENSDARG00000010553	76	YES	YES
ENSMUSG00000050132	YES	YES	ortholog_one2one	ENSDARG00000010610	57	YES	YES
ENSMUSG00000019907	YES	YES	ortholog_one2one	ENSDARG00000010784	70	YES	YES
ENSMUSG00000030265	YES	YES	ortholog_one2one	ENSDARG00000010844	95	YES	YES
ENSMUSG00000066235	YES	YES	ortholog_one2one	ENSDARG00000010941	71	YES	YES
ENSMUSG00000021114	YES	YES	ortholog_one2one	ENSDARG00000011175	87	YES	YES
ENSMUSG00000026879	YES	YES	ortholog_one2many	ENSDARG00000011459	68	YES	YES
ENSMUSG00000028820	YES	YES	ortholog_one2one	ENSDARG00000011564	51	YES	YES
ENSMUSG00000037351	YES	YES	ortholog_one2one	ENSDARG00000011611	94	YES	YES
ENSMUSG00000022451	YES	YES	ortholog_one2many	ENSDARG00000011661	72	YES	YES
ENSMUSG00000031078	YES	YES	ortholog_one2one	ENSDARG00000011777	61	YES	YES
ENSMUSG00000030287	YES	YES	ortholog_one2one	ENSDARG00000011909	55	YES	YES
ENSMUSG00000000263	YES	YES	ortholog_one2one	ENSDARG00000012019	84	YES	YES
ENSMUSG00000055943	YES	YES	ortholog_one2many	ENSDARG00000012144	67	YES	YES
ENSMUSG00000070509	YES	YES	ortholog_one2one	ENSDARG00000012248	62	YES	YES
ENSMUSG00000031299	YES	YES	ortholog_many2many	ENSDARG00000012387	81	YES	YES
ENSMUSG00000031386	YES	YES	ortholog_one2many	ENSDARG00000012519	65	YES	YES
ENSMUSG00000039058	YES	YES	ortholog_one2one	ENSDARG00000012555	63	YES	YES
ENSMUSG00000036053	YES	YES	ortholog_one2one	ENSDARG00000012586	80	YES	YES
ENSMUSG00000006574	YES	YES	ortholog_one2many	ENSDARG00000012881	49	YES	YES
ENSMUSG00000020716	YES	YES	ortholog_one2many	ENSDARG00000012982	85	YES	YES
ENSMUSG00000053825	YES	YES	ortholog_one2one	ENSDARG00000013000	85	YES	YES
ENSMUSG00000059974	YES	YES	ortholog_one2many	ENSDARG00000013005	56	YES	YES
ENSMUSG00000062257	YES	YES	ortholog_one2many	ENSDARG00000013005	56	YES	YES
ENSMUSG00000024099	YES	YES	ortholog_one2one	ENSDARG00000013044	77	YES	YES
ENSMUSG00000019906	YES	YES	ortholog_one2one	ENSDARG00000013414	88	YES	YES
ENSMUSG00000026623	YES	YES	ortholog_one2one	ENSDARG00000013542	61	YES	YES
ENSMUSG00000026000	YES	YES	ortholog_one2one	ENSDARG00000013741	65	YES	YES
ENSMUSG00000026596	YES	YES	ortholog_one2one	ENSDARG00000013841	69	YES	YES
ENSMUSG00000029684	YES	YES	ortholog_one2many	ENSDARG00000014113	76	YES	YES
ENSMUSG00000027828	YES	YES	ortholog_one2one	ENSDARG00000014165	95	YES	YES
ENSMUSG00000031841	YES	YES	ortholog_one2one	ENSDARG00000014215	57	YES	YES
ENSMUSG00000004789	YES	YES	ortholog_one2one	ENSDARG00000014230	73	YES	YES
ENSMUSG00000004031	YES	YES	ortholog_one2one	ENSDARG00000014302	63	YES	YES
ENSMUSG00000035232	YES	YES	ortholog_one2many	ENSDARG00000014527	72	YES	YES
ENSMUSG00000006932	YES	YES	ortholog_one2one	ENSDARG00000014571	97	YES	YES
ENSMUSG00000034152	YES	YES	ortholog_one2one	ENSDARG00000014582	74	YES	YES
ENSMUSG00000040118	YES	YES	ortholog_one2one	ENSDARG00000014804	62	YES	YES
ENSMUSG00000052516	YES	YES	ortholog_one2many	ENSDARG00000014891	65	YES	YES
[truncated: 629 more rows]

## Sheet: Zf2Mm SYN PSD
ENSEMBLE ID	Zebrafis_SYN Components	Zebrafish_PSD Components	Orthology type	Mouse orthologue 1	% Identity orthologue vs. Query	Mouse_SYN Components	Mouse_PSD Components
ENSDARG00000056075	YES	YES	ortholog_many2many	ENSMUSG00000016481	2	YES
ENSDARG00000052642	YES	YES	ortholog_one2many	ENSMUSG00000022494	44	YES
ENSDARG00000016545	YES	YES	ortholog_one2many	ENSMUSG00000026853	67	YES
ENSDARG00000038059	YES	YES	ortholog_one2many	ENSMUSG00000059923	94	YES
ENSDARG00000036626	YES	YES	ortholog_one2many	ENSMUSG00000001227	64	YES
ENSDARG00000024954	YES	YES	ortholog_one2one	ENSMUSG00000004394	81	YES
ENSDARG00000013128	YES	YES	ortholog_one2one	ENSMUSG00000006494	77	YES
ENSDARG00000074320	YES	YES	ortholog_one2one	ENSMUSG00000018470	73	YES
ENSDARG00000054530	YES	YES	ortholog_one2one	ENSMUSG00000018848	78	YES
ENSDARG00000017986	YES	YES	ortholog_one2one	ENSMUSG00000020220	66	YES
ENSDARG00000077145	YES	YES	ortholog_one2one	ENSMUSG00000020654	77	YES
ENSDARG00000053070	YES	YES	ortholog_one2one	ENSMUSG00000020946	77	YES
ENSDARG00000021048	YES	YES	ortholog_one2one	ENSMUSG00000021610	73	YES
ENSDARG00000009208	YES	YES	ortholog_one2many	ENSMUSG00000021948	76	YES
ENSDARG00000013250	YES	YES	ortholog_one2one	ENSMUSG00000022241	79	YES
ENSDARG00000038030	YES	YES	ortholog_one2one	ENSMUSG00000022400	98	YES
ENSDARG00000031796	YES	YES	ortholog_one2one	ENSMUSG00000023328	59	YES
ENSDARG00000063036	YES	YES	ortholog_one2one	ENSMUSG00000024347	56	YES
ENSDARG00000062521	YES	YES	ortholog_one2one	ENSMUSG00000024566	84	YES
ENSDARG00000076815	YES	YES	ortholog_one2one	ENSMUSG00000024991	79	YES
ENSDARG00000099579	YES	YES	ortholog_one2one	ENSMUSG00000025007	83	YES
ENSDARG00000028748	YES	YES	ortholog_one2one	ENSMUSG00000025016	91	YES
ENSDARG00000013079	YES	YES	ortholog_one2one	ENSMUSG00000025474	79	YES
ENSDARG00000058646	YES	YES	ortholog_one2many	ENSMUSG00000026204	52	YES
ENSDARG00000077047	YES	YES	ortholog_one2many	ENSMUSG00000026204	49	YES
ENSDARG00000055133	YES	YES	ortholog_one2many	ENSMUSG00000026605	28	YES
ENSDARG00000087247	YES	YES	ortholog_one2many	ENSMUSG00000028931	81	YES
ENSDARG00000062511	YES	YES	ortholog_one2one	ENSMUSG00000029502	56	YES
ENSDARG00000016307	YES	YES	ortholog_one2one	ENSMUSG00000030612	43	YES
ENSDARG00000058463	YES	YES	ortholog_one2many	ENSMUSG00000030869	56	YES
ENSDARG00000014915	YES	YES	ortholog_one2many	ENSMUSG00000030869	67	YES
ENSDARG00000026680	YES	YES	ortholog_one2one	ENSMUSG00000031105	79	YES
ENSDARG00000052379	YES	YES	ortholog_one2one	ENSMUSG00000031143	55	YES
ENSDARG00000007723	YES	YES	ortholog_one2one	ENSMUSG00000031217	65	YES
ENSDARG00000103799	YES	YES	ortholog_one2one	ENSMUSG00000031948	79	YES
ENSDARG00000071031	YES	YES	ortholog_one2many	ENSMUSG00000032382	55	YES
ENSDARG00000040984	YES	YES	ortholog_one2one	ENSMUSG00000032932	68	YES
ENSDARG00000046022	YES	YES	ortholog_one2one	ENSMUSG00000033184	81	YES
ENSDARG00000058162	YES	YES	ortholog_one2one	ENSMUSG00000035246	84	YES
ENSDARG00000071230	YES	YES	ortholog_one2many	ENSMUSG00000035653	69	YES
ENSDARG00000079396	YES	YES	ortholog_one2many	ENSMUSG00000035653	59	YES
ENSDARG00000070441	YES	YES	ortholog_one2one	ENSMUSG00000035798	90	YES
ENSDARG00000099664	YES	YES	ortholog_one2one	ENSMUSG00000037072	80	YES
ENSDARG00000103791	YES	YES	ortholog_many2many	ENSMUSG00000037601	80	YES
ENSDARG00000103791	YES	YES	ortholog_many2many	ENSMUSG00000037601	80	YES
ENSDARG00000035985	YES	YES	ortholog_one2many	ENSMUSG00000038121	54	YES
ENSDARG00000038695	YES	YES	ortholog_one2many	ENSMUSG00000040028	82	YES
ENSDARG00000060734	YES	YES	ortholog_one2one	ENSMUSG00000040760	80	YES
ENSDARG00000079388	YES	YES	ortholog_one2one	ENSMUSG00000041936	55	YES
ENSDARG00000042821	YES	YES	ortholog_one2one	ENSMUSG00000042410	74	YES
ENSDARG00000061741	YES	YES	ortholog_one2one	ENSMUSG00000042644	74	YES
ENSDARG00000069970	YES	YES	ortholog_one2many	ENSMUSG00000045083	51	YES
ENSDARG00000039392	YES	YES	ortholog_one2many	ENSMUSG00000045962	40	YES
ENSDARG00000079781	YES	YES	ortholog_one2one	ENSMUSG00000046699	75	YES
ENSDARG00000035282	YES	YES	ortholog_one2one	ENSMUSG00000047260	89	YES
ENSDARG00000015649	YES	YES	ortholog_one2one	ENSMUSG00000050029	93	YES
ENSDARG00000034344	YES	YES	ortholog_one2one	ENSMUSG00000051323	73	YES
ENSDARG00000036175	YES	YES	ortholog_one2many	ENSMUSG00000051375	63	YES
ENSDARG00000077228	YES	YES	ortholog_one2many	ENSMUSG00000059146	74	YES
ENSDARG00000104282	YES	YES	ortholog_one2one	ENSMUSG00000060534	55	YES
ENSDARG00000063899	YES	YES	ortholog_one2one	ENSMUSG00000064345	43	YES
ENSDARG00000052020	YES	YES	ortholog_one2one	ENSMUSG00000096188	64	YES
ENSDARG00000099783	YES	YES	ortholog_one2one	ENSMUSG00000102918	34	YES
ENSDARG00000016939	YES		ortholog_one2many	ENSMUSG00000000290	49	YES
ENSDARG00000015337	YES		ortholog_one2many	ENSMUSG00000000326	51	YES
ENSDARG00000088439	YES		ortholog_one2one	ENSMUSG00000000594	50	YES
ENSDARG00000035808	YES		ortholog_one2one	ENSMUSG00000000605	87	YES
ENSDARG00000088663	YES		ortholog_one2many	ENSMUSG00000001143	56	YES
ENSDARG00000035043	YES		ortholog_one2one	ENSMUSG00000001289	79	YES
ENSDARG00000042641	YES		ortholog_one2one	ENSMUSG00000001467	72	YES
ENSDARG00000044751	YES		ortholog_one2one	ENSMUSG00000001666	52	YES
ENSDARG00000007244	YES		ortholog_one2one	ENSMUSG00000002103	55	YES
ENSDARG00000007250	YES		ortholog_one2one	ENSMUSG00000002395	66	YES
ENSDARG00000063197	YES		ortholog_one2one	ENSMUSG00000002546	48	YES
ENSDARG00000020679	YES		ortholog_one2one	ENSMUSG00000002660	73	YES
ENSDARG00000045421	YES		ortholog_one2one	ENSMUSG00000003062	66	YES
ENSDARG00000034313	YES		ortholog_one2one	ENSMUSG00000003099	83	YES
ENSDARG00000004470	YES		ortholog_one2one	ENSMUSG00000003402	59	YES
ENSDARG00000103284	YES		ortholog_one2one	ENSMUSG00000003458	42	YES
ENSDARG00000040352	YES		ortholog_one2one	ENSMUSG00000003623	61	YES
ENSDARG00000041062	YES		ortholog_one2many	ENSMUSG00000003657	77	YES
ENSDARG00000036344	YES		ortholog_one2many	ENSMUSG00000003657	73	YES
ENSDARG00000042277	YES		ortholog_one2many	ENSMUSG00000003934	52	YES
ENSDARG00000058848	YES		ortholog_one2many	ENSMUSG00000004567	60	YES
ENSDARG00000009250	YES		ortholog_one2one	ENSMUSG00000004610	76	YES
ENSDARG00000004151	YES		ortholog_one2one	ENSMUSG00000004768	83	YES
ENSDARG00000013776	YES		ortholog_one2one	ENSMUSG00000004929	73	YES
ENSDARG00000058047	YES		ortholog_one2one	ENSMUSG00000005447	62	YES
ENSDARG00000034434	YES		ortholog_one2many	ENSMUSG00000005533	64	YES
ENSDARG00000023279	YES		ortholog_one2many	ENSMUSG00000005625	79	YES
ENSDARG00000058444	YES		ortholog_one2one	ENSMUSG00000005656	83	YES
ENSDARG00000009311	YES		ortholog_one2many	ENSMUSG00000005716	61	YES
ENSDARG00000034705	YES		ortholog_one2many	ENSMUSG00000005716	63	YES
ENSDARG00000068176	YES		ortholog_one2one	ENSMUSG00000005882	57	YES
ENSDARG00000024317	YES		ortholog_one2one	ENSMUSG00000005981	68	YES
ENSDARG00000025391	YES		ortholog_one2one	ENSMUSG00000006412	64	YES
ENSDARG00000105009	YES		ortholog_one2one	ENSMUSG00000007039	48	YES
ENSDARG00000018432	YES		ortholog_one2one	ENSMUSG00000007458	49	YES
ENSDARG00000008434	YES		ortholog_one2one	ENSMUSG00000007659	49	YES
ENSDARG00000032618	YES		ortholog_one2many	ENSMUSG00000008540	59	YES
ENSDARG00000022165	YES		ortholog_one2many	ENSMUSG00000008540	59	YES
ENSDARG00000030945	YES		ortholog_one2one	ENSMUSG00000010277	65	YES
ENSDARG00000076376	YES		ortholog_one2one	ENSMUSG00000013495	56	YES
ENSDARG00000074084	YES		ortholog_one2one	ENSMUSG00000014601	79	YES
ENSDARG00000042978	YES		ortholog_many2many	ENSMUSG00000015224	46	YES
ENSDARG00000010445	YES		ortholog_one2one	ENSMUSG00000015363	65	YES
ENSDARG00000006029	YES		ortholog_one2one	ENSMUSG00000015889	64	YES
ENSDARG00000042509	YES		ortholog_one2one	ENSMUSG00000017286	72	YES
ENSDARG00000103404	YES		ortholog_one2one	ENSMUSG00000018189	87	YES
ENSDARG00000100944	YES		ortholog_one2one	ENSMUSG00000018196	35	YES
ENSDARG00000013335	YES		ortholog_one2one	ENSMUSG00000018340	70	YES
ENSDARG00000043241	YES		ortholog_one2one	ENSMUSG00000018909	90	YES
ENSDARG00000037846	YES		ortholog_one2one	ENSMUSG00000019188	75	YES
ENSDARG00000071679	YES		ortholog_one2one	ENSMUSG00000019579	49	YES
ENSDARG00000057151	YES		ortholog_one2one	ENSMUSG00000019849	77	YES
ENSDARG00000031366	YES		ortholog_one2one	ENSMUSG00000019864	66	YES
ENSDARG00000034650	YES		ortholog_one2many	ENSMUSG00000019874	76	YES
ENSDARG00000004055	YES		ortholog_one2one	ENSMUSG00000019951	50	YES
ENSDARG00000030441	YES		ortholog_one2many	ENSMUSG00000020089	70	YES
ENSDARG00000000551	YES		ortholog_one2one	ENSMUSG00000020142	71	YES
ENSDARG00000035993	YES		ortholog_one2many	ENSMUSG00000020265	98	YES
ENSDARG00000041619	YES		ortholog_one2one	ENSMUSG00000020372	96	YES
ENSDARG00000008593	YES		ortholog_one2one	ENSMUSG00000020576	62	YES
ENSDARG00000079166	YES		ortholog_one2many	ENSMUSG00000020681	61	YES
ENSDARG00000000068	YES		ortholog_one2many	ENSMUSG00000020733	46	YES
ENSDARG00000060978	YES		ortholog_one2one	ENSMUSG00000020788	79	YES
ENSDARG00000061165	YES		ortholog_one2one	ENSMUSG00000020838	68	YES
ENSDARG00000055648	YES		ortholog_one2one	ENSMUSG00000020841	60	YES
ENSDARG00000074531	YES		ortholog_one2many	ENSMUSG00000020859	66	YES
ENSDARG00000027984	YES		ortholog_one2one	ENSMUSG00000021033	63	YES
ENSDARG00000032155	YES		ortholog_one2many	ENSMUSG00000021096	81	YES
ENSDARG00000043250	YES		ortholog_one2many	ENSMUSG00000021096	73	YES
ENSDARG00000043665	YES		ortholog_one2one	ENSMUSG00000021102	61	YES
ENSDARG00000043561	YES		ortholog_one2many	ENSMUSG00000021178	97	YES
ENSDARG00000038563	YES		ortholog_one2one	ENSMUSG00000021193	67	YES
ENSDARG00000061854	YES		ortholog_one2one	ENSMUSG00000021484	66	YES
ENSDARG00000100409	YES		ortholog_one2one	ENSMUSG00000021501	53	YES
ENSDARG00000021859	YES		ortholog_one2many	ENSMUSG00000021583	58	YES
ENSDARG00000020529	YES		ortholog_one2one	ENSMUSG00000021884	65	YES
ENSDARG00000058178	YES		ortholog_one2many	ENSMUSG00000021969	57	YES
ENSDARG00000075831	YES		ortholog_one2many	ENSMUSG00000022180	82	YES
ENSDARG00000099617	YES		ortholog_one2one	ENSMUSG00000022223	52	YES
ENSDARG00000035882	YES		ortholog_one2one	ENSMUSG00000022323	67	YES
ENSDARG00000017049	YES		ortholog_one2one	ENSMUSG00000022407	75	YES
ENSDARG00000061131	YES		ortholog_one2one	ENSMUSG00000022629	71	YES
ENSDARG00000009350	YES		ortholog_one2one	ENSMUSG00000022663	84	YES
ENSDARG00000099524	YES		ortholog_one2many	ENSMUSG00000022707	75	YES
ENSDARG00000022659	YES		ortholog_one2one	ENSMUSG00000022808	77	YES
ENSDARG00000012942	YES		ortholog_one2one	ENSMUSG00000022817	66	YES
ENSDARG00000077967	YES		ortholog_one2many	ENSMUSG00000022890	10	YES
ENSDARG00000034423	YES		ortholog_one2many	ENSMUSG00000023064	54	YES
ENSDARG00000006094	YES		ortholog_one2one	ENSMUSG00000023830	49	YES
ENSDARG00000007127	YES		ortholog_one2many	ENSMUSG00000023832	73	YES
ENSDARG00000100394	YES		ortholog_one2one	ENSMUSG00000023845	55	YES
ENSDARG00000101289	YES		ortholog_one2many	ENSMUSG00000023942	62	YES
ENSDARG00000011863	YES		ortholog_one2one	ENSMUSG00000023972	59	YES
ENSDARG00000018002	YES		ortholog_one2one	ENSMUSG00000024132	51	YES
ENSDARG00000025338	YES		ortholog_one2one	ENSMUSG00000024158	71	YES
ENSDARG00000017180	YES		ortholog_one2one	ENSMUSG00000024413	67	YES
ENSDARG00000100718	YES		ortholog_one2one	ENSMUSG00000024556	76	YES
ENSDARG00000069003	YES		ortholog_one2one	ENSMUSG00000024579	62	YES
ENSDARG00000100897	YES		ortholog_one2one	ENSMUSG00000024620	49	YES
ENSDARG00000003931	YES		ortholog_one2one	ENSMUSG00000024644	78	YES
ENSDARG00000004634	YES		ortholog_one2one	ENSMUSG00000024687	69	YES
ENSDARG00000006257	YES		ortholog_one2one	ENSMUSG00000024924	69	YES
ENSDARG00000029011	YES		ortholog_one2one	ENSMUSG00000025027	73	YES
ENSDARG00000061525	YES		ortholog_one2many	ENSMUSG00000025060	60	YES
ENSDARG00000063525	YES		ortholog_one2one	ENSMUSG00000025236	63	YES
ENSDARG00000103369	YES		ortholog_one2one	ENSMUSG00000025503	77	YES
ENSDARG00000069673	YES		ortholog_one2one	ENSMUSG00000025512	55	YES
ENSDARG00000037484	YES		ortholog_one2one	ENSMUSG00000025521	37	YES
ENSDARG00000003866	YES		ortholog_one2many	ENSMUSG00000025544	83	YES
ENSDARG00000029729	YES		ortholog_one2one	ENSMUSG00000025545	63	YES
ENSDARG00000008884	YES		ortholog_one2one	ENSMUSG00000025630	89	YES
ENSDARG00000096546	YES		ortholog_one2many	ENSMUSG00000025969	57	YES
ENSDARG00000038446	YES		ortholog_one2many	ENSMUSG00000025969	59	YES
ENSDARG00000069671	YES		ortholog_one2one	ENSMUSG00000025971	53	YES
ENSDARG00000045249	YES		ortholog_one2one	ENSMUSG00000026036	48	YES
ENSDARG00000022599	YES		ortholog_one2one	ENSMUSG00000026209	69	YES
ENSDARG00000041830	YES		ortholog_one2one	ENSMUSG00000026374	80	YES
ENSDARG00000071437	YES		ortholog_one2one	ENSMUSG00000026395	46	YES
ENSDARG00000018966	YES		ortholog_one2one	ENSMUSG00000026456	62	YES
ENSDARG00000044134	YES		ortholog_one2one	ENSMUSG00000026618	61	YES
ENSDARG00000060372	YES		ortholog_one2one	ENSMUSG00000026640	82	YES
ENSDARG00000069100	YES		ortholog_one2many	ENSMUSG00000026687	70	YES
ENSDARG00000002127	YES		ortholog_one2one	ENSMUSG00000026718	74	YES
ENSDARG00000102607	YES		ortholog_one2one	ENSMUSG00000026926	68	YES
ENSDARG00000013500	YES		ortholog_one2one	ENSMUSG00000026944	76	YES
ENSDARG00000006314	YES		ortholog_one2one	ENSMUSG00000027087	59	YES
ENSDARG00000019098	YES		ortholog_one2many	ENSMUSG00000027215	52	YES
ENSDARG00000019451	YES		ortholog_one2one	ENSMUSG00000027419	74	YES
ENSDARG00000044628	YES		ortholog_one2one	ENSMUSG00000027430	76	YES
ENSDARG00000003517	YES		ortholog_one2one	ENSMUSG00000027531	63	YES
ENSDARG00000079219	YES		ortholog_one2many	ENSMUSG00000027668	78	YES
ENSDARG00000101793	YES		ortholog_one2many	ENSMUSG00000027668	64	YES
ENSDARG00000016470	YES		ortholog_one2many	ENSMUSG00000027712	65	YES
ENSDARG00000043857	YES		ortholog_one2one	ENSMUSG00000027746	91	YES
ENSDARG00000063624	YES		ortholog_one2one	ENSMUSG00000027774	78	YES
ENSDARG00000038225	YES		ortholog_one2one	ENSMUSG00000027852	91	YES
ENSDARG00000078172	YES		ortholog_one2many	ENSMUSG00000027864	30	YES
ENSDARG00000008142	YES		ortholog_one2one	ENSMUSG00000027882	58	YES
ENSDARG00000030765	YES		ortholog_one2one	ENSMUSG00000027984	77	YES
ENSDARG00000009685	YES		ortholog_one2one	ENSMUSG00000028013	55	YES
ENSDARG00000076058	YES		ortholog_one2one	ENSMUSG00000028048	57	YES
ENSDARG00000040064	YES		ortholog_one2one	ENSMUSG00000028093	41	YES
ENSDARG00000080010	YES		ortholog_one2one	ENSMUSG00000028138	80	YES
ENSDARG00000074507	YES		ortholog_one2one	ENSMUSG00000028229	52	YES
ENSDARG00000045620	YES		ortholog_one2many	ENSMUSG00000028334	78	YES
ENSDARG00000044125	YES		ortholog_many2many	ENSMUSG00000028367	62	YES
ENSDARG00000100372	YES		ortholog_one2one	ENSMUSG00000028393	74	YES
ENSDARG00000026376	YES		ortholog_one2one	ENSMUSG00000028405	83	YES
ENSDARG00000016396	YES		ortholog_one2many	ENSMUSG00000028439	80	YES
ENSDARG00000021220	YES		ortholog_one2one	ENSMUSG00000028672	71	YES
ENSDARG00000052030	YES		ortholog_one2one	ENSMUSG00000028692	69	YES
ENSDARG00000035676	YES		ortholog_one2many	ENSMUSG00000028788	80	YES
ENSDARG00000005926	YES		ortholog_one2one	ENSMUSG00000028792	79	YES
ENSDARG00000044167	YES		ortholog_one2many	ENSMUSG00000028927	51	YES
ENSDARG00000062134	YES		ortholog_one2many	ENSMUSG00000028931	77	YES
ENSDARG00000015343	YES		ortholog_one2one	ENSMUSG00000028961	82	YES
ENSDARG00000034826	YES		ortholog_one2one	ENSMUSG00000028964	81	YES
ENSDARG00000068149	YES		ortholog_one2one	ENSMUSG00000029030	67	YES
ENSDARG00000034007	YES		ortholog_one2many	ENSMUSG00000029086	38	YES
ENSDARG00000038865	YES		ortholog_one2one	ENSMUSG00000029098	62	YES
ENSDARG00000010021	YES		ortholog_one2one	ENSMUSG00000029198	70	YES
ENSDARG00000057272	YES		ortholog_one2one	ENSMUSG00000029221	72	YES
ENSDARG00000034600	YES		ortholog_one2one	ENSMUSG00000029234	74	YES
ENSDARG00000019549	YES		ortholog_one2one	ENSMUSG00000029330	75	YES
ENSDARG00000068910	YES		ortholog_one2one	ENSMUSG00000029361	74	YES
ENSDARG00000019581	YES		ortholog_one2one	ENSMUSG00000029407	74	YES
ENSDARG00000104172	YES		ortholog_one2many	ENSMUSG00000029433	34	YES
ENSDARG00000014956	YES		ortholog_one2many	ENSMUSG00000029433	38	YES
ENSDARG00000039343	YES		ortholog_one2one	ENSMUSG00000029772	87	YES
ENSDARG00000007959	YES		ortholog_one2many	ENSMUSG00000029776	76	YES
ENSDARG00000105201	YES		ortholog_one2many	ENSMUSG00000029778	68	YES
ENSDARG00000103052	YES		ortholog_one2one	ENSMUSG00000029998	48	YES
ENSDARG00000045568	YES		ortholog_one2one	ENSMUSG00000030268	68	YES
ENSDARG00000008447	YES		ortholog_one2one	ENSMUSG00000030357	62	YES
ENSDARG00000044626	YES		ortholog_one2one	ENSMUSG00000030613	56	YES
ENSDARG00000037884	YES		ortholog_one2one	ENSMUSG00000030643	86	YES
ENSDARG00000062594	YES		ortholog_one2one	ENSMUSG00000030652	60	YES
ENSDARG00000036299	YES		ortholog_one2many	ENSMUSG00000030659	52	YES
ENSDARG00000035167	YES		ortholog_one2one	ENSMUSG00000030706	47	YES
ENSDARG00000056557	YES		ortholog_one2one	ENSMUSG00000030754	94	YES
ENSDARG00000002956	YES		ortholog_many2many	ENSMUSG00000030786	35	YES
ENSDARG00000052518	YES		ortholog_one2one	ENSMUSG00000030805	51	YES
ENSDARG00000054833	YES		ortholog_one2one	ENSMUSG00000030824	60	YES
ENSDARG00000074866	YES		ortholog_one2one	ENSMUSG00000030854	57	YES
ENSDARG00000056664	YES		ortholog_one2many	ENSMUSG00000030881	74	YES
ENSDARG00000078425	YES		ortholog_one2one	ENSMUSG00000030934	74	YES
ENSDARG00000006019	YES		ortholog_one2many	ENSMUSG00000031397	57	YES
ENSDARG00000071065	YES		ortholog_one2many	ENSMUSG00000031400	74	YES
ENSDARG00000010070	YES		ortholog_one2one	ENSMUSG00000031555	59	YES
ENSDARG00000023583	YES		ortholog_one2one	ENSMUSG00000031782	55	YES
ENSDARG00000054864	YES		ortholog_one2one	ENSMUSG00000031996	67	YES
ENSDARG00000031075	YES		ortholog_one2many	ENSMUSG00000032076	62	YES
ENSDARG00000042677	YES		ortholog_one2many	ENSMUSG00000032076	64	YES
ENSDARG00000027418	YES		ortholog_one2one	ENSMUSG00000032112	88	YES
ENSDARG00000045928	YES		ortholog_one2one	ENSMUSG00000032301	96	YES
ENSDARG00000101297	YES		ortholog_one2one	ENSMUSG00000032313	50	YES
ENSDARG00000103529	YES		ortholog_one2many	ENSMUSG00000032382	60	YES
ENSDARG00000015790	YES		ortholog_one2many	ENSMUSG00000032412	50	YES
ENSDARG00000042837	YES		ortholog_one2many	ENSMUSG00000032412	49	YES
ENSDARG00000063588	YES		ortholog_one2one	ENSMUSG00000032557	77	YES
ENSDARG00000016856	YES		ortholog_many2many	ENSMUSG00000032667	55	YES
ENSDARG00000034885	YES		ortholog_one2one	ENSMUSG00000032757	68	YES
ENSDARG00000036820	YES		ortholog_one2one	ENSMUSG00000033174	55	YES
ENSDARG00000103288	YES		ortholog_one2one	ENSMUSG00000033624	70	YES
ENSDARG00000055108	YES		ortholog_one2one	ENSMUSG00000033917	60	YES
ENSDARG00000009830	YES		ortholog_one2many	ENSMUSG00000034088	79	YES
ENSDARG00000077229	YES		ortholog_one2many	ENSMUSG00000034863	58	YES
ENSDARG00000016238	YES		ortholog_one2many	ENSMUSG00000035199	61	YES
ENSDARG00000010411	YES		ortholog_one2one	ENSMUSG00000035203	49	YES
ENSDARG00000068264	YES		ortholog_one2one	ENSMUSG00000035637	70	YES
ENSDARG00000051975	YES		ortholog_one2many	ENSMUSG00000035776	23	YES
ENSDARG00000056722	YES		ortholog_one2many	ENSMUSG00000035776	32	YES
ENSDARG00000076544	YES		ortholog_one2one	ENSMUSG00000035936	67	YES
ENSDARG00000038615	YES		ortholog_one2many	ENSMUSG00000035953	74	YES
ENSDARG00000045843	YES		ortholog_one2one	ENSMUSG00000035960	67	YES
ENSDARG00000079892	YES		ortholog_one2many	ENSMUSG00000036606	34	YES
ENSDARG00000036985	YES		ortholog_one2many	ENSMUSG00000036606	52	YES
ENSDARG00000019556	YES		ortholog_one2one	ENSMUSG00000036636	78	YES
ENSDARG00000045294	YES		ortholog_one2many	ENSMUSG00000037062	76	YES
ENSDARG00000076754	YES		ortholog_one2one	ENSMUSG00000037341	76	YES
ENSDARG00000060796	YES		ortholog_one2one	ENSMUSG00000037656	75	YES
ENSDARG00000025555	YES		ortholog_one2one	ENSMUSG00000038150	92	YES
ENSDARG00000102877	YES		ortholog_one2one	ENSMUSG00000038286	60	YES
ENSDARG00000023181	YES		ortholog_one2many	ENSMUSG00000038370	49	YES
ENSDARG00000053003	YES		ortholog_one2one	ENSMUSG00000038602	78	YES
ENSDARG00000061644	YES		ortholog_one2many	ENSMUSG00000038619	74	YES
ENSDARG00000027141	YES		ortholog_one2many	ENSMUSG00000038965	75	YES
ENSDARG00000024479	YES		ortholog_one2one	ENSMUSG00000039047	79	YES
ENSDARG00000067964	YES		ortholog_one2one	ENSMUSG00000039728	71	YES
ENSDARG00000016153	YES		ortholog_one2one	ENSMUSG00000039952	61	YES
ENSDARG00000010279	YES		ortholog_one2many	ENSMUSG00000040188	63	YES
ENSDARG00000096829	YES		ortholog_one2one	ENSMUSG00000040466	60	YES
ENSDARG00000092154	YES		ortholog_one2one	ENSMUSG00000040813	40	YES
ENSDARG00000098983	YES		ortholog_one2one	ENSMUSG00000041028	54	YES
ENSDARG00000102765	YES		ortholog_one2one	ENSMUSG00000041168	74	YES
ENSDARG00000028982	YES		ortholog_one2one	ENSMUSG00000041650	75	YES
ENSDARG00000078751	YES		ortholog_one2one	ENSMUSG00000041763	74	YES
ENSDARG00000015425	YES		ortholog_one2many	ENSMUSG00000041771	64	YES
ENSDARG00000067509	YES		ortholog_one2many	ENSMUSG00000041771	62	YES
ENSDARG00000015891	YES		ortholog_one2many	ENSMUSG00000041836	71	YES
ENSDARG00000056833	YES		ortholog_one2one	ENSMUSG00000042078	78	YES
ENSDARG00000062096	YES		ortholog_one2many	ENSMUSG00000042251	49	YES
ENSDARG00000055525	YES		ortholog_one2many	ENSMUSG00000042363	55	YES
ENSDARG00000017431	YES		ortholog_one2one	ENSMUSG00000042444	59	YES
ENSDARG00000014532	YES		ortholog_one2one	ENSMUSG00000042901	81	YES
ENSDARG00000074535	YES		ortholog_one2many	ENSMUSG00000045083	62	YES
ENSDARG00000099031	YES		ortholog_one2many	ENSMUSG00000046480	45	YES
ENSDARG00000061143	YES		ortholog_one2many	ENSMUSG00000046985	77	YES
ENSDARG00000021582	YES		ortholog_one2many	ENSMUSG00000047459	78	YES
ENSDARG00000039034	YES		ortholog_one2many	ENSMUSG00000047945	34	YES
ENSDARG00000005191	YES		ortholog_one2many	ENSMUSG00000048087	86	YES
ENSDARG00000063446	YES		ortholog_one2one	ENSMUSG00000049287	42	YES
ENSDARG00000040024	YES		ortholog_one2one	ENSMUSG00000050627	82	YES
ENSDARG00000060596	YES		ortholog_one2one	ENSMUSG00000050697	83	YES
ENSDARG00000024116	YES		ortholog_one2one	ENSMUSG00000050732	51	YES
ENSDARG00000059997	YES		ortholog_one2one	ENSMUSG00000051111	75	YES
ENSDARG00000051875	YES		ortholog_one2many	ENSMUSG00000051243	46	YES
ENSDARG00000062720	YES		ortholog_one2many	ENSMUSG00000051375	58	YES
ENSDARG00000018426	YES		ortholog_one2one	ENSMUSG00000053644	78	YES
ENSDARG00000012915	YES		ortholog_one2one	ENSMUSG00000053898	62	YES
ENSDARG00000040334	YES		ortholog_one2many	ENSMUSG00000053907	90	YES
ENSDARG00000056726	YES		ortholog_many2many	ENSMUSG00000054619	49	YES
ENSDARG00000004386	YES		ortholog_one2many	ENSMUSG00000056004	64	YES
ENSDARG00000037059	YES		ortholog_one2many	ENSMUSG00000057193	66	YES
ENSDARG00000098401	YES		ortholog_one2many	ENSMUSG00000057497	72	YES
ENSDARG00000038608	YES		ortholog_one2one	ENSMUSG00000058076	54	YES
ENSDARG00000090286	YES		ortholog_many2many	ENSMUSG00000058207	33	YES
ENSDARG00000090850	YES		ortholog_many2many	ENSMUSG00000058207	34	YES
ENSDARG00000091136	YES		ortholog_many2many	ENSMUSG00000058207	34	YES
ENSDARG00000008407	YES		ortholog_one2one	ENSMUSG00000058254	83	YES
ENSDARG00000035577	YES		ortholog_one2one	ENSMUSG00000058793	82	YES
ENSDARG00000009209	YES		ortholog_one2many	ENSMUSG00000060681	75	YES
ENSDARG00000075382	YES		ortholog_one2many	ENSMUSG00000060681	70	YES
ENSDARG00000017261	YES		ortholog_one2one	ENSMUSG00000061666	69	YES
ENSDARG00000029510	YES		ortholog_one2one	ENSMUSG00000062580	71	YES
ENSDARG00000077710	YES		ortholog_one2one	ENSMUSG00000063887	85	YES
ENSDARG00000020676	YES		ortholog_one2one	ENSMUSG00000063904	69	YES
ENSDARG00000058114	YES		ortholog_one2one	ENSMUSG00000066324	65	YES
ENSDARG00000018069	YES		ortholog_one2many	ENSMUSG00000066441	62	YES
ENSDARG00000002536	YES		ortholog_one2one	ENSMUSG00000068040	82	YES
ENSDARG00000069286	YES		ortholog_one2one	ENSMUSG00000068184	48	YES
ENSDARG00000020449	YES		ortholog_one2one	ENSMUSG00000071074	78	YES
ENSDARG00000093945	YES		ortholog_one2many	ENSMUSG00000073131	63	YES
ENSDARG00000005425	YES		ortholog_one2one	ENSMUSG00000073643	80	YES
ENSDARG00000098936	YES		ortholog_one2many	ENSMUSG00000074657	71	YES
ENSDARG00000088699	YES		ortholog_one2one	ENSMUSG00000074746	54	YES
ENSDARG00000045351	YES		ortholog_one2one	ENSMUSG00000075229	74	YES
ENSDARG00000058354	YES		ortholog_one2one	ENSMUSG00000075700	72	YES
ENSDARG00000060484	YES		ortholog_one2one	ENSMUSG00000075703	72	YES
ENSDARG00000010531	YES		ortholog_one2one	ENSMUSG00000078441	60	YES
ENSDARG00000018637	YES		ortholog_one2one	ENSMUSG00000078974	100	YES
ENSDARG00000045027	YES		ortholog_one2one	ENSMUSG00000079316	84	YES
ENSDARG00000004527	YES		ortholog_one2one	ENSMUSG00000079480	84	YES
ENSDARG00000032431	YES		ortholog_one2one	ENSMUSG00000107283	69	YES
ENSDARG00000025679	YES		ortholog_one2many	ENSMUSG00000000326	53	YES
ENSDARG00000068187	YES		ortholog_one2one	ENSMUSG00000000738	75	YES
ENSDARG00000099568	YES		ortholog_one2one	ENSMUSG00000001138	47	YES
ENSDARG00000002880	YES		ortholog_one2many	ENSMUSG00000001376	81	YES
ENSDARG00000090190	YES		ortholog_one2one	ENSMUSG00000002980	23	YES
ENSDARG00000031548	YES		ortholog_one2many	ENSMUSG00000005958	73	YES
ENSDARG00000071396	YES		ortholog_many2many	ENSMUSG00000013701	73	YES
ENSDARG00000099353	YES		ortholog_one2one	ENSMUSG00000015112	75	YES
ENSDARG00000020387	YES		ortholog_one2many	ENSMUSG00000015247	53	YES
ENSDARG00000095897	YES		ortholog_one2one	ENSMUSG00000016252	59	YES
ENSDARG00000104537	YES		ortholog_one2one	ENSMUSG00000017778	78	YES
ENSDARG00000001557	YES		ortholog_one2one	ENSMUSG00000018322	52	YES
ENSDARG00000017740	YES		ortholog_one2one	ENSMUSG00000019802	72	YES
ENSDARG00000007697	YES		ortholog_one2many	ENSMUSG00000019874	76	YES
ENSDARG00000099648	YES		ortholog_one2one	ENSMUSG00000020333	68	YES
ENSDARG00000078512	YES		ortholog_one2one	ENSMUSG00000020532	86	YES
ENSDARG00000060101	YES		ortholog_one2one	ENSMUSG00000020628	56	YES
ENSDARG00000039279	YES		ortholog_one2one	ENSMUSG00000021192	56	YES
ENSDARG00000005451	YES		ortholog_one2one	ENSMUSG00000021218	88	YES
ENSDARG00000101627	YES		ortholog_one2one	ENSMUSG00000021427	74	YES
ENSDARG00000073710	YES		ortholog_one2one	ENSMUSG00000022710	93	YES
ENSDARG00000014313	YES		ortholog_one2many	ENSMUSG00000022890	50	YES
ENSDARG00000060554	YES		ortholog_one2one	ENSMUSG00000023921	81	YES
ENSDARG00000061100	YES		ortholog_one2one	ENSMUSG00000024587	81	YES
ENSDARG00000016782	YES		ortholog_one2one	ENSMUSG00000025261	78	YES
ENSDARG00000025375	YES		ortholog_one2one	ENSMUSG00000025950	79	YES
ENSDARG00000044521	YES		ortholog_one2one	ENSMUSG00000025967	81	YES
ENSDARG00000088357	YES		ortholog_one2one	ENSMUSG00000026003	71	YES
ENSDARG00000012295	YES		ortholog_one2one	ENSMUSG00000026172	75	YES
ENSDARG00000040674	YES		ortholog_one2one	ENSMUSG00000026176	74	YES
ENSDARG00000040248	YES		ortholog_one2many	ENSMUSG00000026853	72	YES
ENSDARG00000104702	YES		ortholog_one2one	ENSMUSG00000027187	81	YES
ENSDARG00000024324	YES		ortholog_one2one	ENSMUSG00000027247	62	YES
ENSDARG00000038834	YES		ortholog_one2one	ENSMUSG00000027809	79	YES
ENSDARG00000075505	YES		ortholog_one2many	ENSMUSG00000027864	35	YES
ENSDARG00000027192	YES		ortholog_one2one	ENSMUSG00000028051	62	YES
ENSDARG00000031435	YES		ortholog_many2many	ENSMUSG00000028367	59	YES
ENSDARG00000102356	YES		ortholog_one2one	ENSMUSG00000028603	73	YES
ENSDARG00000038618	YES		ortholog_one2one	ENSMUSG00000028607	67	YES
ENSDARG00000038207	YES		ortholog_one2one	ENSMUSG00000028737	68	YES
ENSDARG00000023290	YES		ortholog_one2many	ENSMUSG00000028773	73	YES
ENSDARG00000001559	YES		ortholog_one2one	ENSMUSG00000028804	69	YES
ENSDARG00000035660	YES		ortholog_one2one	ENSMUSG00000028830	52	YES
ENSDARG00000033655	YES		ortholog_one2many	ENSMUSG00000028832	72	YES
ENSDARG00000039966	YES		ortholog_one2many	ENSMUSG00000029086	38	YES
ENSDARG00000075625	YES		ortholog_one2one	ENSMUSG00000030029	60	YES
ENSDARG00000051889	YES		ortholog_one2one	ENSMUSG00000031730	66	YES
ENSDARG00000075189	YES		ortholog_many2many	ENSMUSG00000031772	51	YES
ENSDARG00000075189	YES		ortholog_many2many	ENSMUSG00000031772	51	YES
ENSDARG00000026829	YES		ortholog_one2one	ENSMUSG00000031827	70	YES
ENSDARG00000061591	YES		ortholog_one2one	ENSMUSG00000031974	59	YES
ENSDARG00000086034	YES		ortholog_one2many	ENSMUSG00000032012	54	YES
ENSDARG00000012076	YES		ortholog_one2many	ENSMUSG00000032083	25	YES
ENSDARG00000101324	YES		ortholog_one2many	ENSMUSG00000032083	23	YES
ENSDARG00000101631	YES		ortholog_one2one	ENSMUSG00000032314	57	YES
ENSDARG00000019181	YES		ortholog_one2one	ENSMUSG00000032518	88	YES
ENSDARG00000038910	YES		ortholog_one2one	ENSMUSG00000032527	79	YES
ENSDARG00000013317	YES		ortholog_one2many	ENSMUSG00000032648	83	YES
ENSDARG00000044551	YES		ortholog_one2one	ENSMUSG00000033124	72	YES
ENSDARG00000057598	YES		ortholog_one2one	ENSMUSG00000033208	59	YES
ENSDARG00000103811	YES		ortholog_one2many	ENSMUSG00000033400	75	YES
ENSDARG00000074465	YES		ortholog_one2one	ENSMUSG00000035284	60	YES
ENSDARG00000029609	YES		ortholog_one2one	ENSMUSG00000036278	40	YES
ENSDARG00000003811	YES		ortholog_one2many	ENSMUSG00000036606	51	YES
ENSDARG00000042854	YES		ortholog_one2one	ENSMUSG00000038776	59	YES
ENSDARG00000074041	YES		ortholog_one2many	ENSMUSG00000041797	40	YES
ENSDARG00000077002	YES		ortholog_one2one	ENSMUSG00000042035	53	YES
ENSDARG00000057995	YES		ortholog_one2many	ENSMUSG00000042348	56	YES
ENSDARG00000012987	YES		ortholog_many2many	ENSMUSG00000043192	63	YES
ENSDARG00000025889	YES		ortholog_one2one	ENSMUSG00000047879	81	YES
ENSDARG00000035715	YES		ortholog_one2many	ENSMUSG00000047945	41	YES
ENSDARG00000045066	YES		ortholog_one2one	ENSMUSG00000048120	52	YES
ENSDARG00000019355	YES		ortholog_one2one	ENSMUSG00000048351	63	YES
ENSDARG00000056165	YES		ortholog_one2one	ENSMUSG00000050705	29	YES
ENSDARG00000040890	YES		ortholog_one2many	ENSMUSG00000059743	60	YES
ENSDARG00000076826	YES		ortholog_one2many	ENSMUSG00000061576	64	YES
ENSDARG00000024744	YES		ortholog_one2many	ENSMUSG00000061576	59	YES
ENSDARG00000101251	YES		ortholog_one2many	ENSMUSG00000063229	78	YES
ENSDARG00000059128	YES		ortholog_one2one	ENSMUSG00000063882	63	YES
ENSDARG00000067593	YES		ortholog_one2one	ENSMUSG00000069844	49	YES
ENSDARG00000075189	YES		ortholog_many2many	ENSMUSG00000070695	56	YES
ENSDARG00000099692	YES		ortholog_one2one	ENSMUSG00000070871	74	YES
ENSDARG00000004931	YES		ortholog_one2one	ENSMUSG00000079055	79	YES
ENSDARG00000013371	YES		ortholog_one2many	ENSMUSG00000086784	58	YES
ENSDARG00000045145		YES	ortholog_one2many	ENSMUSG00000022494	47	YES
ENSDARG00000061294		YES	ortholog_one2one	ENSMUSG00000035133	73	YES
ENSDARG00000079191	YES	YES	ortholog_one2many	ENSMUSG00000022661	16	YES
ENSDARG00000011929	YES	YES	ortholog_one2many	ENSMUSG00000031425	43	YES
ENSDARG00000078745	YES	YES	ortholog_one2one	ENSMUSG00000036257	53	YES
ENSDARG00000071224	YES	YES	ortholog_one2many	ENSMUSG00000037419	25	YES
ENSDARG00000001873	YES	YES	ortholog_one2one	ENSMUSG00000053398	58	YES
ENSDARG00000088383	YES	YES	ortholog_one2many	ENSMUSG00000000088	76	YES
ENSDARG00000015918	YES	YES	ortholog_one2one	ENSMUSG00000000168	67	YES
ENSDARG00000042777	YES	YES	ortholog_one2one	ENSMUSG00000002379	47	YES
ENSDARG00000042803	YES	YES	ortholog_one2one	ENSMUSG00000003411	80	YES
ENSDARG00000055639	YES	YES	ortholog_one2one	ENSMUSG00000003868	88	YES
ENSDARG00000039142	YES	YES	ortholog_many2many	ENSMUSG00000008475	81	YES
ENSDARG00000019062	YES	YES	ortholog_many2many	ENSMUSG00000008475	81	YES
ENSDARG00000007526	YES	YES	ortholog_one2one	ENSMUSG00000013593	81	YES
ENSDARG00000038577	YES	YES	ortholog_one2one	ENSMUSG00000014313	59	YES
ENSDARG00000055052	YES	YES	ortholog_one2one	ENSMUSG00000015222	39	YES
ENSDARG00000057661	YES	YES	ortholog_one2one	ENSMUSG00000017390	78	YES
ENSDARG00000029234	YES	YES	ortholog_one2many	ENSMUSG00000019790	74	YES
ENSDARG00000039724	YES	YES	ortholog_one2one	ENSMUSG00000020189	75	YES
ENSDARG00000062561	YES	YES	ortholog_one2one	ENSMUSG00000021044	70	YES
ENSDARG00000052840	YES	YES	ortholog_one2one	ENSMUSG00000021764	71	YES
ENSDARG00000029689	YES	YES	ortholog_one2one	ENSMUSG00000021957	69	YES
ENSDARG00000039346	YES	YES	ortholog_one2one	ENSMUSG00000023089	67	YES
ENSDARG00000061647	YES	YES	ortholog_one2many	ENSMUSG00000024109	79	YES
ENSDARG00000055064	YES	YES	ortholog_one2one	ENSMUSG00000024953	55	YES
ENSDARG00000032102	YES	YES	ortholog_one2one	ENSMUSG00000024997	64	YES
ENSDARG00000102024	YES	YES	ortholog_one2many	ENSMUSG00000025371	70	YES
ENSDARG00000056078	YES	YES	ortholog_one2one	ENSMUSG00000025978	47	YES
ENSDARG00000060494	YES	YES	ortholog_one2one	ENSMUSG00000026615	65	YES
ENSDARG00000052703	YES	YES	ortholog_one2one	ENSMUSG00000028165	76	YES
ENSDARG00000078216	YES	YES	ortholog_one2one	ENSMUSG00000028552	50	YES
ENSDARG00000006290	YES	YES	ortholog_one2one	ENSMUSG00000028648	61	YES
ENSDARG00000036774	YES	YES	ortholog_one2many	ENSMUSG00000029101	52	YES
ENSDARG00000054610	YES	YES	ortholog_one2one	ENSMUSG00000030707	69	YES
ENSDARG00000102394	YES	YES	ortholog_one2one	ENSMUSG00000031731	90	YES
ENSDARG00000056347	YES	YES	ortholog_one2many	ENSMUSG00000031840	87	YES
ENSDARG00000029931	YES	YES	ortholog_one2one	ENSMUSG00000031862	74	YES
ENSDARG00000019743	YES	YES	ortholog_one2many	ENSMUSG00000031865	71	YES
ENSDARG00000073724	YES	YES	ortholog_one2many	ENSMUSG00000032109	42	YES
ENSDARG00000061066	YES	YES	ortholog_one2one	ENSMUSG00000032120	48	YES
ENSDARG00000099730	YES	YES	ortholog_one2many	ENSMUSG00000032294	81	YES
ENSDARG00000053217	YES	YES	ortholog_one2many	ENSMUSG00000032330	63	YES
ENSDARG00000043864	YES	YES	ortholog_one2many	ENSMUSG00000032336	44	YES
ENSDARG00000102855	YES	YES	ortholog_one2many	ENSMUSG00000032340	70	YES
ENSDARG00000075100	YES	YES	ortholog_one2many	ENSMUSG00000032340	65	YES
ENSDARG00000068745	YES	YES	ortholog_one2many	ENSMUSG00000032479	20	YES
ENSDARG00000101687	YES	YES	ortholog_one2many	ENSMUSG00000032479	20	YES
ENSDARG00000087616	YES	YES	ortholog_one2many	ENSMUSG00000032479	18	YES
ENSDARG00000103479	YES	YES	ortholog_one2many	ENSMUSG00000033295	76	YES
ENSDARG00000063150	YES	YES	ortholog_one2many	ENSMUSG00000033768	64	YES
ENSDARG00000069360	YES	YES	ortholog_many2many	ENSMUSG00000033953	100	YES
ENSDARG00000103144	YES	YES	ortholog_one2one	ENSMUSG00000034709	57	YES
ENSDARG00000035256	YES	YES	ortholog_one2one	ENSMUSG00000034994	93	YES
ENSDARG00000103937	YES	YES	ortholog_one2one	ENSMUSG00000036564	86	YES
ENSDARG00000104023	YES	YES	ortholog_one2one	ENSMUSG00000036634	36	YES
ENSDARG00000103032	YES	YES	ortholog_one2one	ENSMUSG00000036894	96	YES
ENSDARG00000056892	YES	YES	ortholog_one2many	ENSMUSG00000038388	74	YES
ENSDARG00000007745	YES	YES	ortholog_one2one	ENSMUSG00000038462	71	YES
ENSDARG00000074558	YES	YES	ortholog_one2many	ENSMUSG00000039419	66	YES
ENSDARG00000034396	YES	YES	ortholog_one2one	ENSMUSG00000040354	61	YES
ENSDARG00000090815	YES	YES	ortholog_one2many	ENSMUSG00000044708	63	YES
ENSDARG00000103332	YES	YES	ortholog_one2many	ENSMUSG00000044708	59	YES
ENSDARG00000034165	YES	YES	ortholog_one2many	ENSMUSG00000049556	81	YES
ENSDARG00000053609	YES	YES	ortholog_one2one	ENSMUSG00000051007	66	YES
ENSDARG00000063264	YES	YES	ortholog_one2one	ENSMUSG00000055421	84	YES
ENSDARG00000015681	YES	YES	ortholog_one2many	ENSMUSG00000057177	79	YES
ENSDARG00000104517	YES	YES	ortholog_one2one	ENSMUSG00000059534	63	YES
ENSDARG00000076393	YES	YES	ortholog_one2one	ENSMUSG00000062373	62	YES
ENSDARG00000079840	YES	YES	ortholog_one2one	ENSMUSG00000063142	85	YES
ENSDARG00000009553	YES	YES	ortholog_one2one	ENSMUSG00000071658	93	YES
ENSDARG00000042948	YES		ortholog_one2many	ENSMUSG00000000826	83	YES
ENSDARG00000004836	YES		ortholog_one2many	ENSMUSG00000000826	77	YES
ENSDARG00000008200	YES		ortholog_one2many	ENSMUSG00000001891	84	YES
ENSDARG00000054300	YES		ortholog_one2one	ENSMUSG00000002332	60	YES
ENSDARG00000006963	YES		ortholog_one2one	ENSMUSG00000002718	87	YES
ENSDARG00000018973	YES		ortholog_one2one	ENSMUSG00000002981	77	YES
ENSDARG00000040295	YES		ortholog_one2many	ENSMUSG00000002985	27	YES
ENSDARG00000002642	YES		ortholog_one2many	ENSMUSG00000003200	74	YES
ENSDARG00000031098	YES		ortholog_one2one	ENSMUSG00000003438	60	YES
ENSDARG00000086746	YES		ortholog_one2many	ENSMUSG00000003526	60	YES
ENSDARG00000042533	YES		ortholog_many2many	ENSMUSG00000004032	63	YES
ENSDARG00000029473	YES		ortholog_many2many	ENSMUSG00000004032	64	YES
ENSDARG00000042533	YES		ortholog_many2many	ENSMUSG00000004032	63	YES
ENSDARG00000029473	YES		ortholog_many2many	ENSMUSG00000004032	64	YES
ENSDARG00000055101	YES		ortholog_one2many	ENSMUSG00000004070	55	YES
ENSDARG00000078452	YES		ortholog_one2many	ENSMUSG00000004070	53	YES
ENSDARG00000011170	YES		ortholog_one2one	ENSMUSG00000004558	69	YES
ENSDARG00000032849	YES		ortholog_one2many	ENSMUSG00000005125	64	YES
ENSDARG00000055092	YES		ortholog_one2many	ENSMUSG00000005514	72	YES
ENSDARG00000059035	YES		ortholog_one2many	ENSMUSG00000005514	74	YES
ENSDARG00000100869	YES		ortholog_one2many	ENSMUSG00000005580	57	YES
ENSDARG00000103847	YES		ortholog_one2many	ENSMUSG00000005580	68	YES
ENSDARG00000067605	YES		ortholog_one2many	ENSMUSG00000006024	75	YES
ENSDARG00000020405	YES		ortholog_one2many	ENSMUSG00000006024	84	YES
ENSDARG00000098368	YES		ortholog_one2one	ENSMUSG00000006651	42	YES
ENSDARG00000061728	YES		ortholog_one2one	ENSMUSG00000006717	68	YES
ENSDARG00000042644	YES		ortholog_one2one	ENSMUSG00000006818	80	YES
ENSDARG00000103190	YES		ortholog_many2many	ENSMUSG00000006998	81	YES
ENSDARG00000057698	YES		ortholog_one2one	ENSMUSG00000007891	66	YES
ENSDARG00000073883	YES		ortholog_one2one	ENSMUSG00000008153	59	YES
ENSDARG00000062370	YES		ortholog_one2one	ENSMUSG00000009112	41	YES
ENSDARG00000006639	YES		ortholog_one2many	ENSMUSG00000009207	51	YES
ENSDARG00000027065	YES		ortholog_one2many	ENSMUSG00000010064	66	YES
ENSDARG00000055791	YES		ortholog_one2many	ENSMUSG00000010095	41	YES
ENSDARG00000061817	YES		ortholog_one2many	ENSMUSG00000014602	77	YES
ENSDARG00000011488	YES		ortholog_one2one	ENSMUSG00000015149	63	YES
ENSDARG00000056122	YES		ortholog_one2one	ENSMUSG00000015291	92	YES
ENSDARG00000005891	YES		ortholog_one2one	ENSMUSG00000018042	68	YES
ENSDARG00000030514	YES		ortholog_one2many	ENSMUSG00000018796	69	YES
ENSDARG00000003854	YES		ortholog_one2many	ENSMUSG00000018796	65	YES
ENSDARG00000099301	YES		ortholog_one2one	ENSMUSG00000019471	69	YES
ENSDARG00000019144	YES		ortholog_one2one	ENSMUSG00000019478	95	YES
ENSDARG00000008678	YES		ortholog_one2one	ENSMUSG00000019804	79	YES
ENSDARG00000093374	YES		ortholog_one2one	ENSMUSG00000019978	54	YES
ENSDARG00000004754	YES		ortholog_one2many	ENSMUSG00000020361	73	YES
ENSDARG00000037488	YES		ortholog_one2one	ENSMUSG00000020368	68	YES
ENSDARG00000044601	YES		ortholog_one2one	ENSMUSG00000020458	46	YES
ENSDARG00000009693	YES		ortholog_one2one	ENSMUSG00000020536	68	YES
ENSDARG00000009001	YES		ortholog_one2one	ENSMUSG00000020571	77	YES
ENSDARG00000002467	YES		ortholog_one2many	ENSMUSG00000020621	67	YES
ENSDARG00000000779	YES		ortholog_one2one	ENSMUSG00000020952	87	YES
ENSDARG00000004581	YES		ortholog_one2one	ENSMUSG00000020964	71	YES
ENSDARG00000014462	YES		ortholog_one2one	ENSMUSG00000021700	81	YES
ENSDARG00000059485	YES		ortholog_one2one	ENSMUSG00000021728	30	YES
ENSDARG00000055120	YES		ortholog_one2many	ENSMUSG00000021939	69	YES
ENSDARG00000054319	YES		ortholog_many2many	ENSMUSG00000022186	74	YES
ENSDARG00000045417	YES		ortholog_one2one	ENSMUSG00000022378	74	YES
ENSDARG00000021973	YES		ortholog_one2one	ENSMUSG00000022403	69	YES
ENSDARG00000002564	YES		ortholog_one2many	ENSMUSG00000022415	66	YES
ENSDARG00000040430	YES		ortholog_many2many	ENSMUSG00000022421	31	YES
ENSDARG00000101322	YES		ortholog_one2many	ENSMUSG00000022797	43	YES
ENSDARG00000077372	YES		ortholog_one2many	ENSMUSG00000022797	40	YES
ENSDARG00000006383	YES		ortholog_one2one	ENSMUSG00000022829	71	YES
ENSDARG00000104279	YES		ortholog_one2many	ENSMUSG00000022892	62	YES
ENSDARG00000055543	YES		ortholog_one2many	ENSMUSG00000022892	61	YES
ENSDARG00000043848	YES		ortholog_one2one	ENSMUSG00000022982	71	YES
ENSDARG00000043180	YES		ortholog_one2many	ENSMUSG00000023019	70	YES
ENSDARG00000019881	YES		ortholog_one2one	ENSMUSG00000023175	43	YES
ENSDARG00000093448	YES		ortholog_one2one	ENSMUSG00000023861	82	YES
ENSDARG00000003449	YES		ortholog_one2one	ENSMUSG00000023868	78	YES
ENSDARG00000068978	YES		ortholog_one2one	ENSMUSG00000024026	71	YES
ENSDARG00000075892	YES		ortholog_one2many	ENSMUSG00000024392	46	YES
ENSDARG00000087762	YES		ortholog_one2one	ENSMUSG00000024511	79	YES
ENSDARG00000006617	YES		ortholog_one2many	ENSMUSG00000024581	74	YES
ENSDARG00000088466	YES		ortholog_one2many	ENSMUSG00000024614	64	YES
ENSDARG00000016733	YES		ortholog_one2one	ENSMUSG00000024640	75	YES
ENSDARG00000098589	YES		ortholog_one2one	ENSMUSG00000024646	64	YES
ENSDARG00000021681	YES		ortholog_one2one	ENSMUSG00000024654	55	YES
ENSDARG00000004906	YES		ortholog_one2one	ENSMUSG00000024966	79	YES
ENSDARG00000087657	YES		ortholog_one2one	ENSMUSG00000025153	65	YES
ENSDARG00000040650	YES		ortholog_one2one	ENSMUSG00000025156	88	YES
ENSDARG00000033666	YES		ortholog_one2one	ENSMUSG00000025178	81	YES
ENSDARG00000039093	YES		ortholog_one2one	ENSMUSG00000025190	80	YES
ENSDARG00000014239	YES		ortholog_one2many	ENSMUSG00000025366	29	YES
ENSDARG00000020960	YES		ortholog_one2one	ENSMUSG00000025793	75	YES
ENSDARG00000052374	YES		ortholog_one2one	ENSMUSG00000025873	83	YES
ENSDARG00000016706	YES		ortholog_one2one	ENSMUSG00000026192	79	YES
ENSDARG00000063297	YES		ortholog_one2many	ENSMUSG00000026198	61	YES
ENSDARG00000003189	YES		ortholog_one2many	ENSMUSG00000026229	91	YES
ENSDARG00000026369	YES		ortholog_one2many	ENSMUSG00000026385	63	YES
ENSDARG00000100003	YES		ortholog_one2many	ENSMUSG00000026473	87	YES
ENSDARG00000075132	YES		ortholog_one2many	ENSMUSG00000026526	75	YES
ENSDARG00000013144	YES		ortholog_one2many	ENSMUSG00000026576	58	YES
ENSDARG00000043511	YES		ortholog_one2many	ENSMUSG00000026701	69	YES
ENSDARG00000035468	YES		ortholog_one2one	ENSMUSG00000026819	77	YES
ENSDARG00000062430	YES		ortholog_one2one	ENSMUSG00000026827	80	YES
ENSDARG00000008983	YES		ortholog_one2many	ENSMUSG00000026860	75	YES
ENSDARG00000035470	YES		ortholog_one2many	ENSMUSG00000026860	73	YES
ENSDARG00000102640	YES		ortholog_one2one	ENSMUSG00000027248	76	YES
ENSDARG00000069101	YES		ortholog_one2many	ENSMUSG00000027438	88	YES
ENSDARG00000087640	YES		ortholog_one2one	ENSMUSG00000027455	70	YES
ENSDARG00000017299	YES		ortholog_many2many	ENSMUSG00000027533	44	YES
ENSDARG00000013087	YES		ortholog_one2many	ENSMUSG00000027634	73	YES
ENSDARG00000062087	YES		ortholog_one2many	ENSMUSG00000027698	50	YES
ENSDARG00000012682	YES		ortholog_one2one	ENSMUSG00000027805	81	YES
ENSDARG00000056331	YES		ortholog_one2one	ENSMUSG00000027893	84	YES
ENSDARG00000068787	YES		ortholog_one2one	ENSMUSG00000027894	75	YES
ENSDARG00000016765	YES		ortholog_one2one	ENSMUSG00000028049	62	YES
ENSDARG00000039872	YES		ortholog_one2one	ENSMUSG00000028062	96	YES
ENSDARG00000019008	YES		ortholog_one2one	ENSMUSG00000028343	76	YES
ENSDARG00000090982	YES		ortholog_one2many	ENSMUSG00000028412	70	YES
ENSDARG00000079891	YES		ortholog_one2one	ENSMUSG00000028528	62	YES
ENSDARG00000098075	YES		ortholog_one2one	ENSMUSG00000028843	59	YES
ENSDARG00000067784	YES		ortholog_one2one	ENSMUSG00000028854	75	YES
ENSDARG00000018653	YES		ortholog_one2one	ENSMUSG00000028937	70	YES
ENSDARG00000053138	YES		ortholog_one2one	ENSMUSG00000029028	53	YES
ENSDARG00000033604	YES		ortholog_one2one	ENSMUSG00000029103	55	YES
ENSDARG00000056742	YES		ortholog_one2one	ENSMUSG00000029121	77	YES
ENSDARG00000026908	YES		ortholog_one2one	ENSMUSG00000029390	88	YES
ENSDARG00000028087	YES		ortholog_one2many	ENSMUSG00000029455	77	YES
ENSDARG00000035949	YES		ortholog_one2one	ENSMUSG00000029571	72	YES
ENSDARG00000059680	YES		ortholog_one2one	ENSMUSG00000029581	75	YES
ENSDARG00000059070	YES		ortholog_one2one	ENSMUSG00000029777	79	YES
ENSDARG00000100075	YES		ortholog_many2many	ENSMUSG00000029802	54	YES
ENSDARG00000103109	YES		ortholog_one2many	ENSMUSG00000030077	45	YES
ENSDARG00000077004	YES		ortholog_one2one	ENSMUSG00000030088	78	YES
ENSDARG00000006915	YES		ortholog_one2many	ENSMUSG00000030105	97	YES
ENSDARG00000071076	YES		ortholog_one2many	ENSMUSG00000030246	79	YES
ENSDARG00000025299	YES		ortholog_one2many	ENSMUSG00000030352	58	YES
ENSDARG00000045706	YES		ortholog_one2many	ENSMUSG00000030352	78	YES
ENSDARG00000002305	YES		ortholog_one2one	ENSMUSG00000030621	74	YES
ENSDARG00000040245	YES		ortholog_one2many	ENSMUSG00000030662	86	YES
ENSDARG00000076052	YES		ortholog_one2one	ENSMUSG00000030683	53	YES
ENSDARG00000103714	YES		ortholog_one2one	ENSMUSG00000030704	98	YES
ENSDARG00000060723	YES		ortholog_one2many	ENSMUSG00000030987	64	YES
ENSDARG00000013708	YES		ortholog_one2many	ENSMUSG00000031010	88	YES
ENSDARG00000002230	YES		ortholog_one2many	ENSMUSG00000031144	65	YES
ENSDARG00000032535	YES		ortholog_one2one	ENSMUSG00000031149	56	YES
ENSDARG00000092610	YES		ortholog_one2many	ENSMUSG00000031447	39	YES
ENSDARG00000098226	YES		ortholog_one2one	ENSMUSG00000031906	54	YES
ENSDARG00000013670	YES		ortholog_one2one	ENSMUSG00000032115	65	YES
ENSDARG00000089643	YES		ortholog_one2many	ENSMUSG00000032135	31	YES
ENSDARG00000099793	YES		ortholog_one2many	ENSMUSG00000032482	28	YES
ENSDARG00000025269	YES		ortholog_one2one	ENSMUSG00000032504	72	YES
ENSDARG00000031343	YES		ortholog_one2many	ENSMUSG00000032549	90	YES
ENSDARG00000061479	YES		ortholog_one2many	ENSMUSG00000032625	68	YES
ENSDARG00000088959	YES		ortholog_one2many	ENSMUSG00000032788	64	YES
ENSDARG00000036546	YES		ortholog_one2many	ENSMUSG00000032788	72	YES
ENSDARG00000078227	YES		ortholog_one2one	ENSMUSG00000032911	35	YES
ENSDARG00000042069	YES		ortholog_one2many	ENSMUSG00000032959	72	YES
ENSDARG00000002021	YES		ortholog_one2one	ENSMUSG00000033059	87	YES
ENSDARG00000001870	YES		ortholog_one2many	ENSMUSG00000033161	87	YES
ENSDARG00000018997	YES		ortholog_one2many	ENSMUSG00000033615	73	YES
ENSDARG00000004406	YES		ortholog_one2many	ENSMUSG00000033735	49	YES
ENSDARG00000054032	YES		ortholog_one2one	ENSMUSG00000034789	76	YES
ENSDARG00000062868	YES		ortholog_one2one	ENSMUSG00000036499	56	YES
ENSDARG00000045567	YES		ortholog_one2one	ENSMUSG00000036504	54	YES
ENSDARG00000007678	YES		ortholog_one2many	ENSMUSG00000036565	65	YES
ENSDARG00000061031	YES		ortholog_one2one	ENSMUSG00000036766	55	YES
ENSDARG00000063001	YES		ortholog_one2one	ENSMUSG00000037685	78	YES
ENSDARG00000063158	YES		ortholog_one2many	ENSMUSG00000037996	66	YES
ENSDARG00000078856	YES		ortholog_one2one	ENSMUSG00000038267	38	YES
ENSDARG00000014517	YES		ortholog_one2one	ENSMUSG00000038429	69	YES
ENSDARG00000009342	YES		ortholog_one2one	ENSMUSG00000038991	62	YES
ENSDARG00000043843	YES		ortholog_one2one	ENSMUSG00000039166	29	YES
ENSDARG00000058969	YES		ortholog_one2many	ENSMUSG00000039419	73	YES
ENSDARG00000061981	YES		ortholog_one2one	ENSMUSG00000039682	69	YES
ENSDARG00000031720	YES		ortholog_one2one	ENSMUSG00000039953	73	YES
ENSDARG00000097827	YES		ortholog_one2many	ENSMUSG00000040249	77	YES
ENSDARG00000042128	YES		ortholog_one2many	ENSMUSG00000040276	72	YES
ENSDARG00000042252	YES		ortholog_one2one	ENSMUSG00000040731	70	YES
ENSDARG00000034424	YES		ortholog_one2many	ENSMUSG00000041329	54	YES
ENSDARG00000054867	YES		ortholog_one2one	ENSMUSG00000041426	62	YES
ENSDARG00000103391	YES		ortholog_one2one	ENSMUSG00000043463	77	YES
ENSDARG00000009020	YES		ortholog_one2one	ENSMUSG00000044288	71	YES
ENSDARG00000040463	YES		ortholog_one2many	ENSMUSG00000045973	55	YES
ENSDARG00000059388	YES		ortholog_one2one	ENSMUSG00000046598	49	YES
ENSDARG00000089976	YES		ortholog_one2many	ENSMUSG00000048040	68	YES
ENSDARG00000037909	YES		ortholog_one2one	ENSMUSG00000048429	38	YES
ENSDARG00000061517	YES		ortholog_one2one	ENSMUSG00000049252	70	YES
ENSDARG00000101776	YES		ortholog_one2one	ENSMUSG00000049303	65	YES
ENSDARG00000030237	YES		ortholog_one2one	ENSMUSG00000049940	63	YES
ENSDARG00000007786	YES		ortholog_one2many	ENSMUSG00000050043	70	YES
ENSDARG00000045542	YES		ortholog_one2one	ENSMUSG00000050552	65	YES
ENSDARG00000070688	YES		ortholog_one2one	ENSMUSG00000051359	98	YES
ENSDARG00000077553	YES		ortholog_one2many	ENSMUSG00000051615	97	YES
ENSDARG00000018190	YES		ortholog_one2one	ENSMUSG00000052456	95	YES
ENSDARG00000060711	YES		ortholog_one2many	ENSMUSG00000053025	64	YES
ENSDARG00000012177	YES		ortholog_one2one	ENSMUSG00000053291	91	YES
ENSDARG00000043661	YES		ortholog_one2many	ENSMUSG00000054423	88	YES
ENSDARG00000043406	YES		ortholog_one2many	ENSMUSG00000054640	78	YES
ENSDARG00000015502	YES		ortholog_one2one	ENSMUSG00000054693	73	YES
ENSDARG00000059897	YES		ortholog_one2many	ENSMUSG00000055254	65	YES
ENSDARG00000020128	YES		ortholog_one2one	ENSMUSG00000056515	82	YES
ENSDARG00000044540	YES		ortholog_one2one	ENSMUSG00000056629	81	YES
ENSDARG00000029501	YES		ortholog_one2many	ENSMUSG00000057177	73	YES
ENSDARG00000006031	YES		ortholog_one2one	ENSMUSG00000057880	70	YES
ENSDARG00000042533	YES		ortholog_many2many	ENSMUSG00000058135	59	YES
ENSDARG00000029473	YES		ortholog_many2many	ENSMUSG00000058135	60	YES
ENSDARG00000100594	YES		ortholog_one2one	ENSMUSG00000058153	70	YES
ENSDARG00000051852	YES		ortholog_one2many	ENSMUSG00000058975	77	YES
ENSDARG00000013750	YES		ortholog_many2many	ENSMUSG00000059040	86	YES
ENSDARG00000092693	YES		ortholog_one2one	ENSMUSG00000060126	56	YES
ENSDARG00000068738	YES		ortholog_many2many	ENSMUSG00000061518	41	YES
ENSDARG00000009930	YES		ortholog_one2many	ENSMUSG00000064115	65	YES
ENSDARG00000062633	YES		ortholog_one2many	ENSMUSG00000064115	71	YES
ENSDARG00000063895	YES		ortholog_one2one	ENSMUSG00000064341	67	YES
ENSDARG00000063917	YES		ortholog_one2one	ENSMUSG00000064363	62	YES
ENSDARG00000020057	YES		ortholog_one2many	ENSMUSG00000067336	67	YES
ENSDARG00000056252	YES		ortholog_one2many	ENSMUSG00000068747	60	YES
ENSDARG00000008803	YES		ortholog_one2many	ENSMUSG00000069662	44	YES
ENSDARG00000101713	YES		ortholog_one2one	ENSMUSG00000070304	48	YES
ENSDARG00000016480	YES		ortholog_one2many	ENSMUSG00000070570	77	YES
ENSDARG00000090106	YES		ortholog_one2many	ENSMUSG00000070570	75	YES
ENSDARG00000076888	YES		ortholog_one2many	ENSMUSG00000071650	63	YES
ENSDARG00000055291	YES		ortholog_one2one	ENSMUSG00000073639	82	YES
ENSDARG00000056167	YES		ortholog_one2one	ENSMUSG00000073676	81	YES
ENSDARG00000090086	YES		ortholog_one2one	ENSMUSG00000077450	96	YES
ENSDARG00000020497	YES		ortholog_one2one	ENSMUSG00000079477	98	YES
ENSDARG00000104696	YES		ortholog_many2many	ENSMUSG00000079508	39	YES
ENSDARG00000026444	YES		ortholog_many2many	ENSMUSG00000079508	30	YES
ENSDARG00000099663	YES		ortholog_one2many	ENSMUSG00000000088	74	YES
ENSDARG00000011553	YES		ortholog_one2one	ENSMUSG00000000563	56	YES
ENSDARG00000043257	YES		ortholog_one2many	ENSMUSG00000001270	84	YES
ENSDARG00000104889	YES		ortholog_one2one	ENSMUSG00000001440	92	YES
ENSDARG00000044943	YES		ortholog_one2one	ENSMUSG00000001441	82	YES
ENSDARG00000037559	YES		ortholog_one2many	ENSMUSG00000001924	79	YES
ENSDARG00000019404	YES		ortholog_one2one	ENSMUSG00000003072	72	YES
ENSDARG00000061282	YES		ortholog_one2many	ENSMUSG00000003316	76	YES
ENSDARG00000101210	YES		ortholog_one2many	ENSMUSG00000003316	76	YES
ENSDARG00000014287	YES		ortholog_one2one	ENSMUSG00000004267	83	YES
ENSDARG00000099908	YES		ortholog_one2one	ENSMUSG00000004748	49	YES
ENSDARG00000102453	YES		ortholog_one2many	ENSMUSG00000005089	78	YES
ENSDARG00000056978	YES		ortholog_one2one	ENSMUSG00000005299	61	YES
ENSDARG00000057013	YES		ortholog_one2one	ENSMUSG00000005338	51	YES
ENSDARG00000103364	YES		ortholog_one2many	ENSMUSG00000005683	88	YES
ENSDARG00000100742	YES		ortholog_one2one	ENSMUSG00000005873	69	YES
ENSDARG00000054172	YES		ortholog_one2one	ENSMUSG00000006373	68	YES
ENSDARG00000099653	YES		ortholog_many2many	ENSMUSG00000006998	95	YES
ENSDARG00000075768	YES		ortholog_one2many	ENSMUSG00000009863	83	YES
ENSDARG00000036427	YES		ortholog_one2many	ENSMUSG00000010095	43	YES
ENSDARG00000037012	YES		ortholog_one2many	ENSMUSG00000010095	43	YES
ENSDARG00000041895	YES		ortholog_one2one	ENSMUSG00000013629	76	YES
ENSDARG00000035679	YES		ortholog_one2many	ENSMUSG00000015671	92	YES
ENSDARG00000021124	YES		ortholog_one2many	ENSMUSG00000015932	61	YES
ENSDARG00000021124	YES		ortholog_one2many	ENSMUSG00000015932	61	YES
ENSDARG00000003403	YES		ortholog_one2one	ENSMUSG00000016150	67	YES
ENSDARG00000075815	YES		ortholog_one2many	ENSMUSG00000017740	77	YES
ENSDARG00000078187	YES		ortholog_one2many	ENSMUSG00000017740	73	YES
ENSDARG00000007257	YES		ortholog_one2one	ENSMUSG00000017831	93	YES
ENSDARG00000016687	YES		ortholog_one2one	ENSMUSG00000018574	66	YES
ENSDARG00000074041	YES		ortholog_one2many	ENSMUSG00000018800	51	YES
ENSDARG00000074041	YES		ortholog_one2many	ENSMUSG00000018800	51	YES
ENSDARG00000095579	YES		ortholog_one2one	ENSMUSG00000019054	67	YES
ENSDARG00000026712	YES		ortholog_one2one	ENSMUSG00000019173	88	YES
ENSDARG00000043371	YES		ortholog_one2one	ENSMUSG00000019179	85	YES
ENSDARG00000105003	YES		ortholog_one2many	ENSMUSG00000019194	53	YES
ENSDARG00000002656	YES		ortholog_one2many	ENSMUSG00000019790	79	YES
ENSDARG00000026796	YES		ortholog_one2many	ENSMUSG00000019828	70	YES
ENSDARG00000098320	YES		ortholog_one2many	ENSMUSG00000019828	73	YES
ENSDARG00000012684	YES		ortholog_one2many	ENSMUSG00000019943	85	YES
ENSDARG00000003570	YES		ortholog_one2one	ENSMUSG00000020048	84	YES
ENSDARG00000017841	YES		ortholog_one2one	ENSMUSG00000020114	94	YES
ENSDARG00000017772	YES		ortholog_one2many	ENSMUSG00000020321	80	YES
ENSDARG00000018989	YES		ortholog_one2many	ENSMUSG00000020361	72	YES
ENSDARG00000006396	YES		ortholog_one2one	ENSMUSG00000020598	60	YES
ENSDARG00000037924	YES		ortholog_one2one	ENSMUSG00000020611	83	YES
ENSDARG00000046106	YES		ortholog_one2one	ENSMUSG00000020671	96	YES
ENSDARG00000014727	YES		ortholog_one2one	ENSMUSG00000020777	67	YES
ENSDARG00000099079	YES		ortholog_one2many	ENSMUSG00000020917	87	YES
ENSDARG00000060481	YES		ortholog_one2one	ENSMUSG00000021066	80	YES
ENSDARG00000043865	YES		ortholog_one2one	ENSMUSG00000021079	91	YES
ENSDARG00000006497	YES		ortholog_one2many	ENSMUSG00000021087	29	YES
ENSDARG00000021143	YES		ortholog_one2many	ENSMUSG00000021087	31	YES
ENSDARG00000052178	YES		ortholog_one2many	ENSMUSG00000021116	95	YES
ENSDARG00000053485	YES		ortholog_one2one	ENSMUSG00000021238	83	YES
ENSDARG00000024746	YES		ortholog_one2many	ENSMUSG00000021270	89	YES
ENSDARG00000007663	YES		ortholog_one2one	ENSMUSG00000021314	43	YES
ENSDARG00000075180	YES		ortholog_one2many	ENSMUSG00000021361	70	YES
ENSDARG00000102412	YES		ortholog_one2many	ENSMUSG00000021417	58	YES
ENSDARG00000019963	YES		ortholog_one2one	ENSMUSG00000021474	83	YES
ENSDARG00000011146	YES		ortholog_one2one	ENSMUSG00000021520	74	YES
ENSDARG00000016721	YES		ortholog_one2one	ENSMUSG00000021577	79	YES
ENSDARG00000036911	YES		ortholog_one2one	ENSMUSG00000021687	79	YES
ENSDARG00000104480	YES		ortholog_one2one	ENSMUSG00000021730	71	YES
ENSDARG00000077492	YES		ortholog_one2one	ENSMUSG00000021983	75	YES
ENSDARG00000032083	YES		ortholog_one2one	ENSMUSG00000022048	90	YES
ENSDARG00000005359	YES		ortholog_one2one	ENSMUSG00000022110	77	YES
ENSDARG00000013063	YES		ortholog_many2many	ENSMUSG00000022186	77	YES
ENSDARG00000075445	YES		ortholog_one2one	ENSMUSG00000022193	69	YES
ENSDARG00000007294	YES		ortholog_one2one	ENSMUSG00000022477	82	YES
ENSDARG00000026531	YES		ortholog_many2many	ENSMUSG00000022636	38	YES
ENSDARG00000017466	YES		ortholog_one2many	ENSMUSG00000022762	62	YES
ENSDARG00000098523	YES		ortholog_one2many	ENSMUSG00000022762	62	YES
ENSDARG00000035631	YES		ortholog_one2one	ENSMUSG00000022769	64	YES
ENSDARG00000025011	YES		ortholog_one2one	ENSMUSG00000022973	68	YES
ENSDARG00000015531	YES		ortholog_one2one	ENSMUSG00000023032	75	YES
ENSDARG00000005775	YES		ortholog_one2many	ENSMUSG00000023033	83	YES
ENSDARG00000018032	YES		ortholog_one2many	ENSMUSG00000023033	84	YES
ENSDARG00000073905	YES		ortholog_many2many	ENSMUSG00000023186	38	YES
ENSDARG00000029150	YES		ortholog_one2one	ENSMUSG00000023944	91	YES
ENSDARG00000043970	YES		ortholog_one2one	ENSMUSG00000024120	47	YES
ENSDARG00000003035	YES		ortholog_one2one	ENSMUSG00000024359	85	YES
ENSDARG00000042114	YES		ortholog_one2many	ENSMUSG00000024381	54	YES
ENSDARG00000002587	YES		ortholog_one2one	ENSMUSG00000024501	80	YES
ENSDARG00000043012	YES		ortholog_one2many	ENSMUSG00000024581	73	YES
ENSDARG00000091348	YES		ortholog_one2one	ENSMUSG00000024758	55	YES
ENSDARG00000098766	YES		ortholog_one2many	ENSMUSG00000024892	83	YES
ENSDARG00000023712	YES		ortholog_one2many	ENSMUSG00000025037	69	YES
ENSDARG00000105116	YES		ortholog_one2one	ENSMUSG00000025130	72	YES
ENSDARG00000070083	YES		ortholog_one2one	ENSMUSG00000025393	90	YES
ENSDARG00000010149	YES		ortholog_one2one	ENSMUSG00000025428	91	YES
ENSDARG00000023536	YES		ortholog_one2one	ENSMUSG00000025453	56	YES
ENSDARG00000103490	YES		ortholog_one2one	ENSMUSG00000025478	72	YES
ENSDARG00000052304	YES		ortholog_one2one	ENSMUSG00000025651	57	YES
ENSDARG00000056328	YES		ortholog_one2many	ENSMUSG00000025733	64	YES
ENSDARG00000053544	YES		ortholog_one2one	ENSMUSG00000025757	65	YES
ENSDARG00000045514	YES		ortholog_one2one	ENSMUSG00000025781	78	YES
ENSDARG00000102153	YES		ortholog_one2one	ENSMUSG00000025810	63	YES
ENSDARG00000018491	YES		ortholog_one2one	ENSMUSG00000025823	72	YES
ENSDARG00000028546	YES		ortholog_one2one	ENSMUSG00000025968	79	YES
ENSDARG00000056160	YES		ortholog_one2one	ENSMUSG00000025980	88	YES
ENSDARG00000013333	YES		ortholog_one2one	ENSMUSG00000026260	49	YES
ENSDARG00000009740	YES		ortholog_one2one	ENSMUSG00000026275	71	YES
ENSDARG00000061099	YES		ortholog_one2many	ENSMUSG00000026442	55	YES
ENSDARG00000014169	YES		ortholog_one2many	ENSMUSG00000026452	71	YES
ENSDARG00000025206	YES		ortholog_one2many	ENSMUSG00000026452	70	YES
ENSDARG00000044902	YES		ortholog_one2one	ENSMUSG00000026463	77	YES
ENSDARG00000099776	YES		ortholog_one2many	ENSMUSG00000026473	85	YES
ENSDARG00000076833	YES		ortholog_one2many	ENSMUSG00000026576	56	YES
ENSDARG00000015537	YES		ortholog_one2one	ENSMUSG00000026787	78	YES
ENSDARG00000001994	YES		ortholog_one2one	ENSMUSG00000026797	88	YES
ENSDARG00000068415	YES		ortholog_one2one	ENSMUSG00000026820	56	YES
ENSDARG00000103846	YES		ortholog_one2one	ENSMUSG00000026864	92	YES
ENSDARG00000074246	YES		ortholog_one2one	ENSMUSG00000026878	96	YES
ENSDARG00000063133	YES		ortholog_one2many	ENSMUSG00000026904	79	YES
ENSDARG00000060303	YES		ortholog_one2many	ENSMUSG00000026904	83	YES
ENSDARG00000069116	YES		ortholog_one2one	ENSMUSG00000027076	80	YES
ENSDARG00000044565	YES		ortholog_one2one	ENSMUSG00000027108	87	YES
ENSDARG00000001769	YES		ortholog_one2one	ENSMUSG00000027303	74	YES
ENSDARG00000044753	YES		ortholog_one2one	ENSMUSG00000027406	77	YES
ENSDARG00000013669	YES		ortholog_one2many	ENSMUSG00000027438	87	YES
ENSDARG00000011166	YES		ortholog_many2many	ENSMUSG00000027562	63	YES
ENSDARG00000010052	YES		ortholog_one2many	ENSMUSG00000027634	75	YES
ENSDARG00000055620	YES		ortholog_one2one	ENSMUSG00000027710	67	YES
ENSDARG00000070080	YES		ortholog_one2many	ENSMUSG00000027799	85	YES
ENSDARG00000073741	YES		ortholog_one2one	ENSMUSG00000028149	79	YES
ENSDARG00000004988	YES		ortholog_one2many	ENSMUSG00000028161	81	YES
ENSDARG00000025106	YES		ortholog_one2many	ENSMUSG00000028161	82	YES
ENSDARG00000020008	YES		ortholog_one2one	ENSMUSG00000028452	97	YES
ENSDARG00000104934	YES		ortholog_one2many	ENSMUSG00000028465	70	YES
ENSDARG00000023600	YES		ortholog_one2many	ENSMUSG00000028488	76	YES
ENSDARG00000039901	YES		ortholog_one2many	ENSMUSG00000028488	67	YES
ENSDARG00000016350	YES		ortholog_one2one	ENSMUSG00000028656	66	YES
ENSDARG00000031511	YES		ortholog_one2one	ENSMUSG00000028837	82	YES
ENSDARG00000032326	YES		ortholog_one2one	ENSMUSG00000028910	53	YES
ENSDARG00000079504	YES		ortholog_one2one	ENSMUSG00000029020	83	YES
ENSDARG00000052866	YES		ortholog_one2one	ENSMUSG00000029104	71	YES
ENSDARG00000060610	YES		ortholog_one2one	ENSMUSG00000029108	79	YES
ENSDARG00000011141	YES		ortholog_one2many	ENSMUSG00000029168	78	YES
ENSDARG00000059311	YES		ortholog_one2many	ENSMUSG00000029168	76	YES
ENSDARG00000026871	YES		ortholog_one2one	ENSMUSG00000029223	67	YES
ENSDARG00000089924	YES		ortholog_one2many	ENSMUSG00000029455	78	YES
ENSDARG00000005122	YES		ortholog_one2many	ENSMUSG00000029467	88	YES
ENSDARG00000019328	YES		ortholog_one2one	ENSMUSG00000029765	79	YES
ENSDARG00000056510	YES		ortholog_one2many	ENSMUSG00000029864	46	YES
ENSDARG00000019644	YES		ortholog_one2many	ENSMUSG00000030246	79	YES
ENSDARG00000063433	YES		ortholog_one2one	ENSMUSG00000030302	82	YES
ENSDARG00000087981	YES		ortholog_one2one	ENSMUSG00000030307	82	YES
ENSDARG00000045944	YES		ortholog_one2many	ENSMUSG00000030310	73	YES
ENSDARG00000039647	YES		ortholog_one2many	ENSMUSG00000030310	85	YES
ENSDARG00000100592	YES		ortholog_one2many	ENSMUSG00000030376	67	YES
ENSDARG00000076804	YES		ortholog_one2one	ENSMUSG00000030428	34	YES
ENSDARG00000003795	YES		ortholog_one2one	ENSMUSG00000030541	64	YES
ENSDARG00000101560	YES		ortholog_one2one	ENSMUSG00000030751	90	YES
ENSDARG00000000503	YES		ortholog_one2one	ENSMUSG00000030806	97	YES
ENSDARG00000078592	YES		ortholog_one2one	ENSMUSG00000030835	69	YES
ENSDARG00000014794	YES		ortholog_one2many	ENSMUSG00000030884	54	YES
ENSDARG00000071691	YES		ortholog_one2many	ENSMUSG00000030884	58	YES
ENSDARG00000042974	YES		ortholog_one2many	ENSMUSG00000031144	66	YES
ENSDARG00000036501	YES		ortholog_one2many	ENSMUSG00000031202	90	YES
ENSDARG00000058128	YES		ortholog_one2many	ENSMUSG00000031207	84	YES
ENSDARG00000005739	YES		ortholog_one2one	ENSMUSG00000031342	73	YES
ENSDARG00000043474	YES		ortholog_one2many	ENSMUSG00000031376	77	YES
ENSDARG00000023445	YES		ortholog_one2many	ENSMUSG00000031376	81	YES
ENSDARG00000055455	YES		ortholog_one2many	ENSMUSG00000031517	85	YES
ENSDARG00000004621	YES		ortholog_one2many	ENSMUSG00000031517	78	YES
ENSDARG00000041068	YES		ortholog_one2many	ENSMUSG00000031672	80	YES
ENSDARG00000005840	YES		ortholog_one2many	ENSMUSG00000031672	78	YES
ENSDARG00000008224	YES		ortholog_one2one	ENSMUSG00000031696	94	YES
ENSDARG00000043835	YES		ortholog_one2many	ENSMUSG00000031840	95	YES
ENSDARG00000056753	YES		ortholog_one2many	ENSMUSG00000031865	72	YES
ENSDARG00000069142	YES		ortholog_one2one	ENSMUSG00000031960	81	YES
ENSDARG00000030278	YES		ortholog_one2one	ENSMUSG00000032279	85	YES
ENSDARG00000069981	YES		ortholog_one2many	ENSMUSG00000032482	37	YES
ENSDARG00000034522	YES		ortholog_one2many	ENSMUSG00000032549	93	YES
ENSDARG00000040401	YES		ortholog_one2one	ENSMUSG00000032602	81	YES
ENSDARG00000017422	YES		ortholog_one2one	ENSMUSG00000033096	62	YES
ENSDARG00000002791	YES		ortholog_one2many	ENSMUSG00000033161	88	YES
ENSDARG00000019856	YES		ortholog_one2many	ENSMUSG00000033161	87	YES
ENSDARG00000005754	YES		ortholog_one2many	ENSMUSG00000033295	76	YES
ENSDARG00000071336	YES		ortholog_one2one	ENSMUSG00000033307	68	YES
ENSDARG00000098809	YES		ortholog_one2many	ENSMUSG00000033419	55	YES
ENSDARG00000015931	YES		ortholog_one2many	ENSMUSG00000033419	60	YES
ENSDARG00000077736	YES		ortholog_one2many	ENSMUSG00000033615	84	YES
ENSDARG00000026137	YES		ortholog_one2many	ENSMUSG00000033720	78	YES
ENSDARG00000061454	YES		ortholog_one2many	ENSMUSG00000033768	72	YES
ENSDARG00000007654	YES		ortholog_one2many	ENSMUSG00000034187	85	YES
ENSDARG00000038991	YES		ortholog_one2many	ENSMUSG00000034187	81	YES
ENSDARG00000101512	YES		ortholog_one2one	ENSMUSG00000034723	40	YES
ENSDARG00000104945	YES		ortholog_one2one	ENSMUSG00000034891	67	YES
ENSDARG00000056481	YES		ortholog_one2one	ENSMUSG00000034993	51	YES
ENSDARG00000027041	YES		ortholog_one2one	ENSMUSG00000035566	76	YES
ENSDARG00000077596	YES		ortholog_one2one	ENSMUSG00000036062	48	YES
ENSDARG00000004687	YES		ortholog_one2many	ENSMUSG00000036138	73	YES
ENSDARG00000017338	YES		ortholog_one2many	ENSMUSG00000036333	72	YES
ENSDARG00000012987	YES		ortholog_many2many	ENSMUSG00000036427	77	YES
ENSDARG00000012987	YES		ortholog_many2many	ENSMUSG00000036427	77	YES
ENSDARG00000062968	YES		ortholog_one2one	ENSMUSG00000036529	69	YES
ENSDARG00000034473	YES		ortholog_one2many	ENSMUSG00000036565	70	YES
ENSDARG00000045230	YES		ortholog_one2one	ENSMUSG00000036751	71	YES
ENSDARG00000062330	YES		ortholog_one2one	ENSMUSG00000037270	74	YES
ENSDARG00000054746	YES		ortholog_one2one	ENSMUSG00000037470	75	YES
ENSDARG00000059775	YES		ortholog_one2one	ENSMUSG00000037771	87	YES
ENSDARG00000055874	YES		ortholog_one2one	ENSMUSG00000037852	79	YES
ENSDARG00000036438	YES		ortholog_one2one	ENSMUSG00000037916	79	YES
ENSDARG00000070801	YES		ortholog_one2one	ENSMUSG00000038084	75	YES
ENSDARG00000022303	YES		ortholog_one2one	ENSMUSG00000038412	60	YES
ENSDARG00000059945	YES		ortholog_one2one	ENSMUSG00000038486	80	YES
ENSDARG00000055678	YES		ortholog_one2many	ENSMUSG00000038587	27	YES
ENSDARG00000011841	YES		ortholog_one2many	ENSMUSG00000038717	62	YES
ENSDARG00000055708	YES		ortholog_one2one	ENSMUSG00000039016	60	YES
ENSDARG00000103670	YES		ortholog_one2one	ENSMUSG00000039163	65	YES
ENSDARG00000012866	YES		ortholog_one2many	ENSMUSG00000039361	79	YES
ENSDARG00000014137	YES		ortholog_one2many	ENSMUSG00000039361	75	YES
ENSDARG00000056181	YES		ortholog_one2many	ENSMUSG00000039542	53	YES
ENSDARG00000007220	YES		ortholog_one2many	ENSMUSG00000039542	48	YES
ENSDARG00000023712	YES		ortholog_one2many	ENSMUSG00000040147	69	YES
ENSDARG00000023712	YES		ortholog_one2many	ENSMUSG00000040147	69	YES
ENSDARG00000029146	YES		ortholog_one2many	ENSMUSG00000040249	76	YES
ENSDARG00000032865	YES		ortholog_one2many	ENSMUSG00000040276	72	YES
ENSDARG00000055759	YES		ortholog_one2one	ENSMUSG00000040659	68	YES
ENSDARG00000003495	YES		ortholog_one2one	ENSMUSG00000040687	73	YES
ENSDARG00000074583	YES		ortholog_one2many	ENSMUSG00000041078	74	YES
ENSDARG00000044161	YES		ortholog_one2many	ENSMUSG00000041078	69	YES
ENSDARG00000099203	YES		ortholog_one2many	ENSMUSG00000041329	56	YES
ENSDARG00000060452	YES		ortholog_one2many	ENSMUSG00000041592	78	YES
ENSDARG00000078890	YES		ortholog_one2one	ENSMUSG00000043940	84	YES
ENSDARG00000091683	YES		ortholog_one2many	ENSMUSG00000044629	60	YES
ENSDARG00000003008	YES		ortholog_one2many	ENSMUSG00000045038	85	YES
ENSDARG00000056163	YES		ortholog_one2many	ENSMUSG00000045973	57	YES
ENSDARG00000019060	YES		ortholog_one2one	ENSMUSG00000046032	51	YES
ENSDARG00000039225	YES		ortholog_one2one	ENSMUSG00000046230	55	YES
ENSDARG00000005690	YES		ortholog_many2many	ENSMUSG00000046329	67	YES
ENSDARG00000004597	YES		ortholog_one2many	ENSMUSG00000047085	66	YES
ENSDARG00000014792	YES		ortholog_one2many	ENSMUSG00000047085	65	YES
ENSDARG00000090716	YES		ortholog_one2one	ENSMUSG00000047126	95	YES
ENSDARG00000020261	YES		ortholog_one2one	ENSMUSG00000047187	98	YES
ENSDARG00000105088	YES		ortholog_one2one	ENSMUSG00000048078	77	YES
ENSDARG00000013892	YES		ortholog_one2one	ENSMUSG00000049313	64	YES
ENSDARG00000035899	YES		ortholog_one2many	ENSMUSG00000049556	72	YES
ENSDARG00000008398	YES		ortholog_one2one	ENSMUSG00000051331	65	YES
ENSDARG00000040246	YES		ortholog_one2many	ENSMUSG00000051615	95	YES
ENSDARG00000025091	YES		ortholog_one2many	ENSMUSG00000052397	78	YES
ENSDARG00000017901	YES		ortholog_one2one	ENSMUSG00000052698	86	YES
ENSDARG00000017211	YES		ortholog_one2many	ENSMUSG00000053646	53	YES
ENSDARG00000062949	YES		ortholog_one2one	ENSMUSG00000054027	66	YES
ENSDARG00000070567	YES		ortholog_one2many	ENSMUSG00000054423	83	YES
ENSDARG00000040291	YES		ortholog_one2one	ENSMUSG00000054793	54	YES
ENSDARG00000022456	YES		ortholog_many2many	ENSMUSG00000059040	90	YES
ENSDARG00000051986	YES		ortholog_one2many	ENSMUSG00000059734	79	YES
ENSDARG00000104068	YES		ortholog_many2many	ENSMUSG00000060803	59	YES
ENSDARG00000013730	YES		ortholog_one2many	ENSMUSG00000060961	81	YES
ENSDARG00000011208	YES		ortholog_many2many	ENSMUSG00000061518	62	YES
ENSDARG00000015978	YES		ortholog_many2many	ENSMUSG00000061518	62	YES
ENSDARG00000025566	YES		ortholog_one2many	ENSMUSG00000061904	81	YES
ENSDARG00000054191	YES		ortholog_one2many	ENSMUSG00000062070	88	YES
ENSDARG00000038900	YES		ortholog_one2one	ENSMUSG00000062908	79	YES
ENSDARG00000063921	YES		ortholog_one2many	ENSMUSG00000064367	53	YES
ENSDARG00000100971	YES		ortholog_one2one	ENSMUSG00000066705	57	YES
ENSDARG00000010816	YES		ortholog_one2many	ENSMUSG00000069072	76	YES
ENSDARG00000013938	YES		ortholog_one2many	ENSMUSG00000069744	92	YES
ENSDARG00000027419	YES		ortholog_many2many	ENSMUSG00000070880	81	YES
ENSDARG00000097238	YES		ortholog_many2many	ENSMUSG00000073940	51	YES
ENSDARG00000069734	YES		ortholog_many2many	ENSMUSG00000073940	50	YES
ENSDARG00000056910		YES	ortholog_one2many	ENSMUSG00000026442	46	YES
ENSDARG00000008487		YES	ortholog_one2one	ENSMUSG00000045103	58	YES
ENSDARG00000076796	YES	YES	ortholog_one2one	ENSMUSG00000000881	81		YES
ENSDARG00000077385	YES	YES	ortholog_one2one	ENSMUSG00000002458	61		YES
ENSDARG00000076103	YES	YES	ortholog_one2many	ENSMUSG00000010825	40		YES
ENSDARG00000095603	YES	YES	ortholog_one2many	ENSMUSG00000010825	49		YES
ENSDARG00000031200	YES	YES	ortholog_one2one	ENSMUSG00000017843	78		YES
ENSDARG00000005159	YES	YES	ortholog_one2many	ENSMUSG00000018001	93		YES
ENSDARG00000103095	YES	YES	ortholog_one2one	ENSMUSG00000020115	71		YES
ENSDARG00000035066	YES	YES	ortholog_one2many	ENSMUSG00000020923	65		YES
ENSDARG00000060093	YES	YES	ortholog_one2one	ENSMUSG00000021559	74		YES
ENSDARG00000074064	YES	YES	ortholog_one2one	ENSMUSG00000022176	38		YES
ENSDARG00000039974	YES	YES	ortholog_one2one	ENSMUSG00000022246	40		YES
ENSDARG00000063332	YES	YES	ortholog_one2many	ENSMUSG00000022623	55		YES
ENSDARG00000028306	YES	YES	ortholog_one2one	ENSMUSG00000023484	64		YES
ENSDARG00000078734	YES	YES	ortholog_one2one	ENSMUSG00000024300	76		YES
ENSDARG00000019000	YES	YES	ortholog_one2one	ENSMUSG00000024974	95		YES
ENSDARG00000061746	YES	YES	ortholog_one2one	ENSMUSG00000025656	79		YES
ENSDARG00000027828	YES	YES	ortholog_one2many	ENSMUSG00000026959	82		YES
ENSDARG00000025728	YES	YES	ortholog_one2many	ENSMUSG00000026959	85		YES
ENSDARG00000061398	YES	YES	ortholog_one2one	ENSMUSG00000028434	56		YES
ENSDARG00000044669	YES	YES	ortholog_one2one	ENSMUSG00000028759	35		YES
ENSDARG00000052856	YES	YES	ortholog_one2many	ENSMUSG00000028790	52		YES
ENSDARG00000055223	YES	YES	ortholog_one2one	ENSMUSG00000029095	61		YES
ENSDARG00000015392	YES	YES	ortholog_one2one	ENSMUSG00000029169	91		YES
ENSDARG00000017105	YES	YES	ortholog_one2many	ENSMUSG00000030403	53		YES
ENSDARG00000014690	YES	YES	ortholog_one2many	ENSMUSG00000031320	93		YES
ENSDARG00000061603	YES	YES	ortholog_one2many	ENSMUSG00000031626	42		YES
ENSDARG00000044016	YES	YES	ortholog_one2many	ENSMUSG00000033577	80		YES
ENSDARG00000037281	YES	YES	ortholog_one2one	ENSMUSG00000033860	56		YES
ENSDARG00000033845	YES	YES	ortholog_one2many	ENSMUSG00000034275	61		YES
ENSDARG00000069467	YES	YES	ortholog_one2many	ENSMUSG00000034275	61		YES
ENSDARG00000061829	YES	YES	ortholog_one2one	ENSMUSG00000034799	77		YES
ENSDARG00000015053	YES	YES	ortholog_one2one	ENSMUSG00000034813	74		YES
ENSDARG00000077367	YES	YES	ortholog_one2many	ENSMUSG00000035513	67		YES
ENSDARG00000100513	YES	YES	ortholog_one2one	ENSMUSG00000036781	90		YES
ENSDARG00000006712	YES	YES	ortholog_one2many	ENSMUSG00000038013	61		YES
ENSDARG00000038655	YES	YES	ortholog_one2one	ENSMUSG00000039546	21		YES
ENSDARG00000074865	YES	YES	ortholog_one2one	ENSMUSG00000042425	5		YES
ENSDARG00000024017	YES	YES	ortholog_one2many	ENSMUSG00000043557	51		YES
ENSDARG00000062220	YES	YES	ortholog_one2many	ENSMUSG00000045659	39		YES
ENSDARG00000021838	YES	YES	ortholog_one2one	ENSMUSG00000049517	99		YES
ENSDARG00000025974	YES	YES	ortholog_one2many	ENSMUSG00000052539	63		YES
ENSDARG00000100089	YES	YES	ortholog_one2one	ENSMUSG00000057897	86		YES
ENSDARG00000043509	YES	YES	ortholog_one2many	ENSMUSG00000059291	95		YES
ENSDARG00000088030	YES	YES	ortholog_one2one	ENSMUSG00000060636	89		YES
ENSDARG00000101624	YES	YES	ortholog_one2one	ENSMUSG00000062075	65		YES
ENSDARG00000087916	YES	YES	ortholog_one2many	ENSMUSG00000084845	80		YES
ENSDARG00000090145	YES	YES	ortholog_one2many	ENSMUSG00000084845	57		YES
ENSDARG00000015002	YES	YES	ortholog_one2one	ENSMUSG00000000305	67		YES
ENSDARG00000029133	YES	YES	ortholog_one2one	ENSMUSG00000000759	78		YES
ENSDARG00000014591	YES	YES	ortholog_one2one	ENSMUSG00000001016	89		YES
ENSDARG00000022978	YES	YES	ortholog_one2many	ENSMUSG00000019961	29		YES
ENSDARG00000017162	YES	YES	ortholog_one2many	ENSMUSG00000020668	74		YES
ENSDARG00000088117	YES	YES	ortholog_one2many	ENSMUSG00000021065	77		YES
ENSDARG00000015449	YES	YES	ortholog_one2many	ENSMUSG00000021065	80		YES
ENSDARG00000104111	YES	YES	ortholog_one2one	ENSMUSG00000021731	49		YES
ENSDARG00000086300	YES	YES	ortholog_one2one	ENSMUSG00000021750	39		YES
ENSDARG00000042723	YES	YES	ortholog_one2many	ENSMUSG00000022103	45		YES
ENSDARG00000044015	YES	YES	ortholog_one2many	ENSMUSG00000022103	49		YES
ENSDARG00000059472	YES	YES	ortholog_one2one	ENSMUSG00000022799	37		YES
ENSDARG00000100679	YES	YES	ortholog_one2one	ENSMUSG00000022801	63		YES
ENSDARG00000105115	YES	YES	ortholog_one2many	ENSMUSG00000023017	61		YES
ENSDARG00000008329	YES	YES	ortholog_one2many	ENSMUSG00000023017	68		YES
ENSDARG00000014522	YES	YES	ortholog_many2many	ENSMUSG00000025370	60		YES
ENSDARG00000055843	YES	YES	ortholog_many2many	ENSMUSG00000025370	63		YES
ENSDARG00000023542	YES	YES	ortholog_one2many	ENSMUSG00000026312	72		YES
ENSDARG00000027397	YES	YES	ortholog_one2one	ENSMUSG00000026556	77		YES
ENSDARG00000042249	YES	YES	ortholog_one2one	ENSMUSG00000026657	79		YES
ENSDARG00000104664	YES	YES	ortholog_one2many	ENSMUSG00000027797	81		YES
ENSDARG00000038978	YES	YES	ortholog_one2one	ENSMUSG00000028035	71		YES
ENSDARG00000024642	YES	YES	ortholog_one2many	ENSMUSG00000028126	63		YES
ENSDARG00000103962	YES	YES	ortholog_one2one	ENSMUSG00000029106	63		YES
ENSDARG00000042708	YES	YES	ortholog_one2one	ENSMUSG00000030137	90		YES
ENSDARG00000094590	YES	YES	ortholog_one2one	ENSMUSG00000030279	69		YES
ENSDARG00000099690	YES	YES	ortholog_one2many	ENSMUSG00000030403	47		YES
ENSDARG00000100119	YES	YES	ortholog_one2one	ENSMUSG00000031012	78		YES
ENSDARG00000013351	YES	YES	ortholog_many2many	ENSMUSG00000031167	42		YES
ENSDARG00000013351	YES	YES	ortholog_many2many	ENSMUSG00000031167	42		YES
ENSDARG00000042141	YES	YES	ortholog_one2many	ENSMUSG00000033577	83		YES
ENSDARG00000007753	YES	YES	ortholog_one2one	ENSMUSG00000034361	77		YES
ENSDARG00000074242	YES	YES	ortholog_one2many	ENSMUSG00000036371	72		YES
ENSDARG00000011602	YES	YES	ortholog_one2one	ENSMUSG00000036377	37		YES
ENSDARG00000004174	YES	YES	ortholog_one2one	ENSMUSG00000036550	89		YES
ENSDARG00000075673	YES	YES	ortholog_one2many	ENSMUSG00000036591	53		YES
ENSDARG00000030641	YES	YES	ortholog_one2one	ENSMUSG00000037353	43		YES
ENSDARG00000061473	YES	YES	ortholog_one2one	ENSMUSG00000038517	44		YES
ENSDARG00000075327	YES	YES	ortholog_one2one	ENSMUSG00000038608	66		YES
ENSDARG00000063578	YES	YES	ortholog_one2one	ENSMUSG00000038665	68		YES
ENSDARG00000016968	YES	YES	ortholog_one2one	ENSMUSG00000038828	51		YES
ENSDARG00000043527	YES	YES	ortholog_one2one	ENSMUSG00000040105	60		YES
ENSDARG00000058203	YES	YES	ortholog_one2many	ENSMUSG00000041133	90		YES
ENSDARG00000092644	YES	YES	ortholog_one2one	ENSMUSG00000041530	96		YES
ENSDARG00000079725	YES	YES	ortholog_one2one	ENSMUSG00000042699	77		YES
ENSDARG00000054355	YES	YES	ortholog_one2one	ENSMUSG00000049354	98		YES
ENSDARG00000067815	YES	YES	ortholog_one2many	ENSMUSG00000051067	60		YES
ENSDARG00000101869	YES	YES	ortholog_one2many	ENSMUSG00000052539	59		YES
ENSDARG00000078839	YES	YES	ortholog_one2many	ENSMUSG00000052581	64		YES
ENSDARG00000061865	YES	YES	ortholog_one2one	ENSMUSG00000053289	59		YES
ENSDARG00000020521	YES	YES	ortholog_one2one	ENSMUSG00000053799	84		YES
ENSDARG00000071331	YES	YES	ortholog_one2one	ENSMUSG00000057378	75		YES
ENSDARG00000061764	YES	YES	ortholog_one2one	ENSMUSG00000069833	38		YES
ENSDARG00000098367	YES	YES	ortholog_one2many	ENSMUSG00000079108	96		YES
ENSDARG00000052606	YES		ortholog_one2one	ENSMUSG00000001229	78		YES
ENSDARG00000076718	YES		ortholog_one2one	ENSMUSG00000002731	49		YES
ENSDARG00000014420	YES		ortholog_one2one	ENSMUSG00000003410	89		YES
ENSDARG00000017741	YES		ortholog_one2one	ENSMUSG00000018583	66		YES
ENSDARG00000078381	YES		ortholog_one2one	ENSMUSG00000021188	52		YES
ENSDARG00000059298	YES		ortholog_one2one	ENSMUSG00000021917	56		YES
ENSDARG00000092124	YES		ortholog_one2one	ENSMUSG00000023020	32		YES
ENSDARG00000068886	YES		ortholog_one2one	ENSMUSG00000023939	71		YES
ENSDARG00000054858	YES		ortholog_one2many	ENSMUSG00000026510	61		YES
ENSDARG00000060393	YES		ortholog_one2many	ENSMUSG00000026841	63		YES
ENSDARG00000063719	YES		ortholog_one2one	ENSMUSG00000027363	57		YES
ENSDARG00000078645	YES		ortholog_one2one	ENSMUSG00000029471	73		YES
ENSDARG00000077533	YES		ortholog_one2one	ENSMUSG00000031029	76		YES
ENSDARG00000097797	YES		ortholog_one2one	ENSMUSG00000033475	62		YES
ENSDARG00000090962	YES		ortholog_one2one	ENSMUSG00000035285	28		YES
ENSDARG00000063376	YES		ortholog_one2many	ENSMUSG00000040380	50		YES
ENSDARG00000092970	YES		ortholog_many2many	ENSMUSG00000049775	69		YES
ENSDARG00000077777	YES		ortholog_many2many	ENSMUSG00000049775	82		YES
ENSDARG00000056639	YES		ortholog_one2one	ENSMUSG00000050357	12		YES
ENSDARG00000010194	YES		ortholog_one2many	ENSMUSG00000058655	54		YES
ENSDARG00000042872	YES		ortholog_one2many	ENSMUSG00000060166	47		YES
ENSDARG00000039882	YES		ortholog_one2many	ENSMUSG00000063801	90		YES
ENSDARG00000015524	YES		ortholog_many2many	ENSMUSG00000079104	93		YES
ENSDARG00000037506	YES		ortholog_many2many	ENSMUSG00000079104	97		YES
ENSDARG00000015524	YES		ortholog_many2many	ENSMUSG00000079104	93		YES
ENSDARG00000037506	YES		ortholog_many2many	ENSMUSG00000079104	97		YES
ENSDARG00000090194	YES		ortholog_one2one	ENSMUSG00000087260	75		YES
ENSDARG00000013655	YES		ortholog_many2many	ENSMUSG00000000827	59		YES
ENSDARG00000033437	YES		ortholog_one2one	ENSMUSG00000003644	81		YES
ENSDARG00000032802	YES		ortholog_one2one	ENSMUSG00000021843	39		YES
ENSDARG00000077383	YES		ortholog_one2many	ENSMUSG00000021866	59		YES
ENSDARG00000002632	YES		ortholog_one2many	ENSMUSG00000021866	60		YES
ENSDARG00000068246	YES		ortholog_one2one	ENSMUSG00000024960	58		YES
ENSDARG00000103672	YES		ortholog_many2many	ENSMUSG00000031167	45		YES
ENSDARG00000103672	YES		ortholog_many2many	ENSMUSG00000031167	45		YES
ENSDARG00000014806	YES		ortholog_one2one	ENSMUSG00000035376	81		YES
ENSDARG00000074894	YES		ortholog_one2many	ENSMUSG00000046312	66		YES
ENSDARG00000079264	YES		ortholog_one2one	ENSMUSG00000047507	46		YES
ENSDARG00000003526	YES		ortholog_one2many	ENSMUSG00000050490	94		YES
ENSDARG00000003526	YES		ortholog_one2many	ENSMUSG00000050490	94		YES
ENSDARG00000075556		YES	ortholog_one2one	ENSMUSG00000001089	35		YES
ENSDARG00000018000		YES	ortholog_one2one	ENSMUSG00000009741	72		YES
ENSDARG00000015947		YES	ortholog_one2one	ENSMUSG00000016995	41		YES
ENSDARG00000076742		YES	ortholog_one2many	ENSMUSG00000017132	92		YES
ENSDARG00000078149		YES	ortholog_one2many	ENSMUSG00000020734	51		YES
ENSDARG00000077560		YES	ortholog_one2many	ENSMUSG00000020734	53		YES
ENSDARG00000032866		YES	ortholog_one2one	ENSMUSG00000021131	99		YES
ENSDARG00000007916		YES	ortholog_one2one	ENSMUSG00000022401	39		YES
ENSDARG00000063054		YES	ortholog_one2many	ENSMUSG00000022623	56		YES
ENSDARG00000054177		YES	ortholog_one2one	ENSMUSG00000025475	45		YES
ENSDARG00000009567		YES	ortholog_one2many	ENSMUSG00000026207	42		YES
ENSDARG00000037589		YES	ortholog_one2many	ENSMUSG00000027573	94		YES
ENSDARG00000057125		YES	ortholog_one2many	ENSMUSG00000027695	67		YES
ENSDARG00000020741		YES	ortholog_one2one	ENSMUSG00000028001	39		YES
ENSDARG00000052782		YES	ortholog_one2many	ENSMUSG00000028020	78		YES
ENSDARG00000061699		YES	ortholog_one2one	ENSMUSG00000030583	58		YES
ENSDARG00000003046		YES	ortholog_one2many	ENSMUSG00000031626	45		YES
ENSDARG00000060238		YES	ortholog_one2many	ENSMUSG00000034485	43		YES
ENSDARG00000044182		YES	ortholog_one2one	ENSMUSG00000039536	50		YES
ENSDARG00000073843		YES	ortholog_one2many	ENSMUSG00000039585	58		YES
ENSDARG00000078998		YES	ortholog_one2one	ENSMUSG00000042873	76		YES
ENSDARG00000090035		YES	ortholog_one2one	ENSMUSG00000043811	45		YES
ENSDARG00000069368		YES	ortholog_one2many	ENSMUSG00000044287	32		YES
ENSDARG00000103123		YES	ortholog_one2one	ENSMUSG00000045348	29		YES
ENSDARG00000060813		YES	ortholog_one2many	ENSMUSG00000045659	37		YES
ENSDARG00000088073		YES	ortholog_one2one	ENSMUSG00000049119	61		YES
ENSDARG00000062558		YES	ortholog_one2one	ENSMUSG00000050079	77		YES
ENSDARG00000099386		YES	ortholog_one2many	ENSMUSG00000052581	57		YES
ENSDARG00000104119		YES	ortholog_one2many	ENSMUSG00000061751	48		YES
ENSDARG00000027564		YES	ortholog_one2many	ENSMUSG00000074923	39		YES
ENSDARG00000099321	YES	YES	ortholog_one2many	ENSMUSG00000000202	52	YES	YES
ENSDARG00000102472	YES	YES	ortholog_one2many	ENSMUSG00000000202	52	YES	YES
ENSDARG00000099380	YES	YES	ortholog_one2many	ENSMUSG00000000740	88	YES	YES
ENSDARG00000101047	YES	YES	ortholog_one2one	ENSMUSG00000001783	94	YES	YES
ENSDARG00000032737	YES	YES	ortholog_one2many	ENSMUSG00000001986	87	YES	YES
ENSDARG00000037498	YES	YES	ortholog_one2many	ENSMUSG00000001986	88	YES	YES
ENSDARG00000070620	YES	YES	ortholog_one2many	ENSMUSG00000002771	60	YES	YES
ENSDARG00000028800	YES	YES	ortholog_one2one	ENSMUSG00000003269	84	YES	YES
ENSDARG00000014280	YES	YES	ortholog_one2many	ENSMUSG00000003279	69	YES	YES
ENSDARG00000053058	YES	YES	ortholog_one2many	ENSMUSG00000003429	91	YES	YES
ENSDARG00000010789	YES	YES	ortholog_one2many	ENSMUSG00000003573	53	YES	YES
ENSDARG00000102532	YES	YES	ortholog_one2many	ENSMUSG00000003573	63	YES	YES
ENSDARG00000037932	YES	YES	ortholog_one2one	ENSMUSG00000003872	85	YES	YES
ENSDARG00000063145	YES	YES	ortholog_one2one	ENSMUSG00000003923	33	YES	YES
ENSDARG00000014867	YES	YES	ortholog_one2one	ENSMUSG00000003970	97	YES	YES
ENSDARG00000058494	YES	YES	ortholog_one2many	ENSMUSG00000004069	65	YES	YES
ENSDARG00000023713	YES	YES	ortholog_one2many	ENSMUSG00000004655	61	YES	YES
ENSDARG00000102081	YES	YES	ortholog_one2many	ENSMUSG00000005417	49	YES	YES
ENSDARG00000105209	YES	YES	ortholog_one2many	ENSMUSG00000005417	20	YES	YES
ENSDARG00000011405	YES	YES	ortholog_one2one	ENSMUSG00000006333	95	YES	YES
ENSDARG00000026630	YES	YES	ortholog_one2many	ENSMUSG00000007411	79	YES	YES
ENSDARG00000101759	YES	YES	ortholog_one2one	ENSMUSG00000007617	67	YES	YES
ENSDARG00000077080	YES	YES	ortholog_one2many	ENSMUSG00000008734	45	YES	YES
ENSDARG00000075141	YES	YES	ortholog_one2many	ENSMUSG00000008734	40	YES	YES
ENSDARG00000022176	YES	YES	ortholog_one2one	ENSMUSG00000013367	54	YES	YES
ENSDARG00000053194	YES	YES	ortholog_one2one	ENSMUSG00000015668	86	YES	YES
ENSDARG00000013307	YES	YES	ortholog_one2one	ENSMUSG00000017404	94	YES	YES
ENSDARG00000061579	YES	YES	ortholog_one2many	ENSMUSG00000017774	73	YES	YES
ENSDARG00000009782	YES	YES	ortholog_one2many	ENSMUSG00000018830	79	YES	YES
ENSDARG00000032565	YES	YES	ortholog_one2many	ENSMUSG00000019146	89	YES	YES
ENSDARG00000102376	YES	YES	ortholog_one2many	ENSMUSG00000019146	86	YES	YES
ENSDARG00000039435	YES	YES	ortholog_one2one	ENSMUSG00000019775	60	YES	YES
ENSDARG00000038068	YES	YES	ortholog_one2one	ENSMUSG00000020719	75	YES	YES
ENSDARG00000041926	YES	YES	ortholog_one2many	ENSMUSG00000020886	72	YES	YES
ENSDARG00000030490	YES	YES	ortholog_one2one	ENSMUSG00000021061	61	YES	YES
ENSDARG00000035650	YES	YES	ortholog_one2many	ENSMUSG00000021262	64	YES	YES
ENSDARG00000099720	YES	YES	ortholog_one2many	ENSMUSG00000021262	58	YES	YES
ENSDARG00000068516	YES	YES	ortholog_one2many	ENSMUSG00000021613	74	YES	YES
ENSDARG00000071395	YES	YES	ortholog_one2many	ENSMUSG00000021820	75	YES	YES
ENSDARG00000056206	YES	YES	ortholog_one2many	ENSMUSG00000021820	75	YES	YES
ENSDARG00000021351	YES	YES	ortholog_one2many	ENSMUSG00000022054	52	YES	YES
ENSDARG00000043697	YES	YES	ortholog_one2many	ENSMUSG00000022054	46	YES	YES
ENSDARG00000057568	YES	YES	ortholog_one2many	ENSMUSG00000022055	49	YES	YES
ENSDARG00000012426	YES	YES	ortholog_one2many	ENSMUSG00000022055	53	YES	YES
ENSDARG00000021135	YES	YES	ortholog_one2many	ENSMUSG00000022210	59	YES	YES
ENSDARG00000045150	YES	YES	ortholog_one2one	ENSMUSG00000022433	85	YES	YES
ENSDARG00000030656	YES	YES	ortholog_one2one	ENSMUSG00000022456	79	YES	YES
ENSDARG00000002790	YES	YES	ortholog_one2many	ENSMUSG00000022841	96	YES	YES
ENSDARG00000032049	YES	YES	ortholog_one2one	ENSMUSG00000022995	62	YES	YES
ENSDARG00000018967	YES	YES	ortholog_one2many	ENSMUSG00000024462	71	YES	YES
ENSDARG00000016667	YES	YES	ortholog_one2many	ENSMUSG00000024462	69	YES	YES
ENSDARG00000035868	YES	YES	ortholog_one2many	ENSMUSG00000024533	49	YES	YES
ENSDARG00000036629	YES	YES	ortholog_one2one	ENSMUSG00000024608	99	YES	YES
ENSDARG00000063568	YES	YES	ortholog_one2many	ENSMUSG00000024743	59	YES	YES
ENSDARG00000078060	YES	YES	ortholog_one2many	ENSMUSG00000024743	64	YES	YES
ENSDARG00000037009	YES	YES	ortholog_one2one	ENSMUSG00000024844	80	YES	YES
ENSDARG00000032458	YES	YES	ortholog_one2many	ENSMUSG00000024969	71	YES	YES
ENSDARG00000103435	YES	YES	ortholog_one2one	ENSMUSG00000025006	46	YES	YES
ENSDARG00000060149	YES	YES	ortholog_one2many	ENSMUSG00000025085	71	YES	YES
ENSDARG00000008370	YES	YES	ortholog_one2many	ENSMUSG00000025162	92	YES	YES
ENSDARG00000039347	YES	YES	ortholog_one2one	ENSMUSG00000025290	89	YES	YES
ENSDARG00000062799	YES	YES	ortholog_one2many	ENSMUSG00000025372	62	YES	YES
ENSDARG00000011201	YES	YES	ortholog_one2one	ENSMUSG00000025508	75	YES	YES
ENSDARG00000103433	YES	YES	ortholog_one2one	ENSMUSG00000025794	71	YES	YES
ENSDARG00000056085	YES	YES	ortholog_one2one	ENSMUSG00000025979	93	YES	YES
ENSDARG00000012204	YES	YES	ortholog_one2one	ENSMUSG00000026437	77	YES	YES
ENSDARG00000053205	YES	YES	ortholog_one2one	ENSMUSG00000026458	71	YES	YES
ENSDARG00000102254	YES	YES	ortholog_many2many	ENSMUSG00000026520	76	YES	YES
ENSDARG00000098639	YES	YES	ortholog_many2many	ENSMUSG00000026520	67	YES	YES
ENSDARG00000104014	YES	YES	ortholog_one2one	ENSMUSG00000026620	72	YES	YES
ENSDARG00000010008	YES	YES	ortholog_one2many	ENSMUSG00000026728	71	YES	YES
ENSDARG00000044501	YES	YES	ortholog_one2many	ENSMUSG00000026728	69	YES	YES
ENSDARG00000018270	YES	YES	ortholog_one2many	ENSMUSG00000026833	85	YES	YES
ENSDARG00000014053	YES	YES	ortholog_one2many	ENSMUSG00000026833	84	YES	YES
ENSDARG00000045331	YES	YES	ortholog_one2one	ENSMUSG00000026991	65	YES	YES
ENSDARG00000071493	YES	YES	ortholog_one2many	ENSMUSG00000027965	82	YES	YES
ENSDARG00000035692	YES	YES	ortholog_one2one	ENSMUSG00000028081	93	YES	YES
ENSDARG00000104085	YES	YES	ortholog_one2many	ENSMUSG00000028127	79	YES	YES
ENSDARG00000079670	YES	YES	ortholog_one2one	ENSMUSG00000028176	66	YES	YES
ENSDARG00000005210	YES	YES	ortholog_one2many	ENSMUSG00000028337	55	YES	YES
ENSDARG00000021948	YES	YES	ortholog_one2many	ENSMUSG00000028364	54	YES	YES
ENSDARG00000016837	YES	YES	ortholog_one2one	ENSMUSG00000028480	75	YES	YES
ENSDARG00000019778	YES	YES	ortholog_one2one	ENSMUSG00000028495	95	YES	YES
ENSDARG00000100252	YES	YES	ortholog_one2one	ENSMUSG00000028745	87	YES	YES
ENSDARG00000086848	YES	YES	ortholog_one2one	ENSMUSG00000029036	80	YES	YES
ENSDARG00000004680	YES	YES	ortholog_many2many	ENSMUSG00000029131	59	YES	YES
ENSDARG00000076268	YES	YES	ortholog_one2many	ENSMUSG00000029419	42	YES	YES
ENSDARG00000076873	YES	YES	ortholog_one2many	ENSMUSG00000029419	40	YES	YES
ENSDARG00000001154	YES	YES	ortholog_one2many	ENSMUSG00000029420	48	YES	YES
ENSDARG00000007264	YES	YES	ortholog_one2one	ENSMUSG00000029432	71	YES	YES
ENSDARG00000035608	YES	YES	ortholog_one2one	ENSMUSG00000029500	65	YES	YES
ENSDARG00000088825	YES	YES	ortholog_one2many	ENSMUSG00000029516	74	YES	YES
ENSDARG00000089856	YES	YES	ortholog_one2many	ENSMUSG00000029516	63	YES	YES
ENSDARG00000102078	YES	YES	ortholog_one2many	ENSMUSG00000029518	79	YES	YES
ENSDARG00000058425	YES	YES	ortholog_one2many	ENSMUSG00000029518	93	YES	YES
ENSDARG00000037746	YES	YES	ortholog_many2many	ENSMUSG00000029580	99	YES	YES
ENSDARG00000037870	YES	YES	ortholog_many2many	ENSMUSG00000029580	99	YES	YES
ENSDARG00000037746	YES	YES	ortholog_many2many	ENSMUSG00000029580	99	YES	YES
ENSDARG00000037870	YES	YES	ortholog_many2many	ENSMUSG00000029580	99	YES	YES
ENSDARG00000058451	YES	YES	ortholog_one2many	ENSMUSG00000029614	77	YES	YES
ENSDARG00000020982	YES	YES	ortholog_one2many	ENSMUSG00000030020	54	YES	YES
ENSDARG00000034616	YES	YES	ortholog_one2one	ENSMUSG00000030120	55	YES	YES
ENSDARG00000076014	YES	YES	ortholog_one2many	ENSMUSG00000030172	82	YES	YES
ENSDARG00000009941	YES	YES	ortholog_one2many	ENSMUSG00000030172	73	YES	YES
ENSDARG00000023914	YES	YES	ortholog_one2many	ENSMUSG00000030397	68	YES	YES
ENSDARG00000005791	YES	YES	ortholog_one2many	ENSMUSG00000030432	78	YES	YES
ENSDARG00000016904	YES	YES	ortholog_one2one	ENSMUSG00000030802	74	YES	YES
ENSDARG00000015240	YES	YES	ortholog_one2one	ENSMUSG00000031292	54	YES	YES
ENSDARG00000104066	YES	YES	ortholog_one2many	ENSMUSG00000031701	86	YES	YES
ENSDARG00000043842	YES	YES	ortholog_one2one	ENSMUSG00000031983	36	YES	YES
ENSDARG00000102825	YES	YES	ortholog_one2one	ENSMUSG00000032172	48	YES	YES
ENSDARG00000002571	YES	YES	ortholog_one2many	ENSMUSG00000032186	73	YES	YES
ENSDARG00000002571	YES	YES	ortholog_one2many	ENSMUSG00000032186	73	YES	YES
ENSDARG00000036878	YES	YES	ortholog_one2one	ENSMUSG00000032261	67	YES	YES
ENSDARG00000041182	YES	YES	ortholog_one2one	ENSMUSG00000032399	79	YES	YES
ENSDARG00000061304	YES	YES	ortholog_one2one	ENSMUSG00000032827	46	YES	YES
ENSDARG00000041358	YES	YES	ortholog_one2one	ENSMUSG00000033595	58	YES	YES
ENSDARG00000041974	YES	YES	ortholog_one2one	ENSMUSG00000033940	78	YES	YES
ENSDARG00000016551	YES	YES	ortholog_one2one	ENSMUSG00000034312	71	YES	YES
ENSDARG00000011862	YES	YES	ortholog_one2many	ENSMUSG00000034336	58	YES	YES
ENSDARG00000053248	YES	YES	ortholog_one2many	ENSMUSG00000034336	58	YES	YES
ENSDARG00000099766	YES	YES	ortholog_many2many	ENSMUSG00000034868	92	YES	YES
ENSDARG00000041232	YES	YES	ortholog_one2many	ENSMUSG00000034892	96	YES	YES
ENSDARG00000020443	YES	YES	ortholog_one2many	ENSMUSG00000035067	78	YES	YES
ENSDARG00000043410	YES	YES	ortholog_one2many	ENSMUSG00000035067	78	YES	YES
ENSDARG00000060865	YES	YES	ortholog_one2one	ENSMUSG00000035236	82	YES	YES
ENSDARG00000003151	YES	YES	ortholog_one2one	ENSMUSG00000036309	99	YES	YES
ENSDARG00000059333	YES	YES	ortholog_one2many	ENSMUSG00000036617	42	YES	YES
ENSDARG00000036281	YES	YES	ortholog_one2one	ENSMUSG00000036686	45	YES	YES
ENSDARG00000078891	YES	YES	ortholog_one2one	ENSMUSG00000036948	63	YES	YES
ENSDARG00000060383	YES	YES	ortholog_one2one	ENSMUSG00000037022	63	YES	YES
ENSDARG00000060368	YES	YES	ortholog_one2one	ENSMUSG00000037217	58	YES	YES
ENSDARG00000101606	YES	YES	ortholog_one2one	ENSMUSG00000037386	78	YES	YES
ENSDARG00000045487	YES	YES	ortholog_one2one	ENSMUSG00000037563	97	YES	YES
ENSDARG00000067507	YES	YES	ortholog_one2one	ENSMUSG00000037653	70	YES	YES
ENSDARG00000098751	YES	YES	ortholog_one2many	ENSMUSG00000037703	37	YES	YES
ENSDARG00000058558	YES	YES	ortholog_one2many	ENSMUSG00000037703	40	YES	YES
ENSDARG00000042905	YES	YES	ortholog_one2one	ENSMUSG00000037805	92	YES	YES
ENSDARG00000040469	YES	YES	ortholog_one2one	ENSMUSG00000038173	55	YES	YES
ENSDARG00000099022	YES	YES	ortholog_many2many	ENSMUSG00000038274	76	YES	YES
ENSDARG00000059773	YES	YES	ortholog_one2many	ENSMUSG00000038453	45	YES	YES
ENSDARG00000101812	YES	YES	ortholog_one2many	ENSMUSG00000038453	54	YES	YES
ENSDARG00000006691	YES	YES	ortholog_one2many	ENSMUSG00000038900	88	YES	YES
ENSDARG00000079366	YES	YES	ortholog_one2many	ENSMUSG00000038976	59	YES	YES
ENSDARG00000071709	YES	YES	ortholog_one2many	ENSMUSG00000038976	56	YES	YES
ENSDARG00000008494	YES	YES	ortholog_many2many	ENSMUSG00000039824	68	YES	YES
ENSDARG00000033738	YES	YES	ortholog_many2many	ENSMUSG00000039824	62	YES	YES
ENSDARG00000008494	YES	YES	ortholog_many2many	ENSMUSG00000039824	68	YES	YES
ENSDARG00000033738	YES	YES	ortholog_many2many	ENSMUSG00000039824	62	YES	YES
ENSDARG00000030602	YES	YES	ortholog_one2one	ENSMUSG00000040952	81	YES	YES
ENSDARG00000031049	YES	YES	ortholog_one2one	ENSMUSG00000040972	64	YES	YES
ENSDARG00000077709	YES	YES	ortholog_one2many	ENSMUSG00000041115	51	YES	YES
ENSDARG00000102125	YES	YES	ortholog_one2many	ENSMUSG00000041115	49	YES	YES
ENSDARG00000010516	YES	YES	ortholog_one2many	ENSMUSG00000041453	86	YES	YES
ENSDARG00000074680	YES	YES	ortholog_one2many	ENSMUSG00000041670	51	YES	YES
ENSDARG00000078902	YES	YES	ortholog_one2many	ENSMUSG00000041670	54	YES	YES
ENSDARG00000079440	YES	YES	ortholog_one2one	ENSMUSG00000041729	84	YES	YES
ENSDARG00000020328	YES	YES	ortholog_one2one	ENSMUSG00000041757	48	YES	YES
ENSDARG00000055459	YES	YES	ortholog_one2one	ENSMUSG00000042388	47	YES	YES
ENSDARG00000020134	YES	YES	ortholog_one2one	ENSMUSG00000042700	56	YES	YES
ENSDARG00000058649	YES	YES	ortholog_one2many	ENSMUSG00000042766	57	YES	YES
ENSDARG00000073896	YES	YES	ortholog_one2one	ENSMUSG00000043448	54	YES	YES
ENSDARG00000007320	YES	YES	ortholog_one2one	ENSMUSG00000043716	78	YES	YES
ENSDARG00000067591	YES	YES	ortholog_one2one	ENSMUSG00000043991	87	YES	YES
ENSDARG00000013582	YES	YES	ortholog_one2many	ENSMUSG00000046707	86	YES	YES
ENSDARG00000037350	YES	YES	ortholog_one2many	ENSMUSG00000047215	89	YES	YES
ENSDARG00000089076	YES	YES	ortholog_one2one	ENSMUSG00000047454	83	YES	YES
ENSDARG00000076070	YES	YES	ortholog_one2many	ENSMUSG00000047495	69	YES	YES
ENSDARG00000059340	YES	YES	ortholog_one2many	ENSMUSG00000047495	66	YES	YES
ENSDARG00000092376	YES	YES	ortholog_one2many	ENSMUSG00000047495	67	YES	YES
ENSDARG00000057368	YES	YES	ortholog_one2one	ENSMUSG00000047675	92	YES	YES
ENSDARG00000079872	YES	YES	ortholog_one2many	ENSMUSG00000049044	77	YES	YES
ENSDARG00000075924	YES	YES	ortholog_one2many	ENSMUSG00000049044	77	YES	YES
ENSDARG00000010721	YES	YES	ortholog_one2one	ENSMUSG00000050379	88	YES	YES
ENSDARG00000041799	YES	YES	ortholog_many2many	ENSMUSG00000050953	81	YES	YES
ENSDARG00000004648	YES	YES	ortholog_one2many	ENSMUSG00000051401	67	YES	YES
ENSDARG00000020102	YES	YES	ortholog_one2many	ENSMUSG00000051401	71	YES	YES
ENSDARG00000034897	YES	YES	ortholog_one2one	ENSMUSG00000052146	88	YES	YES
ENSDARG00000099323	YES	YES	ortholog_one2one	ENSMUSG00000052572	68	YES	YES
ENSDARG00000020450	YES	YES	ortholog_one2many	ENSMUSG00000053395	56	YES	YES
ENSDARG00000070626	YES	YES	ortholog_one2many	ENSMUSG00000053395	57	YES	YES
ENSDARG00000063144	YES	YES	ortholog_one2many	ENSMUSG00000053550	26	YES	YES
ENSDARG00000037746	YES	YES	ortholog_many2many	ENSMUSG00000055194	93	YES	YES
ENSDARG00000037870	YES	YES	ortholog_many2many	ENSMUSG00000055194	93	YES	YES
ENSDARG00000052644	YES	YES	ortholog_one2one	ENSMUSG00000056158	90	YES	YES
ENSDARG00000006413	YES	YES	ortholog_one2one	ENSMUSG00000057322	99	YES	YES
ENSDARG00000054818	YES	YES	ortholog_one2many	ENSMUSG00000057841	92	YES	YES
ENSDARG00000100588	YES	YES	ortholog_one2many	ENSMUSG00000057863	92	YES	YES
ENSDARG00000043509	YES	YES	ortholog_one2many	ENSMUSG00000058064	94	YES	YES
ENSDARG00000043509	YES	YES	ortholog_one2many	ENSMUSG00000058064	94	YES	YES
ENSDARG00000025581	YES	YES	ortholog_one2many	ENSMUSG00000058443	91	YES	YES
ENSDARG00000006316	YES	YES	ortholog_one2many	ENSMUSG00000058546	94	YES	YES
ENSDARG00000002571	YES	YES	ortholog_one2many	ENSMUSG00000058587	73	YES	YES
ENSDARG00000003512	YES	YES	ortholog_one2one	ENSMUSG00000058589	30	YES	YES
ENSDARG00000010155	YES	YES	ortholog_one2many	ENSMUSG00000058835	79	YES	YES
ENSDARG00000062991	YES	YES	ortholog_one2many	ENSMUSG00000058835	79	YES	YES
ENSDARG00000034493	YES	YES	ortholog_one2many	ENSMUSG00000059003	69	YES	YES
ENSDARG00000070543	YES	YES	ortholog_one2many	ENSMUSG00000059003	56	YES	YES
ENSDARG00000029533	YES	YES	ortholog_one2one	ENSMUSG00000059070	86	YES	YES
ENSDARG00000098417	YES	YES	ortholog_one2one	ENSMUSG00000059602	33	YES	YES
ENSDARG00000037071	YES	YES	ortholog_many2many	ENSMUSG00000059775	93	YES	YES
ENSDARG00000074899	YES	YES	ortholog_one2many	ENSMUSG00000059981	56	YES	YES
ENSDARG00000100620	YES	YES	ortholog_one2many	ENSMUSG00000059981	57	YES	YES
ENSDARG00000003599	YES	YES	ortholog_one2one	ENSMUSG00000060036	89	YES	YES
ENSDARG00000102317	YES	YES	ortholog_one2one	ENSMUSG00000060938	96	YES	YES
ENSDARG00000079823	YES	YES	ortholog_one2one	ENSMUSG00000061474	42	YES	YES
ENSDARG00000012823	YES	YES	ortholog_one2one	ENSMUSG00000061689	53	YES	YES
ENSDARG00000046157	YES	YES	ortholog_one2one	ENSMUSG00000061787	98	YES	YES
ENSDARG00000017441	YES	YES	ortholog_one2many	ENSMUSG00000061816	64	YES	YES
ENSDARG00000029500	YES	YES	ortholog_one2many	ENSMUSG00000062006	89	YES	YES
ENSDARG00000057556	YES	YES	ortholog_one2many	ENSMUSG00000062328	95	YES	YES
ENSDARG00000019230	YES	YES	ortholog_one2many	ENSMUSG00000062647	92	YES	YES
ENSDARG00000037746	YES	YES	ortholog_many2many	ENSMUSG00000062825	99	YES	YES
ENSDARG00000037870	YES	YES	ortholog_many2many	ENSMUSG00000062825	99	YES	YES
ENSDARG00000063008	YES	YES	ortholog_one2many	ENSMUSG00000063455	39	YES	YES
ENSDARG00000035860	YES	YES	ortholog_one2many	ENSMUSG00000067288	96	YES	YES
ENSDARG00000063713	YES	YES	ortholog_one2many	ENSMUSG00000067629	64	YES	YES
ENSDARG00000069765	YES	YES	ortholog_one2many	ENSMUSG00000067629	64	YES	YES
ENSDARG00000062086	YES	YES	ortholog_one2many	ENSMUSG00000068373	56	YES	YES
ENSDARG00000100392	YES	YES	ortholog_one2many	ENSMUSG00000069117	97	YES	YES
ENSDARG00000063411	YES	YES	ortholog_one2one	ENSMUSG00000071073	76	YES	YES
ENSDARG00000013843	YES	YES	ortholog_one2many	ENSMUSG00000072214	76	YES	YES
ENSDARG00000036031	YES	YES	ortholog_one2many	ENSMUSG00000072214	85	YES	YES
ENSDARG00000030038	YES	YES	ortholog_one2one	ENSMUSG00000072772	74	YES	YES
ENSDARG00000015128	YES	YES	ortholog_one2many	ENSMUSG00000073640	96	YES	YES
ENSDARG00000053365	YES	YES	ortholog_one2one	ENSMUSG00000073702	93	YES	YES
ENSDARG00000044093	YES	YES	ortholog_one2many	ENSMUSG00000074129	84	YES	YES
ENSDARG00000018334	YES	YES	ortholog_one2many	ENSMUSG00000078193	93	YES	YES
ENSDARG00000089066	YES	YES	ortholog_one2one	ENSMUSG00000079481	28	YES	YES
ENSDARG00000100152	YES	YES	ortholog_one2one	ENSMUSG00000087651	33	YES	YES
ENSDARG00000045411	YES	YES	ortholog_one2one	ENSMUSG00000090150	63	YES	YES
ENSDARG00000008494	YES	YES	ortholog_many2many	ENSMUSG00000090841	72	YES	YES
ENSDARG00000033738	YES	YES	ortholog_many2many	ENSMUSG00000090841	55	YES	YES
ENSDARG00000036298	YES	YES	ortholog_one2one	ENSMUSG00000090862	97	YES	YES
ENSDARG00000092624	YES	YES	ortholog_one2one	ENSMUSG00000096054	0	YES	YES
ENSDARG00000099104	YES	YES	ortholog_one2many	ENSMUSG00000098274	89	YES	YES
ENSDARG00000069843	YES	YES	ortholog_one2many	ENSMUSG00000098557	71	YES	YES
ENSDARG00000043673	YES	YES	ortholog_one2many	ENSMUSG00000102226	39	YES	YES
ENSDARG00000040991	YES	YES	ortholog_one2one	ENSMUSG00000000416	47	YES	YES
ENSDARG00000038859	YES	YES	ortholog_one2one	ENSMUSG00000002459	68	YES	YES
ENSDARG00000102295	YES	YES	ortholog_one2many	ENSMUSG00000004069	59	YES	YES
ENSDARG00000040778	YES	YES	ortholog_one2one	ENSMUSG00000004451	93	YES	YES
ENSDARG00000099226	YES	YES	ortholog_one2one	ENSMUSG00000004455	98	YES	YES
ENSDARG00000035598	YES	YES	ortholog_one2many	ENSMUSG00000004530	81	YES	YES
ENSDARG00000021193	YES	YES	ortholog_one2many	ENSMUSG00000004530	84	YES	YES
ENSDARG00000056803	YES	YES	ortholog_one2one	ENSMUSG00000004849	92	YES	YES
ENSDARG00000043357	YES	YES	ortholog_one2one	ENSMUSG00000005374	62	YES	YES
ENSDARG00000042670	YES	YES	ortholog_one2one	ENSMUSG00000006276	70	YES	YES
ENSDARG00000019345	YES	YES	ortholog_one2many	ENSMUSG00000007411	75	YES	YES
ENSDARG00000018542	YES	YES	ortholog_one2one	ENSMUSG00000007594	60	YES	YES
ENSDARG00000045463	YES	YES	ortholog_one2many	ENSMUSG00000008859	96	YES	YES
ENSDARG00000005941	YES	YES	ortholog_one2one	ENSMUSG00000014932	85	YES	YES
ENSDARG00000063527	YES	YES	ortholog_one2one	ENSMUSG00000017670	77	YES	YES
ENSDARG00000090062	YES	YES	ortholog_one2one	ENSMUSG00000018012	98	YES	YES
ENSDARG00000024694	YES	YES	ortholog_one2one	ENSMUSG00000018417	79	YES	YES
ENSDARG00000010953	YES	YES	ortholog_one2many	ENSMUSG00000018736	70	YES	YES
ENSDARG00000104225	YES	YES	ortholog_one2many	ENSMUSG00000018736	74	YES	YES
ENSDARG00000015050	YES	YES	ortholog_one2many	ENSMUSG00000019370	100	YES	YES
ENSDARG00000011370	YES	YES	ortholog_one2many	ENSMUSG00000019843	92	YES	YES
ENSDARG00000025319	YES	YES	ortholog_one2many	ENSMUSG00000019843	90	YES	YES
ENSDARG00000045156	YES	YES	ortholog_one2one	ENSMUSG00000020599	55	YES	YES
ENSDARG00000087229	YES	YES	ortholog_one2one	ENSMUSG00000020792	78	YES	YES
ENSDARG00000025301	YES	YES	ortholog_one2one	ENSMUSG00000020932	65	YES	YES
ENSDARG00000096867	YES	YES	ortholog_one2one	ENSMUSG00000021097	29	YES	YES
ENSDARG00000002816	YES	YES	ortholog_one2many	ENSMUSG00000021708	75	YES	YES
ENSDARG00000045006	YES	YES	ortholog_one2many	ENSMUSG00000021745	75	YES	YES
ENSDARG00000014159	YES	YES	ortholog_one2many	ENSMUSG00000022255	37	YES	YES
ENSDARG00000062780	YES	YES	ortholog_one2one	ENSMUSG00000022763	66	YES	YES
ENSDARG00000033899	YES	YES	ortholog_one2many	ENSMUSG00000022841	97	YES	YES
ENSDARG00000063677	YES	YES	ortholog_one2one	ENSMUSG00000024286	87	YES	YES
ENSDARG00000053617	YES	YES	ortholog_one2one	ENSMUSG00000024617	94	YES	YES
ENSDARG00000099874	YES	YES	ortholog_one2one	ENSMUSG00000025422	53	YES	YES
ENSDARG00000103800	YES	YES	ortholog_one2many	ENSMUSG00000025855	96	YES	YES
ENSDARG00000027590	YES	YES	ortholog_one2one	ENSMUSG00000026276	79	YES	YES
ENSDARG00000019231	YES	YES	ortholog_one2many	ENSMUSG00000026532	52	YES	YES
ENSDARG00000019231	YES	YES	ortholog_one2many	ENSMUSG00000026532	52	YES	YES
ENSDARG00000069484	YES	YES	ortholog_one2many	ENSMUSG00000026883	76	YES	YES
ENSDARG00000075110	YES	YES	ortholog_one2many	ENSMUSG00000026883	76	YES	YES
ENSDARG00000039268	YES	YES	ortholog_one2many	ENSMUSG00000027131	77	YES	YES
ENSDARG00000099339	YES	YES	ortholog_one2one	ENSMUSG00000027257	59	YES	YES
ENSDARG00000078485	YES	YES	ortholog_one2many	ENSMUSG00000027457	48	YES	YES
ENSDARG00000075539	YES	YES	ortholog_one2many	ENSMUSG00000027457	32	YES	YES
ENSDARG00000043094	YES	YES	ortholog_one2one	ENSMUSG00000027523	84	YES	YES
ENSDARG00000014165	YES	YES	ortholog_one2one	ENSMUSG00000027828	95	YES	YES
ENSDARG00000078362	YES	YES	ortholog_one2many	ENSMUSG00000028364	55	YES	YES
ENSDARG00000088100	YES	YES	ortholog_one2many	ENSMUSG00000029088	81	YES	YES
ENSDARG00000059629	YES	YES	ortholog_one2one	ENSMUSG00000029348	62	YES	YES
ENSDARG00000104101	YES	YES	ortholog_one2many	ENSMUSG00000029420	38	YES	YES
ENSDARG00000060252	YES	YES	ortholog_one2one	ENSMUSG00000030036	48	YES	YES
ENSDARG00000020482	YES	YES	ortholog_one2one	ENSMUSG00000031311	66	YES	YES
ENSDARG00000010745	YES	YES	ortholog_one2many	ENSMUSG00000031701	84	YES	YES
ENSDARG00000101127	YES	YES	ortholog_one2many	ENSMUSG00000031812	93	YES	YES
ENSDARG00000016263	YES	YES	ortholog_one2many	ENSMUSG00000034075	56	YES	YES
ENSDARG00000014582	YES	YES	ortholog_one2one	ENSMUSG00000034152	74	YES	YES
ENSDARG00000087573	YES	YES	ortholog_one2one	ENSMUSG00000034245	66	YES	YES
ENSDARG00000003375	YES	YES	ortholog_one2many	ENSMUSG00000036402	72	YES	YES
ENSDARG00000016255	YES	YES	ortholog_one2many	ENSMUSG00000038467	83	YES	YES
ENSDARG00000098654	YES	YES	ortholog_one2many	ENSMUSG00000039316	27	YES	YES
ENSDARG00000011196	YES	YES	ortholog_one2many	ENSMUSG00000039768	82	YES	YES
ENSDARG00000099844	YES	YES	ortholog_one2one	ENSMUSG00000040009	95	YES	YES
ENSDARG00000076923	YES	YES	ortholog_one2many	ENSMUSG00000040606	32	YES	YES
ENSDARG00000098753	YES	YES	ortholog_one2many	ENSMUSG00000041112	88	YES	YES
ENSDARG00000062173	YES	YES	ortholog_one2many	ENSMUSG00000041570	60	YES	YES
ENSDARG00000029480	YES	YES	ortholog_one2one	ENSMUSG00000042331	47	YES	YES
ENSDARG00000036295	YES	YES	ortholog_one2many	ENSMUSG00000042532	71	YES	YES
ENSDARG00000105099	YES	YES	ortholog_one2many	ENSMUSG00000042532	83	YES	YES
ENSDARG00000027915	YES	YES	ortholog_one2one	ENSMUSG00000043542	47	YES	YES
ENSDARG00000012818	YES	YES	ortholog_one2many	ENSMUSG00000046707	81	YES	YES
ENSDARG00000099744	YES	YES	ortholog_one2one	ENSMUSG00000047261	40	YES	YES
ENSDARG00000062462	YES	YES	ortholog_one2many	ENSMUSG00000053550	35	YES	YES
ENSDARG00000032919	YES	YES	ortholog_one2many	ENSMUSG00000053768	40	YES	YES
ENSDARG00000059409	YES	YES	ortholog_one2many	ENSMUSG00000055782	68	YES	YES
ENSDARG00000103900	YES	YES	ortholog_one2many	ENSMUSG00000059248	59	YES	YES
ENSDARG00000044339	YES	YES	ortholog_one2one	ENSMUSG00000060090	63	YES	YES
ENSDARG00000052713	YES	YES	ortholog_one2one	ENSMUSG00000060780	65	YES	YES
ENSDARG00000010553	YES	YES	ortholog_one2many	ENSMUSG00000061273	76	YES	YES
ENSDARG00000004830	YES	YES	ortholog_one2many	ENSMUSG00000061981	79	YES	YES
ENSDARG00000069774	YES	YES	ortholog_one2many	ENSMUSG00000061981	81	YES	YES
ENSDARG00000063361	YES	YES	ortholog_one2many	ENSMUSG00000063455	34	YES	YES
ENSDARG00000070849	YES	YES	ortholog_one2many	ENSMUSG00000063457	97	YES	YES
ENSDARG00000076401	YES	YES	ortholog_one2one	ENSMUSG00000066189	82	YES	YES
ENSDARG00000062477	YES	YES	ortholog_one2many	ENSMUSG00000068373	37	YES	YES
ENSDARG00000004301	YES	YES	ortholog_one2many	ENSMUSG00000073982	80	YES	YES
ENSDARG00000057011	YES	YES	ortholog_one2many	ENSMUSG00000078919	84	YES	YES
ENSDARG00000069608	YES	YES	ortholog_one2many	ENSMUSG00000089945	42	YES	YES
ENSDARG00000068822	YES	YES	ortholog_one2many	ENSMUSG00000094483	80	YES	YES
ENSDARG00000012019	YES	YES	ortholog_one2one	ENSMUSG00000000263	83	YES	YES
ENSDARG00000074329	YES	YES	ortholog_one2many	ENSMUSG00000000325	50	YES	YES
ENSDARG00000005774	YES	YES	ortholog_many2many	ENSMUSG00000000787	72	YES	YES
ENSDARG00000005774	YES	YES	ortholog_many2many	ENSMUSG00000000787	72	YES	YES
ENSDARG00000052673	YES	YES	ortholog_one2one	ENSMUSG00000001833	93	YES	YES
ENSDARG00000034056	YES	YES	ortholog_one2many	ENSMUSG00000003345	83	YES	YES
ENSDARG00000001881	YES	YES	ortholog_one2many	ENSMUSG00000003352	70	YES	YES
ENSDARG00000076030	YES	YES	ortholog_one2many	ENSMUSG00000003352	78	YES	YES
ENSDARG00000098831	YES	YES	ortholog_one2many	ENSMUSG00000003809	77	YES	YES
ENSDARG00000032188	YES	YES	ortholog_many2many	ENSMUSG00000007476	88	YES	YES
ENSDARG00000021864	YES	YES	ortholog_one2many	ENSMUSG00000007892	81	YES	YES
ENSDARG00000026967	YES	YES	ortholog_one2one	ENSMUSG00000008036	99	YES	YES
ENSDARG00000010160	YES	YES	ortholog_one2one	ENSMUSG00000008683	99	YES	YES
ENSDARG00000041811	YES	YES	ortholog_one2one	ENSMUSG00000009927	85	YES	YES
ENSDARG00000074791	YES	YES	ortholog_many2many	ENSMUSG00000010025	56	YES	YES
ENSDARG00000009738	YES	YES	ortholog_one2many	ENSMUSG00000017412	87	YES	YES
ENSDARG00000062174	YES	YES	ortholog_one2many	ENSMUSG00000017412	80	YES	YES
ENSDARG00000032606	YES	YES	ortholog_one2many	ENSMUSG00000018398	87	YES	YES
ENSDARG00000013414	YES	YES	ortholog_one2one	ENSMUSG00000019906	94	YES	YES
ENSDARG00000063255	YES	YES	ortholog_one2many	ENSMUSG00000020042	73	YES	YES
ENSDARG00000039363	YES	YES	ortholog_one2many	ENSMUSG00000020109	66	YES	YES
ENSDARG00000053665	YES	YES	ortholog_one2one	ENSMUSG00000020436	84	YES	YES
ENSDARG00000000103	YES	YES	ortholog_one2one	ENSMUSG00000020900	89	YES	YES
ENSDARG00000016463	YES	YES	ortholog_one2one	ENSMUSG00000020993	84	YES	YES
ENSDARG00000005220	YES	YES	ortholog_one2one	ENSMUSG00000021576	83	YES	YES
ENSDARG00000009401	YES	YES	ortholog_one2one	ENSMUSG00000021614	35	YES	YES
ENSDARG00000008816	YES	YES	ortholog_one2one	ENSMUSG00000021794	85	YES	YES
ENSDARG00000001014	YES	YES	ortholog_one2many	ENSMUSG00000022443	80	YES	YES
ENSDARG00000062590	YES	YES	ortholog_one2many	ENSMUSG00000022565	62	YES	YES
ENSDARG00000021987	YES	YES	ortholog_one2many	ENSMUSG00000022565	65	YES	YES
ENSDARG00000043554	YES	YES	ortholog_one2one	ENSMUSG00000022706	52	YES	YES
ENSDARG00000078688	YES	YES	ortholog_one2one	ENSMUSG00000023266	41	YES	YES
ENSDARG00000087822	YES	YES	ortholog_one2one	ENSMUSG00000023353	58	YES	YES
ENSDARG00000070919	YES	YES	ortholog_one2many	ENSMUSG00000024008	88	YES	YES
ENSDARG00000061466	YES	YES	ortholog_one2many	ENSMUSG00000024008	85	YES	YES
ENSDARG00000036577	YES	YES	ortholog_one2many	ENSMUSG00000024121	91	YES	YES
ENSDARG00000076155	YES	YES	ortholog_one2one	ENSMUSG00000024234	52	YES	YES
ENSDARG00000077776	YES	YES	ortholog_one2one	ENSMUSG00000024387	99	YES	YES
ENSDARG00000053547	YES	YES	ortholog_one2one	ENSMUSG00000024502	77	YES	YES
ENSDARG00000044299	YES	YES	ortholog_one2one	ENSMUSG00000024590	67	YES	YES
ENSDARG00000070603	YES	YES	ortholog_one2one	ENSMUSG00000025092	79	YES	YES
ENSDARG00000076334	YES	YES	ortholog_one2one	ENSMUSG00000025208	57	YES	YES
ENSDARG00000074480	YES	YES	ortholog_one2many	ENSMUSG00000025658	75	YES	YES
ENSDARG00000073707	YES	YES	ortholog_one2many	ENSMUSG00000025658	69	YES	YES
ENSDARG00000037496	YES	YES	ortholog_one2many	ENSMUSG00000025892	89	YES	YES
ENSDARG00000059368	YES	YES	ortholog_one2many	ENSMUSG00000025892	90	YES	YES
ENSDARG00000091138	YES	YES	ortholog_one2many	ENSMUSG00000026341	98	YES	YES
ENSDARG00000100510	YES	YES	ortholog_one2many	ENSMUSG00000026341	97	YES	YES
ENSDARG00000037679	YES	YES	ortholog_one2many	ENSMUSG00000026568	60	YES	YES
ENSDARG00000102744	YES	YES	ortholog_one2one	ENSMUSG00000026688	60	YES	YES
ENSDARG00000041720	YES	YES	ortholog_one2many	ENSMUSG00000026755	79	YES	YES
ENSDARG00000058207	YES	YES	ortholog_one2many	ENSMUSG00000026782	79	YES	YES
ENSDARG00000011459	YES	YES	ortholog_one2many	ENSMUSG00000026879	73	YES	YES
ENSDARG00000027322	YES	YES	ortholog_one2one	ENSMUSG00000027162	94	YES	YES
ENSDARG00000055875	YES	YES	ortholog_one2one	ENSMUSG00000027508	35	YES	YES
ENSDARG00000033609	YES	YES	ortholog_one2one	ENSMUSG00000027602	95	YES	YES
ENSDARG00000009031	YES	YES	ortholog_one2many	ENSMUSG00000027692	86	YES	YES
ENSDARG00000003869	YES	YES	ortholog_one2one	ENSMUSG00000028223	68	YES	YES
ENSDARG00000015546	YES	YES	ortholog_one2one	ENSMUSG00000028766	67	YES	YES
ENSDARG00000011564	YES	YES	ortholog_one2one	ENSMUSG00000028820	56	YES	YES
ENSDARG00000045364	YES	YES	ortholog_one2one	ENSMUSG00000028847	88	YES	YES
ENSDARG00000070437	YES	YES	ortholog_one2one	ENSMUSG00000028936	87	YES	YES
ENSDARG00000026762	YES	YES	ortholog_one2one	ENSMUSG00000028995	61	YES	YES
ENSDARG00000057882	YES	YES	ortholog_one2one	ENSMUSG00000029465	88	YES	YES
ENSDARG00000062948	YES	YES	ortholog_one2many	ENSMUSG00000029636	64	YES	YES
ENSDARG00000039350	YES	YES	ortholog_one2one	ENSMUSG00000029911	72	YES	YES
ENSDARG00000079348	YES	YES	ortholog_one2many	ENSMUSG00000030209	69	YES	YES
ENSDARG00000030376	YES	YES	ortholog_one2many	ENSMUSG00000030209	60	YES	YES
ENSDARG00000010844	YES	YES	ortholog_one2one	ENSMUSG00000030265	95	YES	YES
ENSDARG00000077506	YES	YES	ortholog_one2many	ENSMUSG00000030516	68	YES	YES
ENSDARG00000079374	YES	YES	ortholog_one2many	ENSMUSG00000030516	61	YES	YES
ENSDARG00000073732	YES	YES	ortholog_one2one	ENSMUSG00000030739	60	YES	YES
ENSDARG00000103007	YES	YES	ortholog_one2one	ENSMUSG00000030744	96	YES	YES
ENSDARG00000058504	YES	YES	ortholog_one2one	ENSMUSG00000031367	78	YES	YES
ENSDARG00000006240	YES	YES	ortholog_one2many	ENSMUSG00000031808	65	YES	YES
ENSDARG00000014215	YES	YES	ortholog_one2one	ENSMUSG00000031841	62	YES	YES
ENSDARG00000027200	YES	YES	ortholog_one2one	ENSMUSG00000031950	97	YES	YES
ENSDARG00000040803	YES	YES	ortholog_one2one	ENSMUSG00000032370	53	YES	YES
ENSDARG00000104342	YES	YES	ortholog_one2one	ENSMUSG00000032384	89	YES	YES
ENSDARG00000079161	YES	YES	ortholog_one2one	ENSMUSG00000032589	46	YES	YES
ENSDARG00000070173	YES	YES	ortholog_one2many	ENSMUSG00000033981	86	YES	YES
ENSDARG00000052765	YES	YES	ortholog_one2many	ENSMUSG00000033981	83	YES	YES
ENSDARG00000061635	YES	YES	ortholog_one2many	ENSMUSG00000034593	77	YES	YES
ENSDARG00000037905	YES	YES	ortholog_one2many	ENSMUSG00000034656	71	YES	YES
ENSDARG00000006923	YES	YES	ortholog_one2many	ENSMUSG00000034656	71	YES	YES
ENSDARG00000024017	YES	YES	ortholog_one2many	ENSMUSG00000034912	76	YES	YES
ENSDARG00000024017	YES	YES	ortholog_one2many	ENSMUSG00000034912	76	YES	YES
ENSDARG00000036863	YES	YES	ortholog_one2one	ENSMUSG00000035441	80	YES	YES
ENSDARG00000103774	YES	YES	ortholog_one2many	ENSMUSG00000037736	43	YES	YES
ENSDARG00000021607	YES	YES	ortholog_one2one	ENSMUSG00000040037	61	YES	YES
ENSDARG00000003486	YES	YES	ortholog_one2many	ENSMUSG00000040385	90	YES	YES
ENSDARG00000071566	YES	YES	ortholog_one2many	ENSMUSG00000040385	82	YES	YES
ENSDARG00000099850	YES	YES	ortholog_one2many	ENSMUSG00000040797	55	YES	YES
ENSDARG00000093091	YES	YES	ortholog_one2many	ENSMUSG00000040797	56	YES	YES
ENSDARG00000089413	YES	YES	ortholog_one2one	ENSMUSG00000041607	44	YES	YES
ENSDARG00000104581	YES	YES	ortholog_one2many	ENSMUSG00000042870	45	YES	YES
ENSDARG00000075043	YES	YES	ortholog_one2one	ENSMUSG00000045441	20	YES	YES
ENSDARG00000028354	YES	YES	ortholog_one2many	ENSMUSG00000046314	35	YES	YES
ENSDARG00000074372	YES	YES	ortholog_one2many	ENSMUSG00000048988	60	YES	YES
ENSDARG00000089444	YES	YES	ortholog_one2many	ENSMUSG00000049612	39	YES	YES
[truncated: 1,067 more rows]
